# Supplementary material for: StereoPylot: An Open-Source Raspberry Pi-Based Stereotaxic Apparatus Controller with 3D Printed Components for Fully Motorized Control, Digital Display, and Customizable Features
Source: eNeuro. 2026 Jul 7;13(7):ENEURO.0460-25.2026. doi: 10.1523/ENEURO.0460-25.2026 (PMC13362190; doi:10.1523/ENEURO.0460-25.2026)
Supplement: Data 1 — All relevant code and files for StereoPylot. Download Data 1, ZIP file. [file eneuro-13-ENEURO.0460-25.2026-s007.zip]

Archive with 71 entries (61 files):
- StereoPylot-main/Build_Setup_Files/
- StereoPylot-main/Build_Setup_Files/3D_models/
- StereoPylot-main/Build_Setup_Files/3D_models/3d_Printing_STEP/
- StereoPylot-main/Build_Setup_Files/3D_models/3d_Printing_STEP/33mm_Motor_Mount_Left.step
- StereoPylot-main/Build_Setup_Files/3D_models/3d_Printing_STEP/33mm_Motor_Mount_Right.step
- StereoPylot-main/Build_Setup_Files/3D_models/3d_Printing_STEP/36mm_Motor_Mount_Left.step
- StereoPylot-main/Build_Setup_Files/3D_models/3d_Printing_STEP/36mm_Motor_Mount_Right.step
- StereoPylot-main/Build_Setup_Files/3D_models/3d_Printing_STEP/37mm_Motor_Mount_Left.step
- StereoPylot-main/Build_Setup_Files/3D_models/3d_Printing_STEP/37mm_Motor_Mount_Right.step
- StereoPylot-main/Build_Setup_Files/3D_models/3d_Printing_STEP/Control_Box_Base_Cover.step
- StereoPylot-main/Build_Setup_Files/3D_models/3d_Printing_STEP/Control_Box_Cableholder.step
- StereoPylot-main/Build_Setup_Files/3D_models/3d_Printing_STEP/Control_Box_Face.step
- StereoPylot-main/Build_Setup_Files/3D_models/3d_Printing_STEP/Control_Box_lower.step
- StereoPylot-main/Build_Setup_Files/3D_models/3d_Printing_STEP/Control_Box_Lower_Box.step
- StereoPylot-main/Build_Setup_Files/3D_models/3d_Printing_STEP/Control_Box_Mid_Box.step
- StereoPylot-main/Build_Setup_Files/3D_models/3d_Printing_STEP/Control_Box_Upper_Face.step
- StereoPylot-main/Build_Setup_Files/3D_models/3d_Printing_STEP/Motor_Mount_Rear.step
- StereoPylot-main/Build_Setup_Files/3D_models/3d_Printing_STEP/Tapping_Guide.step
- StereoPylot-main/Build_Setup_Files/3D_models/3d_Printing_STLs/
- StereoPylot-main/Build_Setup_Files/3D_models/3d_Printing_STLs/33mm_Motor_Mount_Left.stl
- StereoPylot-main/Build_Setup_Files/3D_models/3d_Printing_STLs/33mm_Motor_Mount_Right.stl
- StereoPylot-main/Build_Setup_Files/3D_models/3d_Printing_STLs/36mm_Motor_Mount_Left.stl
- StereoPylot-main/Build_Setup_Files/3D_models/3d_Printing_STLs/36mm_Motor_Mount_Right.stl
- StereoPylot-main/Build_Setup_Files/3D_models/3d_Printing_STLs/37mm_Motor_Mount_Left.stl
- StereoPylot-main/Build_Setup_Files/3D_models/3d_Printing_STLs/37mm_Motor_Mount_Right.stl
- StereoPylot-main/Build_Setup_Files/3D_models/3d_Printing_STLs/Control_Box_Base_Cover.stl
- StereoPylot-main/Build_Setup_Files/3D_models/3d_Printing_STLs/Control_Box_Cableholder.stl
- StereoPylot-main/Build_Setup_Files/3D_models/3d_Printing_STLs/Control_Box_Lower_Box.stl
- StereoPylot-main/Build_Setup_Files/3D_models/3d_Printing_STLs/Control_Box_Mid_Box.stl
- StereoPylot-main/Build_Setup_Files/3D_models/3d_Printing_STLs/Control_Box_Upper_Face.stl
- StereoPylot-main/Build_Setup_Files/3D_models/3d_Printing_STLs/Motor_Mount_Rear.stl
- StereoPylot-main/Build_Setup_Files/3D_models/3d_Printing_STLs/Tapping_Guide.stl
- StereoPylot-main/Build_Setup_Files/Button_Overlay/
- StereoPylot-main/Build_Setup_Files/Button_Overlay/Button_Overlay.pdf
- StereoPylot-main/Build_Setup_Files/Wiring/
- StereoPylot-main/Build_Setup_Files/Wiring/PCB board schematic.pdf
- StereoPylot-main/Build_Setup_Files/Wiring/Wiring Diagram.pdf
- StereoPylot-main/Build_Setup_Files/Wiring/Wiring Schematic.pdf
- StereoPylot-main/Instructions.txt
- StereoPylot-main/LeftHand/
- StereoPylot-main/LeftHand/Buttonclassv1.py
- StereoPylot-main/LeftHand/CalibrationLH.txt
- StereoPylot-main/LeftHand/offsetsLH.txt
- StereoPylot-main/LeftHand/RotatryEncoderv1.py
- StereoPylot-main/LeftHand/StepperControlv1.py
- StereoPylot-main/LeftHand/StereotaxicUI.py
- StereoPylot-main/LeftHand/SurgeryStart.sh
- StereoPylot-main/LeftHand/ThreadedControlsv1.py
- StereoPylot-main/LeftHand/VariableList.py
- StereoPylot-main/LICENSE
- StereoPylot-main/Requirements/
- StereoPylot-main/Requirements/localrequirements.txt
- StereoPylot-main/Requirements/requirements.txt
- StereoPylot-main/RightHand/
- StereoPylot-main/RightHand/Buttonclassv1.py
- StereoPylot-main/RightHand/Buttonclassv1-old.py
- StereoPylot-main/RightHand/CalibrationRH.txt
- StereoPylot-main/RightHand/offsetsRH.txt
- StereoPylot-main/RightHand/RotatryEncoderv1.py
- StereoPylot-main/RightHand/StepperControlv1.py
- StereoPylot-main/RightHand/StereotaxicUI.py
- StereoPylot-main/RightHand/SurgeryStart.sh
- StereoPylot-main/RightHand/ThreadedControlsv1.py
- StereoPylot-main/RightHand/VariableList.py
- StereoPylot-main/TestingFunction/
- StereoPylot-main/TestingFunction/rotary_classv2.py
- StereoPylot-main/TestingFunction/test-buttons-PCB.py
- StereoPylot-main/TestingFunction/test-hardbuttons-PCB.py
- StereoPylot-main/TestingFunction/test-input-PCB.py
- StereoPylot-main/TestingFunction/test-steppersv3.py
- StereoPylot-main/TestingFunction/testvariables.py
