# Supplementary material for: StereoPylot: An Open-Source Raspberry Pi-Based Stereotaxic Apparatus Controller with 3D Printed Components for Fully Motorized Control, Digital Display, and Customizable Features
Source: eNeuro. 2026 Jul 7;13(7):ENEURO.0460-25.2026. doi: 10.1523/ENEURO.0460-25.2026 (PMC13362190; doi:10.1523/ENEURO.0460-25.2026)
Supplement: Data 1 — All relevant code and files for StereoPylot. Download Data 1, ZIP file. [file eneuro-13-ENEURO.0460-25.2026-s007.zip › StereoPylot-main/Build_Setup_Files/3D_models/3d_Printing_STEP/36mm_Motor_Mount_Left.step]

ISO-10303-21;
HEADER;
FILE_DESCRIPTION(('FreeCAD Model'),'2;1');
FILE_NAME('Open CASCADE Shape Model','2026-02-23T11:04:08',(''),(''),
  'Open CASCADE STEP processor 7.8','FreeCAD','Unknown');
FILE_SCHEMA(('AUTOMOTIVE_DESIGN { 1 0 10303 214 1 1 1 1 }'));
ENDSEC;
DATA;
#1 = APPLICATION_PROTOCOL_DEFINITION('international standard',
  'automotive_design',2000,#2);
#2 = APPLICATION_CONTEXT(
  'core data for automotive mechanical design processes');
#3 = SHAPE_DEFINITION_REPRESENTATION(#4,#10);
#4 = PRODUCT_DEFINITION_SHAPE('','',#5);
#5 = PRODUCT_DEFINITION('design','',#6,#9);
#6 = PRODUCT_DEFINITION_FORMATION('','',#7);
#7 = PRODUCT('Slice001.0','Slice001.0','',(#8));
#8 = PRODUCT_CONTEXT('',#2,'mechanical');
#9 = PRODUCT_DEFINITION_CONTEXT('part definition',#2,'design');
#10 = ADVANCED_BREP_SHAPE_REPRESENTATION('',(#11,#15),#4361);
#11 = AXIS2_PLACEMENT_3D('',#12,#13,#14);
#12 = CARTESIAN_POINT('',(0.,0.,0.));
#13 = DIRECTION('',(0.,0.,1.));
#14 = DIRECTION('',(1.,0.,-0.));
#15 = MANIFOLD_SOLID_BREP('',#16);
#16 = CLOSED_SHELL('',(#17,#57,#170,#288,#323,#358,#388,#552,#576,#652,
    #711,#735,#778,#802,#910,#933,#1504,#1537,#1813,#1837,#1854,#1895,
    #1978,#2002,#2074,#2319,#2344,#2369,#2379,#2391,#2408,#2425,#2832,
    #2844,#2866,#2877,#2902,#2913,#2938,#2955,#2999,#3017,#3034,#3066,
    #3393,#3418,#3443,#3465,#3854,#3881,#3912,#3939,#3965,#3991,#4002,
    #4013,#4030,#4047,#4064,#4081,#4093,#4105,#4130,#4155,#4173,#4191,
    #4216,#4228,#4248,#4266,#4278,#4290,#4310,#4328,#4340,#4352));
#17 = ADVANCED_FACE('',(#18),#52,.T.);
#18 = FACE_BOUND('',#19,.T.);
#19 = EDGE_LOOP('',(#20,#30,#38,#46));
#20 = ORIENTED_EDGE('',*,*,#21,.F.);
#21 = EDGE_CURVE('',#22,#24,#26,.T.);
#22 = VERTEX_POINT('',#23);
#23 = CARTESIAN_POINT('',(-10.05,-6.707653316006,-10.));
#24 = VERTEX_POINT('',#25);
#25 = CARTESIAN_POINT('',(-1.4E-14,-6.707653316006,-10.));
#26 = LINE('',#27,#28);
#27 = CARTESIAN_POINT('',(-10.05,-6.707653316006,-10.));
#28 = VECTOR('',#29,1.);
#29 = DIRECTION('',(1.,0.,0.));
#30 = ORIENTED_EDGE('',*,*,#31,.T.);
#31 = EDGE_CURVE('',#22,#32,#34,.T.);
#32 = VERTEX_POINT('',#33);
#33 = CARTESIAN_POINT('',(-10.05,-6.707653316006,0.));
#34 = LINE('',#35,#36);
#35 = CARTESIAN_POINT('',(-10.05,-6.707653316006,-10.));
#36 = VECTOR('',#37,1.);
#37 = DIRECTION('',(0.,0.,1.));
#38 = ORIENTED_EDGE('',*,*,#39,.T.);
#39 = EDGE_CURVE('',#32,#40,#42,.T.);
#40 = VERTEX_POINT('',#41);
#41 = CARTESIAN_POINT('',(-1.2E-14,-6.707653316006,0.));
#42 = LINE('',#43,#44);
#43 = CARTESIAN_POINT('',(-10.05,-6.707653316006,0.));
#44 = VECTOR('',#45,1.);
#45 = DIRECTION('',(1.,0.,0.));
#46 = ORIENTED_EDGE('',*,*,#47,.T.);
#47 = EDGE_CURVE('',#40,#24,#48,.T.);
#48 = LINE('',#49,#50);
#49 = CARTESIAN_POINT('',(-1.E-14,-6.707653316006,4.524195736544));
#50 = VECTOR('',#51,1.);
#51 = DIRECTION('',(-2.2E-16,0.,-1.));
#52 = PLANE('',#53);
#53 = AXIS2_PLACEMENT_3D('',#54,#55,#56);
#54 = CARTESIAN_POINT('',(-10.05,-6.707653316006,-10.));
#55 = DIRECTION('',(0.,1.,0.));
#56 = DIRECTION('',(1.,0.,0.));
#57 = ADVANCED_FACE('',(#58),#165,.T.);
#58 = FACE_BOUND('',#59,.T.);
#59 = EDGE_LOOP('',(#60,#70,#79,#87,#95,#103,#110,#111,#119,#127,#135,
    #143,#151,#159));
#60 = ORIENTED_EDGE('',*,*,#61,.T.);
#61 = EDGE_CURVE('',#62,#64,#66,.T.);
#62 = VERTEX_POINT('',#63);
#63 = CARTESIAN_POINT('',(-12.,-10.75,-10.));
#64 = VERTEX_POINT('',#65);
#65 = CARTESIAN_POINT('',(-10.98545424663,-10.75,-10.));
#66 = LINE('',#67,#68);
#67 = CARTESIAN_POINT('',(-12.,-10.75,-10.));
#68 = VECTOR('',#69,1.);
#69 = DIRECTION('',(1.,0.,0.));
#70 = ORIENTED_EDGE('',*,*,#71,.T.);
#71 = EDGE_CURVE('',#64,#72,#74,.T.);
#72 = VERTEX_POINT('',#73);
#73 = CARTESIAN_POINT('',(-8.65,10.999216411528,-10.));
#74 = CIRCLE('',#75,11.);
#75 = AXIS2_PLACEMENT_3D('',#76,#77,#78);
#76 = CARTESIAN_POINT('',(-8.65,-7.835884716054E-04,-10.));
#77 = DIRECTION('',(0.,0.,-1.));
#78 = DIRECTION('',(1.,0.,0.));
#79 = ORIENTED_EDGE('',*,*,#80,.T.);
#80 = EDGE_CURVE('',#72,#81,#83,.T.);
#81 = VERTEX_POINT('',#82);
#82 = CARTESIAN_POINT('',(-2.1E-14,10.999216411528,-10.));
#83 = LINE('',#84,#85);
#84 = CARTESIAN_POINT('',(-8.65,10.999216411528,-10.));
#85 = VECTOR('',#86,1.);
#86 = DIRECTION('',(1.,0.,0.));
#87 = ORIENTED_EDGE('',*,*,#88,.T.);
#88 = EDGE_CURVE('',#81,#89,#91,.T.);
#89 = VERTEX_POINT('',#90);
#90 = CARTESIAN_POINT('',(-2.E-14,6.492346683994,-10.));
#91 = LINE('',#92,#93);
#92 = CARTESIAN_POINT('',(-1.556E-14,-3.377297612714,-10.));
#93 = VECTOR('',#94,1.);
#94 = DIRECTION('',(4.4E-16,-1.,0.));
#95 = ORIENTED_EDGE('',*,*,#96,.F.);
#96 = EDGE_CURVE('',#97,#89,#99,.T.);
#97 = VERTEX_POINT('',#98);
#98 = CARTESIAN_POINT('',(-10.05,6.492346683994,-10.));
#99 = LINE('',#100,#101);
#100 = CARTESIAN_POINT('',(-10.05,6.492346683994,-10.));
#101 = VECTOR('',#102,1.);
#102 = DIRECTION('',(1.,0.,0.));
#103 = ORIENTED_EDGE('',*,*,#104,.F.);
#104 = EDGE_CURVE('',#22,#97,#105,.T.);
#105 = CIRCLE('',#106,6.6);
#106 = AXIS2_PLACEMENT_3D('',#107,#108,#109);
#107 = CARTESIAN_POINT('',(-10.05,-0.107653316006,-10.));
#108 = DIRECTION('',(0.,0.,-1.));
#109 = DIRECTION('',(1.,0.,0.));
#110 = ORIENTED_EDGE('',*,*,#21,.T.);
#111 = ORIENTED_EDGE('',*,*,#112,.T.);
#112 = EDGE_CURVE('',#24,#113,#115,.T.);
#113 = VERTEX_POINT('',#114);
#114 = CARTESIAN_POINT('',(-1.1E-14,-13.,-10.));
#115 = LINE('',#116,#117);
#116 = CARTESIAN_POINT('',(-1.556E-14,-3.377297612714,-10.));
#117 = VECTOR('',#118,1.);
#118 = DIRECTION('',(4.4E-16,-1.,0.));
#119 = ORIENTED_EDGE('',*,*,#120,.F.);
#120 = EDGE_CURVE('',#121,#113,#123,.T.);
#121 = VERTEX_POINT('',#122);
#122 = CARTESIAN_POINT('',(-10.65,-13.,-10.));
#123 = LINE('',#124,#125);
#124 = CARTESIAN_POINT('',(-10.65,-13.,-10.));
#125 = VECTOR('',#126,1.);
#126 = DIRECTION('',(1.,0.,0.));
#127 = ORIENTED_EDGE('',*,*,#128,.F.);
#128 = EDGE_CURVE('',#129,#121,#131,.T.);
#129 = VERTEX_POINT('',#130);
#130 = CARTESIAN_POINT('',(-10.65,-20.7,-10.));
#131 = LINE('',#132,#133);
#132 = CARTESIAN_POINT('',(-10.65,-20.7,-10.));
#133 = VECTOR('',#134,1.);
#134 = DIRECTION('',(0.,1.,0.));
#135 = ORIENTED_EDGE('',*,*,#136,.F.);
#136 = EDGE_CURVE('',#137,#129,#139,.T.);
#137 = VERTEX_POINT('',#138);
#138 = CARTESIAN_POINT('',(-7.E-15,-20.7,-10.));
#139 = LINE('',#140,#141);
#140 = CARTESIAN_POINT('',(10.65,-20.7,-10.));
#141 = VECTOR('',#142,1.);
#142 = DIRECTION('',(-1.,0.,0.));
#143 = ORIENTED_EDGE('',*,*,#144,.T.);
#144 = EDGE_CURVE('',#137,#145,#147,.T.);
#145 = VERTEX_POINT('',#146);
#146 = CARTESIAN_POINT('',(-7.E-15,-22.25,-10.));
#147 = LINE('',#148,#149);
#148 = CARTESIAN_POINT('',(-1.556E-14,-3.377297612714,-10.));
#149 = VECTOR('',#150,1.);
#150 = DIRECTION('',(4.4E-16,-1.,0.));
#151 = ORIENTED_EDGE('',*,*,#152,.T.);
#152 = EDGE_CURVE('',#145,#153,#155,.T.);
#153 = VERTEX_POINT('',#154);
#154 = CARTESIAN_POINT('',(-12.,-22.25,-10.));
#155 = LINE('',#156,#157);
#156 = CARTESIAN_POINT('',(12.,-22.25,-10.));
#157 = VECTOR('',#158,1.);
#158 = DIRECTION('',(-1.,0.,0.));
#159 = ORIENTED_EDGE('',*,*,#160,.T.);
#160 = EDGE_CURVE('',#153,#62,#161,.T.);
#161 = LINE('',#162,#163);
#162 = CARTESIAN_POINT('',(-12.,-22.25,-10.));
#163 = VECTOR('',#164,1.);
#164 = DIRECTION('',(0.,1.,0.));
#165 = PLANE('',#166);
#166 = AXIS2_PLACEMENT_3D('',#167,#168,#169);
#167 = CARTESIAN_POINT('',(1.252152428518,-5.049815059593,-10.));
#168 = DIRECTION('',(-0.,-0.,-1.));
#169 = DIRECTION('',(-1.,0.,0.));
#170 = ADVANCED_FACE('',(#171,#261,#272),#283,.T.);
#171 = FACE_BOUND('',#172,.T.);
#172 = EDGE_LOOP('',(#173,#174,#182,#190,#198,#206,#214,#222,#230,#238,
    #246,#254,#260));
#173 = ORIENTED_EDGE('',*,*,#47,.F.);
#174 = ORIENTED_EDGE('',*,*,#175,.F.);
#175 = EDGE_CURVE('',#176,#40,#178,.T.);
#176 = VERTEX_POINT('',#177);
#177 = CARTESIAN_POINT('',(-1.3E-14,-12.5,0.));
#178 = LINE('',#179,#180);
#179 = CARTESIAN_POINT('',(-1.246E-14,-5.21328580846,-1.165E-14));
#180 = VECTOR('',#181,1.);
#181 = DIRECTION('',(-4.4E-16,1.,3.6E-16));
#182 = ORIENTED_EDGE('',*,*,#183,.T.);
#183 = EDGE_CURVE('',#176,#184,#186,.T.);
#184 = VERTEX_POINT('',#185);
#185 = CARTESIAN_POINT('',(-2.E-15,-12.5,36.));
#186 = LINE('',#187,#188);
#187 = CARTESIAN_POINT('',(-1.23E-15,-12.5,36.));
#188 = VECTOR('',#189,1.);
#189 = DIRECTION('',(0.,0.,1.));
#190 = ORIENTED_EDGE('',*,*,#191,.F.);
#191 = EDGE_CURVE('',#192,#184,#194,.T.);
#192 = VERTEX_POINT('',#193);
#193 = CARTESIAN_POINT('',(2.E-15,-21.75,36.));
#194 = LINE('',#195,#196);
#195 = CARTESIAN_POINT('',(-6.41E-15,-0.852390082918,36.));
#196 = VECTOR('',#197,1.);
#197 = DIRECTION('',(-4.4E-16,1.,0.));
#198 = ORIENTED_EDGE('',*,*,#199,.T.);
#199 = EDGE_CURVE('',#192,#200,#202,.T.);
#200 = VERTEX_POINT('',#201);
#201 = CARTESIAN_POINT('',(5.E-15,-21.75,45.));
#202 = LINE('',#203,#204);
#203 = CARTESIAN_POINT('',(2.22E-15,-21.75,32.024195736544));
#204 = VECTOR('',#205,1.);
#205 = DIRECTION('',(2.2E-16,0.,1.));
#206 = ORIENTED_EDGE('',*,*,#207,.F.);
#207 = EDGE_CURVE('',#208,#200,#210,.T.);
#208 = VERTEX_POINT('',#209);
#209 = CARTESIAN_POINT('',(7.E-15,-25.,45.));
#210 = LINE('',#211,#212);
#211 = CARTESIAN_POINT('',(-4.41E-15,-0.852390082918,45.));
#212 = VECTOR('',#213,1.);
#213 = DIRECTION('',(-4.4E-16,1.,0.));
#214 = ORIENTED_EDGE('',*,*,#215,.T.);
#215 = EDGE_CURVE('',#208,#216,#218,.T.);
#216 = VERTEX_POINT('',#217);
#217 = CARTESIAN_POINT('',(5.E-15,-25.,43.429984961886));
#218 = LINE('',#219,#220);
#219 = CARTESIAN_POINT('',(2.05E-15,-25.,28.024195736544));
#220 = VECTOR('',#221,1.);
#221 = DIRECTION('',(-2.2E-16,0.,-1.));
#222 = ORIENTED_EDGE('',*,*,#223,.F.);
#223 = EDGE_CURVE('',#224,#216,#226,.T.);
#224 = VERTEX_POINT('',#225);
#225 = CARTESIAN_POINT('',(7.E-15,-25.35968074383,44.842267342846));
#226 = LINE('',#227,#228);
#227 = CARTESIAN_POINT('',(1.77E-15,-21.55472623093,29.902156394492));
#228 = VECTOR('',#229,1.);
#229 = DIRECTION('',(-3.2E-16,0.246802158006,-0.969065887752));
#230 = ORIENTED_EDGE('',*,*,#231,.F.);
#231 = EDGE_CURVE('',#232,#224,#234,.T.);
#232 = VERTEX_POINT('',#233);
#233 = CARTESIAN_POINT('',(7.E-15,-27.43002878448,44.314990125979));
#234 = LINE('',#235,#236);
#235 = CARTESIAN_POINT('',(4.55E-15,-20.84587821034,45.991844704053));
#236 = VECTOR('',#237,1.);
#237 = DIRECTION('',(-3.8E-16,0.969065887752,0.246802158006));
#238 = ORIENTED_EDGE('',*,*,#239,.F.);
#239 = EDGE_CURVE('',#240,#232,#242,.T.);
#240 = VERTEX_POINT('',#241);
#241 = CARTESIAN_POINT('',(-5.E-15,-18.18130994676,8.));
#242 = LINE('',#243,#244);
#243 = CARTESIAN_POINT('',(7.24E-15,-27.43002878448,44.314990125979));
#244 = VECTOR('',#245,1.);
#245 = DIRECTION('',(0.,-0.246802158006,0.969065887752));
#246 = ORIENTED_EDGE('',*,*,#247,.T.);
#247 = EDGE_CURVE('',#240,#248,#250,.T.);
#248 = VERTEX_POINT('',#249);
#249 = CARTESIAN_POINT('',(-7.E-15,-13.,8.));
#250 = LINE('',#251,#252);
#251 = CARTESIAN_POINT('',(-8.88E-15,-9.277390082918,8.));
#252 = VECTOR('',#253,1.);
#253 = DIRECTION('',(-4.4E-16,1.,0.));
#254 = ORIENTED_EDGE('',*,*,#255,.T.);
#255 = EDGE_CURVE('',#248,#113,#256,.T.);
#256 = LINE('',#257,#258);
#257 = CARTESIAN_POINT('',(-7.72E-15,-13.,4.524195736544));
#258 = VECTOR('',#259,1.);
#259 = DIRECTION('',(-2.2E-16,0.,-1.));
#260 = ORIENTED_EDGE('',*,*,#112,.F.);
#261 = FACE_BOUND('',#262,.T.);
#262 = EDGE_LOOP('',(#263));
#263 = ORIENTED_EDGE('',*,*,#264,.F.);
#264 = EDGE_CURVE('',#265,#265,#267,.T.);
#265 = VERTEX_POINT('',#266);
#266 = CARTESIAN_POINT('',(-1.4E-14,-8.75,-4.));
#267 = CIRCLE('',#268,1.25);
#268 = AXIS2_PLACEMENT_3D('',#269,#270,#271);
#269 = CARTESIAN_POINT('',(-7.11E-15,-10.,-4.));
#270 = DIRECTION('',(1.,0.,0.));
#271 = DIRECTION('',(-0.,1.,0.));
#272 = FACE_BOUND('',#273,.T.);
#273 = EDGE_LOOP('',(#274));
#274 = ORIENTED_EDGE('',*,*,#275,.F.);
#275 = EDGE_CURVE('',#276,#276,#278,.T.);
#276 = VERTEX_POINT('',#277);
#277 = CARTESIAN_POINT('',(0.,-19.25,32.));
#278 = CIRCLE('',#279,1.25);
#279 = AXIS2_PLACEMENT_3D('',#280,#281,#282);
#280 = CARTESIAN_POINT('',(0.,-20.5,32.));
#281 = DIRECTION('',(1.,0.,0.));
#282 = DIRECTION('',(-0.,1.,0.));
#283 = PLANE('',#284);
#284 = AXIS2_PLACEMENT_3D('',#285,#286,#287);
#285 = CARTESIAN_POINT('',(0.,-1.704780165836,19.048391473088));
#286 = DIRECTION('',(1.,0.,0.));
#287 = DIRECTION('',(0.,1.,0.));
#288 = ADVANCED_FACE('',(#289),#318,.T.);
#289 = FACE_BOUND('',#290,.T.);
#290 = EDGE_LOOP('',(#291,#292,#301,#310,#317));
#291 = ORIENTED_EDGE('',*,*,#39,.F.);
#292 = ORIENTED_EDGE('',*,*,#293,.T.);
#293 = EDGE_CURVE('',#32,#294,#296,.T.);
#294 = VERTEX_POINT('',#295);
#295 = CARTESIAN_POINT('',(-10.56040510579,-6.687887858025,-2.5E-14));
#296 = CIRCLE('',#297,6.6);
#297 = AXIS2_PLACEMENT_3D('',#298,#299,#300);
#298 = CARTESIAN_POINT('',(-10.05,-0.107653316006,0.));
#299 = DIRECTION('',(0.,0.,-1.));
#300 = DIRECTION('',(1.,0.,0.));
#301 = ORIENTED_EDGE('',*,*,#302,.T.);
#302 = EDGE_CURVE('',#294,#303,#305,.T.);
#303 = VERTEX_POINT('',#304);
#304 = CARTESIAN_POINT('',(-6.378675411087,-10.75,-5.E-14));
#305 = CIRCLE('',#306,12.5);
#306 = AXIS2_PLACEMENT_3D('',#307,#308,#309);
#307 = CARTESIAN_POINT('',(0.,0.,-4.974E-14));
#308 = DIRECTION('',(0.,0.,1.));
#309 = DIRECTION('',(1.,0.,0.));
#310 = ORIENTED_EDGE('',*,*,#311,.T.);
#311 = EDGE_CURVE('',#303,#176,#312,.T.);
#312 = CIRCLE('',#313,12.5);
#313 = AXIS2_PLACEMENT_3D('',#314,#315,#316);
#314 = CARTESIAN_POINT('',(0.,0.,0.));
#315 = DIRECTION('',(0.,0.,1.));
#316 = DIRECTION('',(1.,0.,0.));
#317 = ORIENTED_EDGE('',*,*,#175,.T.);
#318 = PLANE('',#319);
#319 = AXIS2_PLACEMENT_3D('',#320,#321,#322);
#320 = CARTESIAN_POINT('',(-8.289406598567E-03,-8.721791451084,
    -1.264E-14));
#321 = DIRECTION('',(0.,-3.6E-16,1.));
#322 = DIRECTION('',(0.,1.,3.6E-16));
#323 = ADVANCED_FACE('',(#324),#353,.F.);
#324 = FACE_BOUND('',#325,.F.);
#325 = EDGE_LOOP('',(#326,#327,#328,#337,#346,#352));
#326 = ORIENTED_EDGE('',*,*,#31,.T.);
#327 = ORIENTED_EDGE('',*,*,#293,.T.);
#328 = ORIENTED_EDGE('',*,*,#329,.T.);
#329 = EDGE_CURVE('',#294,#330,#332,.T.);
#330 = VERTEX_POINT('',#331);
#331 = CARTESIAN_POINT('',(-10.70124376973,6.460137907258,-2.5E-14));
#332 = CIRCLE('',#333,6.6);
#333 = AXIS2_PLACEMENT_3D('',#334,#335,#336);
#334 = CARTESIAN_POINT('',(-10.05,-0.107653316006,0.));
#335 = DIRECTION('',(0.,0.,-1.));
#336 = DIRECTION('',(1.,0.,0.));
#337 = ORIENTED_EDGE('',*,*,#338,.T.);
#338 = EDGE_CURVE('',#330,#339,#341,.T.);
#339 = VERTEX_POINT('',#340);
#340 = CARTESIAN_POINT('',(-10.05,6.492346683994,0.));
#341 = CIRCLE('',#342,6.6);
#342 = AXIS2_PLACEMENT_3D('',#343,#344,#345);
#343 = CARTESIAN_POINT('',(-10.05,-0.107653316006,0.));
#344 = DIRECTION('',(0.,0.,-1.));
#345 = DIRECTION('',(1.,0.,0.));
#346 = ORIENTED_EDGE('',*,*,#347,.F.);
#347 = EDGE_CURVE('',#97,#339,#348,.T.);
#348 = LINE('',#349,#350);
#349 = CARTESIAN_POINT('',(-10.05,6.492346683994,-10.));
#350 = VECTOR('',#351,1.);
#351 = DIRECTION('',(0.,0.,1.));
#352 = ORIENTED_EDGE('',*,*,#104,.F.);
#353 = CYLINDRICAL_SURFACE('',#354,6.6);
#354 = AXIS2_PLACEMENT_3D('',#355,#356,#357);
#355 = CARTESIAN_POINT('',(-10.05,-0.107653316006,-10.));
#356 = DIRECTION('',(0.,0.,-1.));
#357 = DIRECTION('',(1.,0.,0.));
#358 = ADVANCED_FACE('',(#359),#383,.T.);
#359 = FACE_BOUND('',#360,.T.);
#360 = EDGE_LOOP('',(#361,#362,#370));
#361 = ORIENTED_EDGE('',*,*,#61,.F.);
#362 = ORIENTED_EDGE('',*,*,#363,.T.);
#363 = EDGE_CURVE('',#62,#364,#366,.T.);
#364 = VERTEX_POINT('',#365);
#365 = CARTESIAN_POINT('',(-12.,-10.75,-9.290678141269));
#366 = LINE('',#367,#368);
#367 = CARTESIAN_POINT('',(-12.,-10.75,-10.));
#368 = VECTOR('',#369,1.);
#369 = DIRECTION('',(0.,0.,1.));
#370 = ORIENTED_EDGE('',*,*,#371,.T.);
#371 = EDGE_CURVE('',#364,#64,#372,.T.);
#372 = B_SPLINE_CURVE_WITH_KNOTS('',5,(#373,#374,#375,#376,#377,#378,
    #379,#380,#381,#382),.UNSPECIFIED.,.F.,.F.,(6,4,6),(0.,
    0.111247469434,1.),.UNSPECIFIED.);
#373 = CARTESIAN_POINT('',(-12.,-10.75,-9.290678141269));
#374 = CARTESIAN_POINT('',(-11.97881145952,-10.75,-9.308334693491));
#375 = CARTESIAN_POINT('',(-11.95754996926,-10.75,-9.325903536987));
#376 = CARTESIAN_POINT('',(-11.93621480634,-10.75,-9.343383179004));
#377 = CARTESIAN_POINT('',(-11.91480566322,-10.75,-9.360771782676));
#378 = CARTESIAN_POINT('',(-11.72168890817,-10.75,-9.516244357171));
#379 = CARTESIAN_POINT('',(-11.54530221804,-10.75,-9.648499073625));
#380 = CARTESIAN_POINT('',(-11.36388313631,-10.75,-9.773975026131));
#381 = CARTESIAN_POINT('',(-11.17725793809,-10.75,-9.891553250758));
#382 = CARTESIAN_POINT('',(-10.98545462175,-10.75,-10.));
#383 = PLANE('',#384);
#384 = AXIS2_PLACEMENT_3D('',#385,#386,#387);
#385 = CARTESIAN_POINT('',(-12.,-10.75,-10.));
#386 = DIRECTION('',(0.,1.,0.));
#387 = DIRECTION('',(1.,0.,0.));
#388 = ADVANCED_FACE('',(#389,#536),#547,.T.);
#389 = FACE_BOUND('',#390,.T.);
#390 = EDGE_LOOP('',(#391,#392,#400,#408,#417,#425,#433,#441,#449,#459,
    #482,#501,#526,#535));
#391 = ORIENTED_EDGE('',*,*,#160,.F.);
#392 = ORIENTED_EDGE('',*,*,#393,.T.);
#393 = EDGE_CURVE('',#153,#394,#396,.T.);
#394 = VERTEX_POINT('',#395);
#395 = CARTESIAN_POINT('',(-12.,-22.25,-8.5));
#396 = LINE('',#397,#398);
#397 = CARTESIAN_POINT('',(-12.,-22.25,-10.));
#398 = VECTOR('',#399,1.);
#399 = DIRECTION('',(0.,0.,1.));
#400 = ORIENTED_EDGE('',*,*,#401,.T.);
#401 = EDGE_CURVE('',#394,#402,#404,.T.);
#402 = VERTEX_POINT('',#403);
#403 = CARTESIAN_POINT('',(-12.,-26.232153,-8.5));
#404 = LINE('',#405,#406);
#405 = CARTESIAN_POINT('',(-12.,-17.52050086785,-8.5));
#406 = VECTOR('',#407,1.);
#407 = DIRECTION('',(0.,-1.,0.));
#408 = ORIENTED_EDGE('',*,*,#409,.T.);
#409 = EDGE_CURVE('',#402,#410,#412,.T.);
#410 = VERTEX_POINT('',#411);
#411 = CARTESIAN_POINT('',(-12.,-26.232153,0.5));
#412 = CIRCLE('',#413,4.5);
#413 = AXIS2_PLACEMENT_3D('',#414,#415,#416);
#414 = CARTESIAN_POINT('',(-12.,-26.232153,-4.));
#415 = DIRECTION('',(-1.,0.,0.));
#416 = DIRECTION('',(0.,-1.,0.));
#417 = ORIENTED_EDGE('',*,*,#418,.T.);
#418 = EDGE_CURVE('',#410,#419,#421,.T.);
#419 = VERTEX_POINT('',#420);
#420 = CARTESIAN_POINT('',(-12.,-32.37706722904,43.055076038313));
#421 = LINE('',#422,#423);
#422 = CARTESIAN_POINT('',(-12.,-26.232153,0.5));
#423 = VECTOR('',#424,1.);
#424 = DIRECTION('',(0.,-0.142916790488,0.989734707382));
#425 = ORIENTED_EDGE('',*,*,#426,.T.);
#426 = EDGE_CURVE('',#419,#427,#429,.T.);
#427 = VERTEX_POINT('',#428);
#428 = CARTESIAN_POINT('',(-12.,-25.35968074383,44.842267342846));
#429 = LINE('',#430,#431);
#430 = CARTESIAN_POINT('',(-12.,-32.37706722904,43.055076038313));
#431 = VECTOR('',#432,1.);
#432 = DIRECTION('',(0.,0.969065887752,0.246802158006));
#433 = ORIENTED_EDGE('',*,*,#434,.T.);
#434 = EDGE_CURVE('',#427,#435,#437,.T.);
#435 = VERTEX_POINT('',#436);
#436 = CARTESIAN_POINT('',(-12.,-25.,43.429984961886));
#437 = LINE('',#438,#439);
#438 = CARTESIAN_POINT('',(-12.,-25.35968074383,44.842267342846));
#439 = VECTOR('',#440,1.);
#440 = DIRECTION('',(-0.,0.246802158006,-0.969065887752));
#441 = ORIENTED_EDGE('',*,*,#442,.T.);
#442 = EDGE_CURVE('',#435,#443,#445,.T.);
#443 = VERTEX_POINT('',#444);
#444 = CARTESIAN_POINT('',(-12.,-25.,37.));
#445 = LINE('',#446,#447);
#446 = CARTESIAN_POINT('',(-12.,-25.,26.621861060693));
#447 = VECTOR('',#448,1.);
#448 = DIRECTION('',(0.,0.,-1.));
#449 = ORIENTED_EDGE('',*,*,#450,.T.);
#450 = EDGE_CURVE('',#443,#451,#453,.T.);
#451 = VERTEX_POINT('',#452);
#452 = CARTESIAN_POINT('',(-12.,-23.99999999964,33.299999998692));
#453 = B_SPLINE_CURVE_WITH_KNOTS('',4,(#454,#455,#456,#457,#458),
  .UNSPECIFIED.,.F.,.F.,(5,5),(0.,1.),.PIECEWISE_BEZIER_KNOTS.);
#454 = CARTESIAN_POINT('',(-12.,-25.,37.));
#455 = CARTESIAN_POINT('',(-12.,-24.74980481736,36.074277824253));
#456 = CARTESIAN_POINT('',(-12.,-24.49972984887,35.149000440835));
#457 = CARTESIAN_POINT('',(-12.,-24.24978884445,34.22421872447));
#458 = CARTESIAN_POINT('',(-12.,-23.99999999964,33.299999998692));
#459 = ORIENTED_EDGE('',*,*,#460,.T.);
#460 = EDGE_CURVE('',#451,#461,#463,.T.);
#461 = VERTEX_POINT('',#462);
#462 = CARTESIAN_POINT('',(-12.,-18.75,14.18461853106));
#463 = B_SPLINE_CURVE_WITH_KNOTS('',5,(#464,#465,#466,#467,#468,#469,
    #470,#471,#472,#473,#474,#475,#476,#477,#478,#479,#480,#481),
  .UNSPECIFIED.,.F.,.F.,(6,4,4,4,6),(0.,0.301317678709,0.562583317776,
    0.794085485667,1.),.UNSPECIFIED.);
#464 = CARTESIAN_POINT('',(-12.,-23.99999999964,33.299999998692));
#465 = CARTESIAN_POINT('',(-12.,-23.68628405087,32.13925098825));
#466 = CARTESIAN_POINT('',(-12.,-23.37269673108,30.979253070715));
#467 = CARTESIAN_POINT('',(-12.,-23.05914122687,29.82011823179));
#468 = CARTESIAN_POINT('',(-12.,-22.74549579868,28.661986046857));
#469 = CARTESIAN_POINT('',(-12.,-22.15941918718,26.50186314154));
#470 = CARTESIAN_POINT('',(-12.,-21.88705158362,25.499581043637));
#471 = CARTESIAN_POINT('',(-12.,-21.61438427108,24.498299462095));
#472 = CARTESIAN_POINT('',(-12.,-21.34128607962,23.498157975792));
#473 = CARTESIAN_POINT('',(-12.,-20.82506989906,21.614285495347));
#474 = CARTESIAN_POINT('',(-12.,-20.58208102057,20.730273537342));
#475 = CARTESIAN_POINT('',(-12.,-20.33850365025,19.847411584045));
#476 = CARTESIAN_POINT('',(-12.,-20.0941981877,18.965843812786));
#477 = CARTESIAN_POINT('',(-12.,-19.63088613103,17.302922607526));
#478 = CARTESIAN_POINT('',(-12.,-19.41206810257,16.521263219769));
#479 = CARTESIAN_POINT('',(-12.,-19.19241435266,15.740889813579));
#480 = CARTESIAN_POINT('',(-12.,-18.97178247178,14.961949485914));
#481 = CARTESIAN_POINT('',(-12.,-18.75,14.18461853106));
#482 = ORIENTED_EDGE('',*,*,#483,.F.);
#483 = EDGE_CURVE('',#484,#461,#486,.T.);
#484 = VERTEX_POINT('',#485);
#485 = CARTESIAN_POINT('',(-12.,-14.8060510772,1.5));
#486 = B_SPLINE_CURVE_WITH_KNOTS('',7,(#487,#488,#489,#490,#491,#492,
    #493,#494,#495,#496,#497,#498,#499,#500),.UNSPECIFIED.,.F.,.F.,(8,6,
    8),(0.,0.742502783898,1.),.UNSPECIFIED.);
#487 = CARTESIAN_POINT('',(-12.,-14.30908802053,0.));
#488 = CARTESIAN_POINT('',(-12.,-14.80579372973,1.496066619218));
#489 = CARTESIAN_POINT('',(-12.,-15.30113118724,2.992713971165));
#490 = CARTESIAN_POINT('',(-12.,-15.79162704128,4.491083319258));
#491 = CARTESIAN_POINT('',(-12.,-16.27502727017,5.991877350092));
#492 = CARTESIAN_POINT('',(-12.,-16.74995172355,7.495476333063));
#493 = CARTESIAN_POINT('',(-12.,-17.21544060137,9.002087169671));
#494 = CARTESIAN_POINT('',(-12.,-17.8287594214,11.035340273887));
#495 = CARTESIAN_POINT('',(-12.,-17.98547342294,11.559270525514));
#496 = CARTESIAN_POINT('',(-12.,-18.14094608121,12.083578083344));
#497 = CARTESIAN_POINT('',(-12.,-18.29515396927,12.608265624268));
#498 = CARTESIAN_POINT('',(-12.,-18.44807696647,13.133334647395));
#499 = CARTESIAN_POINT('',(-12.,-18.5996975356,13.658785687932));
#500 = CARTESIAN_POINT('',(-12.,-18.75,14.18461853106));
#501 = ORIENTED_EDGE('',*,*,#502,.F.);
#502 = EDGE_CURVE('',#503,#484,#505,.T.);
#503 = VERTEX_POINT('',#504);
#504 = CARTESIAN_POINT('',(-12.,-14.30908802125,0.));
#505 = B_SPLINE_CURVE_WITH_KNOTS('',7,(#506,#507,#508,#509,#510,#511,
    #512,#513,#514,#515,#516,#517,#518,#519,#520,#521,#522,#523,#524,
    #525),.UNSPECIFIED.,.F.,.F.,(8,6,6,8),(0.,0.476266709371,
    0.714371892268,1.),.UNSPECIFIED.);
#506 = CARTESIAN_POINT('',(-12.,-14.30908802053,0.));
#507 = CARTESIAN_POINT('',(-12.,-14.34419646861,0.105745869762));
#508 = CARTESIAN_POINT('',(-12.,-14.37929807876,0.211494647431));
#509 = CARTESIAN_POINT('',(-12.,-14.4143916269,0.317246735015));
#510 = CARTESIAN_POINT('',(-12.,-14.44947591806,0.423002524158));
#511 = CARTESIAN_POINT('',(-12.,-14.4845497864,0.528762396138));
#512 = CARTESIAN_POINT('',(-12.,-14.51961209519,0.634526721863));
#513 = CARTESIAN_POINT('',(-12.,-14.57218448442,0.793174175505));
#514 = CARTESIAN_POINT('',(-12.,-14.58970366791,0.846052491457));
#515 = CARTESIAN_POINT('',(-12.,-14.60721913384,0.898930808585));
#516 = CARTESIAN_POINT('',(-12.,-14.62473073073,0.951809125756));
#517 = CARTESIAN_POINT('',(-12.,-14.64223830913,1.004687441861));
#518 = CARTESIAN_POINT('',(-12.,-14.65974172158,1.057565755806));
#519 = CARTESIAN_POINT('',(-12.,-14.69823253344,1.173876250754));
#520 = CARTESIAN_POINT('',(-12.,-14.7151159423,1.224912376113));
#521 = CARTESIAN_POINT('',(-12.,-14.73283469545,1.278481849543));
#522 = CARTESIAN_POINT('',(-12.,-14.75342194889,1.340733367134));
#523 = CARTESIAN_POINT('',(-12.,-14.77585063826,1.40859119521));
#524 = CARTESIAN_POINT('',(-12.,-14.7959099012,1.469303776998));
#525 = CARTESIAN_POINT('',(-12.,-14.8060510772,1.5));
#526 = ORIENTED_EDGE('',*,*,#527,.T.);
#527 = EDGE_CURVE('',#503,#364,#528,.T.);
#528 = B_SPLINE_CURVE_WITH_KNOTS('',5,(#529,#530,#531,#532,#533,#534),
  .UNSPECIFIED.,.F.,.F.,(6,6),(0.,1.),.PIECEWISE_BEZIER_KNOTS.);
#529 = CARTESIAN_POINT('',(-12.,-14.3090880218,0.));
#530 = CARTESIAN_POINT('',(-12.,-13.59728964873,-1.858143014971));
#531 = CARTESIAN_POINT('',(-12.,-12.88548406601,-3.716283265063));
#532 = CARTESIAN_POINT('',(-12.,-12.17366938272,-5.574420027171));
#533 = CARTESIAN_POINT('',(-12.,-11.46184319613,-7.432552366983));
#534 = CARTESIAN_POINT('',(-12.,-10.75,-9.290678141269));
#535 = ORIENTED_EDGE('',*,*,#363,.F.);
#536 = FACE_BOUND('',#537,.T.);
#537 = EDGE_LOOP('',(#538));
#538 = ORIENTED_EDGE('',*,*,#539,.F.);
#539 = EDGE_CURVE('',#540,#540,#542,.T.);
#540 = VERTEX_POINT('',#541);
#541 = CARTESIAN_POINT('',(-12.,-29.5,-4.));
#542 = CIRCLE('',#543,3.);
#543 = AXIS2_PLACEMENT_3D('',#544,#545,#546);
#544 = CARTESIAN_POINT('',(-12.,-26.5,-4.));
#545 = DIRECTION('',(-1.,0.,0.));
#546 = DIRECTION('',(0.,-1.,0.));
#547 = PLANE('',#548);
#548 = AXIS2_PLACEMENT_3D('',#549,#550,#551);
#549 = CARTESIAN_POINT('',(-12.,-23.74790931644,14.647119341485));
#550 = DIRECTION('',(-1.,-0.,-0.));
#551 = DIRECTION('',(0.,0.,-1.));
#552 = ADVANCED_FACE('',(#553),#571,.T.);
#553 = FACE_BOUND('',#554,.T.);
#554 = EDGE_LOOP('',(#555,#556,#564,#570));
#555 = ORIENTED_EDGE('',*,*,#152,.F.);
#556 = ORIENTED_EDGE('',*,*,#557,.T.);
#557 = EDGE_CURVE('',#145,#558,#560,.T.);
#558 = VERTEX_POINT('',#559);
#559 = CARTESIAN_POINT('',(-7.E-15,-22.25,-8.5));
#560 = LINE('',#561,#562);
#561 = CARTESIAN_POINT('',(-3.E-15,-22.25,4.524195736544));
#562 = VECTOR('',#563,1.);
#563 = DIRECTION('',(2.2E-16,0.,1.));
#564 = ORIENTED_EDGE('',*,*,#565,.F.);
#565 = EDGE_CURVE('',#394,#558,#566,.T.);
#566 = LINE('',#567,#568);
#567 = CARTESIAN_POINT('',(0.,-22.25,-8.5));
#568 = VECTOR('',#569,1.);
#569 = DIRECTION('',(1.,0.,0.));
#570 = ORIENTED_EDGE('',*,*,#393,.F.);
#571 = PLANE('',#572);
#572 = AXIS2_PLACEMENT_3D('',#573,#574,#575);
#573 = CARTESIAN_POINT('',(12.,-22.25,-10.));
#574 = DIRECTION('',(-0.,-1.,-0.));
#575 = DIRECTION('',(-1.,0.,0.));
#576 = ADVANCED_FACE('',(#577,#636),#647,.T.);
#577 = FACE_BOUND('',#578,.T.);
#578 = EDGE_LOOP('',(#579,#580,#588,#596,#604,#612,#620,#629,#635));
#579 = ORIENTED_EDGE('',*,*,#144,.F.);
#580 = ORIENTED_EDGE('',*,*,#581,.T.);
#581 = EDGE_CURVE('',#137,#582,#584,.T.);
#582 = VERTEX_POINT('',#583);
#583 = CARTESIAN_POINT('',(-6.E-15,-20.7,0.624447606952));
#584 = LINE('',#585,#586);
#585 = CARTESIAN_POINT('',(-4.23E-15,-20.7,4.524195736544));
#586 = VECTOR('',#587,1.);
#587 = DIRECTION('',(2.2E-16,0.,1.));
#588 = ORIENTED_EDGE('',*,*,#589,.F.);
#589 = EDGE_CURVE('',#590,#582,#592,.T.);
#590 = VERTEX_POINT('',#591);
#591 = CARTESIAN_POINT('',(-6.E-15,-20.93153032712,0.565481353884));
#592 = LINE('',#593,#594);
#593 = CARTESIAN_POINT('',(-1.014E-14,-8.603263159533,3.70525025906));
#594 = VECTOR('',#595,1.);
#595 = DIRECTION('',(-3.8E-16,0.969065887752,0.246802158006));
#596 = ORIENTED_EDGE('',*,*,#597,.T.);
#597 = EDGE_CURVE('',#590,#598,#600,.T.);
#598 = VERTEX_POINT('',#599);
#599 = CARTESIAN_POINT('',(8.E-15,-31.79082527936,43.204380414954));
#600 = LINE('',#601,#602);
#601 = CARTESIAN_POINT('',(8.93E-15,-31.79082527936,43.204380414954));
#602 = VECTOR('',#603,1.);
#603 = DIRECTION('',(0.,-0.246802158006,0.969065887752));
#604 = ORIENTED_EDGE('',*,*,#605,.F.);
#605 = EDGE_CURVE('',#606,#598,#608,.T.);
#606 = VERTEX_POINT('',#607);
#607 = CARTESIAN_POINT('',(9.E-15,-32.37706722904,43.055076038313));
#608 = LINE('',#609,#610);
#609 = CARTESIAN_POINT('',(4.55E-15,-20.84587821034,45.991844704053));
#610 = VECTOR('',#611,1.);
#611 = DIRECTION('',(-3.8E-16,0.969065887752,0.246802158006));
#612 = ORIENTED_EDGE('',*,*,#613,.F.);
#613 = EDGE_CURVE('',#614,#606,#616,.T.);
#614 = VERTEX_POINT('',#615);
#615 = CARTESIAN_POINT('',(-4.E-15,-26.232153,0.5));
#616 = LINE('',#617,#618);
#617 = CARTESIAN_POINT('',(-2.9E-16,-27.29349691892,7.85007348987));
#618 = VECTOR('',#619,1.);
#619 = DIRECTION('',(2.8E-16,-0.142916790488,0.989734707382));
#620 = ORIENTED_EDGE('',*,*,#621,.F.);
#621 = EDGE_CURVE('',#622,#614,#624,.T.);
#622 = VERTEX_POINT('',#623);
#623 = CARTESIAN_POINT('',(-5.E-15,-26.232153,-8.5));
#624 = CIRCLE('',#625,4.5);
#625 = AXIS2_PLACEMENT_3D('',#626,#627,#628);
#626 = CARTESIAN_POINT('',(-1.78E-15,-26.232153,-4.));
#627 = DIRECTION('',(-1.,0.,0.));
#628 = DIRECTION('',(0.,-1.,0.));
#629 = ORIENTED_EDGE('',*,*,#630,.F.);
#630 = EDGE_CURVE('',#558,#622,#631,.T.);
#631 = LINE('',#632,#633);
#632 = CARTESIAN_POINT('',(-1.24E-14,-9.612640516843,-8.5));
#633 = VECTOR('',#634,1.);
#634 = DIRECTION('',(4.4E-16,-1.,0.));
#635 = ORIENTED_EDGE('',*,*,#557,.F.);
#636 = FACE_BOUND('',#637,.T.);
#637 = EDGE_LOOP('',(#638));
#638 = ORIENTED_EDGE('',*,*,#639,.F.);
#639 = EDGE_CURVE('',#640,#640,#642,.T.);
#640 = VERTEX_POINT('',#641);
#641 = CARTESIAN_POINT('',(-5.E-15,-25.25,-4.));
#642 = CIRCLE('',#643,1.25);
#643 = AXIS2_PLACEMENT_3D('',#644,#645,#646);
#644 = CARTESIAN_POINT('',(-1.78E-15,-26.5,-4.));
#645 = DIRECTION('',(1.,0.,0.));
#646 = DIRECTION('',(-0.,1.,0.));
#647 = PLANE('',#648);
#648 = AXIS2_PLACEMENT_3D('',#649,#650,#651);
#649 = CARTESIAN_POINT('',(0.,-1.704780165836,19.048391473088));
#650 = DIRECTION('',(1.,0.,0.));
#651 = DIRECTION('',(0.,1.,0.));
#652 = ADVANCED_FACE('',(#653),#706,.F.);
#653 = FACE_BOUND('',#654,.F.);
#654 = EDGE_LOOP('',(#655,#656,#657,#665,#674,#683,#692,#700));
#655 = ORIENTED_EDGE('',*,*,#136,.F.);
#656 = ORIENTED_EDGE('',*,*,#581,.T.);
#657 = ORIENTED_EDGE('',*,*,#658,.T.);
#658 = EDGE_CURVE('',#582,#659,#661,.T.);
#659 = VERTEX_POINT('',#660);
#660 = CARTESIAN_POINT('',(-1.008990495926,-20.7,0.624447606952));
#661 = LINE('',#662,#663);
#662 = CARTESIAN_POINT('',(5.325,-20.7,0.624447606952));
#663 = VECTOR('',#664,1.);
#664 = DIRECTION('',(-1.,0.,7.9E-16));
#665 = ORIENTED_EDGE('',*,*,#666,.F.);
#666 = EDGE_CURVE('',#667,#659,#669,.T.);
#667 = VERTEX_POINT('',#668);
#668 = CARTESIAN_POINT('',(-2.051015117457,-20.7,5.024588542859));
#669 = ELLIPSE('',#670,9.116613963924,2.25);
#670 = AXIS2_PLACEMENT_3D('',#671,#672,#673);
#671 = CARTESIAN_POINT('',(0.,-20.7,8.772994101653));
#672 = DIRECTION('',(0.,-1.,0.));
#673 = DIRECTION('',(0.,0.,1.));
#674 = ORIENTED_EDGE('',*,*,#675,.T.);
#675 = EDGE_CURVE('',#667,#676,#678,.T.);
#676 = VERTEX_POINT('',#677);
#677 = CARTESIAN_POINT('',(-6.954534,-20.7,5.712409));
#678 = CIRCLE('',#679,2.5);
#679 = AXIS2_PLACEMENT_3D('',#680,#681,#682);
#680 = CARTESIAN_POINT('',(-4.454534,-20.7,5.712409));
#681 = DIRECTION('',(0.,1.,-2.2E-16));
#682 = DIRECTION('',(-1.,0.,0.));
#683 = ORIENTED_EDGE('',*,*,#684,.T.);
#684 = EDGE_CURVE('',#676,#685,#687,.T.);
#685 = VERTEX_POINT('',#686);
#686 = CARTESIAN_POINT('',(-5.462962191156,-20.7,8.));
#687 = CIRCLE('',#688,2.5);
#688 = AXIS2_PLACEMENT_3D('',#689,#690,#691);
#689 = CARTESIAN_POINT('',(-4.454534,-20.7,5.712409));
#690 = DIRECTION('',(0.,1.,-2.2E-16));
#691 = DIRECTION('',(-1.,0.,0.));
#692 = ORIENTED_EDGE('',*,*,#693,.T.);
#693 = EDGE_CURVE('',#685,#694,#696,.T.);
#694 = VERTEX_POINT('',#695);
#695 = CARTESIAN_POINT('',(-10.65,-20.7,8.));
#696 = LINE('',#697,#698);
#697 = CARTESIAN_POINT('',(10.65,-20.7,8.));
#698 = VECTOR('',#699,1.);
#699 = DIRECTION('',(-1.,0.,0.));
#700 = ORIENTED_EDGE('',*,*,#701,.F.);
#701 = EDGE_CURVE('',#129,#694,#702,.T.);
#702 = LINE('',#703,#704);
#703 = CARTESIAN_POINT('',(-10.65,-20.7,-10.));
#704 = VECTOR('',#705,1.);
#705 = DIRECTION('',(0.,0.,1.));
#706 = PLANE('',#707);
#707 = AXIS2_PLACEMENT_3D('',#708,#709,#710);
#708 = CARTESIAN_POINT('',(10.65,-20.7,-10.));
#709 = DIRECTION('',(0.,-1.,0.));
#710 = DIRECTION('',(-1.,0.,0.));
#711 = ADVANCED_FACE('',(#712),#730,.F.);
#712 = FACE_BOUND('',#713,.F.);
#713 = EDGE_LOOP('',(#714,#715,#723,#729));
#714 = ORIENTED_EDGE('',*,*,#701,.T.);
#715 = ORIENTED_EDGE('',*,*,#716,.T.);
#716 = EDGE_CURVE('',#694,#717,#719,.T.);
#717 = VERTEX_POINT('',#718);
#718 = CARTESIAN_POINT('',(-10.65,-13.,8.));
#719 = LINE('',#720,#721);
#720 = CARTESIAN_POINT('',(-10.65,-20.7,8.));
#721 = VECTOR('',#722,1.);
#722 = DIRECTION('',(0.,1.,0.));
#723 = ORIENTED_EDGE('',*,*,#724,.F.);
#724 = EDGE_CURVE('',#121,#717,#725,.T.);
#725 = LINE('',#726,#727);
#726 = CARTESIAN_POINT('',(-10.65,-13.,-10.));
#727 = VECTOR('',#728,1.);
#728 = DIRECTION('',(0.,0.,1.));
#729 = ORIENTED_EDGE('',*,*,#128,.F.);
#730 = PLANE('',#731);
#731 = AXIS2_PLACEMENT_3D('',#732,#733,#734);
#732 = CARTESIAN_POINT('',(-10.65,-20.7,-10.));
#733 = DIRECTION('',(-1.,0.,0.));
#734 = DIRECTION('',(0.,1.,0.));
#735 = ADVANCED_FACE('',(#736),#773,.F.);
#736 = FACE_BOUND('',#737,.F.);
#737 = EDGE_LOOP('',(#738,#739,#740,#748,#757,#766,#772));
#738 = ORIENTED_EDGE('',*,*,#120,.F.);
#739 = ORIENTED_EDGE('',*,*,#724,.T.);
#740 = ORIENTED_EDGE('',*,*,#741,.T.);
#741 = EDGE_CURVE('',#717,#742,#744,.T.);
#742 = VERTEX_POINT('',#743);
#743 = CARTESIAN_POINT('',(-5.462962191156,-13.,8.));
#744 = LINE('',#745,#746);
#745 = CARTESIAN_POINT('',(-10.65,-13.,8.));
#746 = VECTOR('',#747,1.);
#747 = DIRECTION('',(1.,0.,0.));
#748 = ORIENTED_EDGE('',*,*,#749,.F.);
#749 = EDGE_CURVE('',#750,#742,#752,.T.);
#750 = VERTEX_POINT('',#751);
#751 = CARTESIAN_POINT('',(-6.954534,-13.,5.712409));
#752 = CIRCLE('',#753,2.5);
#753 = AXIS2_PLACEMENT_3D('',#754,#755,#756);
#754 = CARTESIAN_POINT('',(-4.454534,-13.,5.712409));
#755 = DIRECTION('',(0.,1.,-2.2E-16));
#756 = DIRECTION('',(-1.,0.,0.));
#757 = ORIENTED_EDGE('',*,*,#758,.F.);
#758 = EDGE_CURVE('',#759,#750,#761,.T.);
#759 = VERTEX_POINT('',#760);
#760 = CARTESIAN_POINT('',(-3.446105808844,-13.,8.));
#761 = CIRCLE('',#762,2.5);
#762 = AXIS2_PLACEMENT_3D('',#763,#764,#765);
#763 = CARTESIAN_POINT('',(-4.454534,-13.,5.712409));
#764 = DIRECTION('',(0.,1.,-2.2E-16));
#765 = DIRECTION('',(-1.,0.,0.));
#766 = ORIENTED_EDGE('',*,*,#767,.T.);
#767 = EDGE_CURVE('',#759,#248,#768,.T.);
#768 = LINE('',#769,#770);
#769 = CARTESIAN_POINT('',(-10.65,-13.,8.));
#770 = VECTOR('',#771,1.);
#771 = DIRECTION('',(1.,0.,0.));
#772 = ORIENTED_EDGE('',*,*,#255,.T.);
#773 = PLANE('',#774);
#774 = AXIS2_PLACEMENT_3D('',#775,#776,#777);
#775 = CARTESIAN_POINT('',(-10.65,-13.,-10.));
#776 = DIRECTION('',(0.,1.,0.));
#777 = DIRECTION('',(1.,0.,0.));
#778 = ADVANCED_FACE('',(#779),#797,.F.);
#779 = FACE_BOUND('',#780,.F.);
#780 = EDGE_LOOP('',(#781,#782,#783,#791));
#781 = ORIENTED_EDGE('',*,*,#96,.F.);
#782 = ORIENTED_EDGE('',*,*,#347,.T.);
#783 = ORIENTED_EDGE('',*,*,#784,.T.);
#784 = EDGE_CURVE('',#339,#785,#787,.T.);
#785 = VERTEX_POINT('',#786);
#786 = CARTESIAN_POINT('',(-1.8E-14,6.492346683994,0.));
#787 = LINE('',#788,#789);
#788 = CARTESIAN_POINT('',(-10.05,6.492346683994,0.));
#789 = VECTOR('',#790,1.);
#790 = DIRECTION('',(1.,0.,0.));
#791 = ORIENTED_EDGE('',*,*,#792,.T.);
#792 = EDGE_CURVE('',#785,#89,#793,.T.);
#793 = LINE('',#794,#795);
#794 = CARTESIAN_POINT('',(-1.649E-14,6.492346683994,4.524195736544));
#795 = VECTOR('',#796,1.);
#796 = DIRECTION('',(-2.2E-16,0.,-1.));
#797 = PLANE('',#798);
#798 = AXIS2_PLACEMENT_3D('',#799,#800,#801);
#799 = CARTESIAN_POINT('',(-10.05,6.492346683994,-10.));
#800 = DIRECTION('',(0.,1.,0.));
#801 = DIRECTION('',(1.,0.,0.));
#802 = ADVANCED_FACE('',(#803,#883,#894),#905,.T.);
#803 = FACE_BOUND('',#804,.T.);
#804 = EDGE_LOOP('',(#805,#806,#829,#836,#844,#852,#860,#868,#876,#882)
  );
#805 = ORIENTED_EDGE('',*,*,#88,.F.);
#806 = ORIENTED_EDGE('',*,*,#807,.F.);
#807 = EDGE_CURVE('',#808,#81,#810,.T.);
#808 = VERTEX_POINT('',#809);
#809 = CARTESIAN_POINT('',(-2.1E-14,15.000000000003,0.));
#810 = B_SPLINE_CURVE_WITH_KNOTS('',5,(#811,#812,#813,#814,#815,#816,
    #817,#818,#819,#820,#821,#822,#823,#824,#825,#826,#827,#828),
  .UNSPECIFIED.,.F.,.F.,(6,4,4,4,6),(0.,0.253162250003,0.502547869089,
    0.751788664264,1.),.UNSPECIFIED.);
#811 = CARTESIAN_POINT('',(-2.144E-14,15.000000000003,0.));
#812 = CARTESIAN_POINT('',(-2.146E-14,14.800033631271,-0.499818008921));
#813 = CARTESIAN_POINT('',(-2.149E-14,14.599525856431,-1.000989268016));
#814 = CARTESIAN_POINT('',(-2.151E-14,14.39855752323,-1.503311697502));
#815 = CARTESIAN_POINT('',(-2.153E-14,14.197192460079,-2.006625757606));
#816 = CARTESIAN_POINT('',(-2.157E-14,13.796774961003,-3.007473442117));
#817 = CARTESIAN_POINT('',(-2.16E-14,13.597733614931,-3.504979347324));
#818 = CARTESIAN_POINT('',(-2.162E-14,13.398401983574,-4.003210823606));
#819 = CARTESIAN_POINT('',(-2.164E-14,13.198817451938,-4.502074426754));
#820 = CARTESIAN_POINT('',(-2.169E-14,12.799316534972,-5.500631104793));
#821 = CARTESIAN_POINT('',(-2.171E-14,12.59940083182,-6.000322474573));
#822 = CARTESIAN_POINT('',(-2.173E-14,12.399291039152,-6.500498973109));
#823 = CARTESIAN_POINT('',(-2.175E-14,12.199010656831,-7.001101862247));
#824 = CARTESIAN_POINT('',(-2.18E-14,11.79897355512,-8.000998739609));
#825 = CARTESIAN_POINT('',(-2.182E-14,11.599218325923,-8.500289003076));
#826 = CARTESIAN_POINT('',(-2.184E-14,11.399330893243,-8.999909710521));
#827 = CARTESIAN_POINT('',(-2.186E-14,11.19932625782,-9.499823367432));
#828 = CARTESIAN_POINT('',(-2.188E-14,10.999216411528,-10.));
#829 = ORIENTED_EDGE('',*,*,#830,.T.);
#830 = EDGE_CURVE('',#808,#831,#833,.T.);
#831 = VERTEX_POINT('',#832);
#832 = CARTESIAN_POINT('',(-1.8E-14,25.,37.));
#833 = B_SPLINE_CURVE_WITH_KNOTS('',1,(#834,#835),.UNSPECIFIED.,.F.,.F.,
  (2,2),(0.,1.),.PIECEWISE_BEZIER_KNOTS.);
#834 = CARTESIAN_POINT('',(-2.144E-14,15.000000000003,0.));
#835 = CARTESIAN_POINT('',(-1.767E-14,25.,37.));
#836 = ORIENTED_EDGE('',*,*,#837,.T.);
#837 = EDGE_CURVE('',#831,#838,#840,.T.);
#838 = VERTEX_POINT('',#839);
#839 = CARTESIAN_POINT('',(-1.4E-14,25.,45.));
#840 = LINE('',#841,#842);
#841 = CARTESIAN_POINT('',(-1.971E-14,25.,28.024195736544));
#842 = VECTOR('',#843,1.);
#843 = DIRECTION('',(2.2E-16,0.,1.));
#844 = ORIENTED_EDGE('',*,*,#845,.F.);
#845 = EDGE_CURVE('',#846,#838,#848,.T.);
#846 = VERTEX_POINT('',#847);
#847 = CARTESIAN_POINT('',(-1.2E-14,21.75,45.));
#848 = LINE('',#849,#850);
#849 = CARTESIAN_POINT('',(-4.41E-15,-0.852390082918,45.));
#850 = VECTOR('',#851,1.);
#851 = DIRECTION('',(-4.4E-16,1.,0.));
#852 = ORIENTED_EDGE('',*,*,#853,.T.);
#853 = EDGE_CURVE('',#846,#854,#856,.T.);
#854 = VERTEX_POINT('',#855);
#855 = CARTESIAN_POINT('',(-1.6E-14,21.75,36.));
#856 = LINE('',#857,#858);
#857 = CARTESIAN_POINT('',(-1.632E-14,21.75,32.024195736544));
#858 = VECTOR('',#859,1.);
#859 = DIRECTION('',(-2.2E-16,0.,-1.));
#860 = ORIENTED_EDGE('',*,*,#861,.F.);
#861 = EDGE_CURVE('',#862,#854,#864,.T.);
#862 = VERTEX_POINT('',#863);
#863 = CARTESIAN_POINT('',(-1.3E-14,12.5,36.));
#864 = LINE('',#865,#866);
#865 = CARTESIAN_POINT('',(-6.41E-15,-0.852390082918,36.));
#866 = VECTOR('',#867,1.);
#867 = DIRECTION('',(-4.4E-16,1.,0.));
#868 = ORIENTED_EDGE('',*,*,#869,.F.);
#869 = EDGE_CURVE('',#870,#862,#872,.T.);
#870 = VERTEX_POINT('',#871);
#871 = CARTESIAN_POINT('',(-2.1E-14,12.5,-5.E-14));
#872 = LINE('',#873,#874);
#873 = CARTESIAN_POINT('',(-1.234E-14,12.5,36.));
#874 = VECTOR('',#875,1.);
#875 = DIRECTION('',(0.,0.,1.));
#876 = ORIENTED_EDGE('',*,*,#877,.F.);
#877 = EDGE_CURVE('',#785,#870,#878,.T.);
#878 = LINE('',#879,#880);
#879 = CARTESIAN_POINT('',(-1.44E-14,-0.852390082918,-4.974E-14));
#880 = VECTOR('',#881,1.);
#881 = DIRECTION('',(-4.4E-16,1.,0.));
#882 = ORIENTED_EDGE('',*,*,#792,.T.);
#883 = FACE_BOUND('',#884,.T.);
#884 = EDGE_LOOP('',(#885));
#885 = ORIENTED_EDGE('',*,*,#886,.F.);
#886 = EDGE_CURVE('',#887,#887,#889,.T.);
#887 = VERTEX_POINT('',#888);
#888 = CARTESIAN_POINT('',(-2.1E-14,11.25,-4.));
#889 = CIRCLE('',#890,1.25);
#890 = AXIS2_PLACEMENT_3D('',#891,#892,#893);
#891 = CARTESIAN_POINT('',(-2.132E-14,10.,-4.));
#892 = DIRECTION('',(1.,0.,0.));
#893 = DIRECTION('',(-0.,1.,0.));
#894 = FACE_BOUND('',#895,.T.);
#895 = EDGE_LOOP('',(#896));
#896 = ORIENTED_EDGE('',*,*,#897,.F.);
#897 = EDGE_CURVE('',#898,#898,#900,.T.);
#898 = VERTEX_POINT('',#899);
#899 = CARTESIAN_POINT('',(-1.4E-14,21.75,32.));
#900 = CIRCLE('',#901,1.25);
#901 = AXIS2_PLACEMENT_3D('',#902,#903,#904);
#902 = CARTESIAN_POINT('',(-1.421E-14,20.5,32.));
#903 = DIRECTION('',(1.,0.,0.));
#904 = DIRECTION('',(-0.,1.,0.));
#905 = PLANE('',#906);
#906 = AXIS2_PLACEMENT_3D('',#907,#908,#909);
#907 = CARTESIAN_POINT('',(0.,-1.704780165836,19.048391473088));
#908 = DIRECTION('',(1.,0.,0.));
#909 = DIRECTION('',(0.,1.,0.));
#910 = ADVANCED_FACE('',(#911),#928,.F.);
#911 = FACE_BOUND('',#912,.F.);
#912 = EDGE_LOOP('',(#913,#921,#926,#927));
#913 = ORIENTED_EDGE('',*,*,#914,.F.);
#914 = EDGE_CURVE('',#915,#808,#917,.T.);
#915 = VERTEX_POINT('',#916);
#916 = CARTESIAN_POINT('',(-7.500000000113,15.000000000002,0.));
#917 = LINE('',#918,#919);
#918 = CARTESIAN_POINT('',(-7.500000000113,15.000000000006,0.));
#919 = VECTOR('',#920,1.);
#920 = DIRECTION('',(1.,-3.8322E-13,0.));
#921 = ORIENTED_EDGE('',*,*,#922,.T.);
#922 = EDGE_CURVE('',#915,#72,#923,.T.);
#923 = B_SPLINE_CURVE_WITH_KNOTS('',1,(#924,#925),.UNSPECIFIED.,.F.,.F.,
  (2,2),(0.,1.),.PIECEWISE_BEZIER_KNOTS.);
#924 = CARTESIAN_POINT('',(-7.500000000113,15.,0.));
#925 = CARTESIAN_POINT('',(-8.65,10.999216411528,-10.));
#926 = ORIENTED_EDGE('',*,*,#80,.T.);
#927 = ORIENTED_EDGE('',*,*,#807,.F.);
#928 = B_SPLINE_SURFACE_WITH_KNOTS('',1,1,(
    (#929,#930)
    ,(#931,#932
    )),.UNSPECIFIED.,.F.,.F.,.F.,(2,2),(2,2),(-21.,0.),(0.,1.),
  .PIECEWISE_BEZIER_KNOTS.);
#929 = CARTESIAN_POINT('',(7.500000000113,15.000000000006,0.));
#930 = CARTESIAN_POINT('',(12.35,10.999216411528,-10.));
#931 = CARTESIAN_POINT('',(-7.500000000113,15.,0.));
#932 = CARTESIAN_POINT('',(-8.65,10.999216411528,-10.));
#933 = ADVANCED_FACE('',(#934,#1090,#1281),#1479,.F.);
#934 = FACE_BOUND('',#935,.F.);
#935 = EDGE_LOOP('',(#936,#937,#946,#955,#1004,#1013,#1022,#1031,#1080,
    #1087,#1088,#1089));
#936 = ORIENTED_EDGE('',*,*,#922,.F.);
#937 = ORIENTED_EDGE('',*,*,#938,.T.);
#938 = EDGE_CURVE('',#915,#939,#941,.T.);
#939 = VERTEX_POINT('',#940);
#940 = CARTESIAN_POINT('',(-9.513148127658,14.864293949465,0.));
#941 = CIRCLE('',#942,15.);
#942 = AXIS2_PLACEMENT_3D('',#943,#944,#945);
#943 = CARTESIAN_POINT('',(-7.5,-2.E-16,0.));
#944 = DIRECTION('',(0.,0.,1.));
#945 = DIRECTION('',(1.,0.,0.));
#946 = ORIENTED_EDGE('',*,*,#947,.T.);
#947 = EDGE_CURVE('',#939,#948,#950,.T.);
#948 = VERTEX_POINT('',#949);
#949 = CARTESIAN_POINT('',(-12.90674519766,13.99167989798,0.));
#950 = CIRCLE('',#951,15.);
#951 = AXIS2_PLACEMENT_3D('',#952,#953,#954);
#952 = CARTESIAN_POINT('',(-7.5,-2.E-16,0.));
#953 = DIRECTION('',(0.,0.,1.));
#954 = DIRECTION('',(1.,0.,0.));
#955 = ORIENTED_EDGE('',*,*,#956,.T.);
#956 = EDGE_CURVE('',#948,#957,#959,.T.);
#957 = VERTEX_POINT('',#958);
#958 = CARTESIAN_POINT('',(-15.77279465443,12.512428565454,0.));
#959 = B_SPLINE_CURVE_WITH_KNOTS('',8,(#960,#961,#962,#963,#964,#965,
    #966,#967,#968,#969,#970,#971,#972,#973,#974,#975,#976,#977,#978,
    #979,#980,#981,#982,#983,#984,#985,#986,#987,#988,#989,#990,#991,
    #992,#993,#994,#995,#996,#997,#998,#999,#1000,#1001,#1002,#1003),
  .UNSPECIFIED.,.F.,.F.,(9,7,7,7,7,7,9),(0.,0.269034588124,
    0.407056080855,0.557695013622,0.656524972185,0.826498088842,1.),
  .UNSPECIFIED.);
#960 = CARTESIAN_POINT('',(-12.9067451961,13.991679900652,0.));
#961 = CARTESIAN_POINT('',(-12.94448613044,13.926791910819,
    -0.130841124328));
#962 = CARTESIAN_POINT('',(-12.98528821227,13.860911283021,
    -0.260765388057));
#963 = CARTESIAN_POINT('',(-13.02953621688,13.793846906619,
    -0.389769398508));
#964 = CARTESIAN_POINT('',(-13.07772334724,13.725406200476,
    -0.51769917528));
#965 = CARTESIAN_POINT('',(-13.13040226038,13.655410408438,
    -0.644274375825));
#966 = CARTESIAN_POINT('',(-13.18843132232,13.583602454308,
    -0.768985052111));
#967 = CARTESIAN_POINT('',(-13.25279124223,13.509712924931,
    -0.891167946984));
#968 = CARTESIAN_POINT('',(-13.36306392534,13.393711956924,
    -1.070342249726));
#969 = CARTESIAN_POINT('',(-13.40260665128,13.353743658984,
    -1.129956861553));
#970 = CARTESIAN_POINT('',(-13.44464642575,13.312980213957,
    -1.188385868664));
#971 = CARTESIAN_POINT('',(-13.4895625867,13.271303636335,
    -1.245406788329));
#972 = CARTESIAN_POINT('',(-13.53775973609,13.228638066989,
    -1.300630617049));
#973 = CARTESIAN_POINT('',(-13.5897429799,13.184928415297,
    -1.353445708501));
#974 = CARTESIAN_POINT('',(-13.64608019113,13.140148685114,
    -1.403046221161));
#975 = CARTESIAN_POINT('',(-13.77509105804,13.044040456935,
    -1.497455535306));
#976 = CARTESIAN_POINT('',(-13.85107512588,12.99078372451,
    -1.543084308686));
#977 = CARTESIAN_POINT('',(-13.93523725256,12.936008154585,
    -1.580976292712));
#978 = CARTESIAN_POINT('',(-14.02665260047,12.881541691266,
    -1.606883082665));
#979 = CARTESIAN_POINT('',(-14.12375173251,12.829270777368,
    -1.61727432872));
#980 = CARTESIAN_POINT('',(-14.22399417596,12.781130636022,
    -1.609895609483));
#981 = CARTESIAN_POINT('',(-14.32327780508,12.738644231789,
    -1.586316580139));
#982 = CARTESIAN_POINT('',(-14.47582516327,12.679491668449,
    -1.530817065448));
#983 = CARTESIAN_POINT('',(-14.53400513735,12.658648177746,
    -1.504250765565));
#984 = CARTESIAN_POINT('',(-14.58983971895,12.640148939284,
    -1.47400701349));
#985 = CARTESIAN_POINT('',(-14.64334662947,12.623730536283,
    -1.440879907972));
#986 = CARTESIAN_POINT('',(-14.69461599655,12.609143880895,
    -1.405509856826));
#987 = CARTESIAN_POINT('',(-14.74379962294,12.596162181571,
    -1.368372004185));
#988 = CARTESIAN_POINT('',(-14.79111071496,12.58458022375,
    -1.329777071655));
#989 = CARTESIAN_POINT('',(-14.9154277636,12.556401471799,
    -1.221216317234));
#990 = CARTESIAN_POINT('',(-14.98895621836,12.542272539032,
    -1.148963074674));
#991 = CARTESIAN_POINT('',(-15.05848194327,12.530954088904,
    -1.074176096808));
#992 = CARTESIAN_POINT('',(-15.12454263499,12.521977126738,
    -0.997498644618));
#993 = CARTESIAN_POINT('',(-15.18761230543,12.514953791366,
    -0.91941644515));
#994 = CARTESIAN_POINT('',(-15.24804915329,12.509614886975,
    -0.840223385204));
#995 = CARTESIAN_POINT('',(-15.30619720517,12.505738307747,
    -0.760085254108));
#996 = CARTESIAN_POINT('',(-15.41971917894,12.500525000119,
    -0.596290734042));
#997 = CARTESIAN_POINT('',(-15.47492871016,12.499246050321,
    -0.512714954098));
#998 = CARTESIAN_POINT('',(-15.52827270313,12.499142098351,
    -0.428452159514));
#999 = CARTESIAN_POINT('',(-15.57995020959,12.500079930878,
    -0.343616289286));
#1000 = CARTESIAN_POINT('',(-15.63011754022,12.501955904556,
    -0.258294717657));
#1001 = CARTESIAN_POINT('',(-15.67890630446,12.50468494084,
    -0.172554545953));
#1002 = CARTESIAN_POINT('',(-15.72643221471,12.508195218734,
    -8.644558097939E-02));
#1003 = CARTESIAN_POINT('',(-15.77279465469,12.512428565478,0.));
#1004 = ORIENTED_EDGE('',*,*,#1005,.T.);
#1005 = EDGE_CURVE('',#957,#1006,#1008,.T.);
#1006 = VERTEX_POINT('',#1007);
#1007 = CARTESIAN_POINT('',(-17.48717871278,11.191794376185,0.));
#1008 = CIRCLE('',#1009,15.);
#1009 = AXIS2_PLACEMENT_3D('',#1010,#1011,#1012);
#1010 = CARTESIAN_POINT('',(-7.5,-2.E-16,0.));
#1011 = DIRECTION('',(0.,0.,1.));
#1012 = DIRECTION('',(1.,0.,0.));
#1013 = ORIENTED_EDGE('',*,*,#1014,.T.);
#1014 = EDGE_CURVE('',#1006,#1015,#1017,.T.);
#1015 = VERTEX_POINT('',#1016);
#1016 = CARTESIAN_POINT('',(-17.48717871278,-11.19179437618,0.));
#1017 = CIRCLE('',#1018,15.);
#1018 = AXIS2_PLACEMENT_3D('',#1019,#1020,#1021);
#1019 = CARTESIAN_POINT('',(-7.5,-2.E-16,0.));
#1020 = DIRECTION('',(0.,0.,1.));
#1021 = DIRECTION('',(1.,0.,0.));
#1022 = ORIENTED_EDGE('',*,*,#1023,.T.);
#1023 = EDGE_CURVE('',#1015,#1024,#1026,.T.);
#1024 = VERTEX_POINT('',#1025);
#1025 = CARTESIAN_POINT('',(-15.77279465443,-12.51242856545,0.));
#1026 = CIRCLE('',#1027,15.);
#1027 = AXIS2_PLACEMENT_3D('',#1028,#1029,#1030);
#1028 = CARTESIAN_POINT('',(-7.5,-2.E-16,0.));
#1029 = DIRECTION('',(0.,0.,1.));
#1030 = DIRECTION('',(1.,0.,0.));
#1031 = ORIENTED_EDGE('',*,*,#1032,.T.);
#1032 = EDGE_CURVE('',#1024,#1033,#1035,.T.);
#1033 = VERTEX_POINT('',#1034);
#1034 = CARTESIAN_POINT('',(-12.90674519766,-13.99167989798,0.));
#1035 = B_SPLINE_CURVE_WITH_KNOTS('',8,(#1036,#1037,#1038,#1039,#1040,
    #1041,#1042,#1043,#1044,#1045,#1046,#1047,#1048,#1049,#1050,#1051,
    #1052,#1053,#1054,#1055,#1056,#1057,#1058,#1059,#1060,#1061,#1062,
    #1063,#1064,#1065,#1066,#1067,#1068,#1069,#1070,#1071,#1072,#1073,
    #1074,#1075,#1076,#1077,#1078,#1079),.UNSPECIFIED.,.F.,.F.,(9,7,7,7,
    7,7,9),(0.,0.260669600571,0.398790643429,0.551306978336,
    0.648832105279,0.824040674348,1.),.UNSPECIFIED.);
#1036 = CARTESIAN_POINT('',(-15.77279465469,-12.51242856547,0.));
#1037 = CARTESIAN_POINT('',(-15.70421805549,-12.50616684752,
    -0.127914901311));
#1038 = CARTESIAN_POINT('',(-15.63314785289,-12.50149176258,
    -0.254996668494));
#1039 = CARTESIAN_POINT('',(-15.55921810886,-12.49858284773,
    -0.381237895221));
#1040 = CARTESIAN_POINT('',(-15.48199792057,-12.49769431654,
    -0.50649767227));
#1041 = CARTESIAN_POINT('',(-15.40102146441,-12.49913361863,
    -0.630518762659));
#1042 = CARTESIAN_POINT('',(-15.31559910968,-12.50338237318,
    -0.752844485484));
#1043 = CARTESIAN_POINT('',(-15.22494017013,-12.51101615264,
    -0.87287381047));
#1044 = CARTESIAN_POINT('',(-15.07556876874,-12.52971776264,
    -1.051327475869));
#1045 = CARTESIAN_POINT('',(-15.02199888628,-12.53746859781,
    -1.112036303981));
#1046 = CARTESIAN_POINT('',(-14.96625687186,-12.54667309398,
    -1.171606360565));
#1047 = CARTESIAN_POINT('',(-14.90801158518,-12.55756352465,
    -1.229823193485));
#1048 = CARTESIAN_POINT('',(-14.84694391719,-12.57041826641,
    -1.286306577095));
#1049 = CARTESIAN_POINT('',(-14.78268311279,-12.58561174167,
    -1.340455828595));
#1050 = CARTESIAN_POINT('',(-14.71483702568,-12.60359043944,
    -1.391477424673));
#1051 = CARTESIAN_POINT('',(-14.56300816014,-12.64886709643,
    -1.48968250716));
#1052 = CARTESIAN_POINT('',(-14.47521993866,-12.67779462536,
    -1.537760638865));
#1053 = CARTESIAN_POINT('',(-14.38084691477,-12.71250131369,
    -1.578026670803));
#1054 = CARTESIAN_POINT('',(-14.2818899177,-12.75341419559,
    -1.605994459048));
#1055 = CARTESIAN_POINT('',(-14.18081979175,-12.80048319875,
    -1.617968216125));
#1056 = CARTESIAN_POINT('',(-14.0808132682,-12.85290530273,
    -1.611654166568));
#1057 = CARTESIAN_POINT('',(-13.98576201117,-12.90824063627,
    -1.588771446582));
#1058 = CARTESIAN_POINT('',(-13.84613903304,-12.99622540099,
    -1.534794300342));
#1059 = CARTESIAN_POINT('',(-13.79490846841,-13.03037454977,
    -1.509319589735));
#1060 = CARTESIAN_POINT('',(-13.74678130089,-13.06414742798,
    -1.480283510542));
#1061 = CARTESIAN_POINT('',(-13.70156347934,-13.0974030503,
    -1.44843780983));
#1062 = CARTESIAN_POINT('',(-13.65902839924,-13.13006104789,
    -1.414389505479));
#1063 = CARTESIAN_POINT('',(-13.61892770099,-13.16210028197,
    -1.378591836239));
#1064 = CARTESIAN_POINT('',(-13.58099188654,-13.19355957682,
    -1.341344993209));
#1065 = CARTESIAN_POINT('',(-13.48016342479,-13.2801907408,
    -1.233522173546));
#1066 = CARTESIAN_POINT('',(-13.4217428373,-13.33404794124,
    -1.16033298722));
#1067 = CARTESIAN_POINT('',(-13.36823147128,-13.38645304366,
    -1.084410597644));
#1068 = CARTESIAN_POINT('',(-13.31890695807,-13.43754179836,
    -1.006451653494));
#1069 = CARTESIAN_POINT('',(-13.27314325791,-13.48745430483,
    -0.926985559988));
#1070 = CARTESIAN_POINT('',(-13.23049279918,-13.53631016776,
    -0.84632745022));
#1071 = CARTESIAN_POINT('',(-13.19055135282,-13.58425317682,
    -0.764655099941));
#1072 = CARTESIAN_POINT('',(-13.11524504017,-13.67884268167,
    -0.598979517712));
#1073 = CARTESIAN_POINT('',(-13.0799571779,-13.72541091491,
    -0.515094394817));
#1074 = CARTESIAN_POINT('',(-13.04681253687,-13.77125169178,
    -0.430493045533));
#1075 = CARTESIAN_POINT('',(-13.01558660209,-13.81643783373,
    -0.34529243147));
#1076 = CARTESIAN_POINT('',(-12.98610350611,-13.86102650494,
    -0.259582397679));
#1077 = CARTESIAN_POINT('',(-12.95821663787,-13.90506697258,
    -0.173432173617));
#1078 = CARTESIAN_POINT('',(-12.9317992688,-13.94860443252,
    -8.689344548716E-02));
#1079 = CARTESIAN_POINT('',(-12.9067451961,-13.99167990065,0.));
#1080 = ORIENTED_EDGE('',*,*,#1081,.T.);
#1081 = EDGE_CURVE('',#1033,#503,#1082,.T.);
#1082 = CIRCLE('',#1083,15.);
#1083 = AXIS2_PLACEMENT_3D('',#1084,#1085,#1086);
#1084 = CARTESIAN_POINT('',(-7.5,-2.E-16,0.));
#1085 = DIRECTION('',(0.,0.,1.));
#1086 = DIRECTION('',(1.,0.,0.));
#1087 = ORIENTED_EDGE('',*,*,#527,.T.);
#1088 = ORIENTED_EDGE('',*,*,#371,.T.);
#1089 = ORIENTED_EDGE('',*,*,#71,.T.);
#1090 = FACE_BOUND('',#1091,.F.);
#1091 = EDGE_LOOP('',(#1092,#1213));
#1092 = ORIENTED_EDGE('',*,*,#1093,.T.);
#1093 = EDGE_CURVE('',#1094,#1096,#1098,.T.);
#1094 = VERTEX_POINT('',#1095);
#1095 = CARTESIAN_POINT('',(-18.89171342808,-7.75,-4.));
#1096 = VERTEX_POINT('',#1097);
#1097 = CARTESIAN_POINT('',(-17.9782112593,-9.943355718233,
    -1.750713129602));
#1098 = B_SPLINE_CURVE_WITH_KNOTS('',8,(#1099,#1100,#1101,#1102,#1103,
    #1104,#1105,#1106,#1107,#1108,#1109,#1110,#1111,#1112,#1113,#1114,
    #1115,#1116,#1117,#1118,#1119,#1120,#1121,#1122,#1123,#1124,#1125,
    #1126,#1127,#1128,#1129,#1130,#1131,#1132,#1133,#1134,#1135,#1136,
    #1137,#1138,#1139,#1140,#1141,#1142,#1143,#1144,#1145,#1146,#1147,
    #1148,#1149,#1150,#1151,#1152,#1153,#1154,#1155,#1156,#1157,#1158,
    #1159,#1160,#1161,#1162,#1163,#1164,#1165,#1166,#1167,#1168,#1169,
    #1170,#1171,#1172,#1173,#1174,#1175,#1176,#1177,#1178,#1179,#1180,
    #1181,#1182,#1183,#1184,#1185,#1186,#1187,#1188,#1189,#1190,#1191,
    #1192,#1193,#1194,#1195,#1196,#1197,#1198,#1199,#1200,#1201,#1202,
    #1203,#1204,#1205,#1206,#1207,#1208,#1209,#1210,#1211,#1212),
  .UNSPECIFIED.,.F.,.F.,(9,7,7,7,7,7,7,7,7,7,7,7,7,7,7,7,9),(0.,
    7.247567907051E-02,0.142144013736,0.235795807332,0.354989506438,
    0.450971808793,0.494862058056,0.533835213594,0.549100899671,
    0.558299951439,0.574351627364,0.586028906047,0.605111261694,
    0.662875652518,0.779780758384,0.869090855488,1.),.UNSPECIFIED.);
#1099 = CARTESIAN_POINT('',(-18.89171342808,-7.75,-4.));
#1100 = CARTESIAN_POINT('',(-18.83681985859,-7.75,-4.146281042405));
#1101 = CARTESIAN_POINT('',(-18.77558499426,-7.760868674586,
    -4.288448886275));
#1102 = CARTESIAN_POINT('',(-18.70889240128,-7.781537424063,
    -4.425664396329));
#1103 = CARTESIAN_POINT('',(-18.63750642268,-7.810921662406,
    -4.557308408089));
#1104 = CARTESIAN_POINT('',(-18.56208386335,-7.847968278099,
    -4.682975899862));
#1105 = CARTESIAN_POINT('',(-18.48317388194,-7.891699977837,
    -4.8024590054));
#1106 = CARTESIAN_POINT('',(-18.40120608995,-7.941256513105,
    -4.91571886724));
#1107 = CARTESIAN_POINT('',(-18.23500999843,-8.048491181349,
    -5.125824213452));
#1108 = CARTESIAN_POINT('',(-18.15104578713,-8.105745567262,
    -5.223068352883));
#1109 = CARTESIAN_POINT('',(-18.06486747841,-8.16703753998,
    -5.314629962853));
#1110 = CARTESIAN_POINT('',(-17.97673064942,-8.231778975659,
    -5.400588252384));
#1111 = CARTESIAN_POINT('',(-17.88685713646,-8.299447811547,
    -5.481054330567));
#1112 = CARTESIAN_POINT('',(-17.79543590382,-8.369586019392,
    -5.55616959986));
#1113 = CARTESIAN_POINT('',(-17.70262084486,-8.441799774722,
    -5.626098637828));
#1114 = CARTESIAN_POINT('',(-17.48203768665,-8.615185447051,
    -5.778282619562));
#1115 = CARTESIAN_POINT('',(-17.35328728931,-8.71772798845,
    -5.856459194059));
#1116 = CARTESIAN_POINT('',(-17.222568137,-8.822578265848,
    -5.925974686628));
#1117 = CARTESIAN_POINT('',(-17.09014433759,-8.929058759047,
    -5.987239822635));
#1118 = CARTESIAN_POINT('',(-16.95624908663,-9.036609019516,
    -6.0406539659));
#1119 = CARTESIAN_POINT('',(-16.8210818341,-9.144772749148,
    -6.086603623163));
#1120 = CARTESIAN_POINT('',(-16.68480382426,-9.25318854622,
    -6.125453144103));
#1121 = CARTESIAN_POINT('',(-16.37282168214,-9.499543161439,
    -6.198349846936));
#1122 = CARTESIAN_POINT('',(-16.19657218649,-9.637413577056,
    -6.228181643673));
#1123 = CARTESIAN_POINT('',(-16.01903970272,-9.774624378683,
    -6.247707264299));
#1124 = CARTESIAN_POINT('',(-15.84048038806,-9.910745026471,
    -6.257494148781));
#1125 = CARTESIAN_POINT('',(-15.66114729874,-10.0454619383,
    -6.258003022762));
#1126 = CARTESIAN_POINT('',(-15.48128668132,-10.17856278112,
    -6.249588351757));
#1127 = CARTESIAN_POINT('',(-15.30113987,-10.30993364585,-6.232468295143
    ));
#1128 = CARTESIAN_POINT('',(-14.97586241032,-10.54396862541,
    -6.185847396433));
#1129 = CARTESIAN_POINT('',(-14.83081621772,-10.64718961754,
    -6.159416710491));
#1130 = CARTESIAN_POINT('',(-14.68590994691,-10.74926631489,
    -6.12735667261));
#1131 = CARTESIAN_POINT('',(-14.54129978632,-10.85023463184,
    -6.089571245827));
#1132 = CARTESIAN_POINT('',(-14.39720439298,-10.95013954663,
    -6.045878820581));
#1133 = CARTESIAN_POINT('',(-14.25394362783,-11.04906528464,
    -5.995912058146));
#1134 = CARTESIAN_POINT('',(-14.11193120805,-11.14713483931,
    -5.939144658364));
#1135 = CARTESIAN_POINT('',(-13.90778389319,-11.28923219985,
    -5.844788626205));
#1136 = CARTESIAN_POINT('',(-13.8441530308,-11.3336854397,
    -5.813524020902));
#1137 = CARTESIAN_POINT('',(-13.78100298923,-11.3780402538,
    -5.780485783057));
#1138 = CARTESIAN_POINT('',(-13.718417005,-11.42232673471,
    -5.745537923925));
#1139 = CARTESIAN_POINT('',(-13.65651570912,-11.46657205693,
    -5.708512885592));
#1140 = CARTESIAN_POINT('',(-13.59546001417,-11.51080286591,
    -5.669206696469));
#1141 = CARTESIAN_POINT('',(-13.53546280503,-11.5550513074,
    -5.627355397641));
#1142 = CARTESIAN_POINT('',(-13.42475143678,-11.63872291693,
    -5.542795392736));
#1143 = CARTESIAN_POINT('',(-13.37388516448,-11.67802921852,
    -5.500811467472));
#1144 = CARTESIAN_POINT('',(-13.32429602175,-11.71742198392,
    -5.45625995156));
#1145 = CARTESIAN_POINT('',(-13.27623756627,-11.7569548962,
    -5.408778747689));
#1146 = CARTESIAN_POINT('',(-13.23017203169,-11.79660844841,
    -5.357974966811));
#1147 = CARTESIAN_POINT('',(-13.18677053093,-11.83629784546,
    -5.303429500736));
#1148 = CARTESIAN_POINT('',(-13.14694533959,-11.87588051726,
    -5.244657885244));
#1149 = CARTESIAN_POINT('',(-13.09827548705,-11.93054778932,
    -5.156003707623));
#1150 = CARTESIAN_POINT('',(-13.08533612382,-11.94587181274,
    -5.130321087721));
#1151 = CARTESIAN_POINT('',(-13.07323880363,-11.96111221641,
    -5.103883816806));
#1152 = CARTESIAN_POINT('',(-13.06207939543,-11.97623811406,
    -5.076679753904));
#1153 = CARTESIAN_POINT('',(-13.0519640771,-11.99120946356,
    -5.048710454277));
#1154 = CARTESIAN_POINT('',(-13.04300403471,-12.00597773839,
    -5.01999476084));
#1155 = CARTESIAN_POINT('',(-13.03530729219,-12.02048691404,
    -4.990574167418));
#1156 = CARTESIAN_POINT('',(-13.02514743681,-12.04322432435,
    -4.94240938448));
#1157 = CARTESIAN_POINT('',(-13.02182007042,-12.05165702149,
    -4.924069122328));
#1158 = CARTESIAN_POINT('',(-13.01900662227,-12.05995791796,
    -4.905517678657));
#1159 = CARTESIAN_POINT('',(-13.01672541368,-12.06811216667,
    -4.886776021701));
#1160 = CARTESIAN_POINT('',(-13.01499134633,-12.07610519973,
    -4.867867764121));
#1161 = CARTESIAN_POINT('',(-13.0138152114,-12.08392291181,
    -4.84881935046));
#1162 = CARTESIAN_POINT('',(-13.01320299877,-12.0915518434,
    -4.829660244606));
#1163 = CARTESIAN_POINT('',(-13.01307181139,-12.11193984728,
    -4.776855729892));
#1164 = CARTESIAN_POINT('',(-13.01470687145,-12.12429295728,
    -4.743035591116));
#1165 = CARTESIAN_POINT('',(-13.01806601733,-12.13596527334,
    -4.709149784733));
#1166 = CARTESIAN_POINT('',(-13.02309942725,-12.14691447589,
    -4.675359136654));
#1167 = CARTESIAN_POINT('',(-13.02971767475,-12.15712229984,
    -4.641800235726));
#1168 = CARTESIAN_POINT('',(-13.03780556888,-12.16658856378,
    -4.608587208464));
#1169 = CARTESIAN_POINT('',(-13.04723398621,-12.17532627535,
    -4.575813247676));
#1170 = CARTESIAN_POINT('',(-13.06560696372,-12.1892005979,
    -4.520082395099));
#1171 = CARTESIAN_POINT('',(-13.07398628503,-12.1946719155,
    -4.496874970036));
#1172 = CARTESIAN_POINT('',(-13.08296028757,-12.19978256737,
    -4.473947914517));
#1173 = CARTESIAN_POINT('',(-13.09248269859,-12.20454512945,
    -4.45131376891));
#1174 = CARTESIAN_POINT('',(-13.10250929478,-12.20897338695,
    -4.428979842646));
#1175 = CARTESIAN_POINT('',(-13.11299885318,-12.2130817698,
    -4.406948737627));
#1176 = CARTESIAN_POINT('',(-13.12391410214,-12.21688478807,
    -4.385218871654));
#1177 = CARTESIAN_POINT('',(-13.15370250513,-12.22613505732,
    -4.328758970699));
#1178 = CARTESIAN_POINT('',(-13.17322669655,-12.23109406683,
    -4.294534008473));
#1179 = CARTESIAN_POINT('',(-13.19365519896,-12.23533678293,
    -4.26108011127));
#1180 = CARTESIAN_POINT('',(-13.21486735648,-12.23891993326,
    -4.228365837455));
#1181 = CARTESIAN_POINT('',(-13.23676111898,-12.24189412514,
    -4.196357637302));
#1182 = CARTESIAN_POINT('',(-13.25925225602,-12.24430428468,
    -4.165019182657));
#1183 = CARTESIAN_POINT('',(-13.2822735709,-12.24619009577,
    -4.134310696598));
#1184 = CARTESIAN_POINT('',(-13.376912847,-12.25181332443,
    -4.013004422011));
#1185 = CARTESIAN_POINT('',(-13.45229402293,-12.25154589067,
    -3.927382030501));
#1186 = CARTESIAN_POINT('',(-13.53053264555,-12.24777848509,
    -3.846007018065));
#1187 = CARTESIAN_POINT('',(-13.61085100093,-12.2410062048,
    -3.768295269697));
#1188 = CARTESIAN_POINT('',(-13.69266001425,-12.23164350752,
    -3.693722050028));
#1189 = CARTESIAN_POINT('',(-13.77562193208,-12.21995298527,
    -3.621911911813));
#1190 = CARTESIAN_POINT('',(-13.85954758309,-12.20613389314,
    -3.55249080811));
#1191 = CARTESIAN_POINT('',(-14.11617474479,-12.15823634035,
    -3.348739546797));
#1192 = CARTESIAN_POINT('',(-14.29113817362,-12.11802521275,
    -3.221239636331));
#1193 = CARTESIAN_POINT('',(-14.46803599833,-12.07086549972,
    -3.100404620903));
#1194 = CARTESIAN_POINT('',(-14.64620495427,-12.01721103125,
    -2.985484413039));
#1195 = CARTESIAN_POINT('',(-14.82511481123,-11.95743493544,
    -2.875852070799));
#1196 = CARTESIAN_POINT('',(-15.00445578293,-11.89168553565,
    -2.771241982348));
#1197 = CARTESIAN_POINT('',(-15.18401714366,-11.82003144041,
    -2.671450539204));
#1198 = CARTESIAN_POINT('',(-15.50099932157,-11.68307865378,
    -2.503826700385));
#1199 = CARTESIAN_POINT('',(-15.63827842317,-11.62030871334,
    -2.434054443187));
#1200 = CARTESIAN_POINT('',(-15.77546238687,-11.55407818782,
    -2.367102227332));
#1201 = CARTESIAN_POINT('',(-15.91245967964,-11.48436295966,
    -2.303020458796));
#1202 = CARTESIAN_POINT('',(-16.04917694906,-11.41112353147,
    -2.241903917921));
#1203 = CARTESIAN_POINT('',(-16.18551756382,-11.33430696352,
    -2.18388763466));
#1204 = CARTESIAN_POINT('',(-16.32138086372,-11.25384577337,
    -2.12914886895));
#1205 = CARTESIAN_POINT('',(-16.65495496575,-11.04624670467,
    -2.002817794139));
#1206 = CARTESIAN_POINT('',(-16.85178805362,-10.91495401565,
    -1.935330616481));
#1207 = CARTESIAN_POINT('',(-17.0470429446,-10.77540608185,
    -1.876061722311));
#1208 = CARTESIAN_POINT('',(-17.24034858251,-10.62723978902,
    -1.82598594322));
#1209 = CARTESIAN_POINT('',(-17.4310970915,-10.47015309528,
    -1.786393894739));
#1210 = CARTESIAN_POINT('',(-17.61843011029,-10.30390170452,
    -1.759035264955));
#1211 = CARTESIAN_POINT('',(-17.80126610711,-10.1283645869,
    -1.746054010917));
#1212 = CARTESIAN_POINT('',(-17.9782112593,-9.943355718233,
    -1.750713129602));
#1213 = ORIENTED_EDGE('',*,*,#1214,.T.);
#1214 = EDGE_CURVE('',#1096,#1094,#1215,.T.);
#1215 = B_SPLINE_CURVE_WITH_KNOTS('',8,(#1216,#1217,#1218,#1219,#1220,
    #1221,#1222,#1223,#1224,#1225,#1226,#1227,#1228,#1229,#1230,#1231,
    #1232,#1233,#1234,#1235,#1236,#1237,#1238,#1239,#1240,#1241,#1242,
    #1243,#1244,#1245,#1246,#1247,#1248,#1249,#1250,#1251,#1252,#1253,
    #1254,#1255,#1256,#1257,#1258,#1259,#1260,#1261,#1262,#1263,#1264,
    #1265,#1266,#1267,#1268,#1269,#1270,#1271,#1272,#1273,#1274,#1275,
    #1276,#1277,#1278,#1279,#1280),.UNSPECIFIED.,.F.,.F.,(9,7,7,7,7,7,7,
    7,7,9),(0.,0.366573293096,0.484743629278,0.590497113372,
    0.683681722075,0.812722277709,0.877867495108,0.936230989122,
    0.965657307744,1.),.UNSPECIFIED.);
#1216 = CARTESIAN_POINT('',(-17.9782112593,-9.943355718233,
    -1.750713129602));
#1217 = CARTESIAN_POINT('',(-18.08952781095,-9.826966266304,
    -1.753644190552));
#1218 = CARTESIAN_POINT('',(-18.19831327084,-9.707037002508,
    -1.763551475118));
#1219 = CARTESIAN_POINT('',(-18.30431905512,-9.583456225123,
    -1.781208187995));
#1220 = CARTESIAN_POINT('',(-18.40702446179,-9.456316300083,
    -1.807573440147));
#1221 = CARTESIAN_POINT('',(-18.50565780589,-9.325953945893,
    -1.843772670254));
#1222 = CARTESIAN_POINT('',(-18.5992324169,-9.192994174822,
    -1.89105094422));
#1223 = CARTESIAN_POINT('',(-18.68657570072,-9.058393422443,
    -1.950735913148));
#1224 = CARTESIAN_POINT('',(-18.79203927799,-8.879985216565,
    -2.047944666731));
#1225 = CARTESIAN_POINT('',(-18.81694735166,-8.83648229518,
    -2.073067072533));
#1226 = CARTESIAN_POINT('',(-18.84100369717,-8.793023047575,
    -2.099653779955));
#1227 = CARTESIAN_POINT('',(-18.86415465895,-8.749670460022,
    -2.127741103403));
#1228 = CARTESIAN_POINT('',(-18.88634400124,-8.706495765723,
    -2.157360478269));
#1229 = CARTESIAN_POINT('',(-18.90751399119,-8.66357811962,
    -2.188536619883));
#1230 = CARTESIAN_POINT('',(-18.9276064819,-8.621004273213,
    -2.221285682456));
#1231 = CARTESIAN_POINT('',(-18.96352953174,-8.541159705326,
    -2.286334136572));
#1232 = CARTESIAN_POINT('',(-18.97958633197,-8.503801253056,
    -2.318319632934));
#1233 = CARTESIAN_POINT('',(-18.99469242708,-8.466862041213,
    -2.351572158472));
#1234 = CARTESIAN_POINT('',(-19.00880685338,-8.430415160179,
    -2.386087374103));
#1235 = CARTESIAN_POINT('',(-19.0218905702,-8.394536792039,
    -2.421853036677));
#1236 = CARTESIAN_POINT('',(-19.03390737749,-8.35930536056,
    -2.458847685354));
#1237 = CARTESIAN_POINT('',(-19.04482483335,-8.32480068116,
    -2.497039327978));
#1238 = CARTESIAN_POINT('',(-19.06324192142,-8.26141052035,
    -2.571052770057));
#1239 = CARTESIAN_POINT('',(-19.07099402068,-8.232342977069,
    -2.60661858086));
#1240 = CARTESIAN_POINT('',(-19.07785220535,-8.203956183447,
    -2.643050733006));
#1241 = CARTESIAN_POINT('',(-19.08380085217,-8.176303710618,
    -2.680313680657));
#1242 = CARTESIAN_POINT('',(-19.08882812625,-8.14943659815,
    -2.718366946783));
#1243 = CARTESIAN_POINT('',(-19.09292612871,-8.123402953755,
    -2.757164910951));
#1244 = CARTESIAN_POINT('',(-19.09609104426,-8.098247552996,
    -2.796656597108));
#1245 = CARTESIAN_POINT('',(-19.10141446525,-8.040449655982,
    -2.892355270743));
#1246 = CARTESIAN_POINT('',(-19.10271741314,-8.008645946004,
    -2.949155007077));
#1247 = CARTESIAN_POINT('',(-19.10223289595,-7.978711845228,
    -3.007031443975));
#1248 = CARTESIAN_POINT('',(-19.09997806551,-7.950734404277,
    -3.065827841294));
#1249 = CARTESIAN_POINT('',(-19.09598428501,-7.924777940809,
    -3.125385146656));
#1250 = CARTESIAN_POINT('',(-19.090294952,-7.900885792103,
    -3.185543196944));
#1251 = CARTESIAN_POINT('',(-19.08296332148,-7.87908206765,
    -3.246141919806));
#1252 = CARTESIAN_POINT('',(-19.06955066727,-7.849423620285,
    -3.33775768585));
#1253 = CARTESIAN_POINT('',(-19.06464772027,-7.840007136442,
    -3.368566656251));
#1254 = CARTESIAN_POINT('',(-19.05934915076,-7.831124510311,
    -3.399430154818));
#1255 = CARTESIAN_POINT('',(-19.05366299515,-7.822775065703,
    -3.430329576828));
#1256 = CARTESIAN_POINT('',(-19.04759758642,-7.81495700601,
    -3.461247019018));
#1257 = CARTESIAN_POINT('',(-19.04116147714,-7.807667530087,
    -3.492165294229));
#1258 = CARTESIAN_POINT('',(-19.03436336252,-7.800902948125,
    -3.523067946047));
#1259 = CARTESIAN_POINT('',(-19.02080511244,-7.789064673201,
    -3.581596826345));
#1260 = CARTESIAN_POINT('',(-19.01411465507,-7.783888310747,
    -3.609229286983));
#1261 = CARTESIAN_POINT('',(-19.00714697837,-7.779126362479,
    -3.636825438101));
#1262 = CARTESIAN_POINT('',(-18.99990839948,-7.77477509269,
    -3.664374594503));
#1263 = CARTESIAN_POINT('',(-18.99240520557,-7.770830377659,
    -3.691866593048));
#1264 = CARTESIAN_POINT('',(-18.98464365391,-7.767287705655,
    -3.719291792654));
#1265 = CARTESIAN_POINT('',(-18.97662997179,-7.764142176929,
    -3.746641074297));
#1266 = CARTESIAN_POINT('',(-18.96420593716,-7.760000127879,
    -3.787652477085));
#1267 = CARTESIAN_POINT('',(-18.95997253782,-7.758709226864,
    -3.80139893447));
#1268 = CARTESIAN_POINT('',(-18.95567023652,-7.757515555173,
    -3.815145213575));
#1269 = CARTESIAN_POINT('',(-18.95129908712,-7.756418891288,
    -3.828891314712));
#1270 = CARTESIAN_POINT('',(-18.9468591194,-7.755419037681,
    -3.842637238091));
#1271 = CARTESIAN_POINT('',(-18.94235033903,-7.754515820808,
    -3.85638298382));
#1272 = CARTESIAN_POINT('',(-18.9377727276,-7.753709091113,
    -3.870128551907));
#1273 = CARTESIAN_POINT('',(-18.92770345065,-7.752169670885,
    -3.899915830363));
#1274 = CARTESIAN_POINT('',(-18.92290375004,-7.751581458166,
    -3.913836719146));
#1275 = CARTESIAN_POINT('',(-18.91804357232,-7.751062127729,
    -3.927787036521));
#1276 = CARTESIAN_POINT('',(-18.91271654853,-7.750603568188,
    -3.942865305714));
#1277 = CARTESIAN_POINT('',(-18.90688078385,-7.750229714369,
    -3.959137872127));
#1278 = CARTESIAN_POINT('',(-18.90083374777,-7.750048280997,
    -3.975602727595));
#1279 = CARTESIAN_POINT('',(-18.89537176885,-7.749999999996,
    -3.99025121415));
#1280 = CARTESIAN_POINT('',(-18.89171342808,-7.75,-4.));
#1281 = FACE_BOUND('',#1282,.F.);
#1282 = EDGE_LOOP('',(#1283,#1439));
#1283 = ORIENTED_EDGE('',*,*,#1284,.T.);
#1284 = EDGE_CURVE('',#1285,#1287,#1289,.T.);
#1285 = VERTEX_POINT('',#1286);
#1286 = CARTESIAN_POINT('',(-13.39045305316,12.25,-4.));
#1287 = VERTEX_POINT('',#1288);
#1288 = CARTESIAN_POINT('',(-15.75303898905,11.56160343131,
    -2.380155957099));
#1289 = B_SPLINE_CURVE_WITH_KNOTS('',8,(#1290,#1291,#1292,#1293,#1294,
    #1295,#1296,#1297,#1298,#1299,#1300,#1301,#1302,#1303,#1304,#1305,
    #1306,#1307,#1308,#1309,#1310,#1311,#1312,#1313,#1314,#1315,#1316,
    #1317,#1318,#1319,#1320,#1321,#1322,#1323,#1324,#1325,#1326,#1327,
    #1328,#1329,#1330,#1331,#1332,#1333,#1334,#1335,#1336,#1337,#1338,
    #1339,#1340,#1341,#1342,#1343,#1344,#1345,#1346,#1347,#1348,#1349,
    #1350,#1351,#1352,#1353,#1354,#1355,#1356,#1357,#1358,#1359,#1360,
    #1361,#1362,#1363,#1364,#1365,#1366,#1367,#1368,#1369,#1370,#1371,
    #1372,#1373,#1374,#1375,#1376,#1377,#1378,#1379,#1380,#1381,#1382,
    #1383,#1384,#1385,#1386,#1387,#1388,#1389,#1390,#1391,#1392,#1393,
    #1394,#1395,#1396,#1397,#1398,#1399,#1400,#1401,#1402,#1403,#1404,
    #1405,#1406,#1407,#1408,#1409,#1410,#1411,#1412,#1413,#1414,#1415,
    #1416,#1417,#1418,#1419,#1420,#1421,#1422,#1423,#1424,#1425,#1426,
    #1427,#1428,#1429,#1430,#1431,#1432,#1433,#1434,#1435,#1436,#1437,
    #1438),.UNSPECIFIED.,.F.,.F.,(9,7,7,7,7,7,7,7,7,7,7,7,7,7,7,7,7,7,7,
    7,7,9),(0.,3.142311662915E-02,4.481294429429E-02,5.346026626279E-02,
    6.940347044451E-02,8.08723154385E-02,9.923390203738E-02,
    0.157475910888,0.25236400082,0.411703004547,0.472337417675,
    0.541408141967,0.602500694018,0.626456762713,0.639608132414,
    0.666659220462,0.689955218378,0.717795124032,0.752135142694,
    0.805502064785,0.915769686172,1.),.UNSPECIFIED.);
#1290 = CARTESIAN_POINT('',(-13.39045305317,12.249999999999,-4.));
#1291 = CARTESIAN_POINT('',(-13.34857386552,12.249999999999,
    -4.048015410537));
#1292 = CARTESIAN_POINT('',(-13.30774987328,12.248828736076,
    -4.097397080294));
#1293 = CARTESIAN_POINT('',(-13.26808190664,12.246370580686,
    -4.148373899648));
#1294 = CARTESIAN_POINT('',(-13.229794356,12.242468048324,
    -4.201144760671));
#1295 = CARTESIAN_POINT('',(-13.19323461295,12.236927179075,
    -4.255879141195));
#1296 = CARTESIAN_POINT('',(-13.15888009891,12.229515171903,
    -4.312723782629));
#1297 = CARTESIAN_POINT('',(-13.12735288111,12.219950267655,
    -4.37181546157));
#1298 = CARTESIAN_POINT('',(-13.08754860822,12.202742226725,
    -4.459499211642));
#1299 = CARTESIAN_POINT('',(-13.07632085944,12.197150163263,
    -4.486113510337));
#1300 = CARTESIAN_POINT('',(-13.06582413043,12.191084317555,
    -4.513139878604));
#1301 = CARTESIAN_POINT('',(-13.05613162682,12.184522496041,
    -4.540564557293));
#1302 = CARTESIAN_POINT('',(-13.04732224268,12.177444811117,
    -4.568362038463));
#1303 = CARTESIAN_POINT('',(-13.03947689091,12.169835637406,
    -4.596493588945));
#1304 = CARTESIAN_POINT('',(-13.03267318022,12.161686398629,
    -4.624905159745));
#1305 = CARTESIAN_POINT('',(-13.02330070239,12.147388871459,
    -4.672007534342));
#1306 = CARTESIAN_POINT('',(-13.02008543972,12.141554123696,
    -4.690577318266));
#1307 = CARTESIAN_POINT('',(-13.01735122043,12.135496193927,
    -4.709212391225));
#1308 = CARTESIAN_POINT('',(-13.0151141425,12.129217840891,
    -4.727889592214));
#1309 = CARTESIAN_POINT('',(-13.01338726564,12.122723549792,
    -4.746584226094));
#1310 = CARTESIAN_POINT('',(-13.01218004437,12.116019752158,
    -4.765270048635));
#1311 = CARTESIAN_POINT('',(-13.01149776115,12.109115045703,
    -4.783919251556));
#1312 = CARTESIAN_POINT('',(-13.01105186177,12.088939929925,
    -4.836764579757));
#1313 = CARTESIAN_POINT('',(-13.01254885694,12.075207921004,
    -4.870817856069));
#1314 = CARTESIAN_POINT('',(-13.01583857677,12.060898150752,
    -4.904462193101));
#1315 = CARTESIAN_POINT('',(-13.02086740392,12.046090481296,
    -4.937540840776));
#1316 = CARTESIAN_POINT('',(-13.02753914435,12.030866628111,
    -4.969933657478));
#1317 = CARTESIAN_POINT('',(-13.03573037497,12.01530659459,
    -5.001551378944));
#1318 = CARTESIAN_POINT('',(-13.04530346645,11.999485786646,
    -5.032330880905));
#1319 = CARTESIAN_POINT('',(-13.06389626756,11.971953769181,
    -5.08374058895));
#1320 = CARTESIAN_POINT('',(-13.0723206159,11.960330467877,
    -5.10480384145));
#1321 = CARTESIAN_POINT('',(-13.08134189084,11.948623121657,
    -5.125415259811));
#1322 = CARTESIAN_POINT('',(-13.09091295135,11.936849400115,
    -5.145574327131));
#1323 = CARTESIAN_POINT('',(-13.10098888609,11.925024347955,-5.165285188
    ));
#1324 = CARTESIAN_POINT('',(-13.11152794876,11.91316030871,
    -5.184555893737));
#1325 = CARTESIAN_POINT('',(-13.1224924934,11.901266848474,
    -5.203397647614));
#1326 = CARTESIAN_POINT('',(-13.15203309932,11.870272928884,
    -5.251324665451));
#1327 = CARTESIAN_POINT('',(-13.17121767759,11.851142603277,
    -5.279752227296));
#1328 = CARTESIAN_POINT('',(-13.19127062411,11.831984587541,
    -5.307168194149));
#1329 = CARTESIAN_POINT('',(-13.21207729355,11.812818420947,
    -5.333630750194));
#1330 = CARTESIAN_POINT('',(-13.23354061389,11.793658145065,
    -5.359195591815));
#1331 = CARTESIAN_POINT('',(-13.25558028453,11.774512151516,
    -5.383916714125));
#1332 = CARTESIAN_POINT('',(-13.27813197453,11.755383029725,
    -5.407847197499));
#1333 = CARTESIAN_POINT('',(-13.3741474784,11.675633666341,
    -5.504606352767));
#1334 = CARTESIAN_POINT('',(-13.45164775628,11.615266582644,
    -5.570591589942));
#1335 = CARTESIAN_POINT('',(-13.53211877411,11.555002996159,
    -5.630792285848));
#1336 = CARTESIAN_POINT('',(-13.61472632502,11.494815822169,
    -5.686008462323));
#1337 = CARTESIAN_POINT('',(-13.69883488528,11.434654725764,
    -5.736949047407));
#1338 = CARTESIAN_POINT('',(-13.78409120914,11.374456394126,
    -5.784081189704));
#1339 = CARTESIAN_POINT('',(-13.87029893805,11.314104567159,
    -5.827831633152));
#1340 = CARTESIAN_POINT('',(-14.09942460211,11.154558768641,
    -5.934855590792));
#1341 = CARTESIAN_POINT('',(-14.24343531077,11.055137646973,
    -5.992879860813));
#1342 = CARTESIAN_POINT('',(-14.38875308924,10.954841824064,
    -6.043880023855));
#1343 = CARTESIAN_POINT('',(-14.53494107647,10.853542832279,
    -6.088409488023));
#1344 = CARTESIAN_POINT('',(-14.68166135205,10.751151663094,
    -6.126858564354));
#1345 = CARTESIAN_POINT('',(-14.82868600676,10.647621375569,
    -6.159416597153));
#1346 = CARTESIAN_POINT('',(-14.97585336462,10.542913360014,
    -6.186184692054));
#1347 = CARTESIAN_POINT('',(-15.37028466657,10.259134226051,
    -6.242370189173));
#1348 = CARTESIAN_POINT('',(-15.61733296067,10.078082102132,
    -6.26119450599));
#1349 = CARTESIAN_POINT('',(-15.8636791762,9.893769017014,
    -6.263658527944));
#1350 = CARTESIAN_POINT('',(-16.10875257354,9.706570745235,
    -6.248964084996));
#1351 = CARTESIAN_POINT('',(-16.35188670397,9.517214247834,
    -6.215966984859));
#1352 = CARTESIAN_POINT('',(-16.59234617685,9.326880041341,
    -6.163130486845));
#1353 = CARTESIAN_POINT('',(-16.82934049034,9.137247181861,
    -6.088686629114));
#1354 = CARTESIAN_POINT('',(-17.15061665531,8.879760659423,
    -5.952946792951));
#1355 = CARTESIAN_POINT('',(-17.23852281419,8.809264000518,-5.9120868484
    ));
#1356 = CARTESIAN_POINT('',(-17.32572244229,8.739386907797,
    -5.867665912355));
#1357 = CARTESIAN_POINT('',(-17.41214967589,8.670294683638,
    -5.819565033455));
#1358 = CARTESIAN_POINT('',(-17.49772807098,8.602177957952,
    -5.767664361666));
#1359 = CARTESIAN_POINT('',(-17.58237113285,8.53525425248,
    -5.711844245224));
#1360 = CARTESIAN_POINT('',(-17.66598284562,8.469769545094,
    -5.65198632758));
#1361 = CARTESIAN_POINT('',(-17.84240868799,8.333357585248,
    -5.515056756695));
#1362 = CARTESIAN_POINT('',(-17.93485878809,8.262960908511,
    -5.43676813165));
#1363 = CARTESIAN_POINT('',(-18.02567332108,8.19520096501,
    -5.352927771443));
#1364 = CARTESIAN_POINT('',(-18.11466324586,8.130551864884,
    -5.263374945836));
#1365 = CARTESIAN_POINT('',(-18.20159333755,8.069565097712,
    -5.167986598548));
#1366 = CARTESIAN_POINT('',(-18.28618503923,8.012867126467,
    -5.066687173498));
#1367 = CARTESIAN_POINT('',(-18.36811448927,7.961160144992,
    -4.959450860869));
#1368 = CARTESIAN_POINT('',(-18.51678444615,7.874597581761,
    -4.746211846143));
#1369 = CARTESIAN_POINT('',(-18.58414979118,7.83850681028,
    -4.641549495559));
#1370 = CARTESIAN_POINT('',(-18.64885650207,7.807480963033,
    -4.532313409047));
#1371 = CARTESIAN_POINT('',(-18.71057148041,7.782131524349,
    -4.418606629569));
#1372 = CARTESIAN_POINT('',(-18.76888540236,7.763130740816,
    -4.300650281783));
#1373 = CARTESIAN_POINT('',(-18.82332059008,7.751183532134,
    -4.178798773643));
#1374 = CARTESIAN_POINT('',(-18.87333513865,7.746994756412,
    -4.053550963029));
#1375 = CARTESIAN_POINT('',(-18.93596439256,7.752893302868,
    -3.87536745229));
#1376 = CARTESIAN_POINT('',(-18.95282882263,7.755850045261,
    -3.824766131458));
#1377 = CARTESIAN_POINT('',(-18.96887879818,7.760140996544,
    -3.773798452136));
#1378 = CARTESIAN_POINT('',(-18.98407461644,7.765803449764,
    -3.722515692789));
#1379 = CARTESIAN_POINT('',(-18.99837527229,7.772871832158,
    -3.670975363142));
#1380 = CARTESIAN_POINT('',(-19.01173906799,7.781376485755,
    -3.619241282185));
#1381 = CARTESIAN_POINT('',(-19.02412422297,7.791342447977,
    -3.567383656181));
#1382 = CARTESIAN_POINT('',(-19.0417287687,7.809071723171,
    -3.486984695792));
#1383 = CARTESIAN_POINT('',(-19.04766073095,7.815801098941,
    -3.458476147342));
#1384 = CARTESIAN_POINT('',(-19.05327843558,7.822979509388,
    -3.42996636525));
#1385 = CARTESIAN_POINT('',(-19.0585751373,7.83060934452,-3.401468693422
    ));
#1386 = CARTESIAN_POINT('',(-19.06354428024,7.838692234515,
    -3.372996965735));
#1387 = CARTESIAN_POINT('',(-19.06817949794,7.847229049719,
    -3.344565506042));
#1388 = CARTESIAN_POINT('',(-19.07247461337,7.856219900648,
    -3.316189128166));
#1389 = CARTESIAN_POINT('',(-19.08454640032,7.885090015414,
    -3.229660463569));
#1390 = CARTESIAN_POINT('',(-19.09120587464,7.906435924295,
    -3.171729315808));
#1391 = CARTESIAN_POINT('',(-19.09634976659,7.92969287447,
    -3.114230057601));
#1392 = CARTESIAN_POINT('',(-19.09993258116,7.95483693228,
    -3.057303755582));
#1393 = CARTESIAN_POINT('',(-19.1019173616,7.981827852788,
    -3.001091217215));
#1394 = CARTESIAN_POINT('',(-19.10227742736,8.01060771201,
    -2.945732029966));
#1395 = CARTESIAN_POINT('',(-19.10099811205,8.041099539138,
    -2.891363600483));
#1396 = CARTESIAN_POINT('',(-19.0955641758,8.100855515047,
    -2.792267757446));
#1397 = CARTESIAN_POINT('',(-19.09183309438,8.129706033673,
    -2.747243809554));
#1398 = CARTESIAN_POINT('',(-19.08688450367,8.159696037588,
    -2.703133582608));
#1399 = CARTESIAN_POINT('',(-19.08072490427,8.190757884625,
    -2.66001235447));
#1400 = CARTESIAN_POINT('',(-19.07336769989,8.222818583507,
    -2.617945927884));
#1401 = CARTESIAN_POINT('',(-19.06483284624,8.25580061985,
    -2.576991110012));
#1402 = CARTESIAN_POINT('',(-19.05514650003,8.289622782155,
    -2.53719619198));
#1403 = CARTESIAN_POINT('',(-19.03142714732,8.365523707131,
    -2.452478717549));
#1404 = CARTESIAN_POINT('',(-19.01691361557,8.407930025499,
    -2.40806591012));
#1405 = CARTESIAN_POINT('',(-19.00085362081,8.451279460138,
    -2.36542804324));
#1406 = CARTESIAN_POINT('',(-18.98330915036,8.495434810535,
    -2.324605997943));
#1407 = CARTESIAN_POINT('',(-18.96434836324,8.540263957559,
    -2.285619859122));
#1408 = CARTESIAN_POINT('',(-18.94404332266,8.585641662565,
    -2.248472275477));
#1409 = CARTESIAN_POINT('',(-18.9224677285,8.63145136651,-2.213151819453
    ));
#1410 = CARTESIAN_POINT('',(-18.87160447054,8.734494442668,
    -2.138295620041));
#1411 = CARTESIAN_POINT('',(-18.84169292716,8.791896631325,
    -2.099701657066));
#1412 = CARTESIAN_POINT('',(-18.81009288917,8.849603501587,
    -2.063804734142));
#1413 = CARTESIAN_POINT('',(-18.77693542301,8.90744698609,
    -2.030532705646));
#1414 = CARTESIAN_POINT('',(-18.7423462513,8.965281720654,
    -1.999798095501));
#1415 = CARTESIAN_POINT('',(-18.70644266328,9.022985264077,
    -1.971503901495));
#1416 = CARTESIAN_POINT('',(-18.66933087656,9.080457820611,
    -1.945548112861));
#1417 = CARTESIAN_POINT('',(-18.5716962311,9.22645798539,-1.884962490478
    ));
#1418 = CARTESIAN_POINT('',(-18.50961492892,9.314518913278,
    -1.853507195952));
#1419 = CARTESIAN_POINT('',(-18.44519787781,9.401533335703,
    -1.827057440295));
#1420 = CARTESIAN_POINT('',(-18.37874550189,9.487292243216,
    -1.805234958875));
#1421 = CARTESIAN_POINT('',(-18.3105191751,9.571643478082,
    -1.787686781289));
#1422 = CARTESIAN_POINT('',(-18.24073891388,9.654486645971,
    -1.774086699454));
#1423 = CARTESIAN_POINT('',(-18.16958030238,9.735767991263,
    -1.764138262224));
#1424 = CARTESIAN_POINT('',(-17.94755662417,9.980167669773,
    -1.744027052524));
#1425 = CARTESIAN_POINT('',(-17.79280218689,10.1379193541,
    -1.744962958396));
#1426 = CARTESIAN_POINT('',(-17.63402077534,10.288692299655,
    -1.75800278002));
#1427 = CARTESIAN_POINT('',(-17.47209074578,10.432478674286,
    -1.781468644037));
#1428 = CARTESIAN_POINT('',(-17.3077139461,10.569384474454,
    -1.813976765426));
#1429 = CARTESIAN_POINT('',(-17.14140004998,10.699592289767,
    -1.854454281888));
#1430 = CARTESIAN_POINT('',(-16.9734728648,10.823353361113,
    -1.902060300277));
#1431 = CARTESIAN_POINT('',(-16.67464832161,11.030788165951,
    -1.997562427449));
#1432 = CARTESIAN_POINT('',(-16.54445701802,11.116966984729,
    -2.042707803413));
#1433 = CARTESIAN_POINT('',(-16.41360675543,11.199584471218,
    -2.091347021744));
#1434 = CARTESIAN_POINT('',(-16.28220917099,11.278718005697,
    -2.143243047703));
#1435 = CARTESIAN_POINT('',(-16.15036595311,11.354434059823,
    -2.198204091663));
#1436 = CARTESIAN_POINT('',(-16.01816920889,11.42679018554,
    -2.256078026793));
#1437 = CARTESIAN_POINT('',(-15.88570199169,11.495834609261,
    -2.316751817278));
#1438 = CARTESIAN_POINT('',(-15.75303898905,11.56160343131,
    -2.380155957099));
#1439 = ORIENTED_EDGE('',*,*,#1440,.T.);
#1440 = EDGE_CURVE('',#1287,#1285,#1441,.T.);
#1441 = B_SPLINE_CURVE_WITH_KNOTS('',8,(#1442,#1443,#1444,#1445,#1446,
    #1447,#1448,#1449,#1450,#1451,#1452,#1453,#1454,#1455,#1456,#1457,
    #1458,#1459,#1460,#1461,#1462,#1463,#1464,#1465,#1466,#1467,#1468,
    #1469,#1470,#1471,#1472,#1473,#1474,#1475,#1476,#1477,#1478),
  .UNSPECIFIED.,.F.,.F.,(9,7,7,7,7,9),(0.,0.163222560752,0.593240829644,
    0.928292792172,0.965115782637,1.),.UNSPECIFIED.);
#1442 = CARTESIAN_POINT('',(-15.75303898905,11.56160343131,
    -2.380155957099));
#1443 = CARTESIAN_POINT('',(-15.70337347866,11.586225534308,
    -2.403892785775));
#1444 = CARTESIAN_POINT('',(-15.65368156043,11.610388028309,
    -2.428011833669));
#1445 = CARTESIAN_POINT('',(-15.60396757564,11.634092648481,
    -2.452509140045));
#1446 = CARTESIAN_POINT('',(-15.55423594776,11.657340789492,
    -2.477381529745));
#1447 = CARTESIAN_POINT('',(-15.50449118245,11.68013350551,
    -2.502626613191));
#1448 = CARTESIAN_POINT('',(-15.45473786751,11.702471510201,
    -2.528242786387));
#1449 = CARTESIAN_POINT('',(-15.40498067296,11.724355176731,
    -2.554229230917));
#1450 = CARTESIAN_POINT('',(-15.2241387501,11.802241296523,
    -2.650023957047));
#1451 = CARTESIAN_POINT('',(-15.09307492422,11.855537988984,
    -2.72202364782));
#1452 = CARTESIAN_POINT('',(-14.96210355646,11.905682777089,
    -2.796594865872));
#1453 = CARTESIAN_POINT('',(-14.83131530879,11.952657875213,
    -2.873781222834));
#1454 = CARTESIAN_POINT('',(-14.70082646851,11.996414948277,
    -2.953673757006));
#1455 = CARTESIAN_POINT('',(-14.57078123191,12.036874619689,
    -3.036416186951));
#1456 = CARTESIAN_POINT('',(-14.44136136043,12.073913594391,
    -3.122234877806));
#1457 = CARTESIAN_POINT('',(-14.21265526103,12.133354015292,
    -3.281099047552));
#1458 = CARTESIAN_POINT('',(-14.11310054836,12.15716216107,
    -3.352728664473));
#1459 = CARTESIAN_POINT('',(-14.01420140313,12.178671226704,
    -3.426640913456));
#1460 = CARTESIAN_POINT('',(-13.91609696601,12.197746365048,
    -3.503098238528));
#1461 = CARTESIAN_POINT('',(-13.81901093535,12.214203854341,
    -3.582395653875));
#1462 = CARTESIAN_POINT('',(-13.7232981341,12.227764782719,
    -3.664949402207));
#1463 = CARTESIAN_POINT('',(-13.62943225117,12.238075222481,
    -3.751274600327));
#1464 = CARTESIAN_POINT('',(-13.52818113742,12.245177024955,
    -3.852416389152));
#1465 = CARTESIAN_POINT('',(-13.51824517944,12.245828923837,
    -3.862431479757));
#1466 = CARTESIAN_POINT('',(-13.50839973676,12.246429565689,
    -3.872446618698));
#1467 = CARTESIAN_POINT('',(-13.49864542714,12.24697900722,
    -3.882461805138));
#1468 = CARTESIAN_POINT('',(-13.48898287974,12.24747729857,
    -3.892477038058));
#1469 = CARTESIAN_POINT('',(-13.47941273519,12.247924483303,
    -3.902492316268));
#1470 = CARTESIAN_POINT('',(-13.46993564554,12.248320598417,
    -3.912507638396));
#1471 = CARTESIAN_POINT('',(-13.45166294831,12.248992581601,
    -3.932011046856));
#1472 = CARTESIAN_POINT('',(-13.44280729421,12.249275535187,
    -3.941552977085));
#1473 = CARTESIAN_POINT('',(-13.4339864986,12.249513694634,
    -3.951149887507));
#1474 = CARTESIAN_POINT('',(-13.42520183561,12.249706174291,
    -3.960802908762));
#1475 = CARTESIAN_POINT('',(-13.41645466682,12.249852043305,
    -3.970513208207));
#1476 = CARTESIAN_POINT('',(-13.40774644125,12.249950325626,
    -3.980281989916));
#1477 = CARTESIAN_POINT('',(-13.39907869538,12.250000000007,
    -3.990110494677));
#1478 = CARTESIAN_POINT('',(-13.39045305316,12.25,-4.));
#1479 = B_SPLINE_SURFACE_WITH_KNOTS('',11,1,(
    (#1480,#1481)
    ,(#1482,#1483)
    ,(#1484,#1485)
    ,(#1486,#1487)
    ,(#1488,#1489)
    ,(#1490,#1491)
    ,(#1492,#1493)
    ,(#1494,#1495)
    ,(#1496,#1497)
    ,(#1498,#1499)
    ,(#1500,#1501)
    ,(#1502,#1503
    )),.UNSPECIFIED.,.F.,.F.,.F.,(12,12),(2,2),(1.570796326795,
    4.712388980385),(0.,1.),.PIECEWISE_BEZIER_KNOTS.);
#1480 = CARTESIAN_POINT('',(-7.500000000113,15.,0.));
#1481 = CARTESIAN_POINT('',(-8.65,10.999216411528,-10.));
#1482 = CARTESIAN_POINT('',(-11.78398998226,14.999999999968,0.));
#1483 = CARTESIAN_POINT('',(-11.79159265359,10.999216411529,-10.));
#1484 = CARTESIAN_POINT('',(-16.06797962948,13.65414482669,0.));
#1485 = CARTESIAN_POINT('',(-14.93318506158,10.012258652114,-10.));
#1486 = CARTESIAN_POINT('',(-19.8821801232,10.962434796728,0.));
#1487 = CARTESIAN_POINT('',(-17.73026542364,8.038321397497,-10.));
#1488 = CARTESIAN_POINT('',(-22.75678371629,7.1093549557,0.));
#1489 = CARTESIAN_POINT('',(-19.83830805864,5.212778041585,-10.));
#1490 = CARTESIAN_POINT('',(-24.30484605893,2.463886805814,0.));
#1491 = CARTESIAN_POINT('',(-20.97355377654,1.806013680937,-10.));
#1492 = CARTESIAN_POINT('',(-24.30484605886,-2.463886805816,0.));
#1493 = CARTESIAN_POINT('',(-20.97355377654,-1.80758085788,-10.));
#1494 = CARTESIAN_POINT('',(-22.75678371635,-7.109354955702,0.));
#1495 = CARTESIAN_POINT('',(-19.83830805864,-5.21434521853,-10.));
#1496 = CARTESIAN_POINT('',(-19.88218012316,-10.96243479672,0.));
#1497 = CARTESIAN_POINT('',(-17.73026542364,-8.039888574438,
    -9.999999999999));
#1498 = CARTESIAN_POINT('',(-16.0679796295,-13.65414482669,0.));
#1499 = CARTESIAN_POINT('',(-14.93318506158,-10.01382582905,-10.));
#1500 = CARTESIAN_POINT('',(-11.78398998225,-14.99999999996,0.));
#1501 = CARTESIAN_POINT('',(-11.79159265359,-11.00078358847,-10.));
#1502 = CARTESIAN_POINT('',(-7.500000000112,-15.,0.));
#1503 = CARTESIAN_POINT('',(-8.65,-11.00078358847,-10.));
#1504 = ADVANCED_FACE('',(#1505),#1532,.F.);
#1505 = FACE_BOUND('',#1506,.F.);
#1506 = EDGE_LOOP('',(#1507,#1515,#1523,#1530,#1531));
#1507 = ORIENTED_EDGE('',*,*,#1508,.F.);
#1508 = EDGE_CURVE('',#1509,#759,#1511,.T.);
#1509 = VERTEX_POINT('',#1510);
#1510 = CARTESIAN_POINT('',(-3.446105808844,-20.7,8.));
#1511 = LINE('',#1512,#1513);
#1512 = CARTESIAN_POINT('',(-3.446105808844,25.,8.));
#1513 = VECTOR('',#1514,1.);
#1514 = DIRECTION('',(0.,1.,-2.2E-16));
#1515 = ORIENTED_EDGE('',*,*,#1516,.F.);
#1516 = EDGE_CURVE('',#1517,#1509,#1519,.T.);
#1517 = VERTEX_POINT('',#1518);
#1518 = CARTESIAN_POINT('',(-2.241897474051,-20.7,8.));
#1519 = LINE('',#1520,#1521);
#1520 = CARTESIAN_POINT('',(10.65,-20.7,8.));
#1521 = VECTOR('',#1522,1.);
#1522 = DIRECTION('',(-1.,0.,0.));
#1523 = ORIENTED_EDGE('',*,*,#1524,.F.);
#1524 = EDGE_CURVE('',#240,#1517,#1525,.T.);
#1525 = ELLIPSE('',#1526,2.321823550327,2.25);
#1526 = AXIS2_PLACEMENT_3D('',#1527,#1528,#1529);
#1527 = CARTESIAN_POINT('',(0.,-20.50313349708,8.));
#1528 = DIRECTION('',(-0.,0.,1.));
#1529 = DIRECTION('',(0.,-1.,0.));
#1530 = ORIENTED_EDGE('',*,*,#247,.T.);
#1531 = ORIENTED_EDGE('',*,*,#767,.F.);
#1532 = PLANE('',#1533);
#1533 = AXIS2_PLACEMENT_3D('',#1534,#1535,#1536);
#1534 = CARTESIAN_POINT('',(0.,-16.85,8.));
#1535 = DIRECTION('',(0.,0.,1.));
#1536 = DIRECTION('',(1.,0.,0.));
#1537 = ADVANCED_FACE('',(#1538),#1808,.F.);
#1538 = FACE_BOUND('',#1539,.F.);
#1539 = EDGE_LOOP('',(#1540,#1547,#1548,#1549,#1558,#1675,#1684,#1799,
    #1800,#1807));
#1540 = ORIENTED_EDGE('',*,*,#1541,.F.);
#1541 = EDGE_CURVE('',#232,#598,#1542,.T.);
#1542 = CIRCLE('',#1543,2.25);
#1543 = AXIS2_PLACEMENT_3D('',#1544,#1545,#1546);
#1544 = CARTESIAN_POINT('',(0.,-29.61042703192,43.759685270467));
#1545 = DIRECTION('',(0.,-0.246802158006,0.969065887752));
#1546 = DIRECTION('',(1.,0.,0.));
#1547 = ORIENTED_EDGE('',*,*,#239,.F.);
#1548 = ORIENTED_EDGE('',*,*,#1524,.T.);
#1549 = ORIENTED_EDGE('',*,*,#1550,.T.);
#1550 = EDGE_CURVE('',#1517,#1551,#1553,.T.);
#1551 = VERTEX_POINT('',#1552);
#1552 = CARTESIAN_POINT('',(-2.195792321856,-20.7,6.783896765407));
#1553 = ELLIPSE('',#1554,9.116613963924,2.25);
#1554 = AXIS2_PLACEMENT_3D('',#1555,#1556,#1557);
#1555 = CARTESIAN_POINT('',(0.,-20.7,8.772994101653));
#1556 = DIRECTION('',(0.,-1.,0.));
#1557 = DIRECTION('',(0.,0.,1.));
#1558 = ORIENTED_EDGE('',*,*,#1559,.T.);
#1559 = EDGE_CURVE('',#1551,#1560,#1562,.T.);
#1560 = VERTEX_POINT('',#1561);
#1561 = CARTESIAN_POINT('',(-2.082893285808,-21.,6.503180979009));
#1562 = B_SPLINE_CURVE_WITH_KNOTS('',6,(#1563,#1564,#1565,#1566,#1567,
    #1568,#1569,#1570,#1571,#1572,#1573,#1574,#1575,#1576,#1577,#1578,
    #1579,#1580,#1581,#1582,#1583,#1584,#1585,#1586,#1587,#1588,#1589,
    #1590,#1591,#1592,#1593,#1594,#1595,#1596,#1597,#1598,#1599,#1600,
    #1601,#1602,#1603,#1604,#1605,#1606,#1607,#1608,#1609,#1610,#1611,
    #1612,#1613,#1614,#1615,#1616,#1617,#1618,#1619,#1620,#1621,#1622,
    #1623,#1624,#1625,#1626,#1627,#1628,#1629,#1630,#1631,#1632,#1633,
    #1634,#1635,#1636,#1637,#1638,#1639,#1640,#1641,#1642,#1643,#1644,
    #1645,#1646,#1647,#1648,#1649,#1650,#1651,#1652,#1653,#1654,#1655,
    #1656,#1657,#1658,#1659,#1660,#1661,#1662,#1663,#1664,#1665,#1666,
    #1667,#1668,#1669,#1670,#1671,#1672,#1673,#1674),.UNSPECIFIED.,.F.,
  .F.,(7,5,5,5,5,5,5,5,5,5,5,5,5,5,5,5,5,5,5,5,5,5,7),(0.,
    2.508720415326E-02,9.630789527335E-02,0.176982621144,0.206645959629,
    0.24248195548,0.282618229641,0.326708175611,0.35755960118,
    0.373097339843,0.404416195438,0.435000074516,0.450487319411,
    0.479905073458,0.55345734228,0.675069143781,0.75540306099,
    0.785355560428,0.821002106677,0.861297164277,0.905401835268,
    0.936257208777,1.),.UNSPECIFIED.);
#1563 = CARTESIAN_POINT('',(-1.963551054417,-21.00019079307,
    5.50026762069));
#1564 = CARTESIAN_POINT('',(-1.965666493292,-20.98996302383,
    5.475427949254));
#1565 = CARTESIAN_POINT('',(-1.968059713036,-20.97926646888,
    5.450842087371));
#1566 = CARTESIAN_POINT('',(-1.970719607308,-20.96811299776,
    5.426519042752));
#1567 = CARTESIAN_POINT('',(-1.973634742636,-20.95651331753,
    5.402467567336));
#1568 = CARTESIAN_POINT('',(-1.976793358417,-20.94447697274,
    5.378696157289));
#1569 = CARTESIAN_POINT('',(-1.989807346797,-20.89662620344,
    5.288546281124));
#1570 = CARTESIAN_POINT('',(-2.001301534178,-20.85777023169,
    5.224168259647));
#1571 = CARTESIAN_POINT('',(-2.014385522047,-20.81565636697,
    5.162317863907));
#1572 = CARTESIAN_POINT('',(-2.028755881047,-20.77043942676,
    5.103184388109));
#1573 = CARTESIAN_POINT('',(-2.044093621153,-20.72223472643,
    5.04692710432));
#1574 = CARTESIAN_POINT('',(-2.078170654452,-20.61325363759,
    4.933396335687));
#1575 = CARTESIAN_POINT('',(-2.097082263218,-20.55168524463,
    4.877007859356));
#1576 = CARTESIAN_POINT('',(-2.116313328477,-20.48662133672,
    4.824789705315));
#1577 = CARTESIAN_POINT('',(-2.13534650434,-20.41824466242,4.77697195767
    ));
#1578 = CARTESIAN_POINT('',(-2.153654082313,-20.34676814735,
    4.733782369371));
#1579 = CARTESIAN_POINT('',(-2.176983794516,-20.24515556636,
    4.681388727974));
#1580 = CARTESIAN_POINT('',(-2.183087121498,-20.21745570961,
    4.667962588059));
#1581 = CARTESIAN_POINT('',(-2.188995910715,-20.18938649206,
    4.655207872482));
#1582 = CARTESIAN_POINT('',(-2.194684515691,-20.16096174526,
    4.643137404056));
#1583 = CARTESIAN_POINT('',(-2.200127537131,-20.13219621159,
    4.631764795994));
#1584 = CARTESIAN_POINT('',(-2.211548411983,-20.06796138709,
    4.608225792062));
#1585 = CARTESIAN_POINT('',(-2.21740147121,-20.03234602634,
    4.596388007624));
#1586 = CARTESIAN_POINT('',(-2.222815182689,-19.99628299714,
    4.585614920336));
#1587 = CARTESIAN_POINT('',(-2.227746279116,-19.95980141709,
    4.575935044864));
#1588 = CARTESIAN_POINT('',(-2.232152043799,-19.92293598632,
    4.56738158881));
#1589 = CARTESIAN_POINT('',(-2.240289165128,-19.84405295145,
    4.55171662876));
#1590 = CARTESIAN_POINT('',(-2.243876108079,-19.80195028534,
    4.544901810095));
#1591 = CARTESIAN_POINT('',(-2.24669401544,-19.75946356479,
    4.539599149669));
#1592 = CARTESIAN_POINT('',(-2.248685764052,-19.71665219099,
    4.535871329247));
#1593 = CARTESIAN_POINT('',(-2.249796970683,-19.67359039346,
    4.533793379829));
#1594 = CARTESIAN_POINT('',(-2.250178395919,-19.58288632341,
    4.533080144245));
#1595 = CARTESIAN_POINT('',(-2.249256522321,-19.53519816381,
    4.534804024769));
#1596 = CARTESIAN_POINT('',(-2.24714727608,-19.48742682463,
    4.538745045562));
#1597 = CARTESIAN_POINT('',(-2.243793367867,-19.43972776537,
    4.545040836285));
#1598 = CARTESIAN_POINT('',(-2.239154434716,-19.39228752381,
    4.553849148736));
#1599 = CARTESIAN_POINT('',(-2.229059666359,-19.31246081059,
    4.573398013624));
#1600 = CARTESIAN_POINT('',(-2.224266509186,-19.27982330254,
    4.582766323757));
#1601 = CARTESIAN_POINT('',(-2.218834078056,-19.24751993931,
    4.593509734266));
#1602 = CARTESIAN_POINT('',(-2.212771325309,-19.21566112117,
    4.605681060772));
#1603 = CARTESIAN_POINT('',(-2.206098027608,-19.18435859027,
    4.619331381893));
#1604 = CARTESIAN_POINT('',(-2.195191827567,-19.13829761753,
    4.642154483774));
#1605 = CARTESIAN_POINT('',(-2.191392986612,-19.1230444116,
    4.650184072239));
#1606 = CARTESIAN_POINT('',(-2.187453122996,-19.10798347753,
    4.658603305789));
#1607 = CARTESIAN_POINT('',(-2.183378398586,-19.09313308822,
    4.667415022032));
#1608 = CARTESIAN_POINT('',(-2.179176277197,-19.07851212475,
    4.676620395043));
#1609 = CARTESIAN_POINT('',(-2.166146340467,-19.0351708604,4.70556636453
    ));
#1610 = CARTESIAN_POINT('',(-2.156947928708,-19.00718835691,
    4.726527123222));
#1611 = CARTESIAN_POINT('',(-2.147341085041,-18.98038792677,
    4.74907683614));
#1612 = CARTESIAN_POINT('',(-2.13742430895,-18.95493130883,
    4.773164795077));
#1613 = CARTESIAN_POINT('',(-2.127306701513,-18.9309470782,
    4.798712709851));
#1614 = CARTESIAN_POINT('',(-2.107134530865,-18.8866411787,
    4.851882914196));
#1615 = CARTESIAN_POINT('',(-2.09709373708,-18.86626809469,
    4.879416835077));
#1616 = CARTESIAN_POINT('',(-2.087084049782,-18.84749644434,
    4.908109386406));
#1617 = CARTESIAN_POINT('',(-2.077212245045,-18.83037856962,
    4.937830305383));
#1618 = CARTESIAN_POINT('',(-2.067579536582,-18.81493550551,
    4.968423990828));
#1619 = CARTESIAN_POINT('',(-2.053563020509,-18.79418114955,
    5.015550672879));
#1620 = CARTESIAN_POINT('',(-2.0489335094,-18.7876288321,5.031576137576)
  );
#1621 = CARTESIAN_POINT('',(-2.044396638099,-18.78149812124,
    5.047765864188));
#1622 = CARTESIAN_POINT('',(-2.039961545397,-18.77578454631,
    5.064101596088));
#1623 = CARTESIAN_POINT('',(-2.035636142664,-18.7704820154,
    5.080565942056));
#1624 = CARTESIAN_POINT('',(-2.023432136336,-18.75627686942,
    5.128629026631));
#1625 = CARTESIAN_POINT('',(-2.01586163819,-18.74843180271,
    5.160502436043));
#1626 = CARTESIAN_POINT('',(-2.008754338326,-18.74198648269,
    5.192673777626));
#1627 = CARTESIAN_POINT('',(-2.002139889222,-18.73687790083,
    5.225054424971));
#1628 = CARTESIAN_POINT('',(-1.996038876914,-18.73304117246,
    5.257555952155));
#1629 = CARTESIAN_POINT('',(-1.976521186866,-18.72382974253,
    5.371434306571));
#1630 = CARTESIAN_POINT('',(-1.965860094155,-18.72478260119,
    5.452991664691));
#1631 = CARTESIAN_POINT('',(-1.958567413668,-18.73218167112,
    5.533946539452));
#1632 = CARTESIAN_POINT('',(-1.954505281093,-18.74519045826,
    5.613713726349));
#1633 = CARTESIAN_POINT('',(-1.953452238779,-18.76318101518,
    5.691897287297));
#1634 = CARTESIAN_POINT('',(-1.957976824889,-18.82296762341,
    5.894458400264));
#1635 = CARTESIAN_POINT('',(-1.968347107025,-18.87276905257,
    6.016086263005));
#1636 = CARTESIAN_POINT('',(-1.98522005256,-18.93314038996,
    6.131360638316));
#1637 = CARTESIAN_POINT('',(-2.007092207986,-19.00298124517,
    6.239247271605));
#1638 = CARTESIAN_POINT('',(-2.032485899125,-19.08171952545,
    6.339101038903));
#1639 = CARTESIAN_POINT('',(-2.07787222538,-19.22683691,6.49050424298));
#1640 = CARTESIAN_POINT('',(-2.096741149724,-19.2882390571,
    6.546840411664));
#1641 = CARTESIAN_POINT('',(-2.115933947299,-19.353125254,6.599024627632
    ));
#1642 = CARTESIAN_POINT('',(-2.134936345471,-19.42131358626,
    6.646828000095));
#1643 = CARTESIAN_POINT('',(-2.153223841894,-19.49259299087,
    6.690024540407));
#1644 = CARTESIAN_POINT('',(-2.176633013724,-19.59431096733,
    6.742657440262));
#1645 = CARTESIAN_POINT('',(-2.182819152959,-19.6223285808,6.75627706819
    ));
#1646 = CARTESIAN_POINT('',(-2.188806922221,-19.65072502671,
    6.76920938885));
#1647 = CARTESIAN_POINT('',(-2.194569728136,-19.67948598389,
    6.781441122624));
#1648 = CARTESIAN_POINT('',(-2.200081236183,-19.7085961797,
    6.792958166139));
#1649 = CARTESIAN_POINT('',(-2.211544527587,-19.77307982987,
    6.816583735703));
#1650 = CARTESIAN_POINT('',(-2.21738085303,-19.80859145374,
    6.828387993382));
#1651 = CARTESIAN_POINT('',(-2.222780404547,-19.84454745792,
    6.839133709858));
#1652 = CARTESIAN_POINT('',(-2.227700106885,-19.8809178424,
    6.848792244746));
#1653 = CARTESIAN_POINT('',(-2.232097752016,-19.91766941075,
    6.857330972717));
#1654 = CARTESIAN_POINT('',(-2.240266253782,-19.99669970474,
    6.873058289384));
#1655 = CARTESIAN_POINT('',(-2.243880045108,-20.0390681435,
    6.879924133429));
#1656 = CARTESIAN_POINT('',(-2.246715154019,-20.08182576651,
    6.885258762587));
#1657 = CARTESIAN_POINT('',(-2.248713347936,-20.12491204435,
    6.888998302223));
#1658 = CARTESIAN_POINT('',(-2.249819209184,-20.16825123425,
    6.891066207051));
#1659 = CARTESIAN_POINT('',(-2.250162199406,-20.25936624431,
    6.891707566607));
#1660 = CARTESIAN_POINT('',(-2.249212802919,-20.30718694354,
    6.889932273068));
#1661 = CARTESIAN_POINT('',(-2.247068472887,-20.35508887042,
    6.885925377314));
#1662 = CARTESIAN_POINT('',(-2.243671626507,-20.40291466556,
    6.879547854912));
#1663 = CARTESIAN_POINT('',(-2.238981912994,-20.45047554427,
    6.870640379521));
#1664 = CARTESIAN_POINT('',(-2.228789130862,-20.53048578348,
    6.850891964295));
#1665 = CARTESIAN_POINT('',(-2.223952747488,-20.56319084554,
    6.841433570606));
#1666 = CARTESIAN_POINT('',(-2.218473992391,-20.59555613698,
    6.830590819851));
#1667 = CARTESIAN_POINT('',(-2.212362277258,-20.6274697913,
    6.818310684257));
#1668 = CARTESIAN_POINT('',(-2.2056380103,-20.65881875199,6.804541998631
    ));
#1669 = CARTESIAN_POINT('',(-2.183240655067,-20.75284865091,
    6.757614340204));
#1670 = CARTESIAN_POINT('',(-2.165578656506,-20.81369234552,
    6.719239361065));
#1671 = CARTESIAN_POINT('',(-2.145789866799,-20.87002343793,
    6.673990922314));
#1672 = CARTESIAN_POINT('',(-2.124719217315,-20.92037921338,
    6.622221181371));
#1673 = CARTESIAN_POINT('',(-2.103410832894,-20.96387119679,
    6.564744280842));
#1674 = CARTESIAN_POINT('',(-2.082784973586,-21.00019079307,
    6.502856060658));
#1675 = ORIENTED_EDGE('',*,*,#1676,.F.);
#1676 = EDGE_CURVE('',#1677,#1560,#1679,.T.);
#1677 = VERTEX_POINT('',#1678);
#1678 = CARTESIAN_POINT('',(-1.963590542889,-21.,5.499804452828));
#1679 = ELLIPSE('',#1680,9.116613963924,2.25);
#1680 = AXIS2_PLACEMENT_3D('',#1681,#1682,#1683);
#1681 = CARTESIAN_POINT('',(0.,-21.,9.950940715552));
#1682 = DIRECTION('',(0.,1.,-2.9E-16));
#1683 = DIRECTION('',(0.,2.9E-16,1.));
#1684 = ORIENTED_EDGE('',*,*,#1685,.T.);
#1685 = EDGE_CURVE('',#1677,#667,#1686,.T.);
#1686 = B_SPLINE_CURVE_WITH_KNOTS('',6,(#1687,#1688,#1689,#1690,#1691,
    #1692,#1693,#1694,#1695,#1696,#1697,#1698,#1699,#1700,#1701,#1702,
    #1703,#1704,#1705,#1706,#1707,#1708,#1709,#1710,#1711,#1712,#1713,
    #1714,#1715,#1716,#1717,#1718,#1719,#1720,#1721,#1722,#1723,#1724,
    #1725,#1726,#1727,#1728,#1729,#1730,#1731,#1732,#1733,#1734,#1735,
    #1736,#1737,#1738,#1739,#1740,#1741,#1742,#1743,#1744,#1745,#1746,
    #1747,#1748,#1749,#1750,#1751,#1752,#1753,#1754,#1755,#1756,#1757,
    #1758,#1759,#1760,#1761,#1762,#1763,#1764,#1765,#1766,#1767,#1768,
    #1769,#1770,#1771,#1772,#1773,#1774,#1775,#1776,#1777,#1778,#1779,
    #1780,#1781,#1782,#1783,#1784,#1785,#1786,#1787,#1788,#1789,#1790,
    #1791,#1792,#1793,#1794,#1795,#1796,#1797,#1798),.UNSPECIFIED.,.F.,
  .F.,(7,5,5,5,5,5,5,5,5,5,5,5,5,5,5,5,5,5,5,5,5,5,7),(0.,
    2.508720415326E-02,9.630789527335E-02,0.176982621144,0.206645959629,
    0.24248195548,0.282618229641,0.326708175611,0.35755960118,
    0.373097339843,0.404416195438,0.435000074516,0.450487319411,
    0.479905073458,0.55345734228,0.675069143781,0.75540306099,
    0.785355560428,0.821002106677,0.861297164277,0.905401835268,
    0.936257208777,1.),.UNSPECIFIED.);
#1687 = CARTESIAN_POINT('',(-1.963551054417,-21.00019079307,
    5.50026762069));
#1688 = CARTESIAN_POINT('',(-1.965666493292,-20.98996302383,
    5.475427949254));
#1689 = CARTESIAN_POINT('',(-1.968059713036,-20.97926646888,
    5.450842087371));
#1690 = CARTESIAN_POINT('',(-1.970719607308,-20.96811299776,
    5.426519042752));
#1691 = CARTESIAN_POINT('',(-1.973634742636,-20.95651331753,
    5.402467567336));
#1692 = CARTESIAN_POINT('',(-1.976793358417,-20.94447697274,
    5.378696157289));
#1693 = CARTESIAN_POINT('',(-1.989807346797,-20.89662620344,
    5.288546281124));
#1694 = CARTESIAN_POINT('',(-2.001301534178,-20.85777023169,
    5.224168259647));
#1695 = CARTESIAN_POINT('',(-2.014385522047,-20.81565636697,
    5.162317863907));
#1696 = CARTESIAN_POINT('',(-2.028755881047,-20.77043942676,
    5.103184388109));
#1697 = CARTESIAN_POINT('',(-2.044093621153,-20.72223472643,
    5.04692710432));
#1698 = CARTESIAN_POINT('',(-2.078170654452,-20.61325363759,
    4.933396335687));
#1699 = CARTESIAN_POINT('',(-2.097082263218,-20.55168524463,
    4.877007859356));
#1700 = CARTESIAN_POINT('',(-2.116313328477,-20.48662133672,
    4.824789705315));
#1701 = CARTESIAN_POINT('',(-2.13534650434,-20.41824466242,4.77697195767
    ));
#1702 = CARTESIAN_POINT('',(-2.153654082313,-20.34676814735,
    4.733782369371));
#1703 = CARTESIAN_POINT('',(-2.176983794516,-20.24515556636,
    4.681388727974));
#1704 = CARTESIAN_POINT('',(-2.183087121498,-20.21745570961,
    4.667962588059));
#1705 = CARTESIAN_POINT('',(-2.188995910715,-20.18938649206,
    4.655207872482));
#1706 = CARTESIAN_POINT('',(-2.194684515691,-20.16096174526,
    4.643137404056));
#1707 = CARTESIAN_POINT('',(-2.200127537131,-20.13219621159,
    4.631764795994));
#1708 = CARTESIAN_POINT('',(-2.211548411983,-20.06796138709,
    4.608225792062));
#1709 = CARTESIAN_POINT('',(-2.21740147121,-20.03234602634,
    4.596388007624));
#1710 = CARTESIAN_POINT('',(-2.222815182689,-19.99628299714,
    4.585614920336));
#1711 = CARTESIAN_POINT('',(-2.227746279116,-19.95980141709,
    4.575935044864));
#1712 = CARTESIAN_POINT('',(-2.232152043799,-19.92293598632,
    4.56738158881));
#1713 = CARTESIAN_POINT('',(-2.240289165128,-19.84405295145,
    4.55171662876));
#1714 = CARTESIAN_POINT('',(-2.243876108079,-19.80195028534,
    4.544901810095));
#1715 = CARTESIAN_POINT('',(-2.24669401544,-19.75946356479,
    4.539599149669));
#1716 = CARTESIAN_POINT('',(-2.248685764052,-19.71665219099,
    4.535871329247));
#1717 = CARTESIAN_POINT('',(-2.249796970683,-19.67359039346,
    4.533793379829));
#1718 = CARTESIAN_POINT('',(-2.250178395919,-19.58288632341,
    4.533080144245));
#1719 = CARTESIAN_POINT('',(-2.249256522321,-19.53519816381,
    4.534804024769));
#1720 = CARTESIAN_POINT('',(-2.24714727608,-19.48742682463,
    4.538745045562));
#1721 = CARTESIAN_POINT('',(-2.243793367867,-19.43972776537,
    4.545040836285));
#1722 = CARTESIAN_POINT('',(-2.239154434716,-19.39228752381,
    4.553849148736));
#1723 = CARTESIAN_POINT('',(-2.229059666359,-19.31246081059,
    4.573398013624));
#1724 = CARTESIAN_POINT('',(-2.224266509186,-19.27982330254,
    4.582766323757));
#1725 = CARTESIAN_POINT('',(-2.218834078056,-19.24751993931,
    4.593509734266));
#1726 = CARTESIAN_POINT('',(-2.212771325309,-19.21566112117,
    4.605681060772));
#1727 = CARTESIAN_POINT('',(-2.206098027608,-19.18435859027,
    4.619331381893));
#1728 = CARTESIAN_POINT('',(-2.195191827567,-19.13829761753,
    4.642154483774));
#1729 = CARTESIAN_POINT('',(-2.191392986612,-19.1230444116,
    4.650184072239));
#1730 = CARTESIAN_POINT('',(-2.187453122996,-19.10798347753,
    4.658603305789));
#1731 = CARTESIAN_POINT('',(-2.183378398586,-19.09313308822,
    4.667415022032));
#1732 = CARTESIAN_POINT('',(-2.179176277197,-19.07851212475,
    4.676620395043));
#1733 = CARTESIAN_POINT('',(-2.166146340467,-19.0351708604,4.70556636453
    ));
#1734 = CARTESIAN_POINT('',(-2.156947928708,-19.00718835691,
    4.726527123222));
#1735 = CARTESIAN_POINT('',(-2.147341085041,-18.98038792677,
    4.74907683614));
#1736 = CARTESIAN_POINT('',(-2.13742430895,-18.95493130883,
    4.773164795077));
#1737 = CARTESIAN_POINT('',(-2.127306701513,-18.9309470782,
    4.798712709851));
#1738 = CARTESIAN_POINT('',(-2.107134530865,-18.8866411787,
    4.851882914196));
#1739 = CARTESIAN_POINT('',(-2.09709373708,-18.86626809469,
    4.879416835077));
#1740 = CARTESIAN_POINT('',(-2.087084049782,-18.84749644434,
    4.908109386406));
#1741 = CARTESIAN_POINT('',(-2.077212245045,-18.83037856962,
    4.937830305383));
#1742 = CARTESIAN_POINT('',(-2.067579536582,-18.81493550551,
    4.968423990828));
#1743 = CARTESIAN_POINT('',(-2.053563020509,-18.79418114955,
    5.015550672879));
#1744 = CARTESIAN_POINT('',(-2.0489335094,-18.7876288321,5.031576137576)
  );
#1745 = CARTESIAN_POINT('',(-2.044396638099,-18.78149812124,
    5.047765864188));
#1746 = CARTESIAN_POINT('',(-2.039961545397,-18.77578454631,
    5.064101596088));
#1747 = CARTESIAN_POINT('',(-2.035636142664,-18.7704820154,
    5.080565942056));
#1748 = CARTESIAN_POINT('',(-2.023432136336,-18.75627686942,
    5.128629026631));
#1749 = CARTESIAN_POINT('',(-2.01586163819,-18.74843180271,
    5.160502436043));
#1750 = CARTESIAN_POINT('',(-2.008754338326,-18.74198648269,
    5.192673777626));
#1751 = CARTESIAN_POINT('',(-2.002139889222,-18.73687790083,
    5.225054424971));
#1752 = CARTESIAN_POINT('',(-1.996038876914,-18.73304117246,
    5.257555952155));
#1753 = CARTESIAN_POINT('',(-1.976521186866,-18.72382974253,
    5.371434306571));
#1754 = CARTESIAN_POINT('',(-1.965860094155,-18.72478260119,
    5.452991664691));
#1755 = CARTESIAN_POINT('',(-1.958567413668,-18.73218167112,
    5.533946539452));
#1756 = CARTESIAN_POINT('',(-1.954505281093,-18.74519045826,
    5.613713726349));
#1757 = CARTESIAN_POINT('',(-1.953452238779,-18.76318101518,
    5.691897287297));
#1758 = CARTESIAN_POINT('',(-1.957976824889,-18.82296762341,
    5.894458400264));
#1759 = CARTESIAN_POINT('',(-1.968347107025,-18.87276905257,
    6.016086263005));
#1760 = CARTESIAN_POINT('',(-1.98522005256,-18.93314038996,
    6.131360638316));
#1761 = CARTESIAN_POINT('',(-2.007092207986,-19.00298124517,
    6.239247271605));
#1762 = CARTESIAN_POINT('',(-2.032485899125,-19.08171952545,
    6.339101038903));
#1763 = CARTESIAN_POINT('',(-2.07787222538,-19.22683691,6.49050424298));
#1764 = CARTESIAN_POINT('',(-2.096741149724,-19.2882390571,
    6.546840411664));
#1765 = CARTESIAN_POINT('',(-2.115933947299,-19.353125254,6.599024627632
    ));
#1766 = CARTESIAN_POINT('',(-2.134936345471,-19.42131358626,
    6.646828000095));
#1767 = CARTESIAN_POINT('',(-2.153223841894,-19.49259299087,
    6.690024540407));
#1768 = CARTESIAN_POINT('',(-2.176633013724,-19.59431096733,
    6.742657440262));
#1769 = CARTESIAN_POINT('',(-2.182819152959,-19.6223285808,6.75627706819
    ));
#1770 = CARTESIAN_POINT('',(-2.188806922221,-19.65072502671,
    6.76920938885));
#1771 = CARTESIAN_POINT('',(-2.194569728136,-19.67948598389,
    6.781441122624));
#1772 = CARTESIAN_POINT('',(-2.200081236183,-19.7085961797,
    6.792958166139));
#1773 = CARTESIAN_POINT('',(-2.211544527587,-19.77307982987,
    6.816583735703));
#1774 = CARTESIAN_POINT('',(-2.21738085303,-19.80859145374,
    6.828387993382));
#1775 = CARTESIAN_POINT('',(-2.222780404547,-19.84454745792,
    6.839133709858));
#1776 = CARTESIAN_POINT('',(-2.227700106885,-19.8809178424,
    6.848792244746));
#1777 = CARTESIAN_POINT('',(-2.232097752016,-19.91766941075,
    6.857330972717));
#1778 = CARTESIAN_POINT('',(-2.240266253782,-19.99669970474,
    6.873058289384));
#1779 = CARTESIAN_POINT('',(-2.243880045108,-20.0390681435,
    6.879924133429));
#1780 = CARTESIAN_POINT('',(-2.246715154019,-20.08182576651,
    6.885258762587));
#1781 = CARTESIAN_POINT('',(-2.248713347936,-20.12491204435,
    6.888998302223));
#1782 = CARTESIAN_POINT('',(-2.249819209184,-20.16825123425,
    6.891066207051));
#1783 = CARTESIAN_POINT('',(-2.250162199406,-20.25936624431,
    6.891707566607));
#1784 = CARTESIAN_POINT('',(-2.249212802919,-20.30718694354,
    6.889932273068));
#1785 = CARTESIAN_POINT('',(-2.247068472887,-20.35508887042,
    6.885925377314));
#1786 = CARTESIAN_POINT('',(-2.243671626507,-20.40291466556,
    6.879547854912));
#1787 = CARTESIAN_POINT('',(-2.238981912994,-20.45047554427,
    6.870640379521));
#1788 = CARTESIAN_POINT('',(-2.228789130862,-20.53048578348,
    6.850891964295));
#1789 = CARTESIAN_POINT('',(-2.223952747488,-20.56319084554,
    6.841433570606));
#1790 = CARTESIAN_POINT('',(-2.218473992391,-20.59555613698,
    6.830590819851));
#1791 = CARTESIAN_POINT('',(-2.212362277258,-20.6274697913,
    6.818310684257));
#1792 = CARTESIAN_POINT('',(-2.2056380103,-20.65881875199,6.804541998631
    ));
#1793 = CARTESIAN_POINT('',(-2.183240655067,-20.75284865091,
    6.757614340204));
#1794 = CARTESIAN_POINT('',(-2.165578656506,-20.81369234552,
    6.719239361065));
#1795 = CARTESIAN_POINT('',(-2.145789866799,-20.87002343793,
    6.673990922314));
#1796 = CARTESIAN_POINT('',(-2.124719217315,-20.92037921338,
    6.622221181371));
#1797 = CARTESIAN_POINT('',(-2.103410832894,-20.96387119679,
    6.564744280842));
#1798 = CARTESIAN_POINT('',(-2.082784973586,-21.00019079307,
    6.502856060658));
#1799 = ORIENTED_EDGE('',*,*,#666,.T.);
#1800 = ORIENTED_EDGE('',*,*,#1801,.T.);
#1801 = EDGE_CURVE('',#659,#590,#1802,.T.);
#1802 = CIRCLE('',#1803,2.25);
#1803 = AXIS2_PLACEMENT_3D('',#1804,#1805,#1806);
#1804 = CARTESIAN_POINT('',(0.,-18.75113207967,1.120786209396));
#1805 = DIRECTION('',(0.,-0.246802158006,0.969065887752));
#1806 = DIRECTION('',(1.,0.,0.));
#1807 = ORIENTED_EDGE('',*,*,#597,.T.);
#1808 = CYLINDRICAL_SURFACE('',#1809,2.25);
#1809 = AXIS2_PLACEMENT_3D('',#1810,#1811,#1812);
#1810 = CARTESIAN_POINT('',(0.,-29.61042703192,43.759685270467));
#1811 = DIRECTION('',(0.,-0.246802158006,0.969065887752));
#1812 = DIRECTION('',(1.,0.,0.));
#1813 = ADVANCED_FACE('',(#1814),#1832,.T.);
#1814 = FACE_BOUND('',#1815,.T.);
#1815 = EDGE_LOOP('',(#1816,#1817,#1823,#1824,#1825,#1826));
#1816 = ORIENTED_EDGE('',*,*,#426,.F.);
#1817 = ORIENTED_EDGE('',*,*,#1818,.T.);
#1818 = EDGE_CURVE('',#419,#606,#1819,.T.);
#1819 = LINE('',#1820,#1821);
#1820 = CARTESIAN_POINT('',(-12.,-32.37706722904,43.055076038313));
#1821 = VECTOR('',#1822,1.);
#1822 = DIRECTION('',(1.,0.,0.));
#1823 = ORIENTED_EDGE('',*,*,#605,.T.);
#1824 = ORIENTED_EDGE('',*,*,#1541,.F.);
#1825 = ORIENTED_EDGE('',*,*,#231,.T.);
#1826 = ORIENTED_EDGE('',*,*,#1827,.F.);
#1827 = EDGE_CURVE('',#427,#224,#1828,.T.);
#1828 = LINE('',#1829,#1830);
#1829 = CARTESIAN_POINT('',(-12.,-25.35968074383,44.842267342846));
#1830 = VECTOR('',#1831,1.);
#1831 = DIRECTION('',(1.,0.,0.));
#1832 = PLANE('',#1833);
#1833 = AXIS2_PLACEMENT_3D('',#1834,#1835,#1836);
#1834 = CARTESIAN_POINT('',(-12.,-32.37706722904,43.055076038313));
#1835 = DIRECTION('',(0.,-0.246802158006,0.969065887752));
#1836 = DIRECTION('',(0.,0.969065887752,0.246802158006));
#1837 = ADVANCED_FACE('',(#1838),#1849,.T.);
#1838 = FACE_BOUND('',#1839,.T.);
#1839 = EDGE_LOOP('',(#1840,#1841,#1842,#1843));
#1840 = ORIENTED_EDGE('',*,*,#434,.F.);
#1841 = ORIENTED_EDGE('',*,*,#1827,.T.);
#1842 = ORIENTED_EDGE('',*,*,#223,.T.);
#1843 = ORIENTED_EDGE('',*,*,#1844,.F.);
#1844 = EDGE_CURVE('',#435,#216,#1845,.T.);
#1845 = LINE('',#1846,#1847);
#1846 = CARTESIAN_POINT('',(-14.,-25.,43.429984961886));
#1847 = VECTOR('',#1848,1.);
#1848 = DIRECTION('',(1.,0.,0.));
#1849 = PLANE('',#1850);
#1850 = AXIS2_PLACEMENT_3D('',#1851,#1852,#1853);
#1851 = CARTESIAN_POINT('',(-12.,-25.35968074383,44.842267342846));
#1852 = DIRECTION('',(0.,0.969065887752,0.246802158006));
#1853 = DIRECTION('',(0.,0.246802158006,-0.969065887752));
#1854 = ADVANCED_FACE('',(#1855),#1890,.F.);
#1855 = FACE_BOUND('',#1856,.F.);
#1856 = EDGE_LOOP('',(#1857,#1867,#1875,#1881,#1882,#1883,#1884));
#1857 = ORIENTED_EDGE('',*,*,#1858,.F.);
#1858 = EDGE_CURVE('',#1859,#1861,#1863,.T.);
#1859 = VERTEX_POINT('',#1860);
#1860 = CARTESIAN_POINT('',(-16.,-25.,37.));
#1861 = VERTEX_POINT('',#1862);
#1862 = CARTESIAN_POINT('',(-12.50000000018,-25.,37.));
#1863 = LINE('',#1864,#1865);
#1864 = CARTESIAN_POINT('',(-16.,-25.,37.));
#1865 = VECTOR('',#1866,1.);
#1866 = DIRECTION('',(1.,0.,0.));
#1867 = ORIENTED_EDGE('',*,*,#1868,.T.);
#1868 = EDGE_CURVE('',#1859,#1869,#1871,.T.);
#1869 = VERTEX_POINT('',#1870);
#1870 = CARTESIAN_POINT('',(-16.,-25.,45.));
#1871 = LINE('',#1872,#1873);
#1872 = CARTESIAN_POINT('',(-16.,-25.,37.));
#1873 = VECTOR('',#1874,1.);
#1874 = DIRECTION('',(0.,0.,1.));
#1875 = ORIENTED_EDGE('',*,*,#1876,.T.);
#1876 = EDGE_CURVE('',#1869,#208,#1877,.T.);
#1877 = LINE('',#1878,#1879);
#1878 = CARTESIAN_POINT('',(-16.,-25.,45.));
#1879 = VECTOR('',#1880,1.);
#1880 = DIRECTION('',(1.,0.,0.));
#1881 = ORIENTED_EDGE('',*,*,#215,.T.);
#1882 = ORIENTED_EDGE('',*,*,#1844,.F.);
#1883 = ORIENTED_EDGE('',*,*,#442,.T.);
#1884 = ORIENTED_EDGE('',*,*,#1885,.F.);
#1885 = EDGE_CURVE('',#1861,#443,#1886,.T.);
#1886 = LINE('',#1887,#1888);
#1887 = CARTESIAN_POINT('',(-16.,-25.,37.));
#1888 = VECTOR('',#1889,1.);
#1889 = DIRECTION('',(1.,0.,0.));
#1890 = PLANE('',#1891);
#1891 = AXIS2_PLACEMENT_3D('',#1892,#1893,#1894);
#1892 = CARTESIAN_POINT('',(-16.,-25.,37.));
#1893 = DIRECTION('',(0.,1.,0.));
#1894 = DIRECTION('',(1.,0.,0.));
#1895 = ADVANCED_FACE('',(#1896),#1973,.T.);
#1896 = FACE_BOUND('',#1897,.T.);
#1897 = EDGE_LOOP('',(#1898,#1909,#1917,#1924,#1925,#1926,#1934,#1943,
    #1951,#1960,#1966,#1967));
#1898 = ORIENTED_EDGE('',*,*,#1899,.T.);
#1899 = EDGE_CURVE('',#1900,#1902,#1904,.T.);
#1900 = VERTEX_POINT('',#1901);
#1901 = CARTESIAN_POINT('',(-16.,25.,45.));
#1902 = VERTEX_POINT('',#1903);
#1903 = CARTESIAN_POINT('',(-25.,16.,45.));
#1904 = CIRCLE('',#1905,9.);
#1905 = AXIS2_PLACEMENT_3D('',#1906,#1907,#1908);
#1906 = CARTESIAN_POINT('',(-16.,16.,45.));
#1907 = DIRECTION('',(0.,0.,1.));
#1908 = DIRECTION('',(1.,0.,0.));
#1909 = ORIENTED_EDGE('',*,*,#1910,.T.);
#1910 = EDGE_CURVE('',#1902,#1911,#1913,.T.);
#1911 = VERTEX_POINT('',#1912);
#1912 = CARTESIAN_POINT('',(-25.,-16.,45.));
#1913 = LINE('',#1914,#1915);
#1914 = CARTESIAN_POINT('',(-25.,16.,45.));
#1915 = VECTOR('',#1916,1.);
#1916 = DIRECTION('',(0.,-1.,0.));
#1917 = ORIENTED_EDGE('',*,*,#1918,.T.);
#1918 = EDGE_CURVE('',#1911,#1869,#1919,.T.);
#1919 = CIRCLE('',#1920,9.);
#1920 = AXIS2_PLACEMENT_3D('',#1921,#1922,#1923);
#1921 = CARTESIAN_POINT('',(-16.,-16.,45.));
#1922 = DIRECTION('',(0.,0.,1.));
#1923 = DIRECTION('',(1.,0.,0.));
#1924 = ORIENTED_EDGE('',*,*,#1876,.T.);
#1925 = ORIENTED_EDGE('',*,*,#207,.T.);
#1926 = ORIENTED_EDGE('',*,*,#1927,.F.);
#1927 = EDGE_CURVE('',#1928,#200,#1930,.T.);
#1928 = VERTEX_POINT('',#1929);
#1929 = CARTESIAN_POINT('',(-15.75,-21.75,45.));
#1930 = LINE('',#1931,#1932);
#1931 = CARTESIAN_POINT('',(-15.75,-21.75,45.));
#1932 = VECTOR('',#1933,1.);
#1933 = DIRECTION('',(1.,0.,0.));
#1934 = ORIENTED_EDGE('',*,*,#1935,.F.);
#1935 = EDGE_CURVE('',#1936,#1928,#1938,.T.);
#1936 = VERTEX_POINT('',#1937);
#1937 = CARTESIAN_POINT('',(-21.75,-15.75,45.));
#1938 = CIRCLE('',#1939,6.);
#1939 = AXIS2_PLACEMENT_3D('',#1940,#1941,#1942);
#1940 = CARTESIAN_POINT('',(-15.75,-15.75,45.));
#1941 = DIRECTION('',(0.,0.,1.));
#1942 = DIRECTION('',(1.,0.,0.));
#1943 = ORIENTED_EDGE('',*,*,#1944,.F.);
#1944 = EDGE_CURVE('',#1945,#1936,#1947,.T.);
#1945 = VERTEX_POINT('',#1946);
#1946 = CARTESIAN_POINT('',(-21.75,15.75,45.));
#1947 = LINE('',#1948,#1949);
#1948 = CARTESIAN_POINT('',(-21.75,15.75,45.));
#1949 = VECTOR('',#1950,1.);
#1950 = DIRECTION('',(0.,-1.,0.));
#1951 = ORIENTED_EDGE('',*,*,#1952,.F.);
#1952 = EDGE_CURVE('',#1953,#1945,#1955,.T.);
#1953 = VERTEX_POINT('',#1954);
#1954 = CARTESIAN_POINT('',(-15.75,21.75,45.));
#1955 = CIRCLE('',#1956,6.);
#1956 = AXIS2_PLACEMENT_3D('',#1957,#1958,#1959);
#1957 = CARTESIAN_POINT('',(-15.75,15.75,45.));
#1958 = DIRECTION('',(0.,0.,1.));
#1959 = DIRECTION('',(1.,0.,0.));
#1960 = ORIENTED_EDGE('',*,*,#1961,.F.);
#1961 = EDGE_CURVE('',#846,#1953,#1962,.T.);
#1962 = LINE('',#1963,#1964);
#1963 = CARTESIAN_POINT('',(15.75,21.75,45.));
#1964 = VECTOR('',#1965,1.);
#1965 = DIRECTION('',(-1.,0.,0.));
#1966 = ORIENTED_EDGE('',*,*,#845,.T.);
#1967 = ORIENTED_EDGE('',*,*,#1968,.T.);
#1968 = EDGE_CURVE('',#838,#1900,#1969,.T.);
#1969 = LINE('',#1970,#1971);
#1970 = CARTESIAN_POINT('',(16.,25.,45.));
#1971 = VECTOR('',#1972,1.);
#1972 = DIRECTION('',(-1.,0.,0.));
#1973 = PLANE('',#1974);
#1974 = AXIS2_PLACEMENT_3D('',#1975,#1976,#1977);
#1975 = CARTESIAN_POINT('',(-8.1E-16,2.3E-16,45.));
#1976 = DIRECTION('',(0.,0.,1.));
#1977 = DIRECTION('',(1.,0.,0.));
#1978 = ADVANCED_FACE('',(#1979),#1997,.F.);
#1979 = FACE_BOUND('',#1980,.F.);
#1980 = EDGE_LOOP('',(#1981,#1982,#1990,#1996));
#1981 = ORIENTED_EDGE('',*,*,#1927,.F.);
#1982 = ORIENTED_EDGE('',*,*,#1983,.T.);
#1983 = EDGE_CURVE('',#1928,#1984,#1986,.T.);
#1984 = VERTEX_POINT('',#1985);
#1985 = CARTESIAN_POINT('',(-15.75,-21.75,36.));
#1986 = LINE('',#1987,#1988);
#1987 = CARTESIAN_POINT('',(-15.75,-21.75,45.));
#1988 = VECTOR('',#1989,1.);
#1989 = DIRECTION('',(-0.,-0.,-1.));
#1990 = ORIENTED_EDGE('',*,*,#1991,.T.);
#1991 = EDGE_CURVE('',#1984,#192,#1992,.T.);
#1992 = LINE('',#1993,#1994);
#1993 = CARTESIAN_POINT('',(-15.75,-21.75,36.));
#1994 = VECTOR('',#1995,1.);
#1995 = DIRECTION('',(1.,0.,0.));
#1996 = ORIENTED_EDGE('',*,*,#199,.T.);
#1997 = PLANE('',#1998);
#1998 = AXIS2_PLACEMENT_3D('',#1999,#2000,#2001);
#1999 = CARTESIAN_POINT('',(-15.75,-21.75,45.));
#2000 = DIRECTION('',(0.,-1.,0.));
#2001 = DIRECTION('',(1.,0.,0.));
#2002 = ADVANCED_FACE('',(#2003,#2047,#2058),#2069,.T.);
#2003 = FACE_BOUND('',#2004,.T.);
#2004 = EDGE_LOOP('',(#2005,#2016,#2024,#2031,#2032,#2033,#2040,#2041));
#2005 = ORIENTED_EDGE('',*,*,#2006,.T.);
#2006 = EDGE_CURVE('',#2007,#2009,#2011,.T.);
#2007 = VERTEX_POINT('',#2008);
#2008 = CARTESIAN_POINT('',(-15.75,21.75,36.));
#2009 = VERTEX_POINT('',#2010);
#2010 = CARTESIAN_POINT('',(-21.75,15.75,36.));
#2011 = CIRCLE('',#2012,6.);
#2012 = AXIS2_PLACEMENT_3D('',#2013,#2014,#2015);
#2013 = CARTESIAN_POINT('',(-15.75,15.75,36.));
#2014 = DIRECTION('',(0.,0.,1.));
#2015 = DIRECTION('',(1.,0.,0.));
#2016 = ORIENTED_EDGE('',*,*,#2017,.T.);
#2017 = EDGE_CURVE('',#2009,#2018,#2020,.T.);
#2018 = VERTEX_POINT('',#2019);
#2019 = CARTESIAN_POINT('',(-21.75,-15.75,36.));
#2020 = LINE('',#2021,#2022);
#2021 = CARTESIAN_POINT('',(-21.75,15.75,36.));
#2022 = VECTOR('',#2023,1.);
#2023 = DIRECTION('',(0.,-1.,0.));
#2024 = ORIENTED_EDGE('',*,*,#2025,.T.);
#2025 = EDGE_CURVE('',#2018,#1984,#2026,.T.);
#2026 = CIRCLE('',#2027,6.);
#2027 = AXIS2_PLACEMENT_3D('',#2028,#2029,#2030);
#2028 = CARTESIAN_POINT('',(-15.75,-15.75,36.));
#2029 = DIRECTION('',(0.,0.,1.));
#2030 = DIRECTION('',(1.,0.,0.));
#2031 = ORIENTED_EDGE('',*,*,#1991,.T.);
#2032 = ORIENTED_EDGE('',*,*,#191,.T.);
#2033 = ORIENTED_EDGE('',*,*,#2034,.F.);
#2034 = EDGE_CURVE('',#862,#184,#2035,.T.);
#2035 = CIRCLE('',#2036,12.5);
#2036 = AXIS2_PLACEMENT_3D('',#2037,#2038,#2039);
#2037 = CARTESIAN_POINT('',(0.,0.,36.));
#2038 = DIRECTION('',(0.,0.,1.));
#2039 = DIRECTION('',(1.,0.,0.));
#2040 = ORIENTED_EDGE('',*,*,#861,.T.);
#2041 = ORIENTED_EDGE('',*,*,#2042,.T.);
#2042 = EDGE_CURVE('',#854,#2007,#2043,.T.);
#2043 = LINE('',#2044,#2045);
#2044 = CARTESIAN_POINT('',(15.75,21.75,36.));
#2045 = VECTOR('',#2046,1.);
#2046 = DIRECTION('',(-1.,0.,0.));
#2047 = FACE_BOUND('',#2048,.T.);
#2048 = EDGE_LOOP('',(#2049));
#2049 = ORIENTED_EDGE('',*,*,#2050,.F.);
#2050 = EDGE_CURVE('',#2051,#2051,#2053,.T.);
#2051 = VERTEX_POINT('',#2052);
#2052 = CARTESIAN_POINT('',(-13.9,-15.5,36.));
#2053 = CIRCLE('',#2054,1.6);
#2054 = AXIS2_PLACEMENT_3D('',#2055,#2056,#2057);
#2055 = CARTESIAN_POINT('',(-15.5,-15.5,36.));
#2056 = DIRECTION('',(0.,0.,1.));
#2057 = DIRECTION('',(1.,0.,0.));
#2058 = FACE_BOUND('',#2059,.T.);
#2059 = EDGE_LOOP('',(#2060));
#2060 = ORIENTED_EDGE('',*,*,#2061,.F.);
#2061 = EDGE_CURVE('',#2062,#2062,#2064,.T.);
#2062 = VERTEX_POINT('',#2063);
#2063 = CARTESIAN_POINT('',(-13.9,15.5,36.));
#2064 = CIRCLE('',#2065,1.6);
#2065 = AXIS2_PLACEMENT_3D('',#2066,#2067,#2068);
#2066 = CARTESIAN_POINT('',(-15.5,15.5,36.));
#2067 = DIRECTION('',(0.,0.,1.));
#2068 = DIRECTION('',(1.,0.,0.));
#2069 = PLANE('',#2070);
#2070 = AXIS2_PLACEMENT_3D('',#2071,#2072,#2073);
#2071 = CARTESIAN_POINT('',(1.35E-15,-7.6E-16,36.));
#2072 = DIRECTION('',(0.,0.,1.));
#2073 = DIRECTION('',(1.,0.,0.));
#2074 = ADVANCED_FACE('',(#2075,#2096,#2154,#2212,#2263),#2314,.F.);
#2075 = FACE_BOUND('',#2076,.F.);
#2076 = EDGE_LOOP('',(#2077,#2078,#2079,#2080,#2081,#2082,#2089));
#2077 = ORIENTED_EDGE('',*,*,#302,.T.);
#2078 = ORIENTED_EDGE('',*,*,#311,.T.);
#2079 = ORIENTED_EDGE('',*,*,#183,.T.);
#2080 = ORIENTED_EDGE('',*,*,#2034,.F.);
#2081 = ORIENTED_EDGE('',*,*,#869,.F.);
#2082 = ORIENTED_EDGE('',*,*,#2083,.T.);
#2083 = EDGE_CURVE('',#870,#330,#2084,.T.);
#2084 = CIRCLE('',#2085,12.5);
#2085 = AXIS2_PLACEMENT_3D('',#2086,#2087,#2088);
#2086 = CARTESIAN_POINT('',(0.,0.,-4.974E-14));
#2087 = DIRECTION('',(0.,0.,1.));
#2088 = DIRECTION('',(1.,0.,0.));
#2089 = ORIENTED_EDGE('',*,*,#2090,.T.);
#2090 = EDGE_CURVE('',#330,#294,#2091,.T.);
#2091 = CIRCLE('',#2092,12.5);
#2092 = AXIS2_PLACEMENT_3D('',#2093,#2094,#2095);
#2093 = CARTESIAN_POINT('',(0.,0.,-4.974E-14));
#2094 = DIRECTION('',(0.,0.,1.));
#2095 = DIRECTION('',(1.,0.,0.));
#2096 = FACE_BOUND('',#2097,.F.);
#2097 = EDGE_LOOP('',(#2098));
#2098 = ORIENTED_EDGE('',*,*,#2099,.F.);
#2099 = EDGE_CURVE('',#2100,#2100,#2102,.T.);
#2100 = VERTEX_POINT('',#2101);
#2101 = CARTESIAN_POINT('',(-6.954534,10.386744285042,5.712409));
#2102 = B_SPLINE_CURVE_WITH_KNOTS('',8,(#2103,#2104,#2105,#2106,#2107,
    #2108,#2109,#2110,#2111,#2112,#2113,#2114,#2115,#2116,#2117,#2118,
    #2119,#2120,#2121,#2122,#2123,#2124,#2125,#2126,#2127,#2128,#2129,
    #2130,#2131,#2132,#2133,#2134,#2135,#2136,#2137,#2138,#2139,#2140,
    #2141,#2142,#2143,#2144,#2145,#2146,#2147,#2148,#2149,#2150,#2151,
    #2152,#2153),.UNSPECIFIED.,.T.,.F.,(9,7,7,7,7,7,7,9),(0.,
    0.150248824799,0.281203739374,0.412089127735,0.563122328025,
    0.697835105231,0.837361314894,1.),.UNSPECIFIED.);
#2103 = CARTESIAN_POINT('',(-6.954534,10.386744285042,5.712409));
#2104 = CARTESIAN_POINT('',(-6.954534,10.386744285042,5.984423010131));
#2105 = CARTESIAN_POINT('',(-6.920709418262,10.409392017821,
    6.254860587024));
#2106 = CARTESIAN_POINT('',(-6.853745320698,10.454227557984,
    6.520182217304));
#2107 = CARTESIAN_POINT('',(-6.754227328524,10.519969007945,
    6.776886335525));
#2108 = CARTESIAN_POINT('',(-6.622783918026,10.604492925456,
    7.021284543408));
#2109 = CARTESIAN_POINT('',(-6.460276308775,10.704921781758,7.2493660688
    ));
#2110 = CARTESIAN_POINT('',(-6.268028994947,10.817807981145,
    7.456746034481));
#2111 = CARTESIAN_POINT('',(-5.856401481136,11.045385451745,
    7.797273928847));
#2112 = CARTESIAN_POINT('',(-5.639328524109,11.160386020104,
    7.940131116734));
#2113 = CARTESIAN_POINT('',(-5.398690181449,11.281278236178,
    8.060834510663));
#2114 = CARTESIAN_POINT('',(-5.137644215903,11.404200809554,
    8.153807564872));
#2115 = CARTESIAN_POINT('',(-4.860414237398,11.525261153624,
    8.214353078257));
#2116 = CARTESIAN_POINT('',(-4.572088128808,11.641066537754,
    8.238675913338));
#2117 = CARTESIAN_POINT('',(-4.278484597286,11.749031796655,
    8.223906150815));
#2118 = CARTESIAN_POINT('',(-3.693832072033,11.945739081135,
    8.112377716871));
#2119 = CARTESIAN_POINT('',(-3.415381153089,12.030252253168,
    8.018065932586));
#2120 = CARTESIAN_POINT('',(-3.155964065714,12.101012297266,
    7.889255281539));
#2121 = CARTESIAN_POINT('',(-2.920021542053,12.158980271214,
    7.73061717257));
#2122 = CARTESIAN_POINT('',(-2.711130137683,12.205632734696,
    7.547553360398));
#2123 = CARTESIAN_POINT('',(-2.531755658472,12.242591632448,
    7.346228385796));
#2124 = CARTESIAN_POINT('',(-2.382906839287,12.271366287,7.133507202901)
  );
#2125 = CARTESIAN_POINT('',(-2.126288043102,12.31862170127,
    6.666719345515));
#2126 = CARTESIAN_POINT('',(-2.02502746754,12.335451857628,
    6.405250062569));
#2127 = CARTESIAN_POINT('',(-1.958485818007,12.345761624193,
    6.136728396229));
#2128 = CARTESIAN_POINT('',(-1.925641790658,12.350666911978,
    5.864350727047));
#2129 = CARTESIAN_POINT('',(-1.926034038217,12.350645892309,
    5.590842894085));
#2130 = CARTESIAN_POINT('',(-1.959763101569,12.345620478341,
    5.318867604949));
#2131 = CARTESIAN_POINT('',(-2.027438134117,12.334923905345,
    5.051373670705));
#2132 = CARTESIAN_POINT('',(-2.221654727453,12.30133669934,
    4.560838550632));
#2133 = CARTESIAN_POINT('',(-2.342467106756,12.27964236653,
    4.332523294522));
#2134 = CARTESIAN_POINT('',(-2.49382391906,12.250966132668,4.11257743455
    ));
#2135 = CARTESIAN_POINT('',(-2.675896920061,12.21389880167,
    3.906577059545));
#2136 = CARTESIAN_POINT('',(-2.887881664453,12.166712778158,
    3.720124481518));
#2137 = CARTESIAN_POINT('',(-3.128096411683,12.107454552335,
    3.558816861262));
#2138 = CARTESIAN_POINT('',(-3.39398709044,12.03418791678,3.428346019099
    ));
#2139 = CARTESIAN_POINT('',(-3.980286645584,11.853470043475,
    3.237845745741));
#2140 = CARTESIAN_POINT('',(-4.289213798298,11.748926344292,
    3.184754789027));
#2141 = CARTESIAN_POINT('',(-4.600374737232,11.632921101,3.17640947477)
  );
#2142 = CARTESIAN_POINT('',(-4.905375128666,11.507868446511,
    3.211545273734));
#2143 = CARTESIAN_POINT('',(-5.196326555442,11.377616842254,
    3.286821896511));
#2144 = CARTESIAN_POINT('',(-5.466332943183,11.247281680805,
    3.396891040004));
#2145 = CARTESIAN_POINT('',(-5.709996341632,11.122275097297,
    3.534385839756));
#2146 = CARTESIAN_POINT('',(-6.173447087371,10.87284692802,3.87110251617
    ));
#2147 = CARTESIAN_POINT('',(-6.391859661616,10.746965726993,
    4.083509260271));
#2148 = CARTESIAN_POINT('',(-6.576648567014,10.63406968512,
    4.321071494659));
#2149 = CARTESIAN_POINT('',(-6.726208562438,10.538456664316,
    4.578340768518));
#2150 = CARTESIAN_POINT('',(-6.83953166679,10.463744125806,
    4.850427457942));
#2151 = CARTESIAN_POINT('',(-6.915883598763,10.412623272458,
    5.132909409652));
#2152 = CARTESIAN_POINT('',(-6.954534,10.386744285042,5.421636324141));
#2153 = CARTESIAN_POINT('',(-6.954534,10.386744285042,5.712409));
#2154 = FACE_BOUND('',#2155,.F.);
#2155 = EDGE_LOOP('',(#2156));
#2156 = ORIENTED_EDGE('',*,*,#2157,.T.);
#2157 = EDGE_CURVE('',#2158,#2158,#2160,.T.);
#2158 = VERTEX_POINT('',#2159);
#2159 = CARTESIAN_POINT('',(-6.954534,-10.38674428504,5.712409));
#2160 = B_SPLINE_CURVE_WITH_KNOTS('',8,(#2161,#2162,#2163,#2164,#2165,
    #2166,#2167,#2168,#2169,#2170,#2171,#2172,#2173,#2174,#2175,#2176,
    #2177,#2178,#2179,#2180,#2181,#2182,#2183,#2184,#2185,#2186,#2187,
    #2188,#2189,#2190,#2191,#2192,#2193,#2194,#2195,#2196,#2197,#2198,
    #2199,#2200,#2201,#2202,#2203,#2204,#2205,#2206,#2207,#2208,#2209,
    #2210,#2211),.UNSPECIFIED.,.T.,.F.,(9,7,7,7,7,7,7,9),(0.,
    0.150248824801,0.281203739379,0.412089127741,0.563122328034,
    0.697835105239,0.837361314899,1.),.UNSPECIFIED.);
#2161 = CARTESIAN_POINT('',(-6.954534,-10.38674428504,5.712409));
#2162 = CARTESIAN_POINT('',(-6.954534,-10.38674428504,5.984423010131));
#2163 = CARTESIAN_POINT('',(-6.920709418262,-10.40939201782,
    6.254860587025));
#2164 = CARTESIAN_POINT('',(-6.853745320698,-10.45422755798,
    6.520182217304));
#2165 = CARTESIAN_POINT('',(-6.754227328524,-10.51996900794,
    6.776886335525));
#2166 = CARTESIAN_POINT('',(-6.622783918026,-10.60449292545,
    7.021284543408));
#2167 = CARTESIAN_POINT('',(-6.460276308775,-10.70492178175,7.2493660688
    ));
#2168 = CARTESIAN_POINT('',(-6.268028994947,-10.81780798114,
    7.456746034481));
#2169 = CARTESIAN_POINT('',(-5.856401481136,-11.04538545174,
    7.797273928847));
#2170 = CARTESIAN_POINT('',(-5.639328524109,-11.1603860201,
    7.940131116734));
#2171 = CARTESIAN_POINT('',(-5.398690181449,-11.28127823617,
    8.060834510663));
#2172 = CARTESIAN_POINT('',(-5.137644215903,-11.40420080955,
    8.153807564872));
#2173 = CARTESIAN_POINT('',(-4.860414237398,-11.52526115362,
    8.214353078257));
#2174 = CARTESIAN_POINT('',(-4.572088128808,-11.64106653775,
    8.238675913338));
#2175 = CARTESIAN_POINT('',(-4.278484597286,-11.74903179665,
    8.223906150815));
#2176 = CARTESIAN_POINT('',(-3.693832072033,-11.94573908113,
    8.112377716871));
#2177 = CARTESIAN_POINT('',(-3.41538115309,-12.03025225316,
    8.018065932586));
#2178 = CARTESIAN_POINT('',(-3.155964065714,-12.10101229726,
    7.889255281538));
#2179 = CARTESIAN_POINT('',(-2.920021542053,-12.15898027121,
    7.73061717257));
#2180 = CARTESIAN_POINT('',(-2.711130137684,-12.20563273469,
    7.547553360398));
#2181 = CARTESIAN_POINT('',(-2.531755658471,-12.24259163244,
    7.346228385795));
#2182 = CARTESIAN_POINT('',(-2.382906839287,-12.271366287,7.133507202902
    ));
#2183 = CARTESIAN_POINT('',(-2.126288043101,-12.31862170127,
    6.666719345514));
#2184 = CARTESIAN_POINT('',(-2.025027467539,-12.33545185762,
    6.405250062565));
#2185 = CARTESIAN_POINT('',(-1.958485818007,-12.34576162419,
    6.136728396226));
#2186 = CARTESIAN_POINT('',(-1.925641790659,-12.35066691197,
    5.864350727046));
#2187 = CARTESIAN_POINT('',(-1.926034038217,-12.3506458923,
    5.590842894087));
#2188 = CARTESIAN_POINT('',(-1.959763101569,-12.34562047834,
    5.318867604953));
#2189 = CARTESIAN_POINT('',(-2.027438134115,-12.33492390534,
    5.051373670711));
#2190 = CARTESIAN_POINT('',(-2.221654727452,-12.30133669934,
    4.560838550635));
#2191 = CARTESIAN_POINT('',(-2.342467106757,-12.27964236653,
    4.332523294517));
#2192 = CARTESIAN_POINT('',(-2.493823919063,-12.25096613266,
    4.112577434552));
#2193 = CARTESIAN_POINT('',(-2.675896920057,-12.21389880167,
    3.906577059548));
#2194 = CARTESIAN_POINT('',(-2.88788166445,-12.16671277815,
    3.720124481516));
#2195 = CARTESIAN_POINT('',(-3.128096411689,-12.10745455233,
    3.558816861261));
#2196 = CARTESIAN_POINT('',(-3.393987090437,-12.03418791678,3.4283460191
    ));
#2197 = CARTESIAN_POINT('',(-3.980286645583,-11.85347004347,
    3.237845745741));
#2198 = CARTESIAN_POINT('',(-4.289213798301,-11.74892634429,
    3.184754789026));
#2199 = CARTESIAN_POINT('',(-4.600374737228,-11.632921101,3.17640947477)
  );
#2200 = CARTESIAN_POINT('',(-4.90537512867,-11.50786844651,
    3.211545273735));
#2201 = CARTESIAN_POINT('',(-5.196326555437,-11.37761684225,
    3.286821896508));
#2202 = CARTESIAN_POINT('',(-5.466332943187,-11.2472816808,
    3.396891040006));
#2203 = CARTESIAN_POINT('',(-5.709996341631,-11.12227509729,
    3.534385839755));
#2204 = CARTESIAN_POINT('',(-6.173447087371,-10.87284692802,
    3.87110251617));
#2205 = CARTESIAN_POINT('',(-6.391859661616,-10.74696572699,
    4.083509260271));
#2206 = CARTESIAN_POINT('',(-6.576648567014,-10.63406968512,
    4.32107149466));
#2207 = CARTESIAN_POINT('',(-6.726208562438,-10.53845666431,
    4.578340768518));
#2208 = CARTESIAN_POINT('',(-6.83953166679,-10.4637441258,4.850427457942
    ));
#2209 = CARTESIAN_POINT('',(-6.915883598763,-10.41262327245,
    5.132909409653));
#2210 = CARTESIAN_POINT('',(-6.954534,-10.38674428504,5.42163632414));
#2211 = CARTESIAN_POINT('',(-6.954534,-10.38674428504,5.712409));
#2212 = FACE_BOUND('',#2213,.F.);
#2213 = EDGE_LOOP('',(#2214));
#2214 = ORIENTED_EDGE('',*,*,#2215,.F.);
#2215 = EDGE_CURVE('',#2216,#2216,#2218,.T.);
#2216 = VERTEX_POINT('',#2217);
#2217 = CARTESIAN_POINT('',(-8.237313,9.401950571027,22.346275));
#2218 = B_SPLINE_CURVE_WITH_KNOTS('',7,(#2219,#2220,#2221,#2222,#2223,
    #2224,#2225,#2226,#2227,#2228,#2229,#2230,#2231,#2232,#2233,#2234,
    #2235,#2236,#2237,#2238,#2239,#2240,#2241,#2242,#2243,#2244,#2245,
    #2246,#2247,#2248,#2249,#2250,#2251,#2252,#2253,#2254,#2255,#2256,
    #2257,#2258,#2259,#2260,#2261,#2262),.UNSPECIFIED.,.T.,.F.,(8,6,6,6,
    6,6,6,8),(0.,0.141768509118,0.280872762872,0.406105242124,
    0.555112097243,0.651224243497,0.815529864099,1.),.UNSPECIFIED.);
#2219 = CARTESIAN_POINT('',(-8.237313,9.401950571027,22.346275));
#2220 = CARTESIAN_POINT('',(-8.237313,9.401950571027,22.667110869634));
#2221 = CARTESIAN_POINT('',(-8.189276836693,9.444037301388,
    22.982706855272));
#2222 = CARTESIAN_POINT('',(-8.096025166462,9.525732652293,
    23.286993736043));
#2223 = CARTESIAN_POINT('',(-7.959964996812,9.642221125638,
    23.574296291724));
#2224 = CARTESIAN_POINT('',(-7.783874914017,9.786419274327,
    23.838455213782));
#2225 = CARTESIAN_POINT('',(-7.572067722023,9.949998215629,
    24.073024458692));
#2226 = CARTESIAN_POINT('',(-7.094210999227,10.295996444754,
    24.468341919655));
#2227 = CARTESIAN_POINT('',(-6.821349900527,10.483726350909,
    24.636934192215));
#2228 = CARTESIAN_POINT('',(-6.515748314975,10.680615007862,
    24.768404447514));
#2229 = CARTESIAN_POINT('',(-6.183390012376,10.878014896856,
    24.854056224016));
#2230 = CARTESIAN_POINT('',(-5.83228716049,11.06820569797,
    24.886422152389));
#2231 = CARTESIAN_POINT('',(-5.472246726702,11.245323995573,
    24.859307226955));
#2232 = CARTESIAN_POINT('',(-4.794496582445,11.549313560328,
    24.685290566677));
#2233 = CARTESIAN_POINT('',(-4.490719279386,11.67289733338,
    24.554344858377));
#2234 = CARTESIAN_POINT('',(-4.212779325148,11.775360541209,
    24.379794437056));
#2235 = CARTESIAN_POINT('',(-3.96804385478,11.857851762025,
    24.168402355849));
#2236 = CARTESIAN_POINT('',(-3.762271597985,11.922520897039,
    23.929007333784));
#2237 = CARTESIAN_POINT('',(-3.598387280485,11.9715514112,
    23.672413111819));
#2238 = CARTESIAN_POINT('',(-3.328725958712,12.049599569959,
    23.099353632933));
#2239 = CARTESIAN_POINT('',(-3.236009931471,12.074173900106,
    22.772531302258));
#2240 = CARTESIAN_POINT('',(-3.1951396556,12.084502871756,
    22.438215972204));
#2241 = CARTESIAN_POINT('',(-3.205040331001,12.081982345617,
    22.102116807285));
#2242 = CARTESIAN_POINT('',(-3.265869959797,12.06640189319,
    21.769602208476));
#2243 = CARTESIAN_POINT('',(-3.379001980086,12.035899394974,
    21.44665280109));
#2244 = CARTESIAN_POINT('',(-3.654615449838,11.954350141523,
    20.945313760752));
#2245 = CARTESIAN_POINT('',(-3.783337257214,11.915026991794,
    20.759915832552));
#2246 = CARTESIAN_POINT('',(-3.931256114311,11.867924664328,
    20.588461083162));
#2247 = CARTESIAN_POINT('',(-4.096472881676,11.812567196592,
    20.433345582803));
#2248 = CARTESIAN_POINT('',(-4.276778078026,11.74853757421,
    20.296578878625));
#2249 = CARTESIAN_POINT('',(-4.469756714194,11.675582612736,
    20.179782765635));
#2250 = CARTESIAN_POINT('',(-5.02008202341,11.453773233831,
    19.920819332071));
#2251 = CARTESIAN_POINT('',(-5.391102276687,11.290129671343,
    19.822178064514));
#2252 = CARTESIAN_POINT('',(-5.770174216485,11.10494644947,
    19.791396162961));
#2253 = CARTESIAN_POINT('',(-6.141333280807,10.903321968916,
    19.826461439705));
#2254 = CARTESIAN_POINT('',(-6.490024382176,10.694459700222,
    19.920621698981));
#2255 = CARTESIAN_POINT('',(-6.804318841754,10.490976079304,
    20.062482623427));
#2256 = CARTESIAN_POINT('',(-7.382891378922,10.093598555549,
    20.429655920543));
#2257 = CARTESIAN_POINT('',(-7.652993644675,9.892482217254,
    20.673669657002));
#2258 = CARTESIAN_POINT('',(-7.878522853338,9.711624393419,
    20.959383892718));
#2259 = CARTESIAN_POINT('',(-8.05357668466,9.5629190787,21.277670744888)
  );
#2260 = CARTESIAN_POINT('',(-8.17434734161,9.457118207813,21.62000020724
    ));
#2261 = CARTESIAN_POINT('',(-8.237313,9.401950571027,21.978948151166));
#2262 = CARTESIAN_POINT('',(-8.237313,9.401950571027,22.346275));
#2263 = FACE_BOUND('',#2264,.F.);
#2264 = EDGE_LOOP('',(#2265));
#2265 = ORIENTED_EDGE('',*,*,#2266,.T.);
#2266 = EDGE_CURVE('',#2267,#2267,#2269,.T.);
#2267 = VERTEX_POINT('',#2268);
#2268 = CARTESIAN_POINT('',(-8.237313,-9.401950571027,22.346275));
#2269 = B_SPLINE_CURVE_WITH_KNOTS('',7,(#2270,#2271,#2272,#2273,#2274,
    #2275,#2276,#2277,#2278,#2279,#2280,#2281,#2282,#2283,#2284,#2285,
    #2286,#2287,#2288,#2289,#2290,#2291,#2292,#2293,#2294,#2295,#2296,
    #2297,#2298,#2299,#2300,#2301,#2302,#2303,#2304,#2305,#2306,#2307,
    #2308,#2309,#2310,#2311,#2312,#2313),.UNSPECIFIED.,.T.,.F.,(8,6,6,6,
    6,6,6,8),(0.,0.141768509382,0.280872763395,0.406105242881,
    0.555112096377,0.651224242817,0.815529863739,1.),.UNSPECIFIED.);
#2270 = CARTESIAN_POINT('',(-8.237313,-9.401950571027,22.346275));
#2271 = CARTESIAN_POINT('',(-8.237313,-9.401950571027,22.667110869634));
#2272 = CARTESIAN_POINT('',(-8.189276836693,-9.444037301388,
    22.982706855272));
#2273 = CARTESIAN_POINT('',(-8.096025166462,-9.525732652293,
    23.286993736042));
#2274 = CARTESIAN_POINT('',(-7.959964996812,-9.642221125638,
    23.574296291724));
#2275 = CARTESIAN_POINT('',(-7.783874914017,-9.786419274327,
    23.838455213782));
#2276 = CARTESIAN_POINT('',(-7.572067722023,-9.949998215629,
    24.073024458692));
#2277 = CARTESIAN_POINT('',(-7.094210999225,-10.29599644475,
    24.468341919656));
#2278 = CARTESIAN_POINT('',(-6.82134990053,-10.4837263509,
    24.636934192212));
#2279 = CARTESIAN_POINT('',(-6.515748314973,-10.68061500786,
    24.768404447518));
#2280 = CARTESIAN_POINT('',(-6.183390012373,-10.87801489685,
    24.854056224013));
#2281 = CARTESIAN_POINT('',(-5.832287160495,-11.06820569796,
    24.88642215239));
#2282 = CARTESIAN_POINT('',(-5.4722467267,-11.24532399557,
    24.859307226955));
#2283 = CARTESIAN_POINT('',(-4.794496582445,-11.54931356032,
    24.685290566677));
#2284 = CARTESIAN_POINT('',(-4.490719279386,-11.67289733338,
    24.554344858377));
#2285 = CARTESIAN_POINT('',(-4.212779325148,-11.7753605412,
    24.379794437056));
#2286 = CARTESIAN_POINT('',(-3.96804385478,-11.85785176202,
    24.168402355849));
#2287 = CARTESIAN_POINT('',(-3.762271597985,-11.92252089703,
    23.929007333784));
#2288 = CARTESIAN_POINT('',(-3.598387280485,-11.9715514112,
    23.672413111819));
#2289 = CARTESIAN_POINT('',(-3.328725960582,-12.04959956941,
    23.099353636909));
#2290 = CARTESIAN_POINT('',(-3.236009927751,-12.07417390117,
    22.772531286541));
#2291 = CARTESIAN_POINT('',(-3.195139657072,-12.08450287136,
    22.438216000655));
#2292 = CARTESIAN_POINT('',(-3.205040334445,-12.08198234458,
    22.102116778904));
#2293 = CARTESIAN_POINT('',(-3.265869954982,-12.06640189461,
    21.769602224066));
#2294 = CARTESIAN_POINT('',(-3.379001982237,-12.03589939433,
    21.446652797178));
#2295 = CARTESIAN_POINT('',(-3.654615449838,-11.95435014152,
    20.945313760752));
#2296 = CARTESIAN_POINT('',(-3.783337257214,-11.91502699179,
    20.759915832552));
#2297 = CARTESIAN_POINT('',(-3.931256114311,-11.86792466432,
    20.588461083162));
#2298 = CARTESIAN_POINT('',(-4.096472881676,-11.81256719659,
    20.433345582803));
#2299 = CARTESIAN_POINT('',(-4.276778078026,-11.74853757421,
    20.296578878626));
#2300 = CARTESIAN_POINT('',(-4.469756714194,-11.67558261273,
    20.179782765635));
#2301 = CARTESIAN_POINT('',(-5.020082023411,-11.45377323383,
    19.920819332071));
#2302 = CARTESIAN_POINT('',(-5.391102276683,-11.29012967134,
    19.822178064517));
#2303 = CARTESIAN_POINT('',(-5.770174216487,-11.10494644947,
    19.791396162956));
#2304 = CARTESIAN_POINT('',(-6.14133328081,-10.90332196891,
    19.82646143971));
#2305 = CARTESIAN_POINT('',(-6.490024382172,-10.69445970022,
    19.920621698977));
#2306 = CARTESIAN_POINT('',(-6.804318841756,-10.4909760793,
    20.062482623428));
#2307 = CARTESIAN_POINT('',(-7.382891378922,-10.09359855554,
    20.429655920543));
#2308 = CARTESIAN_POINT('',(-7.652993644675,-9.892482217253,
    20.673669657002));
#2309 = CARTESIAN_POINT('',(-7.878522853338,-9.711624393419,
    20.959383892718));
#2310 = CARTESIAN_POINT('',(-8.05357668466,-9.5629190787,21.277670744888
    ));
#2311 = CARTESIAN_POINT('',(-8.174347341611,-9.457118207813,
    21.62000020724));
#2312 = CARTESIAN_POINT('',(-8.237313,-9.401950571027,21.978948151166));
#2313 = CARTESIAN_POINT('',(-8.237313,-9.401950571027,22.346275));
#2314 = CYLINDRICAL_SURFACE('',#2315,12.5);
#2315 = AXIS2_PLACEMENT_3D('',#2316,#2317,#2318);
#2316 = CARTESIAN_POINT('',(0.,0.,36.));
#2317 = DIRECTION('',(0.,0.,1.));
#2318 = DIRECTION('',(1.,0.,0.));
#2319 = ADVANCED_FACE('',(#2320),#2339,.F.);
#2320 = FACE_BOUND('',#2321,.F.);
#2321 = EDGE_LOOP('',(#2322,#2323,#2331,#2338));
#2322 = ORIENTED_EDGE('',*,*,#264,.F.);
#2323 = ORIENTED_EDGE('',*,*,#2324,.T.);
#2324 = EDGE_CURVE('',#265,#2325,#2327,.T.);
#2325 = VERTEX_POINT('',#2326);
#2326 = CARTESIAN_POINT('',(-10.25,-8.75,-4.));
#2327 = LINE('',#2328,#2329);
#2328 = CARTESIAN_POINT('',(62.,-8.75,-4.));
#2329 = VECTOR('',#2330,1.);
#2330 = DIRECTION('',(-1.,-0.,-0.));
#2331 = ORIENTED_EDGE('',*,*,#2332,.T.);
#2332 = EDGE_CURVE('',#2325,#2325,#2333,.T.);
#2333 = CIRCLE('',#2334,1.25);
#2334 = AXIS2_PLACEMENT_3D('',#2335,#2336,#2337);
#2335 = CARTESIAN_POINT('',(-10.25,-10.,-4.));
#2336 = DIRECTION('',(1.,0.,0.));
#2337 = DIRECTION('',(0.,1.,0.));
#2338 = ORIENTED_EDGE('',*,*,#2324,.F.);
#2339 = CYLINDRICAL_SURFACE('',#2340,1.25);
#2340 = AXIS2_PLACEMENT_3D('',#2341,#2342,#2343);
#2341 = CARTESIAN_POINT('',(62.,-10.,-4.));
#2342 = DIRECTION('',(1.,0.,0.));
#2343 = DIRECTION('',(0.,1.,0.));
#2344 = ADVANCED_FACE('',(#2345),#2364,.F.);
#2345 = FACE_BOUND('',#2346,.F.);
#2346 = EDGE_LOOP('',(#2347,#2348,#2356,#2363));
#2347 = ORIENTED_EDGE('',*,*,#275,.F.);
#2348 = ORIENTED_EDGE('',*,*,#2349,.T.);
#2349 = EDGE_CURVE('',#276,#2350,#2352,.T.);
#2350 = VERTEX_POINT('',#2351);
#2351 = CARTESIAN_POINT('',(-10.25,-19.25,32.));
#2352 = LINE('',#2353,#2354);
#2353 = CARTESIAN_POINT('',(62.,-19.25,32.));
#2354 = VECTOR('',#2355,1.);
#2355 = DIRECTION('',(-1.,-0.,-0.));
#2356 = ORIENTED_EDGE('',*,*,#2357,.T.);
#2357 = EDGE_CURVE('',#2350,#2350,#2358,.T.);
#2358 = CIRCLE('',#2359,1.25);
#2359 = AXIS2_PLACEMENT_3D('',#2360,#2361,#2362);
#2360 = CARTESIAN_POINT('',(-10.25,-20.5,32.));
#2361 = DIRECTION('',(1.,0.,0.));
#2362 = DIRECTION('',(0.,1.,0.));
#2363 = ORIENTED_EDGE('',*,*,#2349,.F.);
#2364 = CYLINDRICAL_SURFACE('',#2365,1.25);
#2365 = AXIS2_PLACEMENT_3D('',#2366,#2367,#2368);
#2366 = CARTESIAN_POINT('',(62.,-20.5,32.));
#2367 = DIRECTION('',(1.,0.,0.));
#2368 = DIRECTION('',(0.,1.,0.));
#2369 = ADVANCED_FACE('',(#2370),#2374,.F.);
#2370 = FACE_BOUND('',#2371,.F.);
#2371 = EDGE_LOOP('',(#2372,#2373));
#2372 = ORIENTED_EDGE('',*,*,#329,.F.);
#2373 = ORIENTED_EDGE('',*,*,#2090,.F.);
#2374 = PLANE('',#2375);
#2375 = AXIS2_PLACEMENT_3D('',#2376,#2377,#2378);
#2376 = CARTESIAN_POINT('',(1.85,-0.107653316006,0.));
#2377 = DIRECTION('',(0.,0.,1.));
#2378 = DIRECTION('',(1.,0.,0.));
#2379 = ADVANCED_FACE('',(#2380),#2386,.T.);
#2380 = FACE_BOUND('',#2381,.T.);
#2381 = EDGE_LOOP('',(#2382,#2383,#2384,#2385));
#2382 = ORIENTED_EDGE('',*,*,#338,.T.);
#2383 = ORIENTED_EDGE('',*,*,#784,.T.);
#2384 = ORIENTED_EDGE('',*,*,#877,.T.);
#2385 = ORIENTED_EDGE('',*,*,#2083,.T.);
#2386 = PLANE('',#2387);
#2387 = AXIS2_PLACEMENT_3D('',#2388,#2389,#2390);
#2388 = CARTESIAN_POINT('',(-8.8E-16,-5.1E-16,-4.973799150321E-14));
#2389 = DIRECTION('',(0.,0.,1.));
#2390 = DIRECTION('',(1.,0.,0.));
#2391 = ADVANCED_FACE('',(#2392),#2403,.T.);
#2392 = FACE_BOUND('',#2393,.T.);
#2393 = EDGE_LOOP('',(#2394,#2395,#2396,#2397));
#2394 = ORIENTED_EDGE('',*,*,#401,.F.);
#2395 = ORIENTED_EDGE('',*,*,#565,.T.);
#2396 = ORIENTED_EDGE('',*,*,#630,.T.);
#2397 = ORIENTED_EDGE('',*,*,#2398,.F.);
#2398 = EDGE_CURVE('',#402,#622,#2399,.T.);
#2399 = LINE('',#2400,#2401);
#2400 = CARTESIAN_POINT('',(-12.,-26.232153,-8.5));
#2401 = VECTOR('',#2402,1.);
#2402 = DIRECTION('',(1.,0.,0.));
#2403 = PLANE('',#2404);
#2404 = AXIS2_PLACEMENT_3D('',#2405,#2406,#2407);
#2405 = CARTESIAN_POINT('',(-12.,-17.52050086785,-8.5));
#2406 = DIRECTION('',(-0.,-0.,-1.));
#2407 = DIRECTION('',(0.,-1.,0.));
#2408 = ADVANCED_FACE('',(#2409),#2420,.T.);
#2409 = FACE_BOUND('',#2410,.T.);
#2410 = EDGE_LOOP('',(#2411,#2412,#2413,#2414));
#2411 = ORIENTED_EDGE('',*,*,#409,.F.);
#2412 = ORIENTED_EDGE('',*,*,#2398,.T.);
#2413 = ORIENTED_EDGE('',*,*,#621,.T.);
#2414 = ORIENTED_EDGE('',*,*,#2415,.F.);
#2415 = EDGE_CURVE('',#410,#614,#2416,.T.);
#2416 = LINE('',#2417,#2418);
#2417 = CARTESIAN_POINT('',(-12.,-26.232153,0.5));
#2418 = VECTOR('',#2419,1.);
#2419 = DIRECTION('',(1.,0.,0.));
#2420 = CYLINDRICAL_SURFACE('',#2421,4.5);
#2421 = AXIS2_PLACEMENT_3D('',#2422,#2423,#2424);
#2422 = CARTESIAN_POINT('',(-12.,-26.232153,-4.));
#2423 = DIRECTION('',(-1.,0.,0.));
#2424 = DIRECTION('',(0.,-1.,0.));
#2425 = ADVANCED_FACE('',(#2426,#2646),#2813,.T.);
#2426 = FACE_BOUND('',#2427,.T.);
#2427 = EDGE_LOOP('',(#2428,#2435,#2436,#2611,#2631,#2632,#2633,#2634,
    #2639));
#2428 = ORIENTED_EDGE('',*,*,#2429,.F.);
#2429 = EDGE_CURVE('',#1015,#2430,#2432,.T.);
#2430 = VERTEX_POINT('',#2431);
#2431 = CARTESIAN_POINT('',(-25.,-16.,37.));
#2432 = B_SPLINE_CURVE_WITH_KNOTS('',1,(#2433,#2434),.UNSPECIFIED.,.F.,
  .F.,(2,2),(0.,1.),.PIECEWISE_BEZIER_KNOTS.);
#2433 = CARTESIAN_POINT('',(-17.48717871278,-11.19179437618,0.));
#2434 = CARTESIAN_POINT('',(-25.,-16.,37.));
#2435 = ORIENTED_EDGE('',*,*,#1023,.T.);
#2436 = ORIENTED_EDGE('',*,*,#2437,.T.);
#2437 = EDGE_CURVE('',#1024,#2438,#2440,.T.);
#2438 = VERTEX_POINT('',#2439);
#2439 = CARTESIAN_POINT('',(-12.5,-15.5,4.050477497351));
#2440 = B_SPLINE_CURVE_WITH_KNOTS('',8,(#2441,#2442,#2443,#2444,#2445,
    #2446,#2447,#2448,#2449,#2450,#2451,#2452,#2453,#2454,#2455,#2456,
    #2457,#2458,#2459,#2460,#2461,#2462,#2463,#2464,#2465,#2466,#2467,
    #2468,#2469,#2470,#2471,#2472,#2473,#2474,#2475,#2476,#2477,#2478,
    #2479,#2480,#2481,#2482,#2483,#2484,#2485,#2486,#2487,#2488,#2489,
    #2490,#2491,#2492,#2493,#2494,#2495,#2496,#2497,#2498,#2499,#2500,
    #2501,#2502,#2503,#2504,#2505,#2506,#2507,#2508,#2509,#2510,#2511,
    #2512,#2513,#2514,#2515,#2516,#2517,#2518,#2519,#2520,#2521,#2522,
    #2523,#2524,#2525,#2526,#2527,#2528,#2529,#2530,#2531,#2532,#2533,
    #2534,#2535,#2536,#2537,#2538,#2539,#2540,#2541,#2542,#2543,#2544,
    #2545,#2546,#2547,#2548,#2549,#2550,#2551,#2552,#2553,#2554,#2555,
    #2556,#2557,#2558,#2559,#2560,#2561,#2562,#2563,#2564,#2565,#2566,
    #2567,#2568,#2569,#2570,#2571,#2572,#2573,#2574,#2575,#2576,#2577,
    #2578,#2579,#2580,#2581,#2582,#2583,#2584,#2585,#2586,#2587,#2588,
    #2589,#2590,#2591,#2592,#2593,#2594,#2595,#2596,#2597,#2598,#2599,
    #2600,#2601,#2602,#2603,#2604,#2605,#2606,#2607,#2608,#2609,#2610),
  .UNSPECIFIED.,.F.,.F.,(9,7,7,7,7,7,7,7,7,7,7,7,7,7,7,7,7,7,7,7,7,7,7,7
    ,9),(0.,4.172267494676E-02,8.427038608414E-02,0.166854637596,
    0.316489586831,0.391865881182,0.457932495084,0.49037183838,
    0.515081527319,0.545303493807,0.552650637702,0.563801474012,
    0.571694070335,0.575999593789,0.585043945505,0.601928057512,
    0.624212483717,0.653692670797,0.695802169416,0.810310462,
    0.913029662857,0.956418026515,0.978714091261,0.989280105329,1.),
  .UNSPECIFIED.);
#2441 = CARTESIAN_POINT('',(-15.77279465618,-12.51242856561,0.));
#2442 = CARTESIAN_POINT('',(-15.84465477355,-12.51899010111,
    0.159882454146));
#2443 = CARTESIAN_POINT('',(-15.91339952286,-12.5272589393,
    0.320509633292));
#2444 = CARTESIAN_POINT('',(-15.9794843746,-12.5369924303,0.481731959034
    ));
#2445 = CARTESIAN_POINT('',(-16.04322757204,-12.54802380714,
    0.643440205106));
#2446 = CARTESIAN_POINT('',(-16.10487760955,-12.56022581201,
    0.805551177828));
#2447 = CARTESIAN_POINT('',(-16.16463887502,-12.57349704139,
    0.968002370767));
#2448 = CARTESIAN_POINT('',(-16.22267935069,-12.58775800225,
    1.130750382578));
#2449 = CARTESIAN_POINT('',(-16.33672573629,-12.61843003052,
    1.460008946432));
#2450 = CARTESIAN_POINT('',(-16.39266486248,-12.63487702331,
    1.626519209792));
#2451 = CARTESIAN_POINT('',(-16.44711187206,-12.65221547846,
    1.793260341229));
#2452 = CARTESIAN_POINT('',(-16.50018797491,-12.67039124879,
    1.960200840176));
#2453 = CARTESIAN_POINT('',(-16.55199373062,-12.68936114708,
    2.127314740124));
#2454 = CARTESIAN_POINT('',(-16.60261501105,-12.70908992965,
    2.294580684839));
#2455 = CARTESIAN_POINT('',(-16.65212655901,-12.72954852794,
    2.461981381967));
#2456 = CARTESIAN_POINT('',(-16.7946658075,-12.79179436739,
    2.954660367603));
#2457 = CARTESIAN_POINT('',(-16.8847985734,-12.83553486814,
    3.280262705033));
#2458 = CARTESIAN_POINT('',(-16.97146618185,-12.88176262205,
    3.606210320861));
#2459 = CARTESIAN_POINT('',(-17.05500363696,-12.93037556155,
    3.932424366168));
#2460 = CARTESIAN_POINT('',(-17.13566556316,-12.98131333259,
    4.258840664339));
#2461 = CARTESIAN_POINT('',(-17.21365093713,-13.03454592841,
    4.585407011722));
#2462 = CARTESIAN_POINT('',(-17.28911172997,-13.09007036733,
    4.912082206727));
#2463 = CARTESIAN_POINT('',(-17.49452787584,-13.25269931967,
    5.830879500352));
#2464 = CARTESIAN_POINT('',(-17.61897092227,-13.36506933471,
    6.423114888346));
#2465 = CARTESIAN_POINT('',(-17.73618475621,-13.48513640927,
    7.015372692733));
#2466 = CARTESIAN_POINT('',(-17.84644766985,-13.61324331399,
    7.607474899316));
#2467 = CARTESIAN_POINT('',(-17.94974100055,-13.74991553674,
    8.199221567508));
#2468 = CARTESIAN_POINT('',(-18.04578245986,-13.89585737845,
    8.79038640703));
#2469 = CARTESIAN_POINT('',(-18.13395121876,-14.05200880036,
    9.380714707257));
#2470 = CARTESIAN_POINT('',(-18.25293922586,-14.30415349348,
    10.266720630283));
#2471 = CARTESIAN_POINT('',(-18.29050179288,-14.39153888809,
    10.563217595896));
#2472 = CARTESIAN_POINT('',(-18.32561934526,-14.48201175652,
    10.859373901738));
#2473 = CARTESIAN_POINT('',(-18.35810284592,-14.57576264158,
    11.155138132908));
#2474 = CARTESIAN_POINT('',(-18.38771998695,-14.67300605313,
    11.45044278232));
#2475 = CARTESIAN_POINT('',(-18.41418225105,-14.77398765929,
    11.745203436908));
#2476 = CARTESIAN_POINT('',(-18.43712117486,-14.87899746358,
    12.039317203222));
#2477 = CARTESIAN_POINT('',(-18.47264809454,-15.08426959385,
    12.589772904519));
#2478 = CARTESIAN_POINT('',(-18.4861619328,-15.18350085947,
    12.846251788912));
#2479 = CARTESIAN_POINT('',(-18.49627113082,-15.28633239017,
    13.102045791324));
#2480 = CARTESIAN_POINT('',(-18.50258278289,-15.39303762493,
    13.357053700789));
#2481 = CARTESIAN_POINT('',(-18.50459922675,-15.50393069544,
    13.61111882416));
#2482 = CARTESIAN_POINT('',(-18.50170306293,-15.61937173751,
    13.864027575266));
#2483 = CARTESIAN_POINT('',(-18.49309470912,-15.73979667278,
    14.115501247544));
#2484 = CARTESIAN_POINT('',(-18.47001275784,-15.92768002788,
    14.487759848314));
#2485 = CARTESIAN_POINT('',(-18.46075535204,-15.99089181703,
    14.609899431258));
#2486 = CARTESIAN_POINT('',(-18.449705432,-16.05551475926,
    14.731548207181));
#2487 = CARTESIAN_POINT('',(-18.43670380288,-16.12162589516,
    14.852648061996));
#2488 = CARTESIAN_POINT('',(-18.42156724081,-16.18930751623,
    14.973123327005));
#2489 = CARTESIAN_POINT('',(-18.4040807471,-16.25865035651,
    15.092879096028));
#2490 = CARTESIAN_POINT('',(-18.38398319792,-16.32975987313,
    15.211797900761));
#2491 = CARTESIAN_POINT('',(-18.34339879707,-16.45837553269,
    15.419569569115));
#2492 = CARTESIAN_POINT('',(-18.32414849977,-16.51507609339,
    15.508818786956));
#2493 = CARTESIAN_POINT('',(-18.30305027358,-16.57292936744,
    15.597428143241));
#2494 = CARTESIAN_POINT('',(-18.27993485612,-16.63199807973,
    15.685317105953));
#2495 = CARTESIAN_POINT('',(-18.25460884241,-16.69234512831,
    15.772379209301));
#2496 = CARTESIAN_POINT('',(-18.22684631924,-16.75403650018,
    15.858479391214));
#2497 = CARTESIAN_POINT('',(-18.19637223803,-16.81714758489,
    15.943448324735));
#2498 = CARTESIAN_POINT('',(-18.1218218366,-16.96081490428,
    16.129354456113));
#2499 = CARTESIAN_POINT('',(-18.07636374547,-17.04185836474,
    16.229283245297));
#2500 = CARTESIAN_POINT('',(-18.02573587322,-17.12532556429,
    16.326853213295));
#2501 = CARTESIAN_POINT('',(-17.96907506243,-17.21148339056,
    16.42160061962));
#2502 = CARTESIAN_POINT('',(-17.90543069989,-17.30042079836,
    16.512650024847));
#2503 = CARTESIAN_POINT('',(-17.83361358372,-17.39206697441,
    16.598607743193));
#2504 = CARTESIAN_POINT('',(-17.75235498407,-17.48613982091,
    16.677675762513));
#2505 = CARTESIAN_POINT('',(-17.6370605239,-17.6057130669,16.76409441058
    ));
#2506 = CARTESIAN_POINT('',(-17.61385445156,-17.62920115909,
    16.780414977269));
#2507 = CARTESIAN_POINT('',(-17.58997046727,-17.65278013225,
    16.796113543565));
#2508 = CARTESIAN_POINT('',(-17.56539183607,-17.67643240194,
    16.811142796561));
#2509 = CARTESIAN_POINT('',(-17.54010531963,-17.700135835,
    16.825451402075));
#2510 = CARTESIAN_POINT('',(-17.51410218873,-17.72386372765,
    16.838985055988));
#2511 = CARTESIAN_POINT('',(-17.48737923575,-17.74758478347,
    16.851687535584));
#2512 = CARTESIAN_POINT('',(-17.418294652,-17.80719990462,
    16.881432307699));
#2513 = CARTESIAN_POINT('',(-17.37497432764,-17.84305978071,
    16.897327728058));
#2514 = CARTESIAN_POINT('',(-17.33002209,-17.87868735605,16.910970026409
    ));
#2515 = CARTESIAN_POINT('',(-17.28351679763,-17.91391052632,
    16.922151670138));
#2516 = CARTESIAN_POINT('',(-17.23557996397,-17.94854404079,
    16.930688292189));
#2517 = CARTESIAN_POINT('',(-17.18638481532,-17.9823941596,
    16.936435705364));
#2518 = CARTESIAN_POINT('',(-17.13616733438,-18.015264374,16.9393112183)
  );
#2519 = CARTESIAN_POINT('',(-17.04919226218,-18.0693980012,
    16.939324940222));
#2520 = CARTESIAN_POINT('',(-17.01277534734,-18.09125508082,
    16.937893999104));
#2521 = CARTESIAN_POINT('',(-16.9760936037,-18.11246758673,
    16.935026332316));
#2522 = CARTESIAN_POINT('',(-16.93924718799,-18.132984762,
    16.930742212656));
#2523 = CARTESIAN_POINT('',(-16.90233104238,-18.15276926363,
    16.925079122652));
#2524 = CARTESIAN_POINT('',(-16.86543458191,-18.17179549184,
    16.918088594027));
#2525 = CARTESIAN_POINT('',(-16.82864138196,-18.19004791924,
    16.909833047169));
#2526 = CARTESIAN_POINT('',(-16.77205621779,-18.21705037209,
    16.895227294048));
#2527 = CARTESIAN_POINT('',(-16.75213517272,-18.22634997178,
    16.889715839381));
#2528 = CARTESIAN_POINT('',(-16.73227688887,-18.23541768546,
    16.883859208108));
#2529 = CARTESIAN_POINT('',(-16.71249141773,-18.24425391093,
    16.877668744973));
#2530 = CARTESIAN_POINT('',(-16.69278773942,-18.25285986143,
    16.871156039045));
#2531 = CARTESIAN_POINT('',(-16.67317379832,-18.26123744963,
    16.864332764818));
#2532 = CARTESIAN_POINT('',(-16.65365653857,-18.26938917161,
    16.857210523321));
#2533 = CARTESIAN_POINT('',(-16.5934588706,-18.29397357998,
    16.834235281986));
#2534 = CARTESIAN_POINT('',(-16.55313322975,-18.30964366193,
    16.817402325009));
#2535 = CARTESIAN_POINT('',(-16.51331415379,-18.32435906227,
    16.799406108647));
#2536 = CARTESIAN_POINT('',(-16.4740378141,-18.33815625707,
    16.780346809595));
#2537 = CARTESIAN_POINT('',(-16.43532839878,-18.35107565352,
    16.760318578391));
#2538 = CARTESIAN_POINT('',(-16.39719909469,-18.36315987053,
    16.739407632914));
#2539 = CARTESIAN_POINT('',(-16.35965306943,-18.37445201939,
    16.717690351897));
#2540 = CARTESIAN_POINT('',(-16.2536709657,-18.40467386025,
    16.653304649472));
#2541 = CARTESIAN_POINT('',(-16.18671056204,-18.42172822528,
    16.608818745684));
#2542 = CARTESIAN_POINT('',(-16.12173485971,-18.43644408374,
    16.562186101389));
#2543 = CARTESIAN_POINT('',(-16.05867535331,-18.44906557428,
    16.513747345568));
#2544 = CARTESIAN_POINT('',(-15.99745494131,-18.45980445043,
    16.463780323946));
#2545 = CARTESIAN_POINT('',(-15.93798293082,-18.46884670303,
    16.412505521321));
#2546 = CARTESIAN_POINT('',(-15.88015352049,-18.47635532472,
    16.360087874147));
#2547 = CARTESIAN_POINT('',(-15.74953283574,-18.49053861155,
    16.236085380816));
#2548 = CARTESIAN_POINT('',(-15.67792881783,-18.49617270982,
    16.163787110545));
#2549 = CARTESIAN_POINT('',(-15.60879947012,-18.49969241228,
    16.090034336225));
#2550 = CARTESIAN_POINT('',(-15.54195972663,-18.50134859364,
    16.015059287867));
#2551 = CARTESIAN_POINT('',(-15.47725265387,-18.50134474049,
    15.93904537796));
#2552 = CARTESIAN_POINT('',(-15.41453458548,-18.49985182719,
    15.862135589058));
#2553 = CARTESIAN_POINT('',(-15.35366843075,-18.49701542958,
    15.784436122813));
#2554 = CARTESIAN_POINT('',(-15.21628420245,-18.48758361318,
    15.602271996716));
#2555 = CARTESIAN_POINT('',(-15.14108782403,-18.48007285044,
    15.497306568242));
#2556 = CARTESIAN_POINT('',(-15.0686565904,-18.47070543498,
    15.391312592745));
#2557 = CARTESIAN_POINT('',(-14.99877061381,-18.45970202882,
    15.284444315297));
#2558 = CARTESIAN_POINT('',(-14.93124711553,-18.4472407252,
    15.176824570658));
#2559 = CARTESIAN_POINT('',(-14.86592551807,-18.43347014039,
    15.068549979472));
#2560 = CARTESIAN_POINT('',(-14.80266006436,-18.41851618145,
    14.959693428335));
#2561 = CARTESIAN_POINT('',(-14.65370176509,-18.3795799645,
    14.694051739058));
#2562 = CARTESIAN_POINT('',(-14.57002902001,-18.35447973161,
    14.536744194359));
#2563 = CARTESIAN_POINT('',(-14.48992971462,-18.32748999498,
    14.378548718948));
#2564 = CARTESIAN_POINT('',(-14.4131110272,-18.29884855178,
    14.219599695832));
#2565 = CARTESIAN_POINT('',(-14.33933153918,-18.26874483712,
    14.060004464352));
#2566 = CARTESIAN_POINT('',(-14.26838256798,-18.23733491901,
    13.899847346663));
#2567 = CARTESIAN_POINT('',(-14.2000786216,-18.20474944354,
    13.739191608064));
#2568 = CARTESIAN_POINT('',(-13.95526827608,-18.07957677816,
    13.139967047337));
#2569 = CARTESIAN_POINT('',(-13.79470912986,-17.98019204603,
    12.698666898564));
#2570 = CARTESIAN_POINT('',(-13.64927061539,-17.87510327906,
    12.25505382915));
#2571 = CARTESIAN_POINT('',(-13.51706001935,-17.76544697629,
    11.809743151915));
#2572 = CARTESIAN_POINT('',(-13.39656562276,-17.65206301889,
    11.363194992633));
#2573 = CARTESIAN_POINT('',(-13.2866990635,-17.53547455138,
    10.915705564558));
#2574 = CARTESIAN_POINT('',(-13.18657258102,-17.41604890752,
    10.467433542344));
#2575 = CARTESIAN_POINT('',(-13.01381912558,-17.18450744275,
    9.615589501678));
#2576 = CARTESIAN_POINT('',(-12.939445009,-17.07293659715,9.21228205668)
  );
#2577 = CARTESIAN_POINT('',(-12.87190681101,-16.95946214782,
    8.808581447959));
#2578 = CARTESIAN_POINT('',(-12.81085533607,-16.84419445392,
    8.404584707215));
#2579 = CARTESIAN_POINT('',(-12.75603959471,-16.7271939839,
    8.000378963493));
#2580 = CARTESIAN_POINT('',(-12.7072880558,-16.60848320526,
    7.596041766719));
#2581 = CARTESIAN_POINT('',(-12.66450271526,-16.4880511439,
    7.191641314943));
#2582 = CARTESIAN_POINT('',(-12.61210622595,-16.31423337853,
    6.616416920322));
#2583 = CARTESIAN_POINT('',(-12.59760794092,-16.26230119327,
    6.445598315224));
#2584 = CARTESIAN_POINT('',(-12.58416983447,-16.21005077241,
    6.274786027734));
#2585 = CARTESIAN_POINT('',(-12.57179304521,-16.15747790891,
    6.103985485992));
#2586 = CARTESIAN_POINT('',(-12.56048127647,-16.10457742689,
    5.93320229785));
#2587 = CARTESIAN_POINT('',(-12.55024093106,-16.05134313487,
    5.762442260184));
#2588 = CARTESIAN_POINT('',(-12.54108124585,-15.99776777922,
    5.591711368209));
#2589 = CARTESIAN_POINT('',(-12.52886911391,-15.9161325625,
    5.333300166326));
#2590 = CARTESIAN_POINT('',(-12.52501240627,-15.88832986003,
    5.245593875466));
#2591 = CARTESIAN_POINT('',(-12.52144594505,-15.86043376503,
    5.157897805479));
#2592 = CARTESIAN_POINT('',(-12.51817160827,-15.83244306891,
    5.070212843078));
#2593 = CARTESIAN_POINT('',(-12.51519151046,-15.80435647944,
    4.982539908418));
#2594 = CARTESIAN_POINT('',(-12.51250800267,-15.77617262071,
    4.894879955099));
#2595 = CARTESIAN_POINT('',(-12.51012367241,-15.74789003322,
    4.807233970162));
#2596 = CARTESIAN_POINT('',(-12.5070545367,-15.70605665256,4.67807500278
    ));
#2597 = CARTESIAN_POINT('',(-12.50613548566,-15.69258265606,4.636547449)
  );
#2598 = CARTESIAN_POINT('',(-12.50528450729,-15.67908497887,
    4.595020314677));
#2599 = CARTESIAN_POINT('',(-12.50450193367,-15.66556340945,
    4.553493602075));
#2600 = CARTESIAN_POINT('',(-12.50378811229,-15.65201773012,
    4.511967313798));
#2601 = CARTESIAN_POINT('',(-12.50314340605,-15.63844771707,
    4.470441452793));
#2602 = CARTESIAN_POINT('',(-12.50256819325,-15.62485314039,
    4.428916022347));
#2603 = CARTESIAN_POINT('',(-12.50155018254,-15.59741603865,
    4.345261270889));
#2604 = CARTESIAN_POINT('',(-12.50110948108,-15.58357400846,
    4.303135693279));
#2605 = CARTESIAN_POINT('',(-12.50074115473,-15.56970748579,
    4.26101444342));
#2606 = CARTESIAN_POINT('',(-12.50044561085,-15.55581625562,
    4.218897629338));
#2607 = CARTESIAN_POINT('',(-12.5002232734,-15.54190010401,
    4.176785375378));
#2608 = CARTESIAN_POINT('',(-12.50007458351,-15.52795882536,
    4.134677838061));
#2609 = CARTESIAN_POINT('',(-12.50000000001,-15.51399220824,
    4.092575179355));
#2610 = CARTESIAN_POINT('',(-12.5,-15.5,4.050477497351));
#2611 = ORIENTED_EDGE('',*,*,#2612,.T.);
#2612 = EDGE_CURVE('',#2438,#1033,#2613,.T.);
#2613 = B_SPLINE_CURVE_WITH_KNOTS('',6,(#2614,#2615,#2616,#2617,#2618,
    #2619,#2620,#2621,#2622,#2623,#2624,#2625,#2626,#2627,#2628,#2629,
    #2630),.UNSPECIFIED.,.F.,.F.,(7,5,5,7),(0.,0.498239118355,
    0.862200797337,1.),.UNSPECIFIED.);
#2614 = CARTESIAN_POINT('',(-12.5,-15.5,4.05047749735));
#2615 = CARTESIAN_POINT('',(-12.5,-15.38687289037,3.710117376631));
#2616 = CARTESIAN_POINT('',(-12.50511952029,-15.2719929374,
    3.370109280944));
#2617 = CARTESIAN_POINT('',(-12.51565318663,-15.15521365102,
    3.030526150761));
#2618 = CARTESIAN_POINT('',(-12.53202507302,-15.03634956582,
    2.691485877948));
#2619 = CARTESIAN_POINT('',(-12.5547961556,-14.91517416909,
    2.353151553543));
#2620 = CARTESIAN_POINT('',(-12.60690199373,-14.70084188777,
    1.769300418544));
#2621 = CARTESIAN_POINT('',(-12.6328133423,-14.6089408879,1.523359810038
    ));
#2622 = CARTESIAN_POINT('',(-12.66300451193,-14.51546735208,
    1.278017794174));
#2623 = CARTESIAN_POINT('',(-12.69796861398,-14.4202364839,
    1.033416440042));
#2624 = CARTESIAN_POINT('',(-12.73832561297,-14.3230280681,
    0.789760601474));
#2625 = CARTESIAN_POINT('',(-12.80287623746,-14.18574771107,
    0.455612282181));
#2626 = CARTESIAN_POINT('',(-12.82153038781,-14.14770721601,
    0.364029416713));
#2627 = CARTESIAN_POINT('',(-12.84116982268,-14.10930638148,
    0.272649966119));
#2628 = CARTESIAN_POINT('',(-12.86186161186,-14.07052155149,
    0.181497500197));
#2629 = CARTESIAN_POINT('',(-12.88368665605,-14.03132444928,
    9.060176344549E-02));
#2630 = CARTESIAN_POINT('',(-12.90674519875,-13.9916798961,0.));
#2631 = ORIENTED_EDGE('',*,*,#1081,.T.);
#2632 = ORIENTED_EDGE('',*,*,#502,.T.);
#2633 = ORIENTED_EDGE('',*,*,#483,.T.);
#2634 = ORIENTED_EDGE('',*,*,#2635,.T.);
#2635 = EDGE_CURVE('',#461,#1859,#2636,.T.);
#2636 = B_SPLINE_CURVE_WITH_KNOTS('',1,(#2637,#2638),.UNSPECIFIED.,.F.,
  .F.,(2,2),(0.,1.),.PIECEWISE_BEZIER_KNOTS.);
#2637 = CARTESIAN_POINT('',(-9.513148127658,-14.86429394946,0.));
#2638 = CARTESIAN_POINT('',(-16.,-25.,37.));
#2639 = ORIENTED_EDGE('',*,*,#2640,.F.);
#2640 = EDGE_CURVE('',#2430,#1859,#2641,.T.);
#2641 = CIRCLE('',#2642,9.);
#2642 = AXIS2_PLACEMENT_3D('',#2643,#2644,#2645);
#2643 = CARTESIAN_POINT('',(-16.,-16.,37.));
#2644 = DIRECTION('',(0.,0.,1.));
#2645 = DIRECTION('',(1.,0.,0.));
#2646 = FACE_BOUND('',#2647,.T.);
#2647 = EDGE_LOOP('',(#2648,#2790));
#2648 = ORIENTED_EDGE('',*,*,#2649,.T.);
#2649 = EDGE_CURVE('',#2650,#2652,#2654,.T.);
#2650 = VERTEX_POINT('',#2651);
#2651 = CARTESIAN_POINT('',(-23.27305606621,-18.25,32.));
#2652 = VERTEX_POINT('',#2653);
#2653 = CARTESIAN_POINT('',(-22.79682523821,-18.52318099247,
    30.925436548406));
#2654 = B_SPLINE_CURVE_WITH_KNOTS('',8,(#2655,#2656,#2657,#2658,#2659,
    #2660,#2661,#2662,#2663,#2664,#2665,#2666,#2667,#2668,#2669,#2670,
    #2671,#2672,#2673,#2674,#2675,#2676,#2677,#2678,#2679,#2680,#2681,
    #2682,#2683,#2684,#2685,#2686,#2687,#2688,#2689,#2690,#2691,#2692,
    #2693,#2694,#2695,#2696,#2697,#2698,#2699,#2700,#2701,#2702,#2703,
    #2704,#2705,#2706,#2707,#2708,#2709,#2710,#2711,#2712,#2713,#2714,
    #2715,#2716,#2717,#2718,#2719,#2720,#2721,#2722,#2723,#2724,#2725,
    #2726,#2727,#2728,#2729,#2730,#2731,#2732,#2733,#2734,#2735,#2736,
    #2737,#2738,#2739,#2740,#2741,#2742,#2743,#2744,#2745,#2746,#2747,
    #2748,#2749,#2750,#2751,#2752,#2753,#2754,#2755,#2756,#2757,#2758,
    #2759,#2760,#2761,#2762,#2763,#2764,#2765,#2766,#2767,#2768,#2769,
    #2770,#2771,#2772,#2773,#2774,#2775,#2776,#2777,#2778,#2779,#2780,
    #2781,#2782,#2783,#2784,#2785,#2786,#2787,#2788,#2789),
  .UNSPECIFIED.,.F.,.F.,(9,7,7,7,7,7,7,7,7,7,7,7,7,7,7,7,7,7,7,9),(0.,
    4.106295935723E-02,7.213764446471E-02,9.595931906584E-02,
    0.125051673227,0.157397315775,0.194356200747,0.245690802043,
    0.323153264219,0.409314304433,0.456523486829,0.50997247587,
    0.562675928254,0.604661269094,0.634562701669,0.674905625249,
    0.713401519551,0.758138345313,0.924139659275,1.),.UNSPECIFIED.);
#2655 = CARTESIAN_POINT('',(-23.27305606621,-18.25,32.));
#2656 = CARTESIAN_POINT('',(-23.30035184004,-18.25,32.088003450341));
#2657 = CARTESIAN_POINT('',(-23.32609821068,-18.25393373311,
    32.176822157594));
#2658 = CARTESIAN_POINT('',(-23.35022045002,-18.26192890346,
    32.266222788403));
#2659 = CARTESIAN_POINT('',(-23.37263784642,-18.27409457568,
    32.355951464649));
#2660 = CARTESIAN_POINT('',(-23.3932620945,-18.29051774547,
    32.445734865309));
#2661 = CARTESIAN_POINT('',(-23.41199681995,-18.31125865523,
    32.535281486254));
#2662 = CARTESIAN_POINT('',(-23.4287382395,-18.33634485489,
    32.624283057975));
#2663 = CARTESIAN_POINT('',(-23.45445490812,-18.38802716004,
    32.779111440591));
#2664 = CARTESIAN_POINT('',(-23.46432867794,-18.41277204988,
    32.84531011683));
#2665 = CARTESIAN_POINT('',(-23.47295083514,-18.43999198105,
    32.910868903713));
#2666 = CARTESIAN_POINT('',(-23.48027207413,-18.46966746489,
    32.975641293849));
#2667 = CARTESIAN_POINT('',(-23.48624261717,-18.50176436491,
    33.039478627538));
#2668 = CARTESIAN_POINT('',(-23.49081361748,-18.53623204121,
    33.102231201629));
#2669 = CARTESIAN_POINT('',(-23.49393856253,-18.57300149499,
    33.163749378368));
#2670 = CARTESIAN_POINT('',(-23.49682891316,-18.64186690345,
    33.269984081007));
#2671 = CARTESIAN_POINT('',(-23.49720833151,-18.673051773,
    33.315272794059));
#2672 = CARTESIAN_POINT('',(-23.49669387917,-18.70549746195,
    33.359683260514));
#2673 = CARTESIAN_POINT('',(-23.49526809386,-18.73915763149,
    33.403150821721));
#2674 = CARTESIAN_POINT('',(-23.49291566303,-18.77398015059,
    33.445614039176));
#2675 = CARTESIAN_POINT('',(-23.48962398285,-18.80990698286,
    33.487015000431));
#2676 = CARTESIAN_POINT('',(-23.48538371713,-18.84687407354,
    33.527299625009));
#2677 = CARTESIAN_POINT('',(-23.47384571406,-18.93114220985,
    33.614191469632));
#2678 = CARTESIAN_POINT('',(-23.46607846869,-18.97892460234,
    33.660230169583));
#2679 = CARTESIAN_POINT('',(-23.45687773139,-19.02802841636,
    33.704440308011));
#2680 = CARTESIAN_POINT('',(-23.44624167966,-19.0783175974,
    33.746745819638));
#2681 = CARTESIAN_POINT('',(-23.43417690659,-19.12965133248,
    33.78708738792));
#2682 = CARTESIAN_POINT('',(-23.42069877019,-19.18188534861,
    33.825421496917));
#2683 = CARTESIAN_POINT('',(-23.40583174267,-19.23487321141,
    33.861719483164));
#2684 = CARTESIAN_POINT('',(-23.37157373345,-19.34805529711,
    33.934043416584));
#2685 = CARTESIAN_POINT('',(-23.35186084735,-19.40839925857,
    33.96958896756));
#2686 = CARTESIAN_POINT('',(-23.33051603016,-19.46930061555,
    34.002585431537));
#2687 = CARTESIAN_POINT('',(-23.30759429625,-19.53057249923,
    34.033042475703));
#2688 = CARTESIAN_POINT('',(-23.28315874478,-19.59204120764,
    34.060992620258));
#2689 = CARTESIAN_POINT('',(-23.25727855893,-19.65354734888,
    34.086486615324));
#2690 = CARTESIAN_POINT('',(-23.23002700513,-19.71494698431,
    34.109588817851));
#2691 = CARTESIAN_POINT('',(-23.16886031024,-19.84600222582,
    34.154120566398));
#2692 = CARTESIAN_POINT('',(-23.13454870744,-19.91558708945,
    34.174842143802));
#2693 = CARTESIAN_POINT('',(-23.09865230871,-19.98468670361,
    34.192650947489));
#2694 = CARTESIAN_POINT('',(-23.06128024194,-20.05314884768,
    34.207675462482));
#2695 = CARTESIAN_POINT('',(-23.02253986402,-20.12084824738,
    34.220052001543));
#2696 = CARTESIAN_POINT('',(-22.98253383516,-20.1876848989,
    34.229919096382));
#2697 = CARTESIAN_POINT('',(-22.94135748143,-20.25358220926,
    34.237413290612));
#2698 = CARTESIAN_POINT('',(-22.84039734183,-20.40863259854,
    34.249962628997));
#2699 = CARTESIAN_POINT('',(-22.77961649621,-20.49684460161,
    34.252933805965));
#2700 = CARTESIAN_POINT('',(-22.71697595834,-20.5829885435,
    34.251936724804));
#2701 = CARTESIAN_POINT('',(-22.65268089501,-20.66697623623,
    34.247302375194));
#2702 = CARTESIAN_POINT('',(-22.58691643626,-20.74875829827,
    34.239334313974));
#2703 = CARTESIAN_POINT('',(-22.51984452129,-20.82831873024,
    34.228307102071));
#2704 = CARTESIAN_POINT('',(-22.45160074445,-20.90566949077,
    34.21446474143));
#2705 = CARTESIAN_POINT('',(-22.27770505975,-21.09428289957,
    34.173203121961));
#2706 = CARTESIAN_POINT('',(-22.1707374905,-21.2027193804,
    34.142470645518));
#2707 = CARTESIAN_POINT('',(-22.06175638817,-21.30628231909,
    34.106557140727));
#2708 = CARTESIAN_POINT('',(-21.95108272466,-21.405108186,
    34.066059627295));
#2709 = CARTESIAN_POINT('',(-21.83899013824,-21.4993447539,
    34.021467311604));
#2710 = CARTESIAN_POINT('',(-21.72570392983,-21.58915041067,
    33.973180783446));
#2711 = CARTESIAN_POINT('',(-21.61139946674,-21.67469014855,
    33.921519784407));
#2712 = CARTESIAN_POINT('',(-21.36806429849,-21.84671132745,
    33.805765567784));
#2713 = CARTESIAN_POINT('',(-21.23886867549,-21.93218658232,
    33.74095046631));
#2714 = CARTESIAN_POINT('',(-21.10880861409,-22.01276967218,
    33.672616379158));
#2715 = CARTESIAN_POINT('',(-20.97806805494,-22.08863513282,
    33.601014692132));
#2716 = CARTESIAN_POINT('',(-20.84681953751,-22.15992750153,
    33.526323749763));
#2717 = CARTESIAN_POINT('',(-20.71522633378,-22.22676509204,
    33.448652750333));
#2718 = CARTESIAN_POINT('',(-20.58344656821,-22.28923640072,
    33.368031827346));
#2719 = CARTESIAN_POINT('',(-20.37941976564,-22.37925207742,
    33.238558535137));
#2720 = CARTESIAN_POINT('',(-20.30719773085,-22.4098159593,
    33.191824887038));
#2721 = CARTESIAN_POINT('',(-20.23500099156,-22.43908832515,
    33.144176660808));
#2722 = CARTESIAN_POINT('',(-20.16286084891,-22.46707152651,
    33.095595444071));
#2723 = CARTESIAN_POINT('',(-20.09081240894,-22.49376283182,
    33.046054631625));
#2724 = CARTESIAN_POINT('',(-20.01889534644,-22.51915377557,
    32.99551744336));
#2725 = CARTESIAN_POINT('',(-19.94715515676,-22.54322875583,
    32.94393345285));
#2726 = CARTESIAN_POINT('',(-19.79468286687,-22.59170185536,
    32.831568275736));
#2727 = CARTESIAN_POINT('',(-19.71403480445,-22.61571601401,
    32.770486908198));
#2728 = CARTESIAN_POINT('',(-19.63376034224,-22.63797571326,
    32.707876615664));
#2729 = CARTESIAN_POINT('',(-19.55394887215,-22.65842932851,
    32.643607389818));
#2730 = CARTESIAN_POINT('',(-19.47472737489,-22.67699734643,
    32.577517029909));
#2731 = CARTESIAN_POINT('',(-19.39626362791,-22.6935713439,
    32.509404681898));
#2732 = CARTESIAN_POINT('',(-19.31877932693,-22.70800072629,
    32.439002238684));
#2733 = CARTESIAN_POINT('',(-19.16745875194,-22.73193139771,
    32.293803194186));
#2734 = CARTESIAN_POINT('',(-19.09392557105,-22.74144466258,
    32.219405762472));
#2735 = CARTESIAN_POINT('',(-19.02191550877,-22.74845815,32.142007949346
    ));
#2736 = CARTESIAN_POINT('',(-18.951767213,-22.75264761579,
    32.060979293357));
#2737 = CARTESIAN_POINT('',(-18.88419705448,-22.75355727753,
    31.975772263884));
#2738 = CARTESIAN_POINT('',(-18.82047168391,-22.75048056939,
    31.88575779524));
#2739 = CARTESIAN_POINT('',(-18.76229324747,-22.74258329638,
    31.790327412475));
#2740 = CARTESIAN_POINT('',(-18.67274968961,-22.7168954226,
    31.606771514774));
#2741 = CARTESIAN_POINT('',(-18.63756584654,-22.70122136884,
    31.519524056858));
#2742 = CARTESIAN_POINT('',(-18.60995334498,-22.68055168575,
    31.428067773285));
#2743 = CARTESIAN_POINT('',(-18.59259212022,-22.65441979207,
    31.334194421455));
#2744 = CARTESIAN_POINT('',(-18.58736302316,-22.62277379688,
    31.239867170943));
#2745 = CARTESIAN_POINT('',(-18.5946045754,-22.58610088672,
    31.147285946259));
#2746 = CARTESIAN_POINT('',(-18.61267986194,-22.54577314298,
    31.058880571986));
#2747 = CARTESIAN_POINT('',(-18.6565280072,-22.4744714802,
    30.919157891089));
#2748 = CARTESIAN_POINT('',(-18.67878955075,-22.44381842151,
    30.863847675711));
#2749 = CARTESIAN_POINT('',(-18.70437220311,-22.41243003654,
    30.811330429832));
#2750 = CARTESIAN_POINT('',(-18.73263133022,-22.38051422884,
    30.761498752915));
#2751 = CARTESIAN_POINT('',(-18.7630333054,-22.34822593347,
    30.714200652308));
#2752 = CARTESIAN_POINT('',(-18.79516766201,-22.3156640422,
    30.669253471083));
#2753 = CARTESIAN_POINT('',(-18.82874342252,-22.28286643773,
    30.626444966289));
#2754 = CARTESIAN_POINT('',(-18.91061793585,-22.20519420481,
    30.530357844609));
#2755 = CARTESIAN_POINT('',(-18.95986152358,-22.16019826706,
    30.478762316132));
#2756 = CARTESIAN_POINT('',(-19.01080648538,-22.11483713828,
    30.430273300263));
#2757 = CARTESIAN_POINT('',(-19.06308722512,-22.06913585316,
    30.384574198297));
#2758 = CARTESIAN_POINT('',(-19.11642990311,-22.02311112595,
    30.341416669744));
#2759 = CARTESIAN_POINT('',(-19.17063208713,-21.97676502159,
    30.30059003579));
#2760 = CARTESIAN_POINT('',(-19.22555895553,-21.93008093443,
    30.261918201588));
#2761 = CARTESIAN_POINT('',(-19.33415775673,-21.83811167631,
    30.19024906116));
#2762 = CARTESIAN_POINT('',(-19.38774103761,-21.79288658339,
    30.157093545892));
#2763 = CARTESIAN_POINT('',(-19.44178294391,-21.74733309976,
    30.125656764194));
#2764 = CARTESIAN_POINT('',(-19.49620515023,-21.70144470227,
    30.095847960734));
#2765 = CARTESIAN_POINT('',(-19.5509438035,-21.65521690816,
    30.06759669813));
#2766 = CARTESIAN_POINT('',(-19.60594633978,-21.60864574065,
    30.040846253624));
#2767 = CARTESIAN_POINT('',(-19.66116969688,-21.5617266993,
    30.015550131182));
#2768 = CARTESIAN_POINT('',(-19.78097322159,-21.45951798739,
    29.963922088048));
#2769 = CARTESIAN_POINT('',(-19.84561354418,-21.40410891947,
    29.938089233759));
#2770 = CARTESIAN_POINT('',(-19.91044363906,-21.34822158298,
    29.914116331071));
#2771 = CARTESIAN_POINT('',(-19.97541448792,-21.29185475387,
    29.891965119802));
#2772 = CARTESIAN_POINT('',(-20.04048348026,-21.23501027218,
    29.871611005386));
#2773 = CARTESIAN_POINT('',(-20.10561311413,-21.17769219451,
    29.853039691022));
#2774 = CARTESIAN_POINT('',(-20.17077022269,-21.11990625923,
    29.836245311243));
#2775 = CARTESIAN_POINT('',(-20.47769297649,-20.84552874558,
    29.765514216635));
#2776 = CARTESIAN_POINT('',(-20.71912819765,-20.6233316701,
    29.734364993218));
#2777 = CARTESIAN_POINT('',(-20.95917249822,-20.3950824726,
    29.727685847414));
#2778 = CARTESIAN_POINT('',(-21.19664745408,-20.16176611715,
    29.747250674171));
#2779 = CARTESIAN_POINT('',(-21.43008685348,-19.92517219973,
    29.795340961558));
#2780 = CARTESIAN_POINT('',(-21.65787910366,-19.68821959513,
    29.874939953621));
#2781 = CARTESIAN_POINT('',(-21.87837572545,-19.45512237419,
    29.989119247348));
#2782 = CARTESIAN_POINT('',(-22.18685402528,-19.13012361137,
    30.210819995086));
#2783 = CARTESIAN_POINT('',(-22.28165736532,-19.03040828135,
    30.288203959985));
#2784 = CARTESIAN_POINT('',(-22.37431325773,-18.9335620529,
    30.373679518732));
#2785 = CARTESIAN_POINT('',(-22.46459007973,-18.84035625372,
    30.467439968405));
#2786 = CARTESIAN_POINT('',(-22.55223846766,-18.75168160868,
    30.56959089461));
#2787 = CARTESIAN_POINT('',(-22.63700192471,-18.66853433232,
    30.680116386766));
#2788 = CARTESIAN_POINT('',(-22.71862017131,-18.59199225642,
    30.798848012112));
#2789 = CARTESIAN_POINT('',(-22.79682523821,-18.52318099247,
    30.925436548406));
#2790 = ORIENTED_EDGE('',*,*,#2791,.T.);
#2791 = EDGE_CURVE('',#2652,#2650,#2792,.T.);
#2792 = B_SPLINE_CURVE_WITH_KNOTS('',7,(#2793,#2794,#2795,#2796,#2797,
    #2798,#2799,#2800,#2801,#2802,#2803,#2804,#2805,#2806,#2807,#2808,
    #2809,#2810,#2811,#2812),.UNSPECIFIED.,.F.,.F.,(8,6,6,8),(0.,
    0.453992055587,0.704741952095,1.),.UNSPECIFIED.);
#2793 = CARTESIAN_POINT('',(-22.79682523821,-18.52318099247,
    30.925436548406));
#2794 = CARTESIAN_POINT('',(-22.82972326849,-18.4942345938,
    30.978687746373));
#2795 = CARTESIAN_POINT('',(-22.86200157229,-18.46668748648,
    31.033353197396));
#2796 = CARTESIAN_POINT('',(-22.89363743464,-18.44063023119,
    31.089402338469));
#2797 = CARTESIAN_POINT('',(-22.92460754623,-18.4161552219,
    31.14679676223));
#2798 = CARTESIAN_POINT('',(-22.95488787148,-18.39335560209,
    31.205489854452));
#2799 = CARTESIAN_POINT('',(-22.98445351641,-18.37232418106,
    31.265426431516));
#2800 = CARTESIAN_POINT('',(-23.02919932885,-18.34256332224,
    31.360298072615));
#2801 = CARTESIAN_POINT('',(-23.04542241892,-18.33219033257,
    31.395533754338));
#2802 = CARTESIAN_POINT('',(-23.06195854429,-18.32208795995,
    31.432370036574));
#2803 = CARTESIAN_POINT('',(-23.07886043919,-18.31229739463,
    31.471036088192));
#2804 = CARTESIAN_POINT('',(-23.09621667462,-18.30286091077,
    31.511878541707));
#2805 = CARTESIAN_POINT('',(-23.11414026762,-18.29385621421,
    31.555377095594));
#2806 = CARTESIAN_POINT('',(-23.15466757978,-18.27555313112,
    31.657261708454));
#2807 = CARTESIAN_POINT('',(-23.17599061757,-18.26718503971,
    31.713031997093));
#2808 = CARTESIAN_POINT('',(-23.19670395478,-18.26039753391,
    31.769424779413));
#2809 = CARTESIAN_POINT('',(-23.2167873122,-18.25524031053,
    31.82638435092));
#2810 = CARTESIAN_POINT('',(-23.23622230598,-18.25175995776,
    31.88384388977));
#2811 = CARTESIAN_POINT('',(-23.25498566916,-18.24999999787,
    31.941740257856));
#2812 = CARTESIAN_POINT('',(-23.27305606621,-18.25,32.));
#2813 = B_SPLINE_SURFACE_WITH_KNOTS('',8,1,(
    (#2814,#2815)
    ,(#2816,#2817)
    ,(#2818,#2819)
    ,(#2820,#2821)
    ,(#2822,#2823)
    ,(#2824,#2825)
    ,(#2826,#2827)
    ,(#2828,#2829)
    ,(#2830,#2831
    )),.UNSPECIFIED.,.F.,.F.,.F.,(9,9),(2,2),(3.14159265359,
    4.712388980385),(0.,1.),.PIECEWISE_BEZIER_KNOTS.);
#2814 = CARTESIAN_POINT('',(-17.48717871278,-11.19179437618,0.));
#2815 = CARTESIAN_POINT('',(-25.,-16.,37.));
#2816 = CARTESIAN_POINT('',(-16.65623639636,-11.93329919079,0.));
#2817 = CARTESIAN_POINT('',(-25.,-17.76714586764,36.999999999999));
#2818 = CARTESIAN_POINT('',(-15.76237600385,-12.60429660452,0.));
#2819 = CARTESIAN_POINT('',(-24.60345289935,-19.53429229153,
    37.000000000002));
#2820 = CARTESIAN_POINT('',(-14.81257626123,-13.19855862227,0.));
#2821 = CARTESIAN_POINT('',(-23.81036259284,-21.19761910901,
    36.999999999996));
#2822 = CARTESIAN_POINT('',(-13.81455871196,-13.71068486084,0.));
#2823 = CARTESIAN_POINT('',(-22.65332880202,-22.65332880202,
    37.000000000004));
#2824 = CARTESIAN_POINT('',(-12.7766589569,-14.13621560159,0.));
#2825 = CARTESIAN_POINT('',(-21.19761910901,-23.81036259284,
    36.999999999997));
#2826 = CARTESIAN_POINT('',(-11.7076842786,-14.47171527966,0.));
#2827 = CARTESIAN_POINT('',(-19.53429229153,-24.60345289935,
    37.000000000002));
#2828 = CARTESIAN_POINT('',(-10.61675765006,-14.71482640992,0.));
#2829 = CARTESIAN_POINT('',(-17.76714586764,-25.,36.999999999999));
#2830 = CARTESIAN_POINT('',(-9.513148127658,-14.86429394946,0.));
#2831 = CARTESIAN_POINT('',(-16.,-25.,37.));
#2832 = ADVANCED_FACE('',(#2833),#2839,.T.);
#2833 = FACE_BOUND('',#2834,.T.);
#2834 = EDGE_LOOP('',(#2835,#2836,#2837,#2838));
#2835 = ORIENTED_EDGE('',*,*,#418,.F.);
#2836 = ORIENTED_EDGE('',*,*,#2415,.T.);
#2837 = ORIENTED_EDGE('',*,*,#613,.T.);
#2838 = ORIENTED_EDGE('',*,*,#1818,.F.);
#2839 = PLANE('',#2840);
#2840 = AXIS2_PLACEMENT_3D('',#2841,#2842,#2843);
#2841 = CARTESIAN_POINT('',(-12.,-26.232153,0.5));
#2842 = DIRECTION('',(-0.,-0.989734707382,-0.142916790488));
#2843 = DIRECTION('',(0.,-0.142916790488,0.989734707382));
#2844 = ADVANCED_FACE('',(#2845),#2855,.T.);
#2845 = FACE_BOUND('',#2846,.T.);
#2846 = EDGE_LOOP('',(#2847,#2848,#2849,#2854));
#2847 = ORIENTED_EDGE('',*,*,#2635,.F.);
#2848 = ORIENTED_EDGE('',*,*,#460,.F.);
#2849 = ORIENTED_EDGE('',*,*,#2850,.T.);
#2850 = EDGE_CURVE('',#451,#1861,#2851,.T.);
#2851 = B_SPLINE_CURVE_WITH_KNOTS('',1,(#2852,#2853),.UNSPECIFIED.,.F.,
  .F.,(2,2),(0.,1.),.PIECEWISE_BEZIER_KNOTS.);
#2852 = CARTESIAN_POINT('',(-7.500000000112,-15.,0.));
#2853 = CARTESIAN_POINT('',(-12.50000000018,-25.,37.));
#2854 = ORIENTED_EDGE('',*,*,#1858,.F.);
#2855 = B_SPLINE_SURFACE_WITH_KNOTS('',4,1,(
    (#2856,#2857)
    ,(#2858,#2859)
    ,(#2860,#2861)
    ,(#2862,#2863)
    ,(#2864,#2865
    )),.UNSPECIFIED.,.F.,.F.,.F.,(5,5),(2,2),(0.,3.499999999816),(0.,1.)
  ,.PIECEWISE_BEZIER_KNOTS.);
#2856 = CARTESIAN_POINT('',(-9.513148127658,-14.86429394946,0.));
#2857 = CARTESIAN_POINT('',(-16.,-25.,37.));
#2858 = CARTESIAN_POINT('',(-9.01290487838,-14.93204447727,0.));
#2859 = CARTESIAN_POINT('',(-15.12500000004,-25.,37.));
#2860 = CARTESIAN_POINT('',(-8.509621066615,-14.97734811216,0.));
#2861 = CARTESIAN_POINT('',(-14.25000000009,-25.,37.));
#2862 = CARTESIAN_POINT('',(-8.00481030356,-14.99999999999,0.));
#2863 = CARTESIAN_POINT('',(-13.37500000013,-25.,37.));
#2864 = CARTESIAN_POINT('',(-7.500000000112,-15.,0.));
#2865 = CARTESIAN_POINT('',(-12.50000000018,-25.,37.));
#2866 = ADVANCED_FACE('',(#2867),#2872,.T.);
#2867 = FACE_BOUND('',#2868,.T.);
#2868 = EDGE_LOOP('',(#2869,#2870,#2871));
#2869 = ORIENTED_EDGE('',*,*,#2850,.F.);
#2870 = ORIENTED_EDGE('',*,*,#450,.F.);
#2871 = ORIENTED_EDGE('',*,*,#1885,.F.);
#2872 = B_SPLINE_SURFACE_WITH_KNOTS('',1,1,(
    (#2873,#2874)
    ,(#2875,#2876
    )),.UNSPECIFIED.,.F.,.F.,.F.,(2,2),(2,2),(3.499999999816,32.),(0.,1.
    ),.PIECEWISE_BEZIER_KNOTS.);
#2873 = CARTESIAN_POINT('',(-7.500000000112,-15.,0.));
#2874 = CARTESIAN_POINT('',(-12.50000000018,-25.,37.));
#2875 = CARTESIAN_POINT('',(7.500000000112,-15.,0.));
#2876 = CARTESIAN_POINT('',(16.,-25.,37.));
#2877 = ADVANCED_FACE('',(#2878),#2897,.F.);
#2878 = FACE_BOUND('',#2879,.F.);
#2879 = EDGE_LOOP('',(#2880,#2888,#2895,#2896));
#2880 = ORIENTED_EDGE('',*,*,#2881,.T.);
#2881 = EDGE_CURVE('',#540,#2882,#2884,.T.);
#2882 = VERTEX_POINT('',#2883);
#2883 = CARTESIAN_POINT('',(-3.,-29.5,-4.));
#2884 = LINE('',#2885,#2886);
#2885 = CARTESIAN_POINT('',(-12.,-29.5,-4.));
#2886 = VECTOR('',#2887,1.);
#2887 = DIRECTION('',(1.,0.,0.));
#2888 = ORIENTED_EDGE('',*,*,#2889,.T.);
#2889 = EDGE_CURVE('',#2882,#2882,#2890,.T.);
#2890 = CIRCLE('',#2891,3.);
#2891 = AXIS2_PLACEMENT_3D('',#2892,#2893,#2894);
#2892 = CARTESIAN_POINT('',(-3.,-26.5,-4.));
#2893 = DIRECTION('',(-1.,0.,0.));
#2894 = DIRECTION('',(0.,-1.,0.));
#2895 = ORIENTED_EDGE('',*,*,#2881,.F.);
#2896 = ORIENTED_EDGE('',*,*,#539,.F.);
#2897 = CYLINDRICAL_SURFACE('',#2898,3.);
#2898 = AXIS2_PLACEMENT_3D('',#2899,#2900,#2901);
#2899 = CARTESIAN_POINT('',(-12.,-26.5,-4.));
#2900 = DIRECTION('',(-1.,0.,0.));
#2901 = DIRECTION('',(0.,-1.,0.));
#2902 = ADVANCED_FACE('',(#2903),#2908,.T.);
#2903 = FACE_BOUND('',#2904,.T.);
#2904 = EDGE_LOOP('',(#2905,#2906,#2907));
#2905 = ORIENTED_EDGE('',*,*,#589,.T.);
#2906 = ORIENTED_EDGE('',*,*,#658,.T.);
#2907 = ORIENTED_EDGE('',*,*,#1801,.T.);
#2908 = PLANE('',#2909);
#2909 = AXIS2_PLACEMENT_3D('',#2910,#2911,#2912);
#2910 = CARTESIAN_POINT('',(-3.E-16,-18.75113207967,1.120786209396));
#2911 = DIRECTION('',(7.6E-16,-0.246802158006,0.969065887752));
#2912 = DIRECTION('',(0.,0.969065887752,0.246802158006));
#2913 = ADVANCED_FACE('',(#2914),#2933,.F.);
#2914 = FACE_BOUND('',#2915,.F.);
#2915 = EDGE_LOOP('',(#2916,#2917,#2925,#2932));
#2916 = ORIENTED_EDGE('',*,*,#639,.F.);
#2917 = ORIENTED_EDGE('',*,*,#2918,.T.);
#2918 = EDGE_CURVE('',#640,#2919,#2921,.T.);
#2919 = VERTEX_POINT('',#2920);
#2920 = CARTESIAN_POINT('',(-3.,-25.25,-4.));
#2921 = LINE('',#2922,#2923);
#2922 = CARTESIAN_POINT('',(12.,-25.25,-4.));
#2923 = VECTOR('',#2924,1.);
#2924 = DIRECTION('',(-1.,-0.,-0.));
#2925 = ORIENTED_EDGE('',*,*,#2926,.T.);
#2926 = EDGE_CURVE('',#2919,#2919,#2927,.T.);
#2927 = CIRCLE('',#2928,1.25);
#2928 = AXIS2_PLACEMENT_3D('',#2929,#2930,#2931);
#2929 = CARTESIAN_POINT('',(-3.,-26.5,-4.));
#2930 = DIRECTION('',(1.,0.,0.));
#2931 = DIRECTION('',(0.,1.,0.));
#2932 = ORIENTED_EDGE('',*,*,#2918,.F.);
#2933 = CYLINDRICAL_SURFACE('',#2934,1.25);
#2934 = AXIS2_PLACEMENT_3D('',#2935,#2936,#2937);
#2935 = CARTESIAN_POINT('',(12.,-26.5,-4.));
#2936 = DIRECTION('',(1.,0.,0.));
#2937 = DIRECTION('',(0.,1.,0.));
#2938 = ADVANCED_FACE('',(#2939),#2950,.F.);
#2939 = FACE_BOUND('',#2940,.F.);
#2940 = EDGE_LOOP('',(#2941,#2942,#2943,#2949));
#2941 = ORIENTED_EDGE('',*,*,#716,.F.);
#2942 = ORIENTED_EDGE('',*,*,#693,.F.);
#2943 = ORIENTED_EDGE('',*,*,#2944,.T.);
#2944 = EDGE_CURVE('',#685,#742,#2945,.T.);
#2945 = LINE('',#2946,#2947);
#2946 = CARTESIAN_POINT('',(-5.462962191156,25.,8.));
#2947 = VECTOR('',#2948,1.);
#2948 = DIRECTION('',(0.,1.,-2.2E-16));
#2949 = ORIENTED_EDGE('',*,*,#741,.F.);
#2950 = PLANE('',#2951);
#2951 = AXIS2_PLACEMENT_3D('',#2952,#2953,#2954);
#2952 = CARTESIAN_POINT('',(0.,-16.85,8.));
#2953 = DIRECTION('',(0.,0.,1.));
#2954 = DIRECTION('',(1.,0.,0.));
#2955 = ADVANCED_FACE('',(#2956),#2994,.F.);
#2956 = FACE_BOUND('',#2957,.F.);
#2957 = EDGE_LOOP('',(#2958,#2959,#2965,#2966,#2967,#2968,#2976,#2983,
    #2984,#2991,#2992,#2993));
#2958 = ORIENTED_EDGE('',*,*,#2157,.F.);
#2959 = ORIENTED_EDGE('',*,*,#2960,.T.);
#2960 = EDGE_CURVE('',#2158,#750,#2961,.T.);
#2961 = LINE('',#2962,#2963);
#2962 = CARTESIAN_POINT('',(-6.954534,25.,5.712409));
#2963 = VECTOR('',#2964,1.);
#2964 = DIRECTION('',(0.,-1.,2.2E-16));
#2965 = ORIENTED_EDGE('',*,*,#749,.T.);
#2966 = ORIENTED_EDGE('',*,*,#2944,.F.);
#2967 = ORIENTED_EDGE('',*,*,#684,.F.);
#2968 = ORIENTED_EDGE('',*,*,#2969,.T.);
#2969 = EDGE_CURVE('',#676,#2970,#2972,.T.);
#2970 = VERTEX_POINT('',#2971);
#2971 = CARTESIAN_POINT('',(-6.954534,-21.,5.712409));
#2972 = LINE('',#2973,#2974);
#2973 = CARTESIAN_POINT('',(-6.954534,25.,5.712409));
#2974 = VECTOR('',#2975,1.);
#2975 = DIRECTION('',(0.,-1.,2.2E-16));
#2976 = ORIENTED_EDGE('',*,*,#2977,.T.);
#2977 = EDGE_CURVE('',#2970,#1560,#2978,.T.);
#2978 = CIRCLE('',#2979,2.5);
#2979 = AXIS2_PLACEMENT_3D('',#2980,#2981,#2982);
#2980 = CARTESIAN_POINT('',(-4.454534,-21.,5.712409));
#2981 = DIRECTION('',(0.,1.,-0.));
#2982 = DIRECTION('',(-1.,0.,0.));
#2983 = ORIENTED_EDGE('',*,*,#1559,.F.);
#2984 = ORIENTED_EDGE('',*,*,#2985,.F.);
#2985 = EDGE_CURVE('',#1509,#1551,#2986,.T.);
#2986 = CIRCLE('',#2987,2.5);
#2987 = AXIS2_PLACEMENT_3D('',#2988,#2989,#2990);
#2988 = CARTESIAN_POINT('',(-4.454534,-20.7,5.712409));
#2989 = DIRECTION('',(0.,1.,-2.2E-16));
#2990 = DIRECTION('',(-1.,0.,0.));
#2991 = ORIENTED_EDGE('',*,*,#1508,.T.);
#2992 = ORIENTED_EDGE('',*,*,#758,.T.);
#2993 = ORIENTED_EDGE('',*,*,#2960,.F.);
#2994 = CYLINDRICAL_SURFACE('',#2995,2.5);
#2995 = AXIS2_PLACEMENT_3D('',#2996,#2997,#2998);
#2996 = CARTESIAN_POINT('',(-4.454534,25.,5.712409));
#2997 = DIRECTION('',(0.,1.,-2.2E-16));
#2998 = DIRECTION('',(-1.,0.,0.));
#2999 = ADVANCED_FACE('',(#3000),#3012,.F.);
#3000 = FACE_BOUND('',#3001,.F.);
#3001 = EDGE_LOOP('',(#3002,#3003,#3004,#3005));
#3002 = ORIENTED_EDGE('',*,*,#2969,.F.);
#3003 = ORIENTED_EDGE('',*,*,#675,.F.);
#3004 = ORIENTED_EDGE('',*,*,#1685,.F.);
#3005 = ORIENTED_EDGE('',*,*,#3006,.T.);
#3006 = EDGE_CURVE('',#1677,#2970,#3007,.T.);
#3007 = CIRCLE('',#3008,2.5);
#3008 = AXIS2_PLACEMENT_3D('',#3009,#3010,#3011);
#3009 = CARTESIAN_POINT('',(-4.454534,-21.,5.712409));
#3010 = DIRECTION('',(0.,1.,-0.));
#3011 = DIRECTION('',(-1.,0.,0.));
#3012 = CYLINDRICAL_SURFACE('',#3013,2.5);
#3013 = AXIS2_PLACEMENT_3D('',#3014,#3015,#3016);
#3014 = CARTESIAN_POINT('',(-4.454534,25.,5.712409));
#3015 = DIRECTION('',(0.,1.,-2.2E-16));
#3016 = DIRECTION('',(-1.,0.,0.));
#3017 = ADVANCED_FACE('',(#3018),#3029,.F.);
#3018 = FACE_BOUND('',#3019,.F.);
#3019 = EDGE_LOOP('',(#3020,#3021,#3022,#3023));
#3020 = ORIENTED_EDGE('',*,*,#1961,.F.);
#3021 = ORIENTED_EDGE('',*,*,#853,.T.);
#3022 = ORIENTED_EDGE('',*,*,#2042,.T.);
#3023 = ORIENTED_EDGE('',*,*,#3024,.F.);
#3024 = EDGE_CURVE('',#1953,#2007,#3025,.T.);
#3025 = LINE('',#3026,#3027);
#3026 = CARTESIAN_POINT('',(-15.75,21.75,45.));
#3027 = VECTOR('',#3028,1.);
#3028 = DIRECTION('',(-0.,-0.,-1.));
#3029 = PLANE('',#3030);
#3030 = AXIS2_PLACEMENT_3D('',#3031,#3032,#3033);
#3031 = CARTESIAN_POINT('',(15.75,21.75,45.));
#3032 = DIRECTION('',(0.,1.,0.));
#3033 = DIRECTION('',(-1.,0.,0.));
#3034 = ADVANCED_FACE('',(#3035),#3061,.F.);
#3035 = FACE_BOUND('',#3036,.F.);
#3036 = EDGE_LOOP('',(#3037,#3038,#3039,#3047,#3055));
#3037 = ORIENTED_EDGE('',*,*,#837,.T.);
#3038 = ORIENTED_EDGE('',*,*,#1968,.T.);
#3039 = ORIENTED_EDGE('',*,*,#3040,.F.);
#3040 = EDGE_CURVE('',#3041,#1900,#3043,.T.);
#3041 = VERTEX_POINT('',#3042);
#3042 = CARTESIAN_POINT('',(-16.,25.,37.));
#3043 = LINE('',#3044,#3045);
#3044 = CARTESIAN_POINT('',(-16.,25.,37.));
#3045 = VECTOR('',#3046,1.);
#3046 = DIRECTION('',(0.,0.,1.));
#3047 = ORIENTED_EDGE('',*,*,#3048,.F.);
#3048 = EDGE_CURVE('',#3049,#3041,#3051,.T.);
#3049 = VERTEX_POINT('',#3050);
#3050 = CARTESIAN_POINT('',(-12.50000000018,25.,37.));
#3051 = LINE('',#3052,#3053);
#3052 = CARTESIAN_POINT('',(16.,25.,37.));
#3053 = VECTOR('',#3054,1.);
#3054 = DIRECTION('',(-1.,0.,0.));
#3055 = ORIENTED_EDGE('',*,*,#3056,.F.);
#3056 = EDGE_CURVE('',#831,#3049,#3057,.T.);
#3057 = LINE('',#3058,#3059);
#3058 = CARTESIAN_POINT('',(16.,25.,37.));
#3059 = VECTOR('',#3060,1.);
#3060 = DIRECTION('',(-1.,0.,0.));
#3061 = PLANE('',#3062);
#3062 = AXIS2_PLACEMENT_3D('',#3063,#3064,#3065);
#3063 = CARTESIAN_POINT('',(16.,25.,37.));
#3064 = DIRECTION('',(0.,-1.,0.));
#3065 = DIRECTION('',(-1.,0.,0.));
#3066 = ADVANCED_FACE('',(#3067,#3077,#3234),#3388,.T.);
#3067 = FACE_BOUND('',#3068,.T.);
#3068 = EDGE_LOOP('',(#3069,#3070,#3075,#3076));
#3069 = ORIENTED_EDGE('',*,*,#914,.F.);
#3070 = ORIENTED_EDGE('',*,*,#3071,.T.);
#3071 = EDGE_CURVE('',#915,#3049,#3072,.T.);
#3072 = B_SPLINE_CURVE_WITH_KNOTS('',1,(#3073,#3074),.UNSPECIFIED.,.F.,
  .F.,(2,2),(0.,1.),.PIECEWISE_BEZIER_KNOTS.);
#3073 = CARTESIAN_POINT('',(-7.500000000113,15.,0.));
#3074 = CARTESIAN_POINT('',(-12.50000000018,25.,37.));
#3075 = ORIENTED_EDGE('',*,*,#3056,.F.);
#3076 = ORIENTED_EDGE('',*,*,#830,.F.);
#3077 = FACE_BOUND('',#3078,.T.);
#3078 = EDGE_LOOP('',(#3079,#3151));
#3079 = ORIENTED_EDGE('',*,*,#3080,.T.);
#3080 = EDGE_CURVE('',#3081,#3083,#3085,.T.);
#3081 = VERTEX_POINT('',#3082);
#3082 = CARTESIAN_POINT('',(-6.954534,16.543894324329,5.712409));
#3083 = VERTEX_POINT('',#3084);
#3084 = CARTESIAN_POINT('',(-2.215399744693,16.243386136939,
    4.600528706663));
#3085 = B_SPLINE_CURVE_WITH_KNOTS('',8,(#3086,#3087,#3088,#3089,#3090,
    #3091,#3092,#3093,#3094,#3095,#3096,#3097,#3098,#3099,#3100,#3101,
    #3102,#3103,#3104,#3105,#3106,#3107,#3108,#3109,#3110,#3111,#3112,
    #3113,#3114,#3115,#3116,#3117,#3118,#3119,#3120,#3121,#3122,#3123,
    #3124,#3125,#3126,#3127,#3128,#3129,#3130,#3131,#3132,#3133,#3134,
    #3135,#3136,#3137,#3138,#3139,#3140,#3141,#3142,#3143,#3144,#3145,
    #3146,#3147,#3148,#3149,#3150),.UNSPECIFIED.,.F.,.F.,(9,7,7,7,7,7,7,
    7,7,9),(0.,9.238215906596E-02,0.178604962966,0.262537628329,
    0.335886517395,0.584827089865,0.775343461123,0.838993286962,
    0.913269617031,1.),.UNSPECIFIED.);
#3086 = CARTESIAN_POINT('',(-6.954534,16.543894324329,5.712409));
#3087 = CARTESIAN_POINT('',(-6.954534,16.515184614905,5.606183075133));
#3088 = CARTESIAN_POINT('',(-6.949375585047,16.486170573529,
    5.498831122042));
#3089 = CARTESIAN_POINT('',(-6.938867525372,16.457093882764,
    5.391247366212));
#3090 = CARTESIAN_POINT('',(-6.922999023999,16.428180574223,
    5.284268124609));
#3091 = CARTESIAN_POINT('',(-6.901915523249,16.399640948354,
    5.178671508892));
#3092 = CARTESIAN_POINT('',(-6.87590094108,16.371669363721,
    5.075176645753));
#3093 = CARTESIAN_POINT('',(-6.84536633726,16.344443895782,
    4.974442414376));
#3094 = CARTESIAN_POINT('',(-6.778625306822,16.293562525022,
    4.786181342565));
#3095 = CARTESIAN_POINT('',(-6.742897972888,16.269763371699,
    4.69812447527));
#3096 = CARTESIAN_POINT('',(-6.704024338518,16.246816612848,
    4.613221467521));
#3097 = CARTESIAN_POINT('',(-6.662379175039,16.224774591798,
    4.531665989637));
#3098 = CARTESIAN_POINT('',(-6.618323976641,16.203662510121,
    4.45355128743));
#3099 = CARTESIAN_POINT('',(-6.572187429116,16.183485210201,
    4.378895277728));
#3100 = CARTESIAN_POINT('',(-6.524253064848,16.164232017805,
    4.30765846586));
#3101 = CARTESIAN_POINT('',(-6.426569870599,16.128014723437,4.1736544767
    ));
#3102 = CARTESIAN_POINT('',(-6.376910148139,16.111006086888,
    4.110722521468));
#3103 = CARTESIAN_POINT('',(-6.325983739546,16.0948297587,4.050870107173
    ));
#3104 = CARTESIAN_POINT('',(-6.273974078391,16.07945969371,
    3.994000866709));
#3105 = CARTESIAN_POINT('',(-6.221039212111,16.064868287187,
    3.940012662575));
#3106 = CARTESIAN_POINT('',(-6.167311785185,16.051026884153,
    3.888799471348));
#3107 = CARTESIAN_POINT('',(-6.112899022301,16.037906288696,
    3.84025326816));
#3108 = CARTESIAN_POINT('',(-6.009803870498,16.014615537067,
    3.754077487129));
#3109 = CARTESIAN_POINT('',(-5.961271152584,16.004283545209,
    3.715849117256));
#3110 = CARTESIAN_POINT('',(-5.912343331028,15.994462594459,
    3.679511599482));
#3111 = CARTESIAN_POINT('',(-5.863072400494,15.985135389394,
    3.645000940741));
#3112 = CARTESIAN_POINT('',(-5.813503812715,15.976285888695,
    3.612257788155));
#3113 = CARTESIAN_POINT('',(-5.76367671215,15.967899151415,3.58122686022
    ));
#3114 = CARTESIAN_POINT('',(-5.713624171633,15.959961183247,
    3.551856377997));
#3115 = CARTESIAN_POINT('',(-5.492826211284,15.926996204016,
    3.429885954844));
#3116 = CARTESIAN_POINT('',(-5.320167763386,15.906576670339,
    3.35433368024));
#3117 = CARTESIAN_POINT('',(-5.14627443099,15.89064138274,3.295373116121
    ));
#3118 = CARTESIAN_POINT('',(-4.971828129874,15.878877297465,
    3.251846000606));
#3119 = CARTESIAN_POINT('',(-4.797370922297,15.871041900252,
    3.222855030918));
#3120 = CARTESIAN_POINT('',(-4.623304399754,15.866981207591,
    3.207830468071));
#3121 = CARTESIAN_POINT('',(-4.449905438084,15.866603641529,
    3.206433473643));
#3122 = CARTESIAN_POINT('',(-4.145245928738,15.872454977759,
    3.228083417692));
#3123 = CARTESIAN_POINT('',(-4.013766566562,15.877151822348,
    3.245461742673));
#3124 = CARTESIAN_POINT('',(-3.882996949349,15.884005112754,
    3.270818917175));
#3125 = CARTESIAN_POINT('',(-3.753090299204,15.893038337647,
    3.304241849281));
#3126 = CARTESIAN_POINT('',(-3.62424201821,15.904299041629,
    3.345906454014));
#3127 = CARTESIAN_POINT('',(-3.496689904928,15.917857390092,
    3.396072343328));
#3128 = CARTESIAN_POINT('',(-3.370719418053,15.933812412101,
    3.455105924758));
#3129 = CARTESIAN_POINT('',(-3.205237951888,15.958492433252,
    3.54642200302));
#3130 = CARTESIAN_POINT('',(-3.164016064489,15.964956425294,
    3.570338773575));
#3131 = CARTESIAN_POINT('',(-3.123027407665,15.97170915084,
    3.595323858096));
#3132 = CARTESIAN_POINT('',(-3.082288050616,15.978756240294,
    3.621398089074));
#3133 = CARTESIAN_POINT('',(-3.041815959714,15.986103750473,
    3.648583876737));
#3134 = CARTESIAN_POINT('',(-3.00163108166,15.993758221231,
    3.676905418541));
#3135 = CARTESIAN_POINT('',(-2.961755426631,16.001726732077,
    3.706388908672));
#3136 = CARTESIAN_POINT('',(-2.876069190402,16.019691260471,
    3.77285766373));
#3137 = CARTESIAN_POINT('',(-2.830381269604,16.029803217353,
    3.810271904194));
#3138 = CARTESIAN_POINT('',(-2.785186531494,16.040365348871,
    3.849351790809));
#3139 = CARTESIAN_POINT('',(-2.740528894267,16.051390701869,
    3.890145596903));
#3140 = CARTESIAN_POINT('',(-2.696459386478,16.062892983859,
    3.932704040265));
#3141 = CARTESIAN_POINT('',(-2.653036481661,16.074886696258,
    3.977080776144));
#3142 = CARTESIAN_POINT('',(-2.610326432933,16.087387267638,
    4.023332890249));
#3143 = CARTESIAN_POINT('',(-2.519451502797,16.115618851498,
    4.127789750532));
#3144 = CARTESIAN_POINT('',(-2.471581963603,16.131537255661,
    4.186687845933));
#3145 = CARTESIAN_POINT('',(-2.424906671291,16.148194335455,
    4.24831904117));
#3146 = CARTESIAN_POINT('',(-2.379567152447,16.165616483038,
    4.312780987227));
#3147 = CARTESIAN_POINT('',(-2.335734025673,16.183827771312,
    4.380162753844));
#3148 = CARTESIAN_POINT('',(-2.293606248287,16.20284917852,
    4.450541960511));
#3149 = CARTESIAN_POINT('',(-2.253410363015,16.222697812831,
    4.523981907461));
#3150 = CARTESIAN_POINT('',(-2.215399744693,16.243386136939,
    4.600528706663));
#3151 = ORIENTED_EDGE('',*,*,#3152,.T.);
#3152 = EDGE_CURVE('',#3083,#3081,#3153,.T.);
#3153 = B_SPLINE_CURVE_WITH_KNOTS('',7,(#3154,#3155,#3156,#3157,#3158,
    #3159,#3160,#3161,#3162,#3163,#3164,#3165,#3166,#3167,#3168,#3169,
    #3170,#3171,#3172,#3173,#3174,#3175,#3176,#3177,#3178,#3179,#3180,
    #3181,#3182,#3183,#3184,#3185,#3186,#3187,#3188,#3189,#3190,#3191,
    #3192,#3193,#3194,#3195,#3196,#3197,#3198,#3199,#3200,#3201,#3202,
    #3203,#3204,#3205,#3206,#3207,#3208,#3209,#3210,#3211,#3212,#3213,
    #3214,#3215,#3216,#3217,#3218,#3219,#3220,#3221,#3222,#3223,#3224,
    #3225,#3226,#3227,#3228,#3229,#3230,#3231,#3232,#3233),
  .UNSPECIFIED.,.F.,.F.,(8,6,6,6,6,6,6,6,6,6,6,6,6,8),(0.,
    6.595824904061E-02,0.15319909036,0.224434305413,0.292586106594,
    0.356352610129,0.410947261967,0.568893072625,0.74474468692,
    0.800683760762,0.864587318757,0.936199968619,0.969679020135,1.),
  .UNSPECIFIED.);
#3154 = CARTESIAN_POINT('',(-2.215399744693,16.243386136939,
    4.600528706663));
#3155 = CARTESIAN_POINT('',(-2.173940361316,16.265951546251,
    4.684020721117));
#3156 = CARTESIAN_POINT('',(-2.135141651863,16.289532989832,
    4.771272062367));
#3157 = CARTESIAN_POINT('',(-2.099366814517,16.314141353833,
    4.862323009171));
#3158 = CARTESIAN_POINT('',(-2.067046013309,16.339761241183,
    4.957116592364));
#3159 = CARTESIAN_POINT('',(-2.038659151142,16.36634490343,
    5.055476142678));
#3160 = CARTESIAN_POINT('',(-2.014692037305,16.393801248454,
    5.157064619268));
#3161 = CARTESIAN_POINT('',(-1.970268492088,16.459250946249,
    5.39922850111));
#3162 = CARTESIAN_POINT('',(-1.953372702455,16.497884235906,
    5.542171672842));
#3163 = CARTESIAN_POINT('',(-1.946066340179,16.537345191254,
    5.688177207627));
#3164 = CARTESIAN_POINT('',(-1.948924900182,16.577089132593,
    5.835229790583));
#3165 = CARTESIAN_POINT('',(-1.961966795399,16.616568395014,
    5.981303061541));
#3166 = CARTESIAN_POINT('',(-1.984650144523,16.655240176272,
    6.124388652195));
#3167 = CARTESIAN_POINT('',(-2.041255233771,16.723060450541,
    6.375323666989));
#3168 = CARTESIAN_POINT('',(-2.072402388652,16.752714840308,
    6.485044909128));
#3169 = CARTESIAN_POINT('',(-2.108746851032,16.781350962136,
    6.59099855989));
#3170 = CARTESIAN_POINT('',(-2.149699469813,16.808856080505,
    6.692767497856));
#3171 = CARTESIAN_POINT('',(-2.194678387086,16.835171175621,
    6.790133349786));
#3172 = CARTESIAN_POINT('',(-2.243166697242,16.860276797378,
    6.883024150287));
#3173 = CARTESIAN_POINT('',(-2.344075278363,16.907059645948,
    7.056120689996));
#3174 = CARTESIAN_POINT('',(-2.396226887905,16.928834614239,
    7.136688072672));
#3175 = CARTESIAN_POINT('',(-2.450826412766,16.949525929539,
    7.213245939281));
#3176 = CARTESIAN_POINT('',(-2.507551216835,16.969156338445,
    7.285878452236));
#3177 = CARTESIAN_POINT('',(-2.566124347068,16.987754504023,
    7.354691664875));
#3178 = CARTESIAN_POINT('',(-2.626317337457,17.005353531327,7.4198080659
    ));
#3179 = CARTESIAN_POINT('',(-2.745622677672,17.037554996486,
    7.538953486987));
#3180 = CARTESIAN_POINT('',(-2.804544727424,17.052274550235,
    7.59341583586));
#3181 = CARTESIAN_POINT('',(-2.864566759256,17.066176050492,
    7.644851386807));
#3182 = CARTESIAN_POINT('',(-2.925554699668,17.079285130628,
    7.693354983313));
#3183 = CARTESIAN_POINT('',(-2.987392203969,17.091625574456,
    7.739014625476));
#3184 = CARTESIAN_POINT('',(-3.049980055596,17.103219729606,
    7.781912999529));
#3185 = CARTESIAN_POINT('',(-3.167392722318,17.12339474265,
    7.856560547794));
#3186 = CARTESIAN_POINT('',(-3.222036493275,17.132168644831,
    7.889023985862));
#3187 = CARTESIAN_POINT('',(-3.277113161481,17.140423623269,
    7.919567406084));
#3188 = CARTESIAN_POINT('',(-3.332573706964,17.148171414163,
    7.94823423239));
#3189 = CARTESIAN_POINT('',(-3.388373646917,17.155422659797,
    7.975063841236));
#3190 = CARTESIAN_POINT('',(-3.444472876018,17.162187074251,
    8.000092174718));
#3191 = CARTESIAN_POINT('',(-3.663896193116,17.186660955503,
    8.090645535348));
#3192 = CARTESIAN_POINT('',(-3.829111083393,17.200842877449,
    8.143118646551));
#3193 = CARTESIAN_POINT('',(-3.995673816889,17.211246270845,
    8.181611202115));
#3194 = CARTESIAN_POINT('',(-4.162876546492,17.218007571011,
    8.206628012728));
#3195 = CARTESIAN_POINT('',(-4.330086728992,17.221227121883,
    8.218540350954));
#3196 = CARTESIAN_POINT('',(-4.49674738193,17.220965217224,
    8.217571303715));
#3197 = CARTESIAN_POINT('',(-4.846758527108,17.213073768166,
    8.188372942202));
#3198 = CARTESIAN_POINT('',(-5.029715708776,17.204615647819,
    8.157077896918));
#3199 = CARTESIAN_POINT('',(-5.210592904887,17.191879514213,
    8.109954202574));
#3200 = CARTESIAN_POINT('',(-5.388589844944,17.174812404108,
    8.046805895187));
#3201 = CARTESIAN_POINT('',(-5.56273634193,17.153303918056,
    7.967224496793));
#3202 = CARTESIAN_POINT('',(-5.731909267072,17.127201099766,
    7.870644069122));
#3203 = CARTESIAN_POINT('',(-5.946492179823,17.086328481343,
    7.719415380953));
#3204 = CARTESIAN_POINT('',(-5.997624750758,17.075969701088,
    7.68108789401));
#3205 = CARTESIAN_POINT('',(-6.048055152018,17.06510696038,7.64089575339
    ));
#3206 = CARTESIAN_POINT('',(-6.097728583309,17.053730502923,
    7.598802860799));
#3207 = CARTESIAN_POINT('',(-6.146583571747,17.041829747899,
    7.554770067213));
#3208 = CARTESIAN_POINT('',(-6.194551604114,17.029393071434,
    7.50875436429));
#3209 = CARTESIAN_POINT('',(-6.295254406258,17.001573259683,
    7.405821060813));
#3210 = CARTESIAN_POINT('',(-6.347690976968,16.986024014959,
    7.348288855333));
#3211 = CARTESIAN_POINT('',(-6.39875666462,16.969739578123,7.28803643904
    ));
#3212 = CARTESIAN_POINT('',(-6.448319675179,16.952699972837,
    7.224989899483));
#3213 = CARTESIAN_POINT('',(-6.496225460395,16.934885202063,
    7.159075247617));
#3214 = CARTESIAN_POINT('',(-6.542295950998,16.916274927937,
    7.090217233352));
#3215 = CARTESIAN_POINT('',(-6.635673589652,16.875077800024,
    6.937787860072));
#3216 = CARTESIAN_POINT('',(-6.682444943557,16.852288337215,
    6.853466847681));
#3217 = CARTESIAN_POINT('',(-6.726370523745,16.828446133974,
    6.765250695687));
#3218 = CARTESIAN_POINT('',(-6.767100986546,16.803529799148,
    6.673060256833));
#3219 = CARTESIAN_POINT('',(-6.804220738636,16.777533711731,
    6.576874733389));
#3220 = CARTESIAN_POINT('',(-6.837262519503,16.750472450216,
    6.476748065782));
#3221 = CARTESIAN_POINT('',(-6.879032438665,16.709255705555,
    6.324246110538));
#3222 = CARTESIAN_POINT('',(-6.891124949524,16.696111929597,
    6.275614139492));
#3223 = CARTESIAN_POINT('',(-6.90202885936,16.682953132805,
    6.226926591364));
#3224 = CARTESIAN_POINT('',(-6.911765579842,16.66977632389,
    6.178172398377));
#3225 = CARTESIAN_POINT('',(-6.920351695413,16.656577079036,
    6.129335192416));
#3226 = CARTESIAN_POINT('',(-6.927798250974,16.643349442071,
    6.080392935648));
#3227 = CARTESIAN_POINT('',(-6.939826438517,16.618073361358,
    5.986871437008));
#3228 = CARTESIAN_POINT('',(-6.944654660383,16.605941633258,
    5.941984043039));
#3229 = CARTESIAN_POINT('',(-6.948565740542,16.593699631121,
    5.896688635131));
#3230 = CARTESIAN_POINT('',(-6.951531951553,16.581359847497,
    5.851031435724));
#3231 = CARTESIAN_POINT('',(-6.953528295872,16.56893651788,5.80506511614
    ));
#3232 = CARTESIAN_POINT('',(-6.95453399856,16.556443861867,
    5.758842288891));
#3233 = CARTESIAN_POINT('',(-6.954534,16.543894324329,5.712409));
#3234 = FACE_BOUND('',#3235,.T.);
#3235 = EDGE_LOOP('',(#3236,#3293));
#3236 = ORIENTED_EDGE('',*,*,#3237,.T.);
#3237 = EDGE_CURVE('',#3238,#3240,#3242,.T.);
#3238 = VERTEX_POINT('',#3239);
#3239 = CARTESIAN_POINT('',(-8.237313,21.039533783786,22.346275));
#3240 = VERTEX_POINT('',#3241);
#3241 = CARTESIAN_POINT('',(-3.731136800114,20.636363634714,
    20.854545448436));
#3242 = B_SPLINE_CURVE_WITH_KNOTS('',7,(#3243,#3244,#3245,#3246,#3247,
    #3248,#3249,#3250,#3251,#3252,#3253,#3254,#3255,#3256,#3257,#3258,
    #3259,#3260,#3261,#3262,#3263,#3264,#3265,#3266,#3267,#3268,#3269,
    #3270,#3271,#3272,#3273,#3274,#3275,#3276,#3277,#3278,#3279,#3280,
    #3281,#3282,#3283,#3284,#3285,#3286,#3287,#3288,#3289,#3290,#3291,
    #3292),.UNSPECIFIED.,.F.,.F.,(8,6,6,6,6,6,6,6,8),(0.,
    4.392911610555E-02,0.161879279218,0.334868421041,0.413069098919,
    0.6322017902,0.832709803816,0.905793303332,1.),.UNSPECIFIED.);
#3243 = CARTESIAN_POINT('',(-8.237313,21.039533783786,22.346275));
#3244 = CARTESIAN_POINT('',(-8.237313,21.026313939816,22.297361577312));
#3245 = CARTESIAN_POINT('',(-8.23619648107,21.013059888989,
    22.24832158925));
#3246 = CARTESIAN_POINT('',(-8.233953072554,20.999787538599,
    22.19921389281));
#3247 = CARTESIAN_POINT('',(-8.230577220813,20.986513131491,
    22.150098586509));
#3248 = CARTESIAN_POINT('',(-8.226068503709,20.973253224245,
    22.101036929697));
#3249 = CARTESIAN_POINT('',(-8.220431945087,20.960024665369,
    22.052091261859));
#3250 = CARTESIAN_POINT('',(-8.195544795979,20.911455880885,
    21.872386759267));
#3251 = CARTESIAN_POINT('',(-8.169348322811,20.876398079587,
    21.742672894465));
#3252 = CARTESIAN_POINT('',(-8.13529963372,20.842032374483,
    21.61551978558));
#3253 = CARTESIAN_POINT('',(-8.093900791844,20.808643920458,
    21.491982505685));
#3254 = CARTESIAN_POINT('',(-8.045819615173,20.77645421815,
    21.372880607147));
#3255 = CARTESIAN_POINT('',(-7.991808493337,20.745630241479,
    21.258831893464));
#3256 = CARTESIAN_POINT('',(-7.845929858311,20.673259480408,
    20.9910600775));
#3257 = CARTESIAN_POINT('',(-7.748168789733,20.633426662781,
    20.843678652282));
#3258 = CARTESIAN_POINT('',(-7.641553677396,20.596986433938,
    20.708849805563));
#3259 = CARTESIAN_POINT('',(-7.528079379716,20.563945267879,
    20.586597491144));
#3260 = CARTESIAN_POINT('',(-7.409372618382,20.534214839369,
    20.476594905656));
#3261 = CARTESIAN_POINT('',(-7.28666134577,20.507643691337,
    20.378281657938));
#3262 = CARTESIAN_POINT('',(-7.103752125947,20.473406785775,
    20.25160510736));
#3263 = CARTESIAN_POINT('',(-7.046156682075,20.463362160037,
    20.214439992129));
#3264 = CARTESIAN_POINT('',(-6.987990130131,20.453917776856,
    20.17949577436));
#3265 = CARTESIAN_POINT('',(-6.929325034054,20.445060418071,
    20.146723546854));
#3266 = CARTESIAN_POINT('',(-6.870225831841,20.436777476067,
    20.11607666144));
#3267 = CARTESIAN_POINT('',(-6.810748991494,20.429056981472,
    20.087510831438));
#3268 = CARTESIAN_POINT('',(-6.583356240115,20.401797790959,
    19.986651826541));
#3269 = CARTESIAN_POINT('',(-6.413273400928,20.386046130011,
    19.928370681033));
#3270 = CARTESIAN_POINT('',(-6.241656991765,20.374363795737,
    19.885146044219));
#3271 = CARTESIAN_POINT('',(-6.069309054314,20.366583798469,
    19.856360054327));
#3272 = CARTESIAN_POINT('',(-5.896907722202,20.362580970289,
    19.841549590062));
#3273 = CARTESIAN_POINT('',(-5.72500965754,20.362279961641,
    19.840435858065));
#3274 = CARTESIAN_POINT('',(-5.397642461075,20.368782922179,
    19.864496812054));
#3275 = CARTESIAN_POINT('',(-5.242125343921,20.374983208374,
    19.887437870976));
#3276 = CARTESIAN_POINT('',(-5.08786846154,20.38426480661,19.92177978445
    ));
#3277 = CARTESIAN_POINT('',(-4.935326930835,20.396661986084,
    19.967649348502));
#3278 = CARTESIAN_POINT('',(-4.785043782591,20.412236916841,
    20.025276592304));
#3279 = CARTESIAN_POINT('',(-4.637660218844,20.431083084714,
    20.095007413436));
#3280 = CARTESIAN_POINT('',(-4.441561863925,20.461466503494,
    20.207426062921));
#3281 = CARTESIAN_POINT('',(-4.389672626457,20.470036238303,
    20.239134081713));
#3282 = CARTESIAN_POINT('',(-4.338317113738,20.479066151545,
    20.27254476071));
#3283 = CARTESIAN_POINT('',(-4.287540553303,20.48856326429,
    20.307684077868));
#3284 = CARTESIAN_POINT('',(-4.237393473798,20.4985349636,
    20.344579365315));
#3285 = CARTESIAN_POINT('',(-4.187931704985,20.50898900253,
    20.383259309354));
#3286 = CARTESIAN_POINT('',(-4.07642094392,20.534041266889,
    20.475952687481));
#3287 = CARTESIAN_POINT('',(-4.014870161525,20.548963010414,
    20.531163138527));
#3288 = CARTESIAN_POINT('',(-3.954691699295,20.564716801512,
    20.589452165589));
#3289 = CARTESIAN_POINT('',(-3.896038871472,20.581319724617,
    20.650882981077));
#3290 = CARTESIAN_POINT('',(-3.839089913071,20.598787130171,
    20.715512381628));
#3291 = CARTESIAN_POINT('',(-3.784047255155,20.617131887005,
    20.783387981911));
#3292 = CARTESIAN_POINT('',(-3.731136800114,20.636363634714,
    20.854545448436));
#3293 = ORIENTED_EDGE('',*,*,#3294,.T.);
#3294 = EDGE_CURVE('',#3240,#3238,#3295,.T.);
#3295 = B_SPLINE_CURVE_WITH_KNOTS('',7,(#3296,#3297,#3298,#3299,#3300,
    #3301,#3302,#3303,#3304,#3305,#3306,#3307,#3308,#3309,#3310,#3311,
    #3312,#3313,#3314,#3315,#3316,#3317,#3318,#3319,#3320,#3321,#3322,
    #3323,#3324,#3325,#3326,#3327,#3328,#3329,#3330,#3331,#3332,#3333,
    #3334,#3335,#3336,#3337,#3338,#3339,#3340,#3341,#3342,#3343,#3344,
    #3345,#3346,#3347,#3348,#3349,#3350,#3351,#3352,#3353,#3354,#3355,
    #3356,#3357,#3358,#3359,#3360,#3361,#3362,#3363,#3364,#3365,#3366,
    #3367,#3368,#3369,#3370,#3371,#3372,#3373,#3374,#3375,#3376,#3377,
    #3378,#3379,#3380,#3381,#3382,#3383,#3384,#3385,#3386,#3387),
  .UNSPECIFIED.,.F.,.F.,(8,6,6,6,6,6,6,6,6,6,6,6,6,6,6,8),(0.,
    9.961087032617E-02,0.160995483474,0.215521798072,0.29566827464,
    0.369165746948,0.426473943053,0.471798974209,0.598170318278,
    0.714777763307,0.760267265117,0.817853605071,0.887841553458,
    0.94653915819,0.975215532916,1.),.UNSPECIFIED.);
#3296 = CARTESIAN_POINT('',(-3.731136800114,20.636363634714,
    20.854545448436));
#3297 = CARTESIAN_POINT('',(-3.651250166983,20.665400609968,
    20.961982256877));
#3298 = CARTESIAN_POINT('',(-3.576228611361,20.696458099824,
    21.076894969343));
#3299 = CARTESIAN_POINT('',(-3.506848475949,20.72956901592,21.1994053589
    ));
#3300 = CARTESIAN_POINT('',(-3.444103790671,20.764717432476,
    21.329454500154));
#3301 = CARTESIAN_POINT('',(-3.389123424947,20.801815134073,
    21.466715996066));
#3302 = CARTESIAN_POINT('',(-3.343109719768,20.840681665359,
    21.610522161824));
#3303 = CARTESIAN_POINT('',(-3.284922232256,20.905833400279,
    21.851583581028));
#3304 = CARTESIAN_POINT('',(-3.266539615755,20.931221664547,
    21.945520158818));
#3305 = CARTESIAN_POINT('',(-3.252216886727,20.957066570854,
    22.041146312156));
#3306 = CARTESIAN_POINT('',(-3.242164341317,20.983265293684,
    22.138081586627));
#3307 = CARTESIAN_POINT('',(-3.23653659223,21.009702282852,
    22.235898446548));
#3308 = CARTESIAN_POINT('',(-3.235416275173,21.036248782908,
    22.334120496753));
#3309 = CARTESIAN_POINT('',(-3.241788215084,21.08631343025,
    22.519359691921));
#3310 = CARTESIAN_POINT('',(-3.248333258698,21.109845341364,
    22.60642776304));
#3311 = CARTESIAN_POINT('',(-3.258420001671,21.133260335015,
    22.693063239551));
#3312 = CARTESIAN_POINT('',(-3.271989176631,21.156469000352,
    22.778935301296));
#3313 = CARTESIAN_POINT('',(-3.288936394747,21.179389957458,
    22.863742842589));
#3314 = CARTESIAN_POINT('',(-3.309120407654,21.201949664277,
    22.947213757818));
#3315 = CARTESIAN_POINT('',(-3.366547210399,21.256614160711,
    23.149472394626));
#3316 = CARTESIAN_POINT('',(-3.407352417703,21.288226495238,
    23.266438032376));
#3317 = CARTESIAN_POINT('',(-3.454267751232,21.318730717853,
    23.379303656049));
#3318 = CARTESIAN_POINT('',(-3.506694065782,21.34800016748,
    23.48760061967));
#3319 = CARTESIAN_POINT('',(-3.56402557284,21.375954888777,
    23.591033088469));
#3320 = CARTESIAN_POINT('',(-3.625698631064,21.40255074721,
    23.689437764672));
#3321 = CARTESIAN_POINT('',(-3.751298130374,21.450902417927,
    23.868338946325));
#3322 = CARTESIAN_POINT('',(-3.814610891152,21.472875734585,
    23.949640217958));
#3323 = CARTESIAN_POINT('',(-3.880782457196,21.493685560894,
    24.026636575305));
#3324 = CARTESIAN_POINT('',(-3.949472423454,21.513335072096,
    24.09933976675));
#3325 = CARTESIAN_POINT('',(-4.020376317487,21.531835617277,
    24.167791783919));
#3326 = CARTESIAN_POINT('',(-4.093230046599,21.549204527249,
    24.232056750817));
#3327 = CARTESIAN_POINT('',(-4.225969972165,21.578140083551,
    24.339118309134));
#3328 = CARTESIAN_POINT('',(-4.285172943192,21.590141039893,
    24.3835218476));
#3329 = CARTESIAN_POINT('',(-4.345316103376,21.601475300696,
    24.425458612569));
#3330 = CARTESIAN_POINT('',(-4.406300986092,21.612152421468,
    24.464963959427));
#3331 = CARTESIAN_POINT('',(-4.468037836703,21.622181931801,
    24.50207314766));
#3332 = CARTESIAN_POINT('',(-4.53044563647,21.631573263186,
    24.536821073782));
#3333 = CARTESIAN_POINT('',(-4.643283936164,21.647265866543,
    24.594883706204));
#3334 = CARTESIAN_POINT('',(-4.693489262739,21.653802518764,
    24.619069319424));
#3335 = CARTESIAN_POINT('',(-4.744031820018,21.659950123962,
    24.641815458654));
#3336 = CARTESIAN_POINT('',(-4.794877329904,21.665712938449,
    24.663137872255));
#3337 = CARTESIAN_POINT('',(-4.845993522383,21.671094984382,
    24.683051442207));
#3338 = CARTESIAN_POINT('',(-4.897350135523,21.676100049761,
    24.701570184111));
#3339 = CARTESIAN_POINT('',(-5.092698541609,21.693645224038,
    24.766487328937));
#3340 = CARTESIAN_POINT('',(-5.238103760036,21.703653838566,
    24.803519202688));
#3341 = CARTESIAN_POINT('',(-5.384552586231,21.710838852528,
    24.830103754348));
#3342 = CARTESIAN_POINT('',(-5.531506074981,21.715257020879,
    24.846450977247));
#3343 = CARTESIAN_POINT('',(-5.678463617987,21.71695086946,
    24.852718216996));
#3344 = CARTESIAN_POINT('',(-5.824959787262,21.715949833374,
    24.849014383479));
#3345 = CARTESIAN_POINT('',(-6.104915861127,21.70885948108,
    24.822780079991));
#3346 = CARTESIAN_POINT('',(-6.238476562432,21.70317009226,
    24.801729341356));
#3347 = CARTESIAN_POINT('',(-6.37090226597,21.695202755324,
    24.772250194694));
#3348 = CARTESIAN_POINT('',(-6.501818926687,21.684952694954,
    24.734324971323));
#3349 = CARTESIAN_POINT('',(-6.630822989403,21.672406404991,
    24.687903698462));
#3350 = CARTESIAN_POINT('',(-6.75747882007,21.657540767533,
    24.632900839866));
#3351 = CARTESIAN_POINT('',(-6.929619756968,21.633597205526,
    24.544309660442));
#3352 = CARTESIAN_POINT('',(-6.97749599808,21.626519255216,
    24.518121244292));
#3353 = CARTESIAN_POINT('',(-7.02491110571,21.619080551856,
    24.490598041863));
#3354 = CARTESIAN_POINT('',(-7.071833832549,21.611278801473,
    24.461731565445));
#3355 = CARTESIAN_POINT('',(-7.118230897231,21.603111535464,
    24.431512681209));
#3356 = CARTESIAN_POINT('',(-7.164066984337,21.594576110597,
    24.399931609203));
#3357 = CARTESIAN_POINT('',(-7.266572397933,21.574394864296,
    24.32526099789));
#3358 = CARTESIAN_POINT('',(-7.322879769885,21.562525779703,
    24.281345384894));
#3359 = CARTESIAN_POINT('',(-7.378152052906,21.550056493238,
    24.235209024973));
#3360 = CARTESIAN_POINT('',(-7.432305885599,21.536981150061,
    24.18683025522));
#3361 = CARTESIAN_POINT('',(-7.485249363615,21.523294043541,
    24.136187961096));
#3362 = CARTESIAN_POINT('',(-7.536882050751,21.508989656302,
    24.083261728311));
#3363 = CARTESIAN_POINT('',(-7.648121626015,21.475921125359,
    23.960908163822));
#3364 = CARTESIAN_POINT('',(-7.707045481859,21.456861638351,
    23.890388061892));
#3365 = CARTESIAN_POINT('',(-7.763675433431,21.436873723987,
    23.816432778747));
#3366 = CARTESIAN_POINT('',(-7.817787016848,21.415950986249,
    23.739018649116));
#3367 = CARTESIAN_POINT('',(-7.869126048595,21.394092473061,
    23.65814215032));
#3368 = CARTESIAN_POINT('',(-7.917412245623,21.371303999992,
    23.573824799962));
#3369 = CARTESIAN_POINT('',(-8.000025312915,21.327718924062,
    23.412560019022));
#3370 = CARTESIAN_POINT('',(-8.035343573807,21.30719595457,
    23.336625031904));
#3371 = CARTESIAN_POINT('',(-8.068118322448,21.286040259806,
    23.258348961277));
#3372 = CARTESIAN_POINT('',(-8.098151084896,21.26426943103,
    23.177796894803));
#3373 = CARTESIAN_POINT('',(-8.125233147813,21.241910714253,
    23.09506964273));
#3374 = CARTESIAN_POINT('',(-8.149154487326,21.21900276806,
    23.010310241815));
#3375 = CARTESIAN_POINT('',(-8.179756292584,21.184162874925,
    22.881402637216));
#3376 = CARTESIAN_POINT('',(-8.188997232199,21.172609935986,
    22.838656763142));
#3377 = CARTESIAN_POINT('',(-8.197411296882,21.160944884669,
    22.795496073268));
#3378 = CARTESIAN_POINT('',(-8.20497560844,21.149174892119,
    22.751947100832));
#3379 = CARTESIAN_POINT('',(-8.211668630357,21.137308020567,
    22.708039676089));
#3380 = CARTESIAN_POINT('',(-8.217470167797,21.125353223329,
    22.66380692631));
#3381 = CARTESIAN_POINT('',(-8.226588742286,21.102920547604,
    22.580806026128));
#3382 = CARTESIAN_POINT('',(-8.230136573914,21.092461973575,
    22.54210930222));
#3383 = CARTESIAN_POINT('',(-8.232992647249,21.081951363808,
    22.503220046081));
#3384 = CARTESIAN_POINT('',(-8.235146402684,21.071395756381,
    22.464164298602));
#3385 = CARTESIAN_POINT('',(-8.236588936245,21.060802486364,
    22.424969199539));
#3386 = CARTESIAN_POINT('',(-8.237312999587,21.050179185816,
    22.385662987511));
#3387 = CARTESIAN_POINT('',(-8.237313,21.039533783786,22.346275));
#3388 = B_SPLINE_SURFACE_WITH_KNOTS('',1,1,(
    (#3389,#3390)
    ,(#3391,#3392
    )),.UNSPECIFIED.,.F.,.F.,.F.,(2,2),(2,2),(3.499999999812,
    28.500000000186),(0.,1.),.PIECEWISE_BEZIER_KNOTS.);
#3389 = CARTESIAN_POINT('',(7.500000000113,15.,0.));
#3390 = CARTESIAN_POINT('',(12.500000000188,25.,37.));
#3391 = CARTESIAN_POINT('',(-7.500000000113,15.000000000006,0.));
#3392 = CARTESIAN_POINT('',(-12.50000000018,25.,37.));
#3393 = ADVANCED_FACE('',(#3394),#3413,.F.);
#3394 = FACE_BOUND('',#3395,.F.);
#3395 = EDGE_LOOP('',(#3396,#3397,#3405,#3412));
#3396 = ORIENTED_EDGE('',*,*,#886,.F.);
#3397 = ORIENTED_EDGE('',*,*,#3398,.T.);
#3398 = EDGE_CURVE('',#887,#3399,#3401,.T.);
#3399 = VERTEX_POINT('',#3400);
#3400 = CARTESIAN_POINT('',(-10.25,11.25,-4.));
#3401 = LINE('',#3402,#3403);
#3402 = CARTESIAN_POINT('',(62.,11.25,-4.));
#3403 = VECTOR('',#3404,1.);
#3404 = DIRECTION('',(-1.,-0.,-0.));
#3405 = ORIENTED_EDGE('',*,*,#3406,.T.);
#3406 = EDGE_CURVE('',#3399,#3399,#3407,.T.);
#3407 = CIRCLE('',#3408,1.25);
#3408 = AXIS2_PLACEMENT_3D('',#3409,#3410,#3411);
#3409 = CARTESIAN_POINT('',(-10.25,10.,-4.));
#3410 = DIRECTION('',(1.,0.,0.));
#3411 = DIRECTION('',(0.,1.,0.));
#3412 = ORIENTED_EDGE('',*,*,#3398,.F.);
#3413 = CYLINDRICAL_SURFACE('',#3414,1.25);
#3414 = AXIS2_PLACEMENT_3D('',#3415,#3416,#3417);
#3415 = CARTESIAN_POINT('',(62.,10.,-4.));
#3416 = DIRECTION('',(1.,0.,0.));
#3417 = DIRECTION('',(0.,1.,0.));
#3418 = ADVANCED_FACE('',(#3419),#3438,.F.);
#3419 = FACE_BOUND('',#3420,.F.);
#3420 = EDGE_LOOP('',(#3421,#3422,#3430,#3437));
#3421 = ORIENTED_EDGE('',*,*,#897,.F.);
#3422 = ORIENTED_EDGE('',*,*,#3423,.T.);
#3423 = EDGE_CURVE('',#898,#3424,#3426,.T.);
#3424 = VERTEX_POINT('',#3425);
#3425 = CARTESIAN_POINT('',(-10.25,21.75,32.));
#3426 = LINE('',#3427,#3428);
#3427 = CARTESIAN_POINT('',(62.,21.75,32.));
#3428 = VECTOR('',#3429,1.);
#3429 = DIRECTION('',(-1.,-0.,-0.));
#3430 = ORIENTED_EDGE('',*,*,#3431,.T.);
#3431 = EDGE_CURVE('',#3424,#3424,#3432,.T.);
#3432 = CIRCLE('',#3433,1.25);
#3433 = AXIS2_PLACEMENT_3D('',#3434,#3435,#3436);
#3434 = CARTESIAN_POINT('',(-10.25,20.5,32.));
#3435 = DIRECTION('',(1.,0.,0.));
#3436 = DIRECTION('',(0.,1.,0.));
#3437 = ORIENTED_EDGE('',*,*,#3423,.F.);
#3438 = CYLINDRICAL_SURFACE('',#3439,1.25);
#3439 = AXIS2_PLACEMENT_3D('',#3440,#3441,#3442);
#3440 = CARTESIAN_POINT('',(62.,20.5,32.));
#3441 = DIRECTION('',(1.,0.,0.));
#3442 = DIRECTION('',(0.,1.,0.));
#3443 = ADVANCED_FACE('',(#3444),#3454,.T.);
#3444 = FACE_BOUND('',#3445,.T.);
#3445 = EDGE_LOOP('',(#3446,#3447,#3452,#3453));
#3446 = ORIENTED_EDGE('',*,*,#938,.T.);
#3447 = ORIENTED_EDGE('',*,*,#3448,.T.);
#3448 = EDGE_CURVE('',#939,#3041,#3449,.T.);
#3449 = B_SPLINE_CURVE_WITH_KNOTS('',1,(#3450,#3451),.UNSPECIFIED.,.F.,
  .F.,(2,2),(0.,1.),.PIECEWISE_BEZIER_KNOTS.);
#3450 = CARTESIAN_POINT('',(-9.513148127658,14.864293949465,0.));
#3451 = CARTESIAN_POINT('',(-16.,25.,37.));
#3452 = ORIENTED_EDGE('',*,*,#3048,.F.);
#3453 = ORIENTED_EDGE('',*,*,#3071,.F.);
#3454 = B_SPLINE_SURFACE_WITH_KNOTS('',4,1,(
    (#3455,#3456)
    ,(#3457,#3458)
    ,(#3459,#3460)
    ,(#3461,#3462)
    ,(#3463,#3464
    )),.UNSPECIFIED.,.F.,.F.,.F.,(5,5),(2,2),(28.500000000186,32.),(0.,
    1.),.PIECEWISE_BEZIER_KNOTS.);
#3455 = CARTESIAN_POINT('',(-7.500000000113,15.,0.));
#3456 = CARTESIAN_POINT('',(-12.50000000018,25.,37.));
#3457 = CARTESIAN_POINT('',(-8.004810303561,14.999999999996,0.));
#3458 = CARTESIAN_POINT('',(-13.37500000013,25.,37.));
#3459 = CARTESIAN_POINT('',(-8.509621066615,14.977348112163,0.));
#3460 = CARTESIAN_POINT('',(-14.25000000009,25.,37.));
#3461 = CARTESIAN_POINT('',(-9.01290487838,14.932044477279,0.));
#3462 = CARTESIAN_POINT('',(-15.12500000004,25.,37.));
#3463 = CARTESIAN_POINT('',(-9.513148127658,14.864293949465,0.));
#3464 = CARTESIAN_POINT('',(-16.,25.,37.));
#3465 = ADVANCED_FACE('',(#3466,#3675),#3835,.T.);
#3466 = FACE_BOUND('',#3467,.T.);
#3467 = EDGE_LOOP('',(#3468,#3469,#3470,#3501,#3660,#3661,#3668));
#3468 = ORIENTED_EDGE('',*,*,#3448,.F.);
#3469 = ORIENTED_EDGE('',*,*,#947,.T.);
#3470 = ORIENTED_EDGE('',*,*,#3471,.T.);
#3471 = EDGE_CURVE('',#948,#3472,#3474,.T.);
#3472 = VERTEX_POINT('',#3473);
#3473 = CARTESIAN_POINT('',(-12.5,15.5,4.050477497351));
#3474 = B_SPLINE_CURVE_WITH_KNOTS('',7,(#3475,#3476,#3477,#3478,#3479,
    #3480,#3481,#3482,#3483,#3484,#3485,#3486,#3487,#3488,#3489,#3490,
    #3491,#3492,#3493,#3494,#3495,#3496,#3497,#3498,#3499,#3500),
  .UNSPECIFIED.,.F.,.F.,(8,6,6,6,8),(0.,0.336929717329,0.827269825456,
    0.917956602083,1.),.UNSPECIFIED.);
#3475 = CARTESIAN_POINT('',(-12.90674519875,13.991679896109,0.));
#3476 = CARTESIAN_POINT('',(-12.85841176567,14.074779569085,
    0.189912013397));
#3477 = CARTESIAN_POINT('',(-12.81535041456,14.155963015863,
    0.381068913185));
#3478 = CARTESIAN_POINT('',(-12.77671443323,14.23553501378,
    0.573180049148));
#3479 = CARTESIAN_POINT('',(-12.74197833632,14.313677178271,
    0.766052389342));
#3480 = CARTESIAN_POINT('',(-12.71072557029,14.390536916043,
    0.95954364952));
#3481 = CARTESIAN_POINT('',(-12.68263831012,14.466231421849,
    1.153560583321));
#3482 = CARTESIAN_POINT('',(-12.62080607053,14.649480825666,
    1.631092151895));
#3483 = CARTESIAN_POINT('',(-12.59031368569,14.755833225571,
    1.915091355026));
#3484 = CARTESIAN_POINT('',(-12.56518008648,14.860225426165,
    2.199834075934));
#3485 = CARTESIAN_POINT('',(-12.54488795273,14.962852683579,
    2.48516909186));
#3486 = CARTESIAN_POINT('',(-12.5290346578,15.063872936422,
    2.770982188195));
#3487 = CARTESIAN_POINT('',(-12.5173153003,15.163413191411,
    3.057194039167));
#3488 = CARTESIAN_POINT('',(-12.50804123251,15.279739971175,
    3.39675340684));
#3489 = CARTESIAN_POINT('',(-12.5067272409,15.297845007141,
    3.449750946475));
#3490 = CARTESIAN_POINT('',(-12.50554511576,15.315899627073,
    3.502747563209));
#3491 = CARTESIAN_POINT('',(-12.5044932962,15.333904649223,
    3.555743277904));
#3492 = CARTESIAN_POINT('',(-12.50357030043,15.35186085819,
    3.608738110008));
#3493 = CARTESIAN_POINT('',(-12.50277472579,15.369769004923,
    3.661732077557));
#3494 = CARTESIAN_POINT('',(-12.5014995797,15.403788291159,3.76266752968
    ));
#3495 = CARTESIAN_POINT('',(-12.50099700682,15.419910905012,
    3.810617707238));
#3496 = CARTESIAN_POINT('',(-12.50059661499,15.435998066917,
    3.858575482661));
#3497 = CARTESIAN_POINT('',(-12.50029753171,15.452050174953,
    3.90654058168));
#3498 = CARTESIAN_POINT('',(-12.50009892472,15.468067617261,
    3.954512765101));
#3499 = CARTESIAN_POINT('',(-12.5,15.48405077248,4.002491822485));
#3500 = CARTESIAN_POINT('',(-12.5,15.5,4.050477497351));
#3501 = ORIENTED_EDGE('',*,*,#3502,.T.);
#3502 = EDGE_CURVE('',#3472,#957,#3503,.T.);
#3503 = B_SPLINE_CURVE_WITH_KNOTS('',8,(#3504,#3505,#3506,#3507,#3508,
    #3509,#3510,#3511,#3512,#3513,#3514,#3515,#3516,#3517,#3518,#3519,
    #3520,#3521,#3522,#3523,#3524,#3525,#3526,#3527,#3528,#3529,#3530,
    #3531,#3532,#3533,#3534,#3535,#3536,#3537,#3538,#3539,#3540,#3541,
    #3542,#3543,#3544,#3545,#3546,#3547,#3548,#3549,#3550,#3551,#3552,
    #3553,#3554,#3555,#3556,#3557,#3558,#3559,#3560,#3561,#3562,#3563,
    #3564,#3565,#3566,#3567,#3568,#3569,#3570,#3571,#3572,#3573,#3574,
    #3575,#3576,#3577,#3578,#3579,#3580,#3581,#3582,#3583,#3584,#3585,
    #3586,#3587,#3588,#3589,#3590,#3591,#3592,#3593,#3594,#3595,#3596,
    #3597,#3598,#3599,#3600,#3601,#3602,#3603,#3604,#3605,#3606,#3607,
    #3608,#3609,#3610,#3611,#3612,#3613,#3614,#3615,#3616,#3617,#3618,
    #3619,#3620,#3621,#3622,#3623,#3624,#3625,#3626,#3627,#3628,#3629,
    #3630,#3631,#3632,#3633,#3634,#3635,#3636,#3637,#3638,#3639,#3640,
    #3641,#3642,#3643,#3644,#3645,#3646,#3647,#3648,#3649,#3650,#3651,
    #3652,#3653,#3654,#3655,#3656,#3657,#3658,#3659),.UNSPECIFIED.,.F.,
  .F.,(9,7,7,7,7,7,7,7,7,7,7,7,7,7,7,7,7,7,7,7,7,7,9),(0.,
    8.711186086942E-02,0.198593360737,0.313962597338,0.352903167577,
    0.380310424774,0.413467489959,0.423637929441,0.430699607819,
    0.436233651697,0.44395347275,0.448361733112,0.457768048397,
    0.474859710761,0.49766643539,0.527801939149,0.568312809719,
    0.656510608703,0.745843484152,0.804364262435,0.887545415947,
    0.978092077038,1.),.UNSPECIFIED.);
#3504 = CARTESIAN_POINT('',(-12.5,15.5,4.050477497351));
#3505 = CARTESIAN_POINT('',(-12.5,15.613687255134,4.392522901054));
#3506 = CARTESIAN_POINT('',(-12.50492354949,15.725684593252,
    4.734894120321));
#3507 = CARTESIAN_POINT('',(-12.51451535023,15.836116295212,
    5.077520766216));
#3508 = CARTESIAN_POINT('',(-12.52859836274,15.94507736465,
    5.420340782378));
#3509 = CARTESIAN_POINT('',(-12.54705432665,16.052641526036,
    5.763299052761));
#3510 = CARTESIAN_POINT('',(-12.56981141083,16.158866174784,
    6.106346494189));
#3511 = CARTESIAN_POINT('',(-12.59683899339,16.263794279441,
    6.449439633725));
#3512 = CARTESIAN_POINT('',(-12.66821931839,16.500110899665,
    7.231624600948));
#3513 = CARTESIAN_POINT('',(-12.71530163269,16.630682945632,
    7.670698592114));
#3514 = CARTESIAN_POINT('',(-12.7694193952,16.759231055263,
    8.109690974673));
#3515 = CARTESIAN_POINT('',(-12.83070860028,16.88576510624,8.54851547768
    ));
#3516 = CARTESIAN_POINT('',(-12.89940615376,17.010248559854,
    8.987071088301));
#3517 = CARTESIAN_POINT('',(-12.97585993072,17.132590908415,
    9.425241667363));
#3518 = CARTESIAN_POINT('',(-13.06056109326,17.252627182762,
    9.862895321116));
#3519 = CARTESIAN_POINT('',(-13.25110170173,17.491637991307,
    10.752110993198));
#3520 = CARTESIAN_POINT('',(-13.35753481555,17.610376252636,
    11.203430794215));
#3521 = CARTESIAN_POINT('',(-13.47428198946,17.726050434738,
    11.653855889883));
#3522 = CARTESIAN_POINT('',(-13.60237272995,17.838215731466,
    12.103215260312));
#3523 = CARTESIAN_POINT('',(-13.74304517544,17.946252181985,
    12.551163369395));
#3524 = CARTESIAN_POINT('',(-13.89807295066,18.049125366273,
    12.997135609296));
#3525 = CARTESIAN_POINT('',(-14.06962440818,18.14547136554,
    13.440372212812));
#3526 = CARTESIAN_POINT('',(-14.32660130664,18.261920427016,
    14.028049393448));
#3527 = CARTESIAN_POINT('',(-14.3937829085,18.29024342749,
    14.175884314386));
#3528 = CARTESIAN_POINT('',(-14.46345080387,18.31739838822,
    14.323209108935));
#3529 = CARTESIAN_POINT('',(-14.53577935336,18.343256947932,
    14.469959716539));
#3530 = CARTESIAN_POINT('',(-14.61096397857,18.367666314365,
    14.616050970971));
#3531 = CARTESIAN_POINT('',(-14.68923004887,18.390441731625,
    14.761374573722));
#3532 = CARTESIAN_POINT('',(-14.77085032554,18.411352234009,
    14.905794928751));
#3533 = CARTESIAN_POINT('',(-14.91622156501,18.443294568765,
    15.15003435115));
#3534 = CARTESIAN_POINT('',(-14.97809632489,18.455415628989,
    15.250378978904));
#3535 = CARTESIAN_POINT('',(-15.04191937627,18.466360921464,
    15.350126333132));
#3536 = CARTESIAN_POINT('',(-15.10782809756,18.47600699675,
    15.449201725219));
#3537 = CARTESIAN_POINT('',(-15.17597293251,18.484208505161,
    15.547506410442));
#3538 = CARTESIAN_POINT('',(-15.24652422847,18.490791788469,
    15.644915070445));
#3539 = CARTESIAN_POINT('',(-15.31968609262,18.495542459661,
    15.741270534347));
#3540 = CARTESIAN_POINT('',(-15.48769912971,18.501386277595,
    15.951433200521));
#3541 = CARTESIAN_POINT('',(-15.58360341147,18.50149248176,
    16.064312516477));
#3542 = CARTESIAN_POINT('',(-15.68412567131,18.498065975515,
    16.17504096909));
#3543 = CARTESIAN_POINT('',(-15.78992543405,18.490465395586,
    16.283220559832));
#3544 = CARTESIAN_POINT('',(-15.90157253646,18.477896212617,
    16.388082636659));
#3545 = CARTESIAN_POINT('',(-16.01969515526,18.459221242556,
    16.488340000908));
#3546 = CARTESIAN_POINT('',(-16.144810233,18.433130706746,
    16.582331857691));
#3547 = CARTESIAN_POINT('',(-16.31893258967,18.386371501051,
    16.693528418545));
#3548 = CARTESIAN_POINT('',(-16.36052919392,18.374494602554,
    16.718766563857));
#3549 = CARTESIAN_POINT('',(-16.40286492432,18.36165817478,
    16.743058094959));
#3550 = CARTESIAN_POINT('',(-16.44594154888,18.347801996205,
    16.76630281521));
#3551 = CARTESIAN_POINT('',(-16.48974682031,18.332865262102,
    16.788384623975));
#3552 = CARTESIAN_POINT('',(-16.53425312847,18.316788656534,
    16.809173732182));
#3553 = CARTESIAN_POINT('',(-16.57941562542,18.299517465304,
    16.828529944242));
#3554 = CARTESIAN_POINT('',(-16.6569385021,18.268152408951,
    16.858650218756));
#3555 = CARTESIAN_POINT('',(-16.68898984942,18.254702018874,
    16.870231030129));
#3556 = CARTESIAN_POINT('',(-16.72129790893,18.240641296909,
    16.880999399797));
#3557 = CARTESIAN_POINT('',(-16.75383002775,18.22595998279,
    16.890903273955));
#3558 = CARTESIAN_POINT('',(-16.78654655058,18.210652219815,
    16.89989063228));
#3559 = CARTESIAN_POINT('',(-16.8194005142,18.194717955995,
    16.907911534567));
#3560 = CARTESIAN_POINT('',(-16.8523373419,18.178164345193,
    16.914920167365));
#3561 = CARTESIAN_POINT('',(-16.91112218955,18.147561523097,
    16.925545011426));
#3562 = CARTESIAN_POINT('',(-16.936963719,18.133744534319,
    16.929567417644));
#3563 = CARTESIAN_POINT('',(-16.96278761195,18.119564546179,
    16.932924831205));
#3564 = CARTESIAN_POINT('',(-16.98856157585,18.105032260111,
    16.935601108872));
#3565 = CARTESIAN_POINT('',(-17.01425260546,18.09016091904,
    16.937583659444));
#3566 = CARTESIAN_POINT('',(-17.03982704836,18.074966511682,
    16.938863860957));
#3567 = CARTESIAN_POINT('',(-17.06525067037,18.059467976835,
    16.939437477901));
#3568 = CARTESIAN_POINT('',(-17.1256950259,18.021673998919,
    16.939120385217));
#3569 = CARTESIAN_POINT('',(-17.16054716521,17.999107399057,
    16.93756173354));
#3570 = CARTESIAN_POINT('',(-17.19494741964,17.976049253325,
    16.934629972815));
#3571 = CARTESIAN_POINT('',(-17.22881247977,17.952563174575,
    16.930344482942));
#3572 = CARTESIAN_POINT('',(-17.26207221492,17.928713820601,
    16.924740345587));
#3573 = CARTESIAN_POINT('',(-17.29466844192,17.904565971459,
    16.917865515465));
#3574 = CARTESIAN_POINT('',(-17.3265536938,17.880183606791,
    16.909777991625));
#3575 = CARTESIAN_POINT('',(-17.37546979117,17.841607521587,
    16.895269511954));
#3576 = CARTESIAN_POINT('',(-17.39300721828,17.827528444395,
    16.889621338665));
#3577 = CARTESIAN_POINT('',(-17.41029641019,17.813402333015,
    16.883610158739));
#3578 = CARTESIAN_POINT('',(-17.4273329731,17.799239125498,
    16.87724812251));
#3579 = CARTESIAN_POINT('',(-17.44411384332,17.785048095363,
    16.870547661387));
#3580 = CARTESIAN_POINT('',(-17.46063715147,17.77083783046,
    16.863521308454));
#3581 = CARTESIAN_POINT('',(-17.4769020866,17.756616211832,
    16.856181519078));
#3582 = CARTESIAN_POINT('',(-17.52706368955,17.712035438437,
    16.83223612004));
#3583 = CARTESIAN_POINT('',(-17.56003829177,17.681665151494,
    16.814562061872));
#3584 = CARTESIAN_POINT('',(-17.59184074089,17.651343932243,
    16.795635486084));
#3585 = CARTESIAN_POINT('',(-17.62249141384,17.621125578181,
    16.775568676451));
#3586 = CARTESIAN_POINT('',(-17.65202057625,17.59105346275,
    16.754466811248));
#3587 = CARTESIAN_POINT('',(-17.68046606797,17.561160714277,
    16.732425743059));
#3588 = CARTESIAN_POINT('',(-17.7078709886,17.531470394924,
    16.709529778577));
#3589 = CARTESIAN_POINT('',(-17.7822701578,17.448438907722,
    16.642821341172));
#3590 = CARTESIAN_POINT('',(-17.82694659542,17.395626936355,
    16.59723078822));
#3591 = CARTESIAN_POINT('',(-17.86861221016,17.343619616312,
    16.549494356355));
#3592 = CARTESIAN_POINT('',(-17.90752598863,17.292458677553,
    16.499954904113));
#3593 = CARTESIAN_POINT('',(-17.94391903284,17.242164447745,
    16.448891332409));
#3594 = CARTESIAN_POINT('',(-17.97800369636,17.192734142188,
    16.396524445702));
#3595 = CARTESIAN_POINT('',(-18.00997721379,17.144141725154,
    16.343018933689));
#3596 = CARTESIAN_POINT('',(-18.08010799676,17.032552933093,
    16.21570792995));
#3597 = CARTESIAN_POINT('',(-18.11672742303,16.970222972702,
    16.141154413348));
#3598 = CARTESIAN_POINT('',(-18.15029119049,16.909270718636,
    16.065123614886));
#3599 = CARTESIAN_POINT('',(-18.18112091421,16.849634405917,
    15.987853810234));
#3600 = CARTESIAN_POINT('',(-18.20947961364,16.791257645086,
    15.909532676007));
#3601 = CARTESIAN_POINT('',(-18.23559316247,16.734082102495,
    15.830306090094));
#3602 = CARTESIAN_POINT('',(-18.25966031049,16.678044463225,
    15.750281915868));
#3603 = CARTESIAN_POINT('',(-18.31117315519,16.55044770315,
    15.562826174384));
#3604 = CARTESIAN_POINT('',(-18.33720882469,16.479715388863,
    15.45489293162));
#3605 = CARTESIAN_POINT('',(-18.36034798281,16.410746234756,
    15.345924489005));
#3606 = CARTESIAN_POINT('',(-18.38089522891,16.34343333162,
    15.236076511949));
#3607 = CARTESIAN_POINT('',(-18.39909850765,16.27768525988,
    15.125472872939));
#3608 = CARTESIAN_POINT('',(-18.4151681948,16.213418157862,
    15.014210888982));
#3609 = CARTESIAN_POINT('',(-18.42928682647,16.150551958503,
    14.902363807813));
#3610 = CARTESIAN_POINT('',(-18.45817468626,16.006281594081,
    14.638904790591));
#3611 = CARTESIAN_POINT('',(-18.47149205541,15.925961722347,
    14.48688802761));
#3612 = CARTESIAN_POINT('',(-18.48193967574,15.847876281983,
    14.334071520999));
#3613 = CARTESIAN_POINT('',(-18.48981610635,15.771882768907,
    14.180569839521));
#3614 = CARTESIAN_POINT('',(-18.49536520992,15.697859298972,
    14.026475439918));
#3615 = CARTESIAN_POINT('',(-18.49879318998,15.625696683215,
    13.871861734349));
#3616 = CARTESIAN_POINT('',(-18.50027782435,15.55529435163,
    13.716784638942));
#3617 = CARTESIAN_POINT('',(-18.49929948936,15.336916156441,
    13.222733046964));
#3618 = CARTESIAN_POINT('',(-18.49013425665,15.195213447433,
    12.882249692069));
#3619 = CARTESIAN_POINT('',(-18.47404267354,15.060502449165,
    12.540256741755));
#3620 = CARTESIAN_POINT('',(-18.45205782695,14.932106434713,
    12.197074148686));
#3621 = CARTESIAN_POINT('',(-18.42495323879,14.809474523132,
    11.852945728752));
#3622 = CARTESIAN_POINT('',(-18.39333494268,14.692134679309,
    11.508047435694));
#3623 = CARTESIAN_POINT('',(-18.35765958895,14.579686426259,
    11.162488340678));
#3624 = CARTESIAN_POINT('',(-18.27841042524,14.362470775904,
    10.46569026844));
#3625 = CARTESIAN_POINT('',(-18.2347467977,14.257837881586,
    10.114489611892));
#3626 = CARTESIAN_POINT('',(-18.18767610781,14.157517674746,9.7628111791
    ));
#3627 = CARTESIAN_POINT('',(-18.13747771618,14.061216260149,
    9.410738127586));
#3628 = CARTESIAN_POINT('',(-18.08435839545,13.968686192873,
    9.058341419992));
#3629 = CARTESIAN_POINT('',(-18.0284701452,13.879715295228,
    8.705680509551));
#3630 = CARTESIAN_POINT('',(-17.96991913454,13.794120593413,
    8.352803775421));
#3631 = CARTESIAN_POINT('',(-17.86870501805,13.657785773643,
    7.768467029895));
#3632 = CARTESIAN_POINT('',(-17.8275282159,13.605207305958,
    7.537112083906));
#3633 = CARTESIAN_POINT('',(-17.78525269322,13.553968865298,
    7.305696338562));
#3634 = CARTESIAN_POINT('',(-17.74188851898,13.504032415951,
    7.074231981171));
#3635 = CARTESIAN_POINT('',(-17.69743845948,13.455364841112,
    6.842730961318));
#3636 = CARTESIAN_POINT('',(-17.65189793418,13.407937791951,
    6.611205034501));
#3637 = CARTESIAN_POINT('',(-17.60525497148,13.361727536671,
    6.379665805762));
#3638 = CARTESIAN_POINT('',(-17.48959749716,13.252733935237,
    5.819013460598));
#3639 = CARTESIAN_POINT('',(-17.41943882852,13.191173517565,
    5.489902818926));
#3640 = CARTESIAN_POINT('',(-17.34695793444,13.131977532863,
    5.160822676188));
#3641 = CARTESIAN_POINT('',(-17.27206521308,13.075111427952,
    4.831808170123));
#3642 = CARTESIAN_POINT('',(-17.19463807608,13.020560930641,
    4.502899850491));
#3643 = CARTESIAN_POINT('',(-17.11451326586,12.968334903482,
    4.174144548058));
#3644 = CARTESIAN_POINT('',(-17.03147109875,12.918472240827,
    3.845597010435));
#3645 = CARTESIAN_POINT('',(-16.85131408454,12.819434491481,
    3.159979598331));
#3646 = CARTESIAN_POINT('',(-16.75362181344,12.770721727457,
    2.803030105542));
#3647 = CARTESIAN_POINT('',(-16.65173557013,12.725005004818,
    2.446492141653));
#3648 = CARTESIAN_POINT('',(-16.54513242051,12.68245427022,
    2.090455960763));
#3649 = CARTESIAN_POINT('',(-16.43318373755,12.643305214359,
    1.735079142194));
#3650 = CARTESIAN_POINT('',(-16.31494052769,12.607969437342,
    1.380624275765));
#3651 = CARTESIAN_POINT('',(-16.18921765971,12.576985342058,
    1.027443305554));
#3652 = CARTESIAN_POINT('',(-16.02080873275,12.545364214573,
    0.591135556352));
#3653 = CARTESIAN_POINT('',(-15.98742330433,12.539527469369,
    0.506249213897));
#3654 = CARTESIAN_POINT('',(-15.95342713004,12.534031167269,
    0.421485666395));
#3655 = CARTESIAN_POINT('',(-15.91878315119,12.528894113889,
    0.336856390692));
#3656 = CARTESIAN_POINT('',(-15.88344971932,12.524137868221,
    0.252375176834));
#3657 = CARTESIAN_POINT('',(-15.84737903823,12.519787585378,
    0.168058484982));
#3658 = CARTESIAN_POINT('',(-15.81051560585,12.515872859323,
    8.392580232633E-02));
#3659 = CARTESIAN_POINT('',(-15.77279465618,12.512428565614,0.));
#3660 = ORIENTED_EDGE('',*,*,#1005,.T.);
#3661 = ORIENTED_EDGE('',*,*,#3662,.T.);
#3662 = EDGE_CURVE('',#1006,#3663,#3665,.T.);
#3663 = VERTEX_POINT('',#3664);
#3664 = CARTESIAN_POINT('',(-25.,16.,37.));
#3665 = B_SPLINE_CURVE_WITH_KNOTS('',1,(#3666,#3667),.UNSPECIFIED.,.F.,
  .F.,(2,2),(0.,1.),.PIECEWISE_BEZIER_KNOTS.);
#3666 = CARTESIAN_POINT('',(-17.48717871278,11.191794376185,0.));
#3667 = CARTESIAN_POINT('',(-25.,16.,37.));
#3668 = ORIENTED_EDGE('',*,*,#3669,.F.);
#3669 = EDGE_CURVE('',#3041,#3663,#3670,.T.);
#3670 = CIRCLE('',#3671,9.);
#3671 = AXIS2_PLACEMENT_3D('',#3672,#3673,#3674);
#3672 = CARTESIAN_POINT('',(-16.,16.,37.));
#3673 = DIRECTION('',(0.,0.,1.));
#3674 = DIRECTION('',(1.,0.,0.));
#3675 = FACE_BOUND('',#3676,.T.);
#3676 = EDGE_LOOP('',(#3677,#3812));
#3677 = ORIENTED_EDGE('',*,*,#3678,.T.);
#3678 = EDGE_CURVE('',#3679,#3681,#3683,.T.);
#3679 = VERTEX_POINT('',#3680);
#3680 = CARTESIAN_POINT('',(-18.90957146745,22.75,32.));
#3681 = VERTEX_POINT('',#3682);
#3682 = CARTESIAN_POINT('',(-18.66255725977,22.467991317406,
    30.909353322742));
#3683 = B_SPLINE_CURVE_WITH_KNOTS('',8,(#3684,#3685,#3686,#3687,#3688,
    #3689,#3690,#3691,#3692,#3693,#3694,#3695,#3696,#3697,#3698,#3699,
    #3700,#3701,#3702,#3703,#3704,#3705,#3706,#3707,#3708,#3709,#3710,
    #3711,#3712,#3713,#3714,#3715,#3716,#3717,#3718,#3719,#3720,#3721,
    #3722,#3723,#3724,#3725,#3726,#3727,#3728,#3729,#3730,#3731,#3732,
    #3733,#3734,#3735,#3736,#3737,#3738,#3739,#3740,#3741,#3742,#3743,
    #3744,#3745,#3746,#3747,#3748,#3749,#3750,#3751,#3752,#3753,#3754,
    #3755,#3756,#3757,#3758,#3759,#3760,#3761,#3762,#3763,#3764,#3765,
    #3766,#3767,#3768,#3769,#3770,#3771,#3772,#3773,#3774,#3775,#3776,
    #3777,#3778,#3779,#3780,#3781,#3782,#3783,#3784,#3785,#3786,#3787,
    #3788,#3789,#3790,#3791,#3792,#3793,#3794,#3795,#3796,#3797,#3798,
    #3799,#3800,#3801,#3802,#3803,#3804,#3805,#3806,#3807,#3808,#3809,
    #3810,#3811),.UNSPECIFIED.,.F.,.F.,(9,7,7,7,7,7,7,7,7,7,7,7,7,7,7,7,
    7,7,9),(0.,6.461102802645E-02,0.131338799125,0.216220700042,
    0.293475038234,0.344560033845,0.382208071362,0.401808723113,
    0.442297121722,0.474604427544,0.522168410994,0.590310071293,
    0.672186327922,0.726956101672,0.850925566961,0.932634683181,
    0.951786513992,0.970915754294,1.),.UNSPECIFIED.);
#3684 = CARTESIAN_POINT('',(-18.90957146745,22.75,32.));
#3685 = CARTESIAN_POINT('',(-18.99110017154,22.75,32.106057360091));
#3686 = CARTESIAN_POINT('',(-19.07780618899,22.744287370437,
    32.205017616918));
#3687 = CARTESIAN_POINT('',(-19.16782966311,22.734194257726,
    32.298779102626));
#3688 = CARTESIAN_POINT('',(-19.26018560469,22.720304610881,
    32.38810300938));
#3689 = CARTESIAN_POINT('',(-19.35411833858,22.703120589213,
    32.473692053818));
#3690 = CARTESIAN_POINT('',(-19.44921971234,22.682922422674,
    32.556013618333));
#3691 = CARTESIAN_POINT('',(-19.54526635722,22.659909014996,
    32.635540279313));
#3692 = CARTESIAN_POINT('',(-19.7424207227,22.607526064196,
    32.792397026187));
#3693 = CARTESIAN_POINT('',(-19.84338073753,22.578029261721,
    32.86940352916));
#3694 = CARTESIAN_POINT('',(-19.9449113525,22.545794760142,
    32.944057250605));
#3695 = CARTESIAN_POINT('',(-20.04684511812,22.510904283641,
    33.01656383937));
#3696 = CARTESIAN_POINT('',(-20.14904781943,22.473404612786,
    33.087063589739));
#3697 = CARTESIAN_POINT('',(-20.25140979434,22.433316969368,
    33.155654516123));
#3698 = CARTESIAN_POINT('',(-20.35384323477,22.390637640124,
    33.222398165005));
#3699 = CARTESIAN_POINT('',(-20.58657989177,22.287719780953,
    33.36992716662));
#3700 = CARTESIAN_POINT('',(-20.7168514575,22.225877219598,
    33.449572238688));
#3701 = CARTESIAN_POINT('',(-20.84693828527,22.159765907907,
    33.52633310192));
#3702 = CARTESIAN_POINT('',(-20.97668749963,22.089300135168,
    33.600179996588));
#3703 = CARTESIAN_POINT('',(-21.10594134471,22.014365660097,
    33.671007650611));
#3704 = CARTESIAN_POINT('',(-21.23453330263,21.934823069329,
    33.738644603837));
#3705 = CARTESIAN_POINT('',(-21.36228606934,21.850504256662,
    33.802849639381));
#3706 = CARTESIAN_POINT('',(-21.60434905688,21.679924567151,
    33.91830930214));
#3707 = CARTESIAN_POINT('',(-21.71879789966,21.594545503231,
    33.970191046977));
#3708 = CARTESIAN_POINT('',(-21.83223496683,21.504900930191,
    34.018707124553));
#3709 = CARTESIAN_POINT('',(-21.94448558983,21.41082589133,
    34.063539832388));
#3710 = CARTESIAN_POINT('',(-22.05532552549,21.312161656665,
    34.104290872757));
#3711 = CARTESIAN_POINT('',(-22.1644825123,21.208759645288,
    34.140473609212));
#3712 = CARTESIAN_POINT('',(-22.27163723807,21.100481987763,
    34.171493904366));
#3713 = CARTESIAN_POINT('',(-22.44571454564,20.912289345681,
    34.213234048402));
#3714 = CARTESIAN_POINT('',(-22.51395014024,20.835212202778,
    34.227266169595));
#3715 = CARTESIAN_POINT('',(-22.5810256291,20.755932387679,
    34.238506279996));
#3716 = CARTESIAN_POINT('',(-22.64680706862,20.674437002121,
    34.246713013384));
#3717 = CARTESIAN_POINT('',(-22.71113450486,20.590740466153,
    34.251614685864));
#3718 = CARTESIAN_POINT('',(-22.77382503283,20.504889822546,
    34.252910721883));
#3719 = CARTESIAN_POINT('',(-22.83467585581,20.416970041199,
    34.250273080247));
#3720 = CARTESIAN_POINT('',(-22.93679482559,20.260884796566,
    34.238243877744));
#3721 = CARTESIAN_POINT('',(-22.97899798324,20.193615168482,
    34.23081202754));
#3722 = CARTESIAN_POINT('',(-23.0199860705,20.125357711864,
    34.220911845405));
#3723 = CARTESIAN_POINT('',(-23.05965766827,20.056192818588,
    34.208397621905));
#3724 = CARTESIAN_POINT('',(-23.0979032781,19.986226281719,
    34.193121275962));
#3725 = CARTESIAN_POINT('',(-23.13460824201,19.915591372243,
    34.174936993501));
#3726 = CARTESIAN_POINT('',(-23.16965598915,19.844450710631,
    34.153707451107));
#3727 = CARTESIAN_POINT('',(-23.22025585503,19.735797561073,
    34.116610455357));
#3728 = CARTESIAN_POINT('',(-23.23709928082,19.698513616913,
    34.103051396986));
#3729 = CARTESIAN_POINT('',(-23.25344532172,19.661174268185,
    34.088617798382));
#3730 = CARTESIAN_POINT('',(-23.26927757177,19.623810050159,
    34.073294306365));
#3731 = CARTESIAN_POINT('',(-23.28457996717,19.58645381838,
    34.057067259753));
#3732 = CARTESIAN_POINT('',(-23.29933696932,19.549140701098,
    34.039925083395));
#3733 = CARTESIAN_POINT('',(-23.31353374776,19.5119080517,
    34.021858682187));
#3734 = CARTESIAN_POINT('',(-23.35529613589,19.398133063167,
    33.963620695205));
#3735 = CARTESIAN_POINT('',(-23.38099396078,19.32196104412,
    33.920398368526));
#3736 = CARTESIAN_POINT('',(-23.40411474284,19.246654548101,
    33.873149737663));
#3737 = CARTESIAN_POINT('',(-23.42455466643,19.172599785525,
    33.821877202156));
#3738 = CARTESIAN_POINT('',(-23.44224100791,19.1001898372,33.76663588072
    ));
#3739 = CARTESIAN_POINT('',(-23.45713231602,19.029818410559,
    33.707540643352));
#3740 = CARTESIAN_POINT('',(-23.46921896006,18.961871488043,
    33.644774973302));
#3741 = CARTESIAN_POINT('',(-23.48594894432,18.844727401066,
    33.525799335817));
#3742 = CARTESIAN_POINT('',(-23.49160445233,18.794502986412,
    33.470814176091));
#3743 = CARTESIAN_POINT('',(-23.49550254071,18.746225130493,
    33.413771593959));
#3744 = CARTESIAN_POINT('',(-23.49766856191,18.700053106884,
    33.3548104779));
#3745 = CARTESIAN_POINT('',(-23.49813868235,18.656124722165,
    33.294081634679));
#3746 = CARTESIAN_POINT('',(-23.49695731477,18.614557082162,
    33.23174623338));
#3747 = CARTESIAN_POINT('',(-23.49417455061,18.575447358178,
    33.167974249437));
#3748 = CARTESIAN_POINT('',(-23.48346739915,18.485028275542,
    33.007201418081));
#3749 = CARTESIAN_POINT('',(-23.47373503516,18.43667257614,
    32.908718156424));
#3750 = CARTESIAN_POINT('',(-23.46081671289,18.394046174872,
    32.808040845143));
#3751 = CARTESIAN_POINT('',(-23.44489470886,18.357280423247,
    32.705708409513));
#3752 = CARTESIAN_POINT('',(-23.42614836903,18.32642044677,
    32.602242995941));
#3753 = CARTESIAN_POINT('',(-23.40474544101,18.301442126945,
    32.498143565277));
#3754 = CARTESIAN_POINT('',(-23.38083973304,18.282263922964,
    32.393881062102));
#3755 = CARTESIAN_POINT('',(-23.31694755925,18.24939812311,
    32.140921682567));
#3756 = CARTESIAN_POINT('',(-23.27447673968,18.241675564163,
    31.992511921634));
#3757 = CARTESIAN_POINT('',(-23.22757180442,18.245191196635,
    31.845904484618));
#3758 = CARTESIAN_POINT('',(-23.17657486928,18.259369079655,
    31.702197155152));
#3759 = CARTESIAN_POINT('',(-23.12177944492,18.283502835469,
    31.562333914195));
#3760 = CARTESIAN_POINT('',(-23.06344551558,18.316802064739,
    31.427097798788));
#3761 = CARTESIAN_POINT('',(-23.00181125429,18.358434332735,
    31.297109598466));
#3762 = CARTESIAN_POINT('',(-22.85934860603,18.466593412673,
    31.023505932876));
#3763 = CARTESIAN_POINT('',(-22.77717286376,18.536433438194,
    30.882458363589));
#3764 = CARTESIAN_POINT('',(-22.69093668488,18.615644777867,
    30.750436896381));
#3765 = CARTESIAN_POINT('',(-22.6009787009,18.702793424816,
    30.627908211401));
#3766 = CARTESIAN_POINT('',(-22.50763152678,18.796516537969,
    30.515089519016));
#3767 = CARTESIAN_POINT('',(-22.41122377037,18.895572663952,
    30.411989226778));
#3768 = CARTESIAN_POINT('',(-22.31206616166,18.998875033307,
    30.31845720836));
#3769 = CARTESIAN_POINT('',(-22.14242848161,19.176838252234,
    30.177912086524));
#3770 = CARTESIAN_POINT('',(-22.07332452588,19.249656896419,
    30.125751251858));
#3771 = CARTESIAN_POINT('',(-22.00318830148,19.32369019899,
    30.077686095549));
#3772 = CARTESIAN_POINT('',(-21.93209676988,19.398691684405,
    30.033626669229));
#3773 = CARTESIAN_POINT('',(-21.86012411635,19.474441362169,
    29.993472900169));
#3774 = CARTESIAN_POINT('',(-21.78734037875,19.550745022817,
    29.957118340347));
#3775 = CARTESIAN_POINT('',(-21.71381007625,19.627433533886,
    29.924453915526));
#3776 = CARTESIAN_POINT('',(-21.47159819114,19.878487333153,
    29.829545039605));
#3777 = CARTESIAN_POINT('',(-21.30019479465,20.053718641437,
    29.782116692805));
#3778 = CARTESIAN_POINT('',(-21.12594104071,20.228494553732,
    29.751745552249));
#3779 = CARTESIAN_POINT('',(-20.94941892306,20.401662107698,
    29.737265799999));
#3780 = CARTESIAN_POINT('',(-20.77120768393,20.572385258157,
    29.737697883777));
#3781 = CARTESIAN_POINT('',(-20.59185861176,20.740085601203,
    29.752252364334));
#3782 = CARTESIAN_POINT('',(-20.41189232076,20.904421256018,
    29.780411600632));
#3783 = CARTESIAN_POINT('',(-20.11316935154,21.171352383107,
    29.849700320918));
#3784 = CARTESIAN_POINT('',(-19.99455222673,21.275815657288,
    29.883115277422));
#3785 = CARTESIAN_POINT('',(-19.87610886986,21.378710463708,
    29.922410510462));
#3786 = CARTESIAN_POINT('',(-19.75803397869,21.480033705351,
    29.96767953267));
#3787 = CARTESIAN_POINT('',(-19.64059610463,21.579774559745,
    30.019096645037));
#3788 = CARTESIAN_POINT('',(-19.52418574244,21.677939093867,
    30.077014227314));
#3789 = CARTESIAN_POINT('',(-19.40930623427,21.774554154034,
    30.14193218964));
#3790 = CARTESIAN_POINT('',(-19.27040925702,21.892085752375,
    30.232123134212));
#3791 = CARTESIAN_POINT('',(-19.24416735332,21.91432367456,
    30.249694621912));
#3792 = CARTESIAN_POINT('',(-19.21806933901,21.936483419819,
    30.26772599129));
#3793 = CARTESIAN_POINT('',(-19.19212843909,21.958565876229,
    30.286232594144));
#3794 = CARTESIAN_POINT('',(-19.16635981545,21.980571702448,
    30.305231406795));
#3795 = CARTESIAN_POINT('',(-19.14078082606,22.002501423731,
    30.324741470063));
#3796 = CARTESIAN_POINT('',(-19.11541128417,22.024355527942,
    30.344784329247));
#3797 = CARTESIAN_POINT('',(-19.06516580187,22.067887905779,
    30.385960320087));
#3798 = CARTESIAN_POINT('',(-19.04029060105,22.08956521241,
    30.407091010343));
#3799 = CARTESIAN_POINT('',(-19.01566993457,22.111167793261,
    30.428801932689));
#3800 = CARTESIAN_POINT('',(-18.99132978181,22.132695644349,
    30.451120015148));
#3801 = CARTESIAN_POINT('',(-18.96730094231,22.154147617893,
    30.474074641296));
#3802 = CARTESIAN_POINT('',(-18.94361969602,22.175521594287,
    30.49769856562));
#3803 = CARTESIAN_POINT('',(-18.92032846354,22.196814654081,
    30.522028828874));
#3804 = CARTESIAN_POINT('',(-18.86273211221,22.250268964051,
    30.585237743712));
#3805 = CARTESIAN_POINT('',(-18.82903865758,22.282286451396,
    30.625059434107));
#3806 = CARTESIAN_POINT('',(-18.79652708459,22.314101028899,
    30.666760281753));
#3807 = CARTESIAN_POINT('',(-18.76541549585,22.345691728878,
    30.710518660059));
#3808 = CARTESIAN_POINT('',(-18.7360135941,22.376995876812,
    30.756504035766));
#3809 = CARTESIAN_POINT('',(-18.70872452425,22.407912187815,
    30.804875965643));
#3810 = CARTESIAN_POINT('',(-18.68404407781,22.438302381806,
    30.855781832816));
#3811 = CARTESIAN_POINT('',(-18.66255725977,22.467991317406,
    30.909353322742));
#3812 = ORIENTED_EDGE('',*,*,#3813,.T.);
#3813 = EDGE_CURVE('',#3681,#3679,#3814,.T.);
#3814 = B_SPLINE_CURVE_WITH_KNOTS('',7,(#3815,#3816,#3817,#3818,#3819,
    #3820,#3821,#3822,#3823,#3824,#3825,#3826,#3827,#3828,#3829,#3830,
    #3831,#3832,#3833,#3834),.UNSPECIFIED.,.F.,.F.,(8,6,6,8),(0.,
    0.483928470169,0.726042653499,1.),.UNSPECIFIED.);
#3815 = CARTESIAN_POINT('',(-18.66255725977,22.467991317406,
    30.909353322742));
#3816 = CARTESIAN_POINT('',(-18.63460180553,22.506618148019,
    30.979052583603));
#3817 = CARTESIAN_POINT('',(-18.61189402789,22.544406757418,
    31.054031636306));
#3818 = CARTESIAN_POINT('',(-18.59652962761,22.580178628805,
    31.133458772102));
#3819 = CARTESIAN_POINT('',(-18.59029296291,22.612864297502,
    31.21618911376));
#3820 = CARTESIAN_POINT('',(-18.59425173514,22.641597573675,
    31.300675776134));
#3821 = CARTESIAN_POINT('',(-18.60787353878,22.665885998765,
    31.384844610459));
#3822 = CARTESIAN_POINT('',(-18.63952575061,22.695631393608,
    31.506593955675));
#3823 = CARTESIAN_POINT('',(-18.65199866925,22.704476028061,
    31.546613338173));
#3824 = CARTESIAN_POINT('',(-18.66619570676,22.712279833472,
    31.585914539329));
#3825 = CARTESIAN_POINT('',(-18.68191170145,22.719098828384,
    31.624414973048));
#3826 = CARTESIAN_POINT('',(-18.69894785871,22.725001292462,
    31.662078249271));
#3827 = CARTESIAN_POINT('',(-18.71712957529,22.730057772709,
    31.698905270445));
#3828 = CARTESIAN_POINT('',(-18.75804346146,22.739166438673,
    31.775682789002));
#3829 = CARTESIAN_POINT('',(-18.78105048711,22.742997883774,
    31.815392836886));
#3830 = CARTESIAN_POINT('',(-18.80514668767,22.745920387017,
    31.854100628231));
#3831 = CARTESIAN_POINT('',(-18.83016751354,22.748015982389,
    31.891859408565));
#3832 = CARTESIAN_POINT('',(-18.85597796541,22.749355591282,
    31.928722663327));
#3833 = CARTESIAN_POINT('',(-18.88247136755,22.750000000102,
    31.964746176942));
#3834 = CARTESIAN_POINT('',(-18.90957146745,22.75,32.));
#3835 = B_SPLINE_SURFACE_WITH_KNOTS('',8,1,(
    (#3836,#3837)
    ,(#3838,#3839)
    ,(#3840,#3841)
    ,(#3842,#3843)
    ,(#3844,#3845)
    ,(#3846,#3847)
    ,(#3848,#3849)
    ,(#3850,#3851)
    ,(#3852,#3853
    )),.UNSPECIFIED.,.F.,.F.,.F.,(9,9),(2,2),(1.570796326795,
    3.14159265359),(0.,1.),.PIECEWISE_BEZIER_KNOTS.);
#3836 = CARTESIAN_POINT('',(-9.513148127658,14.864293949465,0.));
#3837 = CARTESIAN_POINT('',(-16.,25.,37.));
#3838 = CARTESIAN_POINT('',(-10.61675765006,14.714826409921,0.));
#3839 = CARTESIAN_POINT('',(-17.76714586764,25.,37.));
#3840 = CARTESIAN_POINT('',(-11.7076842786,14.471715279662,0.));
#3841 = CARTESIAN_POINT('',(-19.53429229153,24.603452899349,
    36.999999999999));
#3842 = CARTESIAN_POINT('',(-12.7766589569,14.136215601591,0.));
#3843 = CARTESIAN_POINT('',(-21.19761910901,23.810362592843,
    37.000000000002));
#3844 = CARTESIAN_POINT('',(-13.81455871196,13.710684860848,0.));
#3845 = CARTESIAN_POINT('',(-22.65332880201,22.653328802018,
    36.999999999998));
#3846 = CARTESIAN_POINT('',(-14.81257626124,13.198558622276,0.));
#3847 = CARTESIAN_POINT('',(-23.81036259284,21.197619109016,
    37.000000000001));
#3848 = CARTESIAN_POINT('',(-15.76237600385,12.604296604528,0.));
#3849 = CARTESIAN_POINT('',(-24.60345289934,19.534292291538,
    36.999999999999));
#3850 = CARTESIAN_POINT('',(-16.65623639636,11.933299190799,0.));
#3851 = CARTESIAN_POINT('',(-25.,17.767145867644,37.));
#3852 = CARTESIAN_POINT('',(-17.48717871278,11.191794376185,0.));
#3853 = CARTESIAN_POINT('',(-25.,16.,37.));
#3854 = ADVANCED_FACE('',(#3855),#3876,.F.);
#3855 = FACE_BOUND('',#3856,.F.);
#3856 = EDGE_LOOP('',(#3857,#3866,#3872,#3873,#3874,#3875));
#3857 = ORIENTED_EDGE('',*,*,#3858,.F.);
#3858 = EDGE_CURVE('',#3859,#3859,#3861,.T.);
#3859 = VERTEX_POINT('',#3860);
#3860 = CARTESIAN_POINT('',(-12.5,15.5,26.));
#3861 = CIRCLE('',#3862,3.);
#3862 = AXIS2_PLACEMENT_3D('',#3863,#3864,#3865);
#3863 = CARTESIAN_POINT('',(-15.5,15.5,26.));
#3864 = DIRECTION('',(0.,0.,1.));
#3865 = DIRECTION('',(1.,0.,0.));
#3866 = ORIENTED_EDGE('',*,*,#3867,.T.);
#3867 = EDGE_CURVE('',#3859,#3472,#3868,.T.);
#3868 = LINE('',#3869,#3870);
#3869 = CARTESIAN_POINT('',(-12.5,15.5,26.));
#3870 = VECTOR('',#3871,1.);
#3871 = DIRECTION('',(-0.,-0.,-1.));
#3872 = ORIENTED_EDGE('',*,*,#3502,.T.);
#3873 = ORIENTED_EDGE('',*,*,#956,.F.);
#3874 = ORIENTED_EDGE('',*,*,#3471,.T.);
#3875 = ORIENTED_EDGE('',*,*,#3867,.F.);
#3876 = CYLINDRICAL_SURFACE('',#3877,3.);
#3877 = AXIS2_PLACEMENT_3D('',#3878,#3879,#3880);
#3878 = CARTESIAN_POINT('',(-15.5,15.5,26.));
#3879 = DIRECTION('',(0.,0.,1.));
#3880 = DIRECTION('',(1.,0.,0.));
#3881 = ADVANCED_FACE('',(#3882),#3893,.T.);
#3882 = FACE_BOUND('',#3883,.T.);
#3883 = EDGE_LOOP('',(#3884,#3885,#3886,#3892));
#3884 = ORIENTED_EDGE('',*,*,#1014,.T.);
#3885 = ORIENTED_EDGE('',*,*,#2429,.T.);
#3886 = ORIENTED_EDGE('',*,*,#3887,.F.);
#3887 = EDGE_CURVE('',#3663,#2430,#3888,.T.);
#3888 = LINE('',#3889,#3890);
#3889 = CARTESIAN_POINT('',(-25.,16.,37.));
#3890 = VECTOR('',#3891,1.);
#3891 = DIRECTION('',(0.,-1.,0.));
#3892 = ORIENTED_EDGE('',*,*,#3662,.F.);
#3893 = B_SPLINE_SURFACE_WITH_KNOTS('',8,1,(
    (#3894,#3895)
    ,(#3896,#3897)
    ,(#3898,#3899)
    ,(#3900,#3901)
    ,(#3902,#3903)
    ,(#3904,#3905)
    ,(#3906,#3907)
    ,(#3908,#3909)
    ,(#3910,#3911
    )),.UNSPECIFIED.,.F.,.F.,.F.,(9,9),(2,2),(0.,32.),(0.,1.),
  .PIECEWISE_BEZIER_KNOTS.);
#3894 = CARTESIAN_POINT('',(-17.48717871278,11.191794376185,0.));
#3895 = CARTESIAN_POINT('',(-25.,16.,37.));
#3896 = CARTESIAN_POINT('',(-19.84365257967,9.088956810598,0.));
#3897 = CARTESIAN_POINT('',(-25.,12.,37.));
#3898 = CARTESIAN_POINT('',(-21.69411486686,6.419071987289,0.));
#3899 = CARTESIAN_POINT('',(-25.,8.,37.));
#3900 = CARTESIAN_POINT('',(-22.87937291039,3.324215269274,0.));
#3901 = CARTESIAN_POINT('',(-25.,4.,37.));
#3902 = CARTESIAN_POINT('',(-23.2881000316,-1.5365E-13,0.));
#3903 = CARTESIAN_POINT('',(-25.,-3.77E-15,37.));
#3904 = CARTESIAN_POINT('',(-22.87937291039,-3.324215269275,0.));
#3905 = CARTESIAN_POINT('',(-25.,-4.,37.));
#3906 = CARTESIAN_POINT('',(-21.69411486686,-6.419071987289,0.));
#3907 = CARTESIAN_POINT('',(-25.,-8.,37.));
#3908 = CARTESIAN_POINT('',(-19.84365257967,-9.088956810598,0.));
#3909 = CARTESIAN_POINT('',(-25.,-12.,37.));
#3910 = CARTESIAN_POINT('',(-17.48717871278,-11.19179437618,0.));
#3911 = CARTESIAN_POINT('',(-25.,-16.,37.));
#3912 = ADVANCED_FACE('',(#3913),#3934,.F.);
#3913 = FACE_BOUND('',#3914,.F.);
#3914 = EDGE_LOOP('',(#3915,#3924,#3930,#3931,#3932,#3933));
#3915 = ORIENTED_EDGE('',*,*,#3916,.F.);
#3916 = EDGE_CURVE('',#3917,#3917,#3919,.T.);
#3917 = VERTEX_POINT('',#3918);
#3918 = CARTESIAN_POINT('',(-12.5,-15.5,26.));
#3919 = CIRCLE('',#3920,3.);
#3920 = AXIS2_PLACEMENT_3D('',#3921,#3922,#3923);
#3921 = CARTESIAN_POINT('',(-15.5,-15.5,26.));
#3922 = DIRECTION('',(0.,0.,1.));
#3923 = DIRECTION('',(1.,0.,0.));
#3924 = ORIENTED_EDGE('',*,*,#3925,.T.);
#3925 = EDGE_CURVE('',#3917,#2438,#3926,.T.);
#3926 = LINE('',#3927,#3928);
#3927 = CARTESIAN_POINT('',(-12.5,-15.5,26.));
#3928 = VECTOR('',#3929,1.);
#3929 = DIRECTION('',(-0.,-0.,-1.));
#3930 = ORIENTED_EDGE('',*,*,#2612,.T.);
#3931 = ORIENTED_EDGE('',*,*,#1032,.F.);
#3932 = ORIENTED_EDGE('',*,*,#2437,.T.);
#3933 = ORIENTED_EDGE('',*,*,#3925,.F.);
#3934 = CYLINDRICAL_SURFACE('',#3935,3.);
#3935 = AXIS2_PLACEMENT_3D('',#3936,#3937,#3938);
#3936 = CARTESIAN_POINT('',(-15.5,-15.5,26.));
#3937 = DIRECTION('',(0.,0.,1.));
#3938 = DIRECTION('',(1.,0.,0.));
#3939 = ADVANCED_FACE('',(#3940),#3960,.F.);
#3940 = FACE_BOUND('',#3941,.F.);
#3941 = EDGE_LOOP('',(#3942,#3951,#3957,#3958,#3959));
#3942 = ORIENTED_EDGE('',*,*,#3943,.F.);
#3943 = EDGE_CURVE('',#3944,#3944,#3946,.T.);
#3944 = VERTEX_POINT('',#3945);
#3945 = CARTESIAN_POINT('',(-10.25,-7.75,-4.));
#3946 = CIRCLE('',#3947,2.25);
#3947 = AXIS2_PLACEMENT_3D('',#3948,#3949,#3950);
#3948 = CARTESIAN_POINT('',(-10.25,-10.,-4.));
#3949 = DIRECTION('',(1.,0.,0.));
#3950 = DIRECTION('',(0.,1.,0.));
#3951 = ORIENTED_EDGE('',*,*,#3952,.T.);
#3952 = EDGE_CURVE('',#3944,#1094,#3953,.T.);
#3953 = LINE('',#3954,#3955);
#3954 = CARTESIAN_POINT('',(-10.25,-7.75,-4.));
#3955 = VECTOR('',#3956,1.);
#3956 = DIRECTION('',(-1.,-0.,-0.));
#3957 = ORIENTED_EDGE('',*,*,#1214,.F.);
#3958 = ORIENTED_EDGE('',*,*,#1093,.F.);
#3959 = ORIENTED_EDGE('',*,*,#3952,.F.);
#3960 = CYLINDRICAL_SURFACE('',#3961,2.25);
#3961 = AXIS2_PLACEMENT_3D('',#3962,#3963,#3964);
#3962 = CARTESIAN_POINT('',(-10.25,-10.,-4.));
#3963 = DIRECTION('',(1.,0.,0.));
#3964 = DIRECTION('',(0.,1.,0.));
#3965 = ADVANCED_FACE('',(#3966),#3986,.F.);
#3966 = FACE_BOUND('',#3967,.F.);
#3967 = EDGE_LOOP('',(#3968,#3977,#3983,#3984,#3985));
#3968 = ORIENTED_EDGE('',*,*,#3969,.F.);
#3969 = EDGE_CURVE('',#3970,#3970,#3972,.T.);
#3970 = VERTEX_POINT('',#3971);
#3971 = CARTESIAN_POINT('',(-10.25,12.25,-4.));
#3972 = CIRCLE('',#3973,2.25);
#3973 = AXIS2_PLACEMENT_3D('',#3974,#3975,#3976);
#3974 = CARTESIAN_POINT('',(-10.25,10.,-4.));
#3975 = DIRECTION('',(1.,0.,0.));
#3976 = DIRECTION('',(0.,1.,0.));
#3977 = ORIENTED_EDGE('',*,*,#3978,.T.);
#3978 = EDGE_CURVE('',#3970,#1285,#3979,.T.);
#3979 = LINE('',#3980,#3981);
#3980 = CARTESIAN_POINT('',(-10.25,12.25,-4.));
#3981 = VECTOR('',#3982,1.);
#3982 = DIRECTION('',(-1.,-0.,-0.));
#3983 = ORIENTED_EDGE('',*,*,#1440,.F.);
#3984 = ORIENTED_EDGE('',*,*,#1284,.F.);
#3985 = ORIENTED_EDGE('',*,*,#3978,.F.);
#3986 = CYLINDRICAL_SURFACE('',#3987,2.25);
#3987 = AXIS2_PLACEMENT_3D('',#3988,#3989,#3990);
#3988 = CARTESIAN_POINT('',(-10.25,10.,-4.));
#3989 = DIRECTION('',(1.,0.,0.));
#3990 = DIRECTION('',(0.,1.,0.));
#3991 = ADVANCED_FACE('',(#3992),#3997,.F.);
#3992 = FACE_BOUND('',#3993,.F.);
#3993 = EDGE_LOOP('',(#3994,#3995,#3996));
#3994 = ORIENTED_EDGE('',*,*,#1516,.T.);
#3995 = ORIENTED_EDGE('',*,*,#2985,.T.);
#3996 = ORIENTED_EDGE('',*,*,#1550,.F.);
#3997 = PLANE('',#3998);
#3998 = AXIS2_PLACEMENT_3D('',#3999,#4000,#4001);
#3999 = CARTESIAN_POINT('',(10.65,-20.7,-10.));
#4000 = DIRECTION('',(0.,-1.,0.));
#4001 = DIRECTION('',(-1.,0.,0.));
#4002 = ADVANCED_FACE('',(#4003),#4008,.T.);
#4003 = FACE_BOUND('',#4004,.T.);
#4004 = EDGE_LOOP('',(#4005,#4006,#4007));
#4005 = ORIENTED_EDGE('',*,*,#3006,.T.);
#4006 = ORIENTED_EDGE('',*,*,#2977,.T.);
#4007 = ORIENTED_EDGE('',*,*,#1676,.F.);
#4008 = PLANE('',#4009);
#4009 = AXIS2_PLACEMENT_3D('',#4010,#4011,#4012);
#4010 = CARTESIAN_POINT('',(1.4E-16,-21.,14.029342));
#4011 = DIRECTION('',(0.,1.,-2.9E-16));
#4012 = DIRECTION('',(0.,2.9E-16,1.));
#4013 = ADVANCED_FACE('',(#4014),#4025,.T.);
#4014 = FACE_BOUND('',#4015,.F.);
#4015 = EDGE_LOOP('',(#4016,#4022,#4023,#4024));
#4016 = ORIENTED_EDGE('',*,*,#4017,.T.);
#4017 = EDGE_CURVE('',#2430,#1911,#4018,.T.);
#4018 = LINE('',#4019,#4020);
#4019 = CARTESIAN_POINT('',(-25.,-16.,37.));
#4020 = VECTOR('',#4021,1.);
#4021 = DIRECTION('',(0.,0.,1.));
#4022 = ORIENTED_EDGE('',*,*,#1918,.T.);
#4023 = ORIENTED_EDGE('',*,*,#1868,.F.);
#4024 = ORIENTED_EDGE('',*,*,#2640,.F.);
#4025 = CYLINDRICAL_SURFACE('',#4026,9.);
#4026 = AXIS2_PLACEMENT_3D('',#4027,#4028,#4029);
#4027 = CARTESIAN_POINT('',(-16.,-16.,37.));
#4028 = DIRECTION('',(-0.,-0.,-1.));
#4029 = DIRECTION('',(1.,0.,0.));
#4030 = ADVANCED_FACE('',(#4031),#4042,.T.);
#4031 = FACE_BOUND('',#4032,.F.);
#4032 = EDGE_LOOP('',(#4033,#4034,#4035,#4041));
#4033 = ORIENTED_EDGE('',*,*,#3040,.T.);
#4034 = ORIENTED_EDGE('',*,*,#1899,.T.);
#4035 = ORIENTED_EDGE('',*,*,#4036,.F.);
#4036 = EDGE_CURVE('',#3663,#1902,#4037,.T.);
#4037 = LINE('',#4038,#4039);
#4038 = CARTESIAN_POINT('',(-25.,16.,37.));
#4039 = VECTOR('',#4040,1.);
#4040 = DIRECTION('',(0.,0.,1.));
#4041 = ORIENTED_EDGE('',*,*,#3669,.F.);
#4042 = CYLINDRICAL_SURFACE('',#4043,9.);
#4043 = AXIS2_PLACEMENT_3D('',#4044,#4045,#4046);
#4044 = CARTESIAN_POINT('',(-16.,16.,37.));
#4045 = DIRECTION('',(-0.,-0.,-1.));
#4046 = DIRECTION('',(1.,0.,0.));
#4047 = ADVANCED_FACE('',(#4048),#4059,.F.);
#4048 = FACE_BOUND('',#4049,.F.);
#4049 = EDGE_LOOP('',(#4050,#4051,#4052,#4058));
#4050 = ORIENTED_EDGE('',*,*,#3024,.T.);
#4051 = ORIENTED_EDGE('',*,*,#2006,.T.);
#4052 = ORIENTED_EDGE('',*,*,#4053,.F.);
#4053 = EDGE_CURVE('',#1945,#2009,#4054,.T.);
#4054 = LINE('',#4055,#4056);
#4055 = CARTESIAN_POINT('',(-21.75,15.75,45.));
#4056 = VECTOR('',#4057,1.);
#4057 = DIRECTION('',(-0.,-0.,-1.));
#4058 = ORIENTED_EDGE('',*,*,#1952,.F.);
#4059 = CYLINDRICAL_SURFACE('',#4060,6.);
#4060 = AXIS2_PLACEMENT_3D('',#4061,#4062,#4063);
#4061 = CARTESIAN_POINT('',(-15.75,15.75,45.));
#4062 = DIRECTION('',(0.,0.,1.));
#4063 = DIRECTION('',(1.,0.,0.));
#4064 = ADVANCED_FACE('',(#4065),#4076,.F.);
#4065 = FACE_BOUND('',#4066,.F.);
#4066 = EDGE_LOOP('',(#4067,#4068,#4069,#4075));
#4067 = ORIENTED_EDGE('',*,*,#4053,.T.);
#4068 = ORIENTED_EDGE('',*,*,#2017,.T.);
#4069 = ORIENTED_EDGE('',*,*,#4070,.F.);
#4070 = EDGE_CURVE('',#1936,#2018,#4071,.T.);
#4071 = LINE('',#4072,#4073);
#4072 = CARTESIAN_POINT('',(-21.75,-15.75,45.));
#4073 = VECTOR('',#4074,1.);
#4074 = DIRECTION('',(-0.,-0.,-1.));
#4075 = ORIENTED_EDGE('',*,*,#1944,.F.);
#4076 = PLANE('',#4077);
#4077 = AXIS2_PLACEMENT_3D('',#4078,#4079,#4080);
#4078 = CARTESIAN_POINT('',(-21.75,15.75,45.));
#4079 = DIRECTION('',(-1.,0.,0.));
#4080 = DIRECTION('',(0.,-1.,0.));
#4081 = ADVANCED_FACE('',(#4082),#4088,.F.);
#4082 = FACE_BOUND('',#4083,.F.);
#4083 = EDGE_LOOP('',(#4084,#4085,#4086,#4087));
#4084 = ORIENTED_EDGE('',*,*,#4070,.T.);
#4085 = ORIENTED_EDGE('',*,*,#2025,.T.);
#4086 = ORIENTED_EDGE('',*,*,#1983,.F.);
#4087 = ORIENTED_EDGE('',*,*,#1935,.F.);
#4088 = CYLINDRICAL_SURFACE('',#4089,6.);
#4089 = AXIS2_PLACEMENT_3D('',#4090,#4091,#4092);
#4090 = CARTESIAN_POINT('',(-15.75,-15.75,45.));
#4091 = DIRECTION('',(0.,0.,1.));
#4092 = DIRECTION('',(1.,0.,0.));
#4093 = ADVANCED_FACE('',(#4094),#4100,.F.);
#4094 = FACE_BOUND('',#4095,.F.);
#4095 = EDGE_LOOP('',(#4096,#4097,#4098,#4099));
#4096 = ORIENTED_EDGE('',*,*,#4036,.T.);
#4097 = ORIENTED_EDGE('',*,*,#1910,.T.);
#4098 = ORIENTED_EDGE('',*,*,#4017,.F.);
#4099 = ORIENTED_EDGE('',*,*,#3887,.F.);
#4100 = PLANE('',#4101);
#4101 = AXIS2_PLACEMENT_3D('',#4102,#4103,#4104);
#4102 = CARTESIAN_POINT('',(-25.,16.,37.));
#4103 = DIRECTION('',(1.,0.,0.));
#4104 = DIRECTION('',(0.,-1.,0.));
#4105 = ADVANCED_FACE('',(#4106),#4125,.F.);
#4106 = FACE_BOUND('',#4107,.F.);
#4107 = EDGE_LOOP('',(#4108,#4116,#4117,#4118));
#4108 = ORIENTED_EDGE('',*,*,#4109,.F.);
#4109 = EDGE_CURVE('',#2051,#4110,#4112,.T.);
#4110 = VERTEX_POINT('',#4111);
#4111 = CARTESIAN_POINT('',(-13.9,-15.5,26.));
#4112 = LINE('',#4113,#4114);
#4113 = CARTESIAN_POINT('',(-13.9,-15.5,36.));
#4114 = VECTOR('',#4115,1.);
#4115 = DIRECTION('',(-0.,-0.,-1.));
#4116 = ORIENTED_EDGE('',*,*,#2050,.F.);
#4117 = ORIENTED_EDGE('',*,*,#4109,.T.);
#4118 = ORIENTED_EDGE('',*,*,#4119,.T.);
#4119 = EDGE_CURVE('',#4110,#4110,#4120,.T.);
#4120 = CIRCLE('',#4121,1.6);
#4121 = AXIS2_PLACEMENT_3D('',#4122,#4123,#4124);
#4122 = CARTESIAN_POINT('',(-15.5,-15.5,26.));
#4123 = DIRECTION('',(0.,0.,1.));
#4124 = DIRECTION('',(1.,0.,0.));
#4125 = CYLINDRICAL_SURFACE('',#4126,1.6);
#4126 = AXIS2_PLACEMENT_3D('',#4127,#4128,#4129);
#4127 = CARTESIAN_POINT('',(-15.5,-15.5,36.));
#4128 = DIRECTION('',(0.,0.,1.));
#4129 = DIRECTION('',(1.,0.,0.));
#4130 = ADVANCED_FACE('',(#4131),#4150,.F.);
#4131 = FACE_BOUND('',#4132,.F.);
#4132 = EDGE_LOOP('',(#4133,#4141,#4142,#4143));
#4133 = ORIENTED_EDGE('',*,*,#4134,.F.);
#4134 = EDGE_CURVE('',#2062,#4135,#4137,.T.);
#4135 = VERTEX_POINT('',#4136);
#4136 = CARTESIAN_POINT('',(-13.9,15.5,26.));
#4137 = LINE('',#4138,#4139);
#4138 = CARTESIAN_POINT('',(-13.9,15.5,36.));
#4139 = VECTOR('',#4140,1.);
#4140 = DIRECTION('',(-0.,-0.,-1.));
#4141 = ORIENTED_EDGE('',*,*,#2061,.F.);
#4142 = ORIENTED_EDGE('',*,*,#4134,.T.);
#4143 = ORIENTED_EDGE('',*,*,#4144,.T.);
#4144 = EDGE_CURVE('',#4135,#4135,#4145,.T.);
#4145 = CIRCLE('',#4146,1.6);
#4146 = AXIS2_PLACEMENT_3D('',#4147,#4148,#4149);
#4147 = CARTESIAN_POINT('',(-15.5,15.5,26.));
#4148 = DIRECTION('',(0.,0.,1.));
#4149 = DIRECTION('',(1.,0.,0.));
#4150 = CYLINDRICAL_SURFACE('',#4151,1.6);
#4151 = AXIS2_PLACEMENT_3D('',#4152,#4153,#4154);
#4152 = CARTESIAN_POINT('',(-15.5,15.5,36.));
#4153 = DIRECTION('',(0.,0.,1.));
#4154 = DIRECTION('',(1.,0.,0.));
#4155 = ADVANCED_FACE('',(#4156),#4168,.F.);
#4156 = FACE_BOUND('',#4157,.F.);
#4157 = EDGE_LOOP('',(#4158,#4159,#4165,#4166,#4167));
#4158 = ORIENTED_EDGE('',*,*,#3152,.T.);
#4159 = ORIENTED_EDGE('',*,*,#4160,.T.);
#4160 = EDGE_CURVE('',#3081,#2100,#4161,.T.);
#4161 = LINE('',#4162,#4163);
#4162 = CARTESIAN_POINT('',(-6.954534,25.,5.712409));
#4163 = VECTOR('',#4164,1.);
#4164 = DIRECTION('',(0.,-1.,2.2E-16));
#4165 = ORIENTED_EDGE('',*,*,#2099,.T.);
#4166 = ORIENTED_EDGE('',*,*,#4160,.F.);
#4167 = ORIENTED_EDGE('',*,*,#3080,.T.);
#4168 = CYLINDRICAL_SURFACE('',#4169,2.5);
#4169 = AXIS2_PLACEMENT_3D('',#4170,#4171,#4172);
#4170 = CARTESIAN_POINT('',(-4.454534,25.,5.712409));
#4171 = DIRECTION('',(0.,1.,-2.2E-16));
#4172 = DIRECTION('',(-1.,0.,0.));
#4173 = ADVANCED_FACE('',(#4174),#4186,.F.);
#4174 = FACE_BOUND('',#4175,.F.);
#4175 = EDGE_LOOP('',(#4176,#4177,#4183,#4184,#4185));
#4176 = ORIENTED_EDGE('',*,*,#3294,.T.);
#4177 = ORIENTED_EDGE('',*,*,#4178,.T.);
#4178 = EDGE_CURVE('',#3238,#2216,#4179,.T.);
#4179 = LINE('',#4180,#4181);
#4180 = CARTESIAN_POINT('',(-8.237313,25.,22.346275));
#4181 = VECTOR('',#4182,1.);
#4182 = DIRECTION('',(0.,-1.,2.2E-16));
#4183 = ORIENTED_EDGE('',*,*,#2215,.T.);
#4184 = ORIENTED_EDGE('',*,*,#4178,.F.);
#4185 = ORIENTED_EDGE('',*,*,#3237,.T.);
#4186 = CYLINDRICAL_SURFACE('',#4187,2.5);
#4187 = AXIS2_PLACEMENT_3D('',#4188,#4189,#4190);
#4188 = CARTESIAN_POINT('',(-5.737313,25.,22.346275));
#4189 = DIRECTION('',(0.,1.,-2.2E-16));
#4190 = DIRECTION('',(-1.,0.,0.));
#4191 = ADVANCED_FACE('',(#4192),#4211,.F.);
#4192 = FACE_BOUND('',#4193,.F.);
#4193 = EDGE_LOOP('',(#4194,#4195,#4203,#4210));
#4194 = ORIENTED_EDGE('',*,*,#2266,.F.);
#4195 = ORIENTED_EDGE('',*,*,#4196,.T.);
#4196 = EDGE_CURVE('',#2267,#4197,#4199,.T.);
#4197 = VERTEX_POINT('',#4198);
#4198 = CARTESIAN_POINT('',(-8.237313,-21.,22.346275));
#4199 = LINE('',#4200,#4201);
#4200 = CARTESIAN_POINT('',(-8.237313,25.,22.346275));
#4201 = VECTOR('',#4202,1.);
#4202 = DIRECTION('',(0.,-1.,2.2E-16));
#4203 = ORIENTED_EDGE('',*,*,#4204,.T.);
#4204 = EDGE_CURVE('',#4197,#4197,#4205,.T.);
#4205 = CIRCLE('',#4206,2.5);
#4206 = AXIS2_PLACEMENT_3D('',#4207,#4208,#4209);
#4207 = CARTESIAN_POINT('',(-5.737313,-21.,22.346275));
#4208 = DIRECTION('',(0.,1.,-0.));
#4209 = DIRECTION('',(-1.,0.,0.));
#4210 = ORIENTED_EDGE('',*,*,#4196,.F.);
#4211 = CYLINDRICAL_SURFACE('',#4212,2.5);
#4212 = AXIS2_PLACEMENT_3D('',#4213,#4214,#4215);
#4213 = CARTESIAN_POINT('',(-5.737313,25.,22.346275));
#4214 = DIRECTION('',(0.,1.,-2.2E-16));
#4215 = DIRECTION('',(-1.,0.,0.));
#4216 = ADVANCED_FACE('',(#4217,#4220),#4223,.F.);
#4217 = FACE_BOUND('',#4218,.F.);
#4218 = EDGE_LOOP('',(#4219));
#4219 = ORIENTED_EDGE('',*,*,#3943,.T.);
#4220 = FACE_BOUND('',#4221,.F.);
#4221 = EDGE_LOOP('',(#4222));
#4222 = ORIENTED_EDGE('',*,*,#2332,.F.);
#4223 = PLANE('',#4224);
#4224 = AXIS2_PLACEMENT_3D('',#4225,#4226,#4227);
#4225 = CARTESIAN_POINT('',(-10.25,9.1E-16,14.));
#4226 = DIRECTION('',(1.,0.,0.));
#4227 = DIRECTION('',(0.,0.,1.));
#4228 = ADVANCED_FACE('',(#4229,#4240),#4243,.F.);
#4229 = FACE_BOUND('',#4230,.F.);
#4230 = EDGE_LOOP('',(#4231));
#4231 = ORIENTED_EDGE('',*,*,#4232,.T.);
#4232 = EDGE_CURVE('',#4233,#4233,#4235,.T.);
#4233 = VERTEX_POINT('',#4234);
#4234 = CARTESIAN_POINT('',(-10.25,-18.25,32.));
#4235 = CIRCLE('',#4236,2.25);
#4236 = AXIS2_PLACEMENT_3D('',#4237,#4238,#4239);
#4237 = CARTESIAN_POINT('',(-10.25,-20.5,32.));
#4238 = DIRECTION('',(1.,0.,0.));
#4239 = DIRECTION('',(0.,1.,0.));
#4240 = FACE_BOUND('',#4241,.F.);
#4241 = EDGE_LOOP('',(#4242));
#4242 = ORIENTED_EDGE('',*,*,#2357,.F.);
#4243 = PLANE('',#4244);
#4244 = AXIS2_PLACEMENT_3D('',#4245,#4246,#4247);
#4245 = CARTESIAN_POINT('',(-10.25,9.1E-16,14.));
#4246 = DIRECTION('',(1.,0.,0.));
#4247 = DIRECTION('',(0.,0.,1.));
#4248 = ADVANCED_FACE('',(#4249),#4261,.F.);
#4249 = FACE_BOUND('',#4250,.F.);
#4250 = EDGE_LOOP('',(#4251,#4252,#4258,#4259,#4260));
#4251 = ORIENTED_EDGE('',*,*,#4232,.F.);
#4252 = ORIENTED_EDGE('',*,*,#4253,.T.);
#4253 = EDGE_CURVE('',#4233,#2650,#4254,.T.);
#4254 = LINE('',#4255,#4256);
#4255 = CARTESIAN_POINT('',(-10.25,-18.25,32.));
#4256 = VECTOR('',#4257,1.);
#4257 = DIRECTION('',(-1.,-0.,-0.));
#4258 = ORIENTED_EDGE('',*,*,#2649,.T.);
#4259 = ORIENTED_EDGE('',*,*,#2791,.T.);
#4260 = ORIENTED_EDGE('',*,*,#4253,.F.);
#4261 = CYLINDRICAL_SURFACE('',#4262,2.25);
#4262 = AXIS2_PLACEMENT_3D('',#4263,#4264,#4265);
#4263 = CARTESIAN_POINT('',(-10.25,-20.5,32.));
#4264 = DIRECTION('',(1.,0.,0.));
#4265 = DIRECTION('',(0.,1.,0.));
#4266 = ADVANCED_FACE('',(#4267,#4270),#4273,.F.);
#4267 = FACE_BOUND('',#4268,.F.);
#4268 = EDGE_LOOP('',(#4269));
#4269 = ORIENTED_EDGE('',*,*,#2889,.F.);
#4270 = FACE_BOUND('',#4271,.F.);
#4271 = EDGE_LOOP('',(#4272));
#4272 = ORIENTED_EDGE('',*,*,#2926,.F.);
#4273 = PLANE('',#4274);
#4274 = AXIS2_PLACEMENT_3D('',#4275,#4276,#4277);
#4275 = CARTESIAN_POINT('',(-3.,-26.5,-4.));
#4276 = DIRECTION('',(1.,0.,0.));
#4277 = DIRECTION('',(0.,0.,1.));
#4278 = ADVANCED_FACE('',(#4279,#4282),#4285,.F.);
#4279 = FACE_BOUND('',#4280,.F.);
#4280 = EDGE_LOOP('',(#4281));
#4281 = ORIENTED_EDGE('',*,*,#3969,.T.);
#4282 = FACE_BOUND('',#4283,.F.);
#4283 = EDGE_LOOP('',(#4284));
#4284 = ORIENTED_EDGE('',*,*,#3406,.F.);
#4285 = PLANE('',#4286);
#4286 = AXIS2_PLACEMENT_3D('',#4287,#4288,#4289);
#4287 = CARTESIAN_POINT('',(-10.25,9.1E-16,14.));
#4288 = DIRECTION('',(1.,0.,0.));
#4289 = DIRECTION('',(0.,0.,1.));
#4290 = ADVANCED_FACE('',(#4291,#4302),#4305,.F.);
#4291 = FACE_BOUND('',#4292,.F.);
#4292 = EDGE_LOOP('',(#4293));
#4293 = ORIENTED_EDGE('',*,*,#4294,.T.);
#4294 = EDGE_CURVE('',#4295,#4295,#4297,.T.);
#4295 = VERTEX_POINT('',#4296);
#4296 = CARTESIAN_POINT('',(-10.25,22.75,32.));
#4297 = CIRCLE('',#4298,2.25);
#4298 = AXIS2_PLACEMENT_3D('',#4299,#4300,#4301);
#4299 = CARTESIAN_POINT('',(-10.25,20.5,32.));
#4300 = DIRECTION('',(1.,0.,0.));
#4301 = DIRECTION('',(0.,1.,0.));
#4302 = FACE_BOUND('',#4303,.F.);
#4303 = EDGE_LOOP('',(#4304));
#4304 = ORIENTED_EDGE('',*,*,#3431,.F.);
#4305 = PLANE('',#4306);
#4306 = AXIS2_PLACEMENT_3D('',#4307,#4308,#4309);
#4307 = CARTESIAN_POINT('',(-10.25,9.1E-16,14.));
#4308 = DIRECTION('',(1.,0.,0.));
#4309 = DIRECTION('',(0.,0.,1.));
#4310 = ADVANCED_FACE('',(#4311),#4323,.F.);
#4311 = FACE_BOUND('',#4312,.F.);
#4312 = EDGE_LOOP('',(#4313,#4314,#4320,#4321,#4322));
#4313 = ORIENTED_EDGE('',*,*,#4294,.F.);
#4314 = ORIENTED_EDGE('',*,*,#4315,.T.);
#4315 = EDGE_CURVE('',#4295,#3679,#4316,.T.);
#4316 = LINE('',#4317,#4318);
#4317 = CARTESIAN_POINT('',(-10.25,22.75,32.));
#4318 = VECTOR('',#4319,1.);
#4319 = DIRECTION('',(-1.,-0.,-0.));
#4320 = ORIENTED_EDGE('',*,*,#3678,.T.);
#4321 = ORIENTED_EDGE('',*,*,#3813,.T.);
#4322 = ORIENTED_EDGE('',*,*,#4315,.F.);
#4323 = CYLINDRICAL_SURFACE('',#4324,2.25);
#4324 = AXIS2_PLACEMENT_3D('',#4325,#4326,#4327);
#4325 = CARTESIAN_POINT('',(-10.25,20.5,32.));
#4326 = DIRECTION('',(1.,0.,0.));
#4327 = DIRECTION('',(0.,1.,0.));
#4328 = ADVANCED_FACE('',(#4329,#4332),#4335,.F.);
#4329 = FACE_BOUND('',#4330,.F.);
#4330 = EDGE_LOOP('',(#4331));
#4331 = ORIENTED_EDGE('',*,*,#3858,.T.);
#4332 = FACE_BOUND('',#4333,.F.);
#4333 = EDGE_LOOP('',(#4334));
#4334 = ORIENTED_EDGE('',*,*,#4144,.F.);
#4335 = PLANE('',#4336);
#4336 = AXIS2_PLACEMENT_3D('',#4337,#4338,#4339);
#4337 = CARTESIAN_POINT('',(9.1E-16,0.,26.));
#4338 = DIRECTION('',(0.,0.,1.));
#4339 = DIRECTION('',(1.,0.,0.));
#4340 = ADVANCED_FACE('',(#4341,#4344),#4347,.F.);
#4341 = FACE_BOUND('',#4342,.F.);
#4342 = EDGE_LOOP('',(#4343));
#4343 = ORIENTED_EDGE('',*,*,#3916,.T.);
#4344 = FACE_BOUND('',#4345,.F.);
#4345 = EDGE_LOOP('',(#4346));
#4346 = ORIENTED_EDGE('',*,*,#4119,.F.);
#4347 = PLANE('',#4348);
#4348 = AXIS2_PLACEMENT_3D('',#4349,#4350,#4351);
#4349 = CARTESIAN_POINT('',(9.1E-16,0.,26.));
#4350 = DIRECTION('',(0.,0.,1.));
#4351 = DIRECTION('',(1.,0.,0.));
#4352 = ADVANCED_FACE('',(#4353),#4356,.T.);
#4353 = FACE_BOUND('',#4354,.T.);
#4354 = EDGE_LOOP('',(#4355));
#4355 = ORIENTED_EDGE('',*,*,#4204,.T.);
#4356 = PLANE('',#4357);
#4357 = AXIS2_PLACEMENT_3D('',#4358,#4359,#4360);
#4358 = CARTESIAN_POINT('',(1.4E-16,-21.,14.029342));
#4359 = DIRECTION('',(0.,1.,-2.9E-16));
#4360 = DIRECTION('',(0.,2.9E-16,1.));
#4361 = ( GEOMETRIC_REPRESENTATION_CONTEXT(3) 
GLOBAL_UNCERTAINTY_ASSIGNED_CONTEXT((#4365)) 
GLOBAL_UNIT_ASSIGNED_CONTEXT((#4362,#4363,#4364)) REPRESENTATION_CONTEXT
('Context #1','3D Context with UNIT and UNCERTAINTY') );
#4362 = ( LENGTH_UNIT() NAMED_UNIT(*) SI_UNIT(.MILLI.,.METRE.) );
#4363 = ( NAMED_UNIT(*) PLANE_ANGLE_UNIT() SI_UNIT($,.RADIAN.) );
#4364 = ( NAMED_UNIT(*) SI_UNIT($,.STERADIAN.) SOLID_ANGLE_UNIT() );
#4365 = UNCERTAINTY_MEASURE_WITH_UNIT(LENGTH_MEASURE(1.E-05),#4362,
  'distance_accuracy_value','confusion accuracy');
#4366 = PRODUCT_RELATED_PRODUCT_CATEGORY('part',$,(#7));
#4367 = MECHANICAL_DESIGN_GEOMETRIC_PRESENTATION_REPRESENTATION('',(
    #4368),#4361);
#4368 = STYLED_ITEM('color',(#4369),#15);
#4369 = PRESENTATION_STYLE_ASSIGNMENT((#4370,#4376));
#4370 = SURFACE_STYLE_USAGE(.BOTH.,#4371);
#4371 = SURFACE_SIDE_STYLE('',(#4372));
#4372 = SURFACE_STYLE_FILL_AREA(#4373);
#4373 = FILL_AREA_STYLE('',(#4374));
#4374 = FILL_AREA_STYLE_COLOUR('',#4375);
#4375 = COLOUR_RGB('',0.800000010877,0.800000010877,0.901960800373);
#4376 = CURVE_STYLE('',#4377,POSITIVE_LENGTH_MEASURE(0.1),#4378);
#4377 = DRAUGHTING_PRE_DEFINED_CURVE_FONT('continuous');
#4378 = COLOUR_RGB('',9.803921802644E-02,9.803921802644E-02,
  9.803921802644E-02);
ENDSEC;
END-ISO-10303-21;
