# Supplementary material for: StereoPylot: An Open-Source Raspberry Pi-Based Stereotaxic Apparatus Controller with 3D Printed Components for Fully Motorized Control, Digital Display, and Customizable Features
Source: eNeuro. 2026 Jul 7;13(7):ENEURO.0460-25.2026. doi: 10.1523/ENEURO.0460-25.2026 (PMC13362190; doi:10.1523/ENEURO.0460-25.2026)
Supplement: Data 1 — All relevant code and files for StereoPylot. Download Data 1, ZIP file. [file eneuro-13-ENEURO.0460-25.2026-s007.zip › StereoPylot-main/Build_Setup_Files/3D_models/3d_Printing_STEP/36mm_Motor_Mount_Right.step]

ISO-10303-21;
HEADER;
FILE_DESCRIPTION(('FreeCAD Model'),'2;1');
FILE_NAME('Open CASCADE Shape Model','2026-02-23T11:04:23',(''),(''),
  'Open CASCADE STEP processor 7.8','FreeCAD','Unknown');
FILE_SCHEMA(('AUTOMOTIVE_DESIGN { 1 0 10303 214 1 1 1 1 }'));
ENDSEC;
DATA;
#1 = APPLICATION_PROTOCOL_DEFINITION('international standard',
  'automotive_design',2000,#2);
#2 = APPLICATION_CONTEXT(
  'core data for automotive mechanical design processes');
#3 = SHAPE_DEFINITION_REPRESENTATION(#4,#10);
#4 = PRODUCT_DEFINITION_SHAPE('','',#5);
#5 = PRODUCT_DEFINITION('design','',#6,#9);
#6 = PRODUCT_DEFINITION_FORMATION('','',#7);
#7 = PRODUCT('Slice001.1','Slice001.1','',(#8));
#8 = PRODUCT_CONTEXT('',#2,'mechanical');
#9 = PRODUCT_DEFINITION_CONTEXT('part definition',#2,'design');
#10 = ADVANCED_BREP_SHAPE_REPRESENTATION('',(#11,#15),#4661);
#11 = AXIS2_PLACEMENT_3D('',#12,#13,#14);
#12 = CARTESIAN_POINT('',(0.,0.,0.));
#13 = DIRECTION('',(0.,0.,1.));
#14 = DIRECTION('',(1.,0.,-0.));
#15 = MANIFOLD_SOLID_BREP('',#16);
#16 = CLOSED_SHELL('',(#17,#65,#178,#203,#237,#270,#381,#496,#514,#564,
    #588,#638,#714,#738,#904,#919,#1492,#1509,#1651,#1792,#1834,#1859,
    #1890,#1907,#1940,#2023,#2047,#2114,#2139,#2164,#2175,#2192,#2224,
    #2516,#2541,#2566,#2583,#2675,#2692,#2722,#2739,#2756,#2768,#2793,
    #3195,#3206,#3231,#3258,#3280,#3690,#3721,#3748,#3779,#3803,#3827,
    #3851,#3875,#3892,#3923,#3947,#3971,#3995,#4019,#4036,#4061,#4079,
    #4097,#4108,#4125,#4142,#4154,#4171,#4188,#4200,#4225,#4250,#4267,
    #4326,#4343,#4402,#4412,#4424,#4446,#4463,#4480,#4497,#4514,#4526,
    #4538,#4560,#4577,#4594,#4611,#4628,#4640,#4652));
#17 = ADVANCED_FACE('',(#18),#60,.T.);
#18 = FACE_BOUND('',#19,.T.);
#19 = EDGE_LOOP('',(#20,#30,#38,#46,#54));
#20 = ORIENTED_EDGE('',*,*,#21,.F.);
#21 = EDGE_CURVE('',#22,#24,#26,.T.);
#22 = VERTEX_POINT('',#23);
#23 = CARTESIAN_POINT('',(-1.4E-14,-6.707653316006,-10.));
#24 = VERTEX_POINT('',#25);
#25 = CARTESIAN_POINT('',(13.75,-6.707653316006,-10.));
#26 = LINE('',#27,#28);
#27 = CARTESIAN_POINT('',(-10.05,-6.707653316006,-10.));
#28 = VECTOR('',#29,1.);
#29 = DIRECTION('',(1.,0.,0.));
#30 = ORIENTED_EDGE('',*,*,#31,.F.);
#31 = EDGE_CURVE('',#32,#22,#34,.T.);
#32 = VERTEX_POINT('',#33);
#33 = CARTESIAN_POINT('',(-1.2E-14,-6.707653316006,0.));
#34 = LINE('',#35,#36);
#35 = CARTESIAN_POINT('',(-1.E-14,-6.707653316006,4.524195736544));
#36 = VECTOR('',#37,1.);
#37 = DIRECTION('',(-2.2E-16,0.,-1.));
#38 = ORIENTED_EDGE('',*,*,#39,.T.);
#39 = EDGE_CURVE('',#32,#40,#42,.T.);
#40 = VERTEX_POINT('',#41);
#41 = CARTESIAN_POINT('',(10.547861726069,-6.707653316006,-2.5E-14));
#42 = LINE('',#43,#44);
#43 = CARTESIAN_POINT('',(-10.05,-6.707653316006,0.));
#44 = VECTOR('',#45,1.);
#45 = DIRECTION('',(1.,0.,0.));
#46 = ORIENTED_EDGE('',*,*,#47,.T.);
#47 = EDGE_CURVE('',#40,#48,#50,.T.);
#48 = VERTEX_POINT('',#49);
#49 = CARTESIAN_POINT('',(13.75,-6.707653316006,0.));
#50 = LINE('',#51,#52);
#51 = CARTESIAN_POINT('',(-10.05,-6.707653316006,0.));
#52 = VECTOR('',#53,1.);
#53 = DIRECTION('',(1.,0.,0.));
#54 = ORIENTED_EDGE('',*,*,#55,.F.);
#55 = EDGE_CURVE('',#24,#48,#56,.T.);
#56 = LINE('',#57,#58);
#57 = CARTESIAN_POINT('',(13.75,-6.707653316006,-10.));
#58 = VECTOR('',#59,1.);
#59 = DIRECTION('',(0.,0.,1.));
#60 = PLANE('',#61);
#61 = AXIS2_PLACEMENT_3D('',#62,#63,#64);
#62 = CARTESIAN_POINT('',(-10.05,-6.707653316006,-10.));
#63 = DIRECTION('',(0.,1.,0.));
#64 = DIRECTION('',(1.,0.,0.));
#65 = ADVANCED_FACE('',(#66),#173,.T.);
#66 = FACE_BOUND('',#67,.T.);
#67 = EDGE_LOOP('',(#68,#78,#86,#95,#103,#111,#119,#127,#135,#143,#151,
    #157,#158,#167));
#68 = ORIENTED_EDGE('',*,*,#69,.F.);
#69 = EDGE_CURVE('',#70,#72,#74,.T.);
#70 = VERTEX_POINT('',#71);
#71 = CARTESIAN_POINT('',(-2.1E-14,10.999216411528,-10.));
#72 = VERTEX_POINT('',#73);
#73 = CARTESIAN_POINT('',(-2.E-14,6.492346683994,-10.));
#74 = LINE('',#75,#76);
#75 = CARTESIAN_POINT('',(-1.556E-14,-3.377297612714,-10.));
#76 = VECTOR('',#77,1.);
#77 = DIRECTION('',(4.4E-16,-1.,0.));
#78 = ORIENTED_EDGE('',*,*,#79,.T.);
#79 = EDGE_CURVE('',#70,#80,#82,.T.);
#80 = VERTEX_POINT('',#81);
#81 = CARTESIAN_POINT('',(12.35,10.999216411528,-10.));
#82 = LINE('',#83,#84);
#83 = CARTESIAN_POINT('',(-8.65,10.999216411528,-10.));
#84 = VECTOR('',#85,1.);
#85 = DIRECTION('',(1.,0.,0.));
#86 = ORIENTED_EDGE('',*,*,#87,.T.);
#87 = EDGE_CURVE('',#80,#88,#90,.T.);
#88 = VERTEX_POINT('',#89);
#89 = CARTESIAN_POINT('',(12.35,-11.00078358847,-10.));
#90 = CIRCLE('',#91,11.);
#91 = AXIS2_PLACEMENT_3D('',#92,#93,#94);
#92 = CARTESIAN_POINT('',(12.35,-7.835884716058E-04,-10.));
#93 = DIRECTION('',(0.,0.,-1.));
#94 = DIRECTION('',(1.,0.,0.));
#95 = ORIENTED_EDGE('',*,*,#96,.F.);
#96 = EDGE_CURVE('',#97,#88,#99,.T.);
#97 = VERTEX_POINT('',#98);
#98 = CARTESIAN_POINT('',(12.,-11.00078358847,-10.));
#99 = LINE('',#100,#101);
#100 = CARTESIAN_POINT('',(-8.65,-11.00078358847,-10.));
#101 = VECTOR('',#102,1.);
#102 = DIRECTION('',(1.,0.,0.));
#103 = ORIENTED_EDGE('',*,*,#104,.T.);
#104 = EDGE_CURVE('',#97,#105,#107,.T.);
#105 = VERTEX_POINT('',#106);
#106 = CARTESIAN_POINT('',(12.,-22.25,-10.));
#107 = LINE('',#108,#109);
#108 = CARTESIAN_POINT('',(12.,-10.75,-10.));
#109 = VECTOR('',#110,1.);
#110 = DIRECTION('',(0.,-1.,0.));
#111 = ORIENTED_EDGE('',*,*,#112,.T.);
#112 = EDGE_CURVE('',#105,#113,#115,.T.);
#113 = VERTEX_POINT('',#114);
#114 = CARTESIAN_POINT('',(-7.E-15,-22.25,-10.));
#115 = LINE('',#116,#117);
#116 = CARTESIAN_POINT('',(12.,-22.25,-10.));
#117 = VECTOR('',#118,1.);
#118 = DIRECTION('',(-1.,0.,0.));
#119 = ORIENTED_EDGE('',*,*,#120,.F.);
#120 = EDGE_CURVE('',#121,#113,#123,.T.);
#121 = VERTEX_POINT('',#122);
#122 = CARTESIAN_POINT('',(-7.E-15,-20.7,-10.));
#123 = LINE('',#124,#125);
#124 = CARTESIAN_POINT('',(-1.556E-14,-3.377297612714,-10.));
#125 = VECTOR('',#126,1.);
#126 = DIRECTION('',(4.4E-16,-1.,0.));
#127 = ORIENTED_EDGE('',*,*,#128,.F.);
#128 = EDGE_CURVE('',#129,#121,#131,.T.);
#129 = VERTEX_POINT('',#130);
#130 = CARTESIAN_POINT('',(10.65,-20.7,-10.));
#131 = LINE('',#132,#133);
#132 = CARTESIAN_POINT('',(10.65,-20.7,-10.));
#133 = VECTOR('',#134,1.);
#134 = DIRECTION('',(-1.,0.,0.));
#135 = ORIENTED_EDGE('',*,*,#136,.F.);
#136 = EDGE_CURVE('',#137,#129,#139,.T.);
#137 = VERTEX_POINT('',#138);
#138 = CARTESIAN_POINT('',(10.65,-13.,-10.));
#139 = LINE('',#140,#141);
#140 = CARTESIAN_POINT('',(10.65,-13.,-10.));
#141 = VECTOR('',#142,1.);
#142 = DIRECTION('',(0.,-1.,0.));
#143 = ORIENTED_EDGE('',*,*,#144,.F.);
#144 = EDGE_CURVE('',#145,#137,#147,.T.);
#145 = VERTEX_POINT('',#146);
#146 = CARTESIAN_POINT('',(-1.1E-14,-13.,-10.));
#147 = LINE('',#148,#149);
#148 = CARTESIAN_POINT('',(-10.65,-13.,-10.));
#149 = VECTOR('',#150,1.);
#150 = DIRECTION('',(1.,0.,0.));
#151 = ORIENTED_EDGE('',*,*,#152,.F.);
#152 = EDGE_CURVE('',#22,#145,#153,.T.);
#153 = LINE('',#154,#155);
#154 = CARTESIAN_POINT('',(-1.556E-14,-3.377297612714,-10.));
#155 = VECTOR('',#156,1.);
#156 = DIRECTION('',(4.4E-16,-1.,0.));
#157 = ORIENTED_EDGE('',*,*,#21,.T.);
#158 = ORIENTED_EDGE('',*,*,#159,.F.);
#159 = EDGE_CURVE('',#160,#24,#162,.T.);
#160 = VERTEX_POINT('',#161);
#161 = CARTESIAN_POINT('',(13.75,6.492346683994,-10.));
#162 = CIRCLE('',#163,6.6);
#163 = AXIS2_PLACEMENT_3D('',#164,#165,#166);
#164 = CARTESIAN_POINT('',(13.75,-0.107653316006,-10.));
#165 = DIRECTION('',(0.,0.,-1.));
#166 = DIRECTION('',(1.,0.,0.));
#167 = ORIENTED_EDGE('',*,*,#168,.F.);
#168 = EDGE_CURVE('',#72,#160,#169,.T.);
#169 = LINE('',#170,#171);
#170 = CARTESIAN_POINT('',(-10.05,6.492346683994,-10.));
#171 = VECTOR('',#172,1.);
#172 = DIRECTION('',(1.,0.,0.));
#173 = PLANE('',#174);
#174 = AXIS2_PLACEMENT_3D('',#175,#176,#177);
#175 = CARTESIAN_POINT('',(1.252152428518,-5.049815059593,-10.));
#176 = DIRECTION('',(-0.,-0.,-1.));
#177 = DIRECTION('',(-1.,0.,0.));
#178 = ADVANCED_FACE('',(#179),#198,.F.);
#179 = FACE_BOUND('',#180,.F.);
#180 = EDGE_LOOP('',(#181,#189,#196,#197));
#181 = ORIENTED_EDGE('',*,*,#182,.T.);
#182 = EDGE_CURVE('',#160,#183,#185,.T.);
#183 = VERTEX_POINT('',#184);
#184 = CARTESIAN_POINT('',(13.75,6.492346683994,0.));
#185 = LINE('',#186,#187);
#186 = CARTESIAN_POINT('',(13.75,6.492346683994,-10.));
#187 = VECTOR('',#188,1.);
#188 = DIRECTION('',(0.,0.,1.));
#189 = ORIENTED_EDGE('',*,*,#190,.T.);
#190 = EDGE_CURVE('',#183,#48,#191,.T.);
#191 = CIRCLE('',#192,6.6);
#192 = AXIS2_PLACEMENT_3D('',#193,#194,#195);
#193 = CARTESIAN_POINT('',(13.75,-0.107653316006,0.));
#194 = DIRECTION('',(0.,0.,-1.));
#195 = DIRECTION('',(1.,0.,0.));
#196 = ORIENTED_EDGE('',*,*,#55,.F.);
#197 = ORIENTED_EDGE('',*,*,#159,.F.);
#198 = CYLINDRICAL_SURFACE('',#199,6.6);
#199 = AXIS2_PLACEMENT_3D('',#200,#201,#202);
#200 = CARTESIAN_POINT('',(13.75,-0.107653316006,-10.));
#201 = DIRECTION('',(0.,0.,-1.));
#202 = DIRECTION('',(1.,0.,0.));
#203 = ADVANCED_FACE('',(#204),#232,.F.);
#204 = FACE_BOUND('',#205,.F.);
#205 = EDGE_LOOP('',(#206,#215,#216,#217,#225));
#206 = ORIENTED_EDGE('',*,*,#207,.F.);
#207 = EDGE_CURVE('',#40,#208,#210,.T.);
#208 = VERTEX_POINT('',#209);
#209 = CARTESIAN_POINT('',(12.5,0.,-3.3E-14));
#210 = CIRCLE('',#211,12.5);
#211 = AXIS2_PLACEMENT_3D('',#212,#213,#214);
#212 = CARTESIAN_POINT('',(0.,0.,-4.974E-14));
#213 = DIRECTION('',(0.,0.,1.));
#214 = DIRECTION('',(1.,0.,0.));
#215 = ORIENTED_EDGE('',*,*,#47,.T.);
#216 = ORIENTED_EDGE('',*,*,#190,.F.);
#217 = ORIENTED_EDGE('',*,*,#218,.F.);
#218 = EDGE_CURVE('',#219,#183,#221,.T.);
#219 = VERTEX_POINT('',#220);
#220 = CARTESIAN_POINT('',(10.681733685822,6.492346683994,-2.5E-14));
#221 = LINE('',#222,#223);
#222 = CARTESIAN_POINT('',(-10.05,6.492346683994,0.));
#223 = VECTOR('',#224,1.);
#224 = DIRECTION('',(1.,0.,0.));
#225 = ORIENTED_EDGE('',*,*,#226,.F.);
#226 = EDGE_CURVE('',#208,#219,#227,.T.);
#227 = CIRCLE('',#228,12.5);
#228 = AXIS2_PLACEMENT_3D('',#229,#230,#231);
#229 = CARTESIAN_POINT('',(0.,0.,-4.974E-14));
#230 = DIRECTION('',(0.,0.,1.));
#231 = DIRECTION('',(1.,0.,0.));
#232 = PLANE('',#233);
#233 = AXIS2_PLACEMENT_3D('',#234,#235,#236);
#234 = CARTESIAN_POINT('',(1.85,-0.107653316006,0.));
#235 = DIRECTION('',(0.,0.,1.));
#236 = DIRECTION('',(1.,0.,0.));
#237 = ADVANCED_FACE('',(#238),#265,.T.);
#238 = FACE_BOUND('',#239,.T.);
#239 = EDGE_LOOP('',(#240,#241,#249,#258));
#240 = ORIENTED_EDGE('',*,*,#39,.F.);
#241 = ORIENTED_EDGE('',*,*,#242,.F.);
#242 = EDGE_CURVE('',#243,#32,#245,.T.);
#243 = VERTEX_POINT('',#244);
#244 = CARTESIAN_POINT('',(-1.3E-14,-12.5,0.));
#245 = LINE('',#246,#247);
#246 = CARTESIAN_POINT('',(-1.246E-14,-5.21328580846,-1.165E-14));
#247 = VECTOR('',#248,1.);
#248 = DIRECTION('',(-4.4E-16,1.,3.6E-16));
#249 = ORIENTED_EDGE('',*,*,#250,.T.);
#250 = EDGE_CURVE('',#243,#251,#253,.T.);
#251 = VERTEX_POINT('',#252);
#252 = CARTESIAN_POINT('',(6.378675411087,-10.75,-5.E-14));
#253 = CIRCLE('',#254,12.5);
#254 = AXIS2_PLACEMENT_3D('',#255,#256,#257);
#255 = CARTESIAN_POINT('',(0.,0.,0.));
#256 = DIRECTION('',(0.,0.,1.));
#257 = DIRECTION('',(1.,0.,0.));
#258 = ORIENTED_EDGE('',*,*,#259,.T.);
#259 = EDGE_CURVE('',#251,#40,#260,.T.);
#260 = CIRCLE('',#261,12.5);
#261 = AXIS2_PLACEMENT_3D('',#262,#263,#264);
#262 = CARTESIAN_POINT('',(0.,0.,-4.974E-14));
#263 = DIRECTION('',(0.,0.,1.));
#264 = DIRECTION('',(1.,0.,0.));
#265 = PLANE('',#266);
#266 = AXIS2_PLACEMENT_3D('',#267,#268,#269);
#267 = CARTESIAN_POINT('',(-8.289406598567E-03,-8.721791451084,
    -1.264E-14));
#268 = DIRECTION('',(0.,-3.6E-16,1.));
#269 = DIRECTION('',(0.,1.,3.6E-16));
#270 = ADVANCED_FACE('',(#271,#354,#365),#376,.F.);
#271 = FACE_BOUND('',#272,.F.);
#272 = EDGE_LOOP('',(#273,#274,#275,#283,#291,#299,#307,#315,#323,#331,
    #339,#347,#353));
#273 = ORIENTED_EDGE('',*,*,#31,.F.);
#274 = ORIENTED_EDGE('',*,*,#242,.F.);
#275 = ORIENTED_EDGE('',*,*,#276,.T.);
#276 = EDGE_CURVE('',#243,#277,#279,.T.);
#277 = VERTEX_POINT('',#278);
#278 = CARTESIAN_POINT('',(-2.E-15,-12.5,36.));
#279 = LINE('',#280,#281);
#280 = CARTESIAN_POINT('',(-1.23E-15,-12.5,36.));
#281 = VECTOR('',#282,1.);
#282 = DIRECTION('',(0.,0.,1.));
#283 = ORIENTED_EDGE('',*,*,#284,.F.);
#284 = EDGE_CURVE('',#285,#277,#287,.T.);
#285 = VERTEX_POINT('',#286);
#286 = CARTESIAN_POINT('',(2.E-15,-21.75,36.));
#287 = LINE('',#288,#289);
#288 = CARTESIAN_POINT('',(-6.41E-15,-0.852390082918,36.));
#289 = VECTOR('',#290,1.);
#290 = DIRECTION('',(-4.4E-16,1.,0.));
#291 = ORIENTED_EDGE('',*,*,#292,.T.);
#292 = EDGE_CURVE('',#285,#293,#295,.T.);
#293 = VERTEX_POINT('',#294);
#294 = CARTESIAN_POINT('',(5.E-15,-21.75,45.));
#295 = LINE('',#296,#297);
#296 = CARTESIAN_POINT('',(2.22E-15,-21.75,32.024195736544));
#297 = VECTOR('',#298,1.);
#298 = DIRECTION('',(2.2E-16,0.,1.));
#299 = ORIENTED_EDGE('',*,*,#300,.F.);
#300 = EDGE_CURVE('',#301,#293,#303,.T.);
#301 = VERTEX_POINT('',#302);
#302 = CARTESIAN_POINT('',(7.E-15,-25.,45.));
#303 = LINE('',#304,#305);
#304 = CARTESIAN_POINT('',(-4.41E-15,-0.852390082918,45.));
#305 = VECTOR('',#306,1.);
#306 = DIRECTION('',(-4.4E-16,1.,0.));
#307 = ORIENTED_EDGE('',*,*,#308,.T.);
#308 = EDGE_CURVE('',#301,#309,#311,.T.);
#309 = VERTEX_POINT('',#310);
#310 = CARTESIAN_POINT('',(5.E-15,-25.,43.429984961886));
#311 = LINE('',#312,#313);
#312 = CARTESIAN_POINT('',(2.05E-15,-25.,28.024195736544));
#313 = VECTOR('',#314,1.);
#314 = DIRECTION('',(-2.2E-16,0.,-1.));
#315 = ORIENTED_EDGE('',*,*,#316,.F.);
#316 = EDGE_CURVE('',#317,#309,#319,.T.);
#317 = VERTEX_POINT('',#318);
#318 = CARTESIAN_POINT('',(7.E-15,-25.35968074383,44.842267342846));
#319 = LINE('',#320,#321);
#320 = CARTESIAN_POINT('',(1.77E-15,-21.55472623093,29.902156394492));
#321 = VECTOR('',#322,1.);
#322 = DIRECTION('',(-3.2E-16,0.246802158006,-0.969065887752));
#323 = ORIENTED_EDGE('',*,*,#324,.F.);
#324 = EDGE_CURVE('',#325,#317,#327,.T.);
#325 = VERTEX_POINT('',#326);
#326 = CARTESIAN_POINT('',(7.E-15,-27.43002878448,44.314990125979));
#327 = LINE('',#328,#329);
#328 = CARTESIAN_POINT('',(4.55E-15,-20.84587821034,45.991844704053));
#329 = VECTOR('',#330,1.);
#330 = DIRECTION('',(-3.8E-16,0.969065887752,0.246802158006));
#331 = ORIENTED_EDGE('',*,*,#332,.F.);
#332 = EDGE_CURVE('',#333,#325,#335,.T.);
#333 = VERTEX_POINT('',#334);
#334 = CARTESIAN_POINT('',(-5.E-15,-18.18130994676,8.));
#335 = LINE('',#336,#337);
#336 = CARTESIAN_POINT('',(7.24E-15,-27.43002878448,44.314990125979));
#337 = VECTOR('',#338,1.);
#338 = DIRECTION('',(0.,-0.246802158006,0.969065887752));
#339 = ORIENTED_EDGE('',*,*,#340,.T.);
#340 = EDGE_CURVE('',#333,#341,#343,.T.);
#341 = VERTEX_POINT('',#342);
#342 = CARTESIAN_POINT('',(-7.E-15,-13.,8.));
#343 = LINE('',#344,#345);
#344 = CARTESIAN_POINT('',(-8.88E-15,-9.277390082918,8.));
#345 = VECTOR('',#346,1.);
#346 = DIRECTION('',(-4.4E-16,1.,0.));
#347 = ORIENTED_EDGE('',*,*,#348,.T.);
#348 = EDGE_CURVE('',#341,#145,#349,.T.);
#349 = LINE('',#350,#351);
#350 = CARTESIAN_POINT('',(-7.72E-15,-13.,4.524195736544));
#351 = VECTOR('',#352,1.);
#352 = DIRECTION('',(-2.2E-16,0.,-1.));
#353 = ORIENTED_EDGE('',*,*,#152,.F.);
#354 = FACE_BOUND('',#355,.F.);
#355 = EDGE_LOOP('',(#356));
#356 = ORIENTED_EDGE('',*,*,#357,.F.);
#357 = EDGE_CURVE('',#358,#358,#360,.T.);
#358 = VERTEX_POINT('',#359);
#359 = CARTESIAN_POINT('',(-1.4E-14,-8.75,-4.));
#360 = CIRCLE('',#361,1.25);
#361 = AXIS2_PLACEMENT_3D('',#362,#363,#364);
#362 = CARTESIAN_POINT('',(-7.11E-15,-10.,-4.));
#363 = DIRECTION('',(1.,0.,0.));
#364 = DIRECTION('',(-0.,1.,0.));
#365 = FACE_BOUND('',#366,.F.);
#366 = EDGE_LOOP('',(#367));
#367 = ORIENTED_EDGE('',*,*,#368,.F.);
#368 = EDGE_CURVE('',#369,#369,#371,.T.);
#369 = VERTEX_POINT('',#370);
#370 = CARTESIAN_POINT('',(0.,-19.25,32.));
#371 = CIRCLE('',#372,1.25);
#372 = AXIS2_PLACEMENT_3D('',#373,#374,#375);
#373 = CARTESIAN_POINT('',(0.,-20.5,32.));
#374 = DIRECTION('',(1.,0.,0.));
#375 = DIRECTION('',(-0.,1.,0.));
#376 = PLANE('',#377);
#377 = AXIS2_PLACEMENT_3D('',#378,#379,#380);
#378 = CARTESIAN_POINT('',(0.,-1.704780165836,19.048391473088));
#379 = DIRECTION('',(1.,0.,0.));
#380 = DIRECTION('',(0.,1.,0.));
#381 = ADVANCED_FACE('',(#382,#469,#480),#491,.F.);
#382 = FACE_BOUND('',#383,.F.);
#383 = EDGE_LOOP('',(#384,#385,#408,#415,#423,#431,#439,#447,#455,#463)
  );
#384 = ORIENTED_EDGE('',*,*,#69,.F.);
#385 = ORIENTED_EDGE('',*,*,#386,.F.);
#386 = EDGE_CURVE('',#387,#70,#389,.T.);
#387 = VERTEX_POINT('',#388);
#388 = CARTESIAN_POINT('',(-2.1E-14,15.000000000003,0.));
#389 = B_SPLINE_CURVE_WITH_KNOTS('',5,(#390,#391,#392,#393,#394,#395,
    #396,#397,#398,#399,#400,#401,#402,#403,#404,#405,#406,#407),
  .UNSPECIFIED.,.F.,.F.,(6,4,4,4,6),(0.,0.253162250003,0.502547869089,
    0.751788664264,1.),.UNSPECIFIED.);
#390 = CARTESIAN_POINT('',(-2.144E-14,15.000000000003,0.));
#391 = CARTESIAN_POINT('',(-2.146E-14,14.800033631271,-0.499818008921));
#392 = CARTESIAN_POINT('',(-2.149E-14,14.599525856431,-1.000989268016));
#393 = CARTESIAN_POINT('',(-2.151E-14,14.39855752323,-1.503311697502));
#394 = CARTESIAN_POINT('',(-2.153E-14,14.197192460079,-2.006625757606));
#395 = CARTESIAN_POINT('',(-2.157E-14,13.796774961003,-3.007473442117));
#396 = CARTESIAN_POINT('',(-2.16E-14,13.597733614931,-3.504979347324));
#397 = CARTESIAN_POINT('',(-2.162E-14,13.398401983574,-4.003210823606));
#398 = CARTESIAN_POINT('',(-2.164E-14,13.198817451938,-4.502074426754));
#399 = CARTESIAN_POINT('',(-2.169E-14,12.799316534972,-5.500631104793));
#400 = CARTESIAN_POINT('',(-2.171E-14,12.59940083182,-6.000322474573));
#401 = CARTESIAN_POINT('',(-2.173E-14,12.399291039152,-6.500498973109));
#402 = CARTESIAN_POINT('',(-2.175E-14,12.199010656831,-7.001101862247));
#403 = CARTESIAN_POINT('',(-2.18E-14,11.79897355512,-8.000998739609));
#404 = CARTESIAN_POINT('',(-2.182E-14,11.599218325923,-8.500289003076));
#405 = CARTESIAN_POINT('',(-2.184E-14,11.399330893243,-8.999909710521));
#406 = CARTESIAN_POINT('',(-2.186E-14,11.19932625782,-9.499823367432));
#407 = CARTESIAN_POINT('',(-2.188E-14,10.999216411528,-10.));
#408 = ORIENTED_EDGE('',*,*,#409,.T.);
#409 = EDGE_CURVE('',#387,#410,#412,.T.);
#410 = VERTEX_POINT('',#411);
#411 = CARTESIAN_POINT('',(-1.8E-14,25.,37.));
#412 = B_SPLINE_CURVE_WITH_KNOTS('',1,(#413,#414),.UNSPECIFIED.,.F.,.F.,
  (2,2),(0.,1.),.PIECEWISE_BEZIER_KNOTS.);
#413 = CARTESIAN_POINT('',(-2.144E-14,15.000000000003,0.));
#414 = CARTESIAN_POINT('',(-1.767E-14,25.,37.));
#415 = ORIENTED_EDGE('',*,*,#416,.T.);
#416 = EDGE_CURVE('',#410,#417,#419,.T.);
#417 = VERTEX_POINT('',#418);
#418 = CARTESIAN_POINT('',(-1.4E-14,25.,45.));
#419 = LINE('',#420,#421);
#420 = CARTESIAN_POINT('',(-1.971E-14,25.,28.024195736544));
#421 = VECTOR('',#422,1.);
#422 = DIRECTION('',(2.2E-16,0.,1.));
#423 = ORIENTED_EDGE('',*,*,#424,.F.);
#424 = EDGE_CURVE('',#425,#417,#427,.T.);
#425 = VERTEX_POINT('',#426);
#426 = CARTESIAN_POINT('',(-1.2E-14,21.75,45.));
#427 = LINE('',#428,#429);
#428 = CARTESIAN_POINT('',(-4.41E-15,-0.852390082918,45.));
#429 = VECTOR('',#430,1.);
#430 = DIRECTION('',(-4.4E-16,1.,0.));
#431 = ORIENTED_EDGE('',*,*,#432,.T.);
#432 = EDGE_CURVE('',#425,#433,#435,.T.);
#433 = VERTEX_POINT('',#434);
#434 = CARTESIAN_POINT('',(-1.6E-14,21.75,36.));
#435 = LINE('',#436,#437);
#436 = CARTESIAN_POINT('',(-1.632E-14,21.75,32.024195736544));
#437 = VECTOR('',#438,1.);
#438 = DIRECTION('',(-2.2E-16,0.,-1.));
#439 = ORIENTED_EDGE('',*,*,#440,.F.);
#440 = EDGE_CURVE('',#441,#433,#443,.T.);
#441 = VERTEX_POINT('',#442);
#442 = CARTESIAN_POINT('',(-1.3E-14,12.5,36.));
#443 = LINE('',#444,#445);
#444 = CARTESIAN_POINT('',(-6.41E-15,-0.852390082918,36.));
#445 = VECTOR('',#446,1.);
#446 = DIRECTION('',(-4.4E-16,1.,0.));
#447 = ORIENTED_EDGE('',*,*,#448,.F.);
#448 = EDGE_CURVE('',#449,#441,#451,.T.);
#449 = VERTEX_POINT('',#450);
#450 = CARTESIAN_POINT('',(-2.1E-14,12.5,-5.E-14));
#451 = LINE('',#452,#453);
#452 = CARTESIAN_POINT('',(-1.234E-14,12.5,36.));
#453 = VECTOR('',#454,1.);
#454 = DIRECTION('',(0.,0.,1.));
#455 = ORIENTED_EDGE('',*,*,#456,.F.);
#456 = EDGE_CURVE('',#457,#449,#459,.T.);
#457 = VERTEX_POINT('',#458);
#458 = CARTESIAN_POINT('',(-1.8E-14,6.492346683994,0.));
#459 = LINE('',#460,#461);
#460 = CARTESIAN_POINT('',(-1.44E-14,-0.852390082918,-4.974E-14));
#461 = VECTOR('',#462,1.);
#462 = DIRECTION('',(-4.4E-16,1.,0.));
#463 = ORIENTED_EDGE('',*,*,#464,.T.);
#464 = EDGE_CURVE('',#457,#72,#465,.T.);
#465 = LINE('',#466,#467);
#466 = CARTESIAN_POINT('',(-1.649E-14,6.492346683994,4.524195736544));
#467 = VECTOR('',#468,1.);
#468 = DIRECTION('',(-2.2E-16,0.,-1.));
#469 = FACE_BOUND('',#470,.F.);
#470 = EDGE_LOOP('',(#471));
#471 = ORIENTED_EDGE('',*,*,#472,.F.);
#472 = EDGE_CURVE('',#473,#473,#475,.T.);
#473 = VERTEX_POINT('',#474);
#474 = CARTESIAN_POINT('',(-2.1E-14,11.25,-4.));
#475 = CIRCLE('',#476,1.25);
#476 = AXIS2_PLACEMENT_3D('',#477,#478,#479);
#477 = CARTESIAN_POINT('',(-2.132E-14,10.,-4.));
#478 = DIRECTION('',(1.,0.,0.));
#479 = DIRECTION('',(-0.,1.,0.));
#480 = FACE_BOUND('',#481,.F.);
#481 = EDGE_LOOP('',(#482));
#482 = ORIENTED_EDGE('',*,*,#483,.F.);
#483 = EDGE_CURVE('',#484,#484,#486,.T.);
#484 = VERTEX_POINT('',#485);
#485 = CARTESIAN_POINT('',(-1.4E-14,21.75,32.));
#486 = CIRCLE('',#487,1.25);
#487 = AXIS2_PLACEMENT_3D('',#488,#489,#490);
#488 = CARTESIAN_POINT('',(-1.421E-14,20.5,32.));
#489 = DIRECTION('',(1.,0.,0.));
#490 = DIRECTION('',(-0.,1.,0.));
#491 = PLANE('',#492);
#492 = AXIS2_PLACEMENT_3D('',#493,#494,#495);
#493 = CARTESIAN_POINT('',(0.,-1.704780165836,19.048391473088));
#494 = DIRECTION('',(1.,0.,0.));
#495 = DIRECTION('',(0.,1.,0.));
#496 = ADVANCED_FACE('',(#497),#509,.F.);
#497 = FACE_BOUND('',#498,.F.);
#498 = EDGE_LOOP('',(#499,#500,#501,#507,#508));
#499 = ORIENTED_EDGE('',*,*,#168,.F.);
#500 = ORIENTED_EDGE('',*,*,#464,.F.);
#501 = ORIENTED_EDGE('',*,*,#502,.T.);
#502 = EDGE_CURVE('',#457,#219,#503,.T.);
#503 = LINE('',#504,#505);
#504 = CARTESIAN_POINT('',(-10.05,6.492346683994,0.));
#505 = VECTOR('',#506,1.);
#506 = DIRECTION('',(1.,0.,0.));
#507 = ORIENTED_EDGE('',*,*,#218,.T.);
#508 = ORIENTED_EDGE('',*,*,#182,.F.);
#509 = PLANE('',#510);
#510 = AXIS2_PLACEMENT_3D('',#511,#512,#513);
#511 = CARTESIAN_POINT('',(-10.05,6.492346683994,-10.));
#512 = DIRECTION('',(0.,1.,0.));
#513 = DIRECTION('',(1.,0.,0.));
#514 = ADVANCED_FACE('',(#515),#559,.F.);
#515 = FACE_BOUND('',#516,.F.);
#516 = EDGE_LOOP('',(#517,#518,#519,#527,#536,#545,#553));
#517 = ORIENTED_EDGE('',*,*,#144,.F.);
#518 = ORIENTED_EDGE('',*,*,#348,.F.);
#519 = ORIENTED_EDGE('',*,*,#520,.T.);
#520 = EDGE_CURVE('',#341,#521,#523,.T.);
#521 = VERTEX_POINT('',#522);
#522 = CARTESIAN_POINT('',(3.446105808844,-13.,8.));
#523 = LINE('',#524,#525);
#524 = CARTESIAN_POINT('',(-10.65,-13.,8.));
#525 = VECTOR('',#526,1.);
#526 = DIRECTION('',(1.,0.,0.));
#527 = ORIENTED_EDGE('',*,*,#528,.F.);
#528 = EDGE_CURVE('',#529,#521,#531,.T.);
#529 = VERTEX_POINT('',#530);
#530 = CARTESIAN_POINT('',(1.954534,-13.,5.712409));
#531 = CIRCLE('',#532,2.5);
#532 = AXIS2_PLACEMENT_3D('',#533,#534,#535);
#533 = CARTESIAN_POINT('',(4.454534,-13.,5.712409));
#534 = DIRECTION('',(0.,1.,-2.2E-16));
#535 = DIRECTION('',(-1.,0.,0.));
#536 = ORIENTED_EDGE('',*,*,#537,.F.);
#537 = EDGE_CURVE('',#538,#529,#540,.T.);
#538 = VERTEX_POINT('',#539);
#539 = CARTESIAN_POINT('',(5.462962191156,-13.,8.));
#540 = CIRCLE('',#541,2.5);
#541 = AXIS2_PLACEMENT_3D('',#542,#543,#544);
#542 = CARTESIAN_POINT('',(4.454534,-13.,5.712409));
#543 = DIRECTION('',(0.,1.,-2.2E-16));
#544 = DIRECTION('',(-1.,0.,0.));
#545 = ORIENTED_EDGE('',*,*,#546,.T.);
#546 = EDGE_CURVE('',#538,#547,#549,.T.);
#547 = VERTEX_POINT('',#548);
#548 = CARTESIAN_POINT('',(10.65,-13.,8.));
#549 = LINE('',#550,#551);
#550 = CARTESIAN_POINT('',(-10.65,-13.,8.));
#551 = VECTOR('',#552,1.);
#552 = DIRECTION('',(1.,0.,0.));
#553 = ORIENTED_EDGE('',*,*,#554,.F.);
#554 = EDGE_CURVE('',#137,#547,#555,.T.);
#555 = LINE('',#556,#557);
#556 = CARTESIAN_POINT('',(10.65,-13.,-10.));
#557 = VECTOR('',#558,1.);
#558 = DIRECTION('',(0.,0.,1.));
#559 = PLANE('',#560);
#560 = AXIS2_PLACEMENT_3D('',#561,#562,#563);
#561 = CARTESIAN_POINT('',(-10.65,-13.,-10.));
#562 = DIRECTION('',(0.,1.,0.));
#563 = DIRECTION('',(1.,0.,0.));
#564 = ADVANCED_FACE('',(#565),#583,.F.);
#565 = FACE_BOUND('',#566,.F.);
#566 = EDGE_LOOP('',(#567,#568,#576,#582));
#567 = ORIENTED_EDGE('',*,*,#554,.T.);
#568 = ORIENTED_EDGE('',*,*,#569,.T.);
#569 = EDGE_CURVE('',#547,#570,#572,.T.);
#570 = VERTEX_POINT('',#571);
#571 = CARTESIAN_POINT('',(10.65,-20.7,8.));
#572 = LINE('',#573,#574);
#573 = CARTESIAN_POINT('',(10.65,-13.,8.));
#574 = VECTOR('',#575,1.);
#575 = DIRECTION('',(0.,-1.,0.));
#576 = ORIENTED_EDGE('',*,*,#577,.F.);
#577 = EDGE_CURVE('',#129,#570,#578,.T.);
#578 = LINE('',#579,#580);
#579 = CARTESIAN_POINT('',(10.65,-20.7,-10.));
#580 = VECTOR('',#581,1.);
#581 = DIRECTION('',(0.,0.,1.));
#582 = ORIENTED_EDGE('',*,*,#136,.F.);
#583 = PLANE('',#584);
#584 = AXIS2_PLACEMENT_3D('',#585,#586,#587);
#585 = CARTESIAN_POINT('',(10.65,-13.,-10.));
#586 = DIRECTION('',(1.,0.,0.));
#587 = DIRECTION('',(0.,-1.,0.));
#588 = ADVANCED_FACE('',(#589),#633,.F.);
#589 = FACE_BOUND('',#590,.F.);
#590 = EDGE_LOOP('',(#591,#592,#593,#601,#610,#619,#627));
#591 = ORIENTED_EDGE('',*,*,#128,.F.);
#592 = ORIENTED_EDGE('',*,*,#577,.T.);
#593 = ORIENTED_EDGE('',*,*,#594,.T.);
#594 = EDGE_CURVE('',#570,#595,#597,.T.);
#595 = VERTEX_POINT('',#596);
#596 = CARTESIAN_POINT('',(5.462962191156,-20.7,8.));
#597 = LINE('',#598,#599);
#598 = CARTESIAN_POINT('',(10.65,-20.7,8.));
#599 = VECTOR('',#600,1.);
#600 = DIRECTION('',(-1.,0.,0.));
#601 = ORIENTED_EDGE('',*,*,#602,.T.);
#602 = EDGE_CURVE('',#595,#603,#605,.T.);
#603 = VERTEX_POINT('',#604);
#604 = CARTESIAN_POINT('',(2.051015117457,-20.7,5.024588542859));
#605 = CIRCLE('',#606,2.5);
#606 = AXIS2_PLACEMENT_3D('',#607,#608,#609);
#607 = CARTESIAN_POINT('',(4.454534,-20.7,5.712409));
#608 = DIRECTION('',(0.,1.,-2.2E-16));
#609 = DIRECTION('',(-1.,0.,0.));
#610 = ORIENTED_EDGE('',*,*,#611,.F.);
#611 = EDGE_CURVE('',#612,#603,#614,.T.);
#612 = VERTEX_POINT('',#613);
#613 = CARTESIAN_POINT('',(1.008990495926,-20.7,0.624447606952));
#614 = ELLIPSE('',#615,9.116613963924,2.25);
#615 = AXIS2_PLACEMENT_3D('',#616,#617,#618);
#616 = CARTESIAN_POINT('',(0.,-20.7,8.772994101653));
#617 = DIRECTION('',(0.,-1.,0.));
#618 = DIRECTION('',(0.,0.,1.));
#619 = ORIENTED_EDGE('',*,*,#620,.T.);
#620 = EDGE_CURVE('',#612,#621,#623,.T.);
#621 = VERTEX_POINT('',#622);
#622 = CARTESIAN_POINT('',(-6.E-15,-20.7,0.624447606952));
#623 = LINE('',#624,#625);
#624 = CARTESIAN_POINT('',(5.325,-20.7,0.624447606952));
#625 = VECTOR('',#626,1.);
#626 = DIRECTION('',(-1.,0.,7.9E-16));
#627 = ORIENTED_EDGE('',*,*,#628,.F.);
#628 = EDGE_CURVE('',#121,#621,#629,.T.);
#629 = LINE('',#630,#631);
#630 = CARTESIAN_POINT('',(-4.23E-15,-20.7,4.524195736544));
#631 = VECTOR('',#632,1.);
#632 = DIRECTION('',(2.2E-16,0.,1.));
#633 = PLANE('',#634);
#634 = AXIS2_PLACEMENT_3D('',#635,#636,#637);
#635 = CARTESIAN_POINT('',(10.65,-20.7,-10.));
#636 = DIRECTION('',(0.,-1.,0.));
#637 = DIRECTION('',(-1.,0.,0.));
#638 = ADVANCED_FACE('',(#639,#698),#709,.F.);
#639 = FACE_BOUND('',#640,.F.);
#640 = EDGE_LOOP('',(#641,#642,#643,#651,#659,#667,#675,#684,#692));
#641 = ORIENTED_EDGE('',*,*,#120,.F.);
#642 = ORIENTED_EDGE('',*,*,#628,.T.);
#643 = ORIENTED_EDGE('',*,*,#644,.F.);
#644 = EDGE_CURVE('',#645,#621,#647,.T.);
#645 = VERTEX_POINT('',#646);
#646 = CARTESIAN_POINT('',(-6.E-15,-20.93153032712,0.565481353884));
#647 = LINE('',#648,#649);
#648 = CARTESIAN_POINT('',(-1.014E-14,-8.603263159533,3.70525025906));
#649 = VECTOR('',#650,1.);
#650 = DIRECTION('',(-3.8E-16,0.969065887752,0.246802158006));
#651 = ORIENTED_EDGE('',*,*,#652,.T.);
#652 = EDGE_CURVE('',#645,#653,#655,.T.);
#653 = VERTEX_POINT('',#654);
#654 = CARTESIAN_POINT('',(8.E-15,-31.79082527936,43.204380414954));
#655 = LINE('',#656,#657);
#656 = CARTESIAN_POINT('',(8.93E-15,-31.79082527936,43.204380414954));
#657 = VECTOR('',#658,1.);
#658 = DIRECTION('',(0.,-0.246802158006,0.969065887752));
#659 = ORIENTED_EDGE('',*,*,#660,.F.);
#660 = EDGE_CURVE('',#661,#653,#663,.T.);
#661 = VERTEX_POINT('',#662);
#662 = CARTESIAN_POINT('',(9.E-15,-32.37706722904,43.055076038313));
#663 = LINE('',#664,#665);
#664 = CARTESIAN_POINT('',(4.55E-15,-20.84587821034,45.991844704053));
#665 = VECTOR('',#666,1.);
#666 = DIRECTION('',(-3.8E-16,0.969065887752,0.246802158006));
#667 = ORIENTED_EDGE('',*,*,#668,.F.);
#668 = EDGE_CURVE('',#669,#661,#671,.T.);
#669 = VERTEX_POINT('',#670);
#670 = CARTESIAN_POINT('',(-4.E-15,-26.232153,0.5));
#671 = LINE('',#672,#673);
#672 = CARTESIAN_POINT('',(-2.9E-16,-27.29349691892,7.85007348987));
#673 = VECTOR('',#674,1.);
#674 = DIRECTION('',(2.8E-16,-0.142916790488,0.989734707382));
#675 = ORIENTED_EDGE('',*,*,#676,.F.);
#676 = EDGE_CURVE('',#677,#669,#679,.T.);
#677 = VERTEX_POINT('',#678);
#678 = CARTESIAN_POINT('',(-5.E-15,-26.232153,-8.5));
#679 = CIRCLE('',#680,4.5);
#680 = AXIS2_PLACEMENT_3D('',#681,#682,#683);
#681 = CARTESIAN_POINT('',(-1.78E-15,-26.232153,-4.));
#682 = DIRECTION('',(-1.,0.,0.));
#683 = DIRECTION('',(0.,-1.,0.));
#684 = ORIENTED_EDGE('',*,*,#685,.F.);
#685 = EDGE_CURVE('',#686,#677,#688,.T.);
#686 = VERTEX_POINT('',#687);
#687 = CARTESIAN_POINT('',(-7.E-15,-22.25,-8.5));
#688 = LINE('',#689,#690);
#689 = CARTESIAN_POINT('',(-1.24E-14,-9.612640516843,-8.5));
#690 = VECTOR('',#691,1.);
#691 = DIRECTION('',(4.4E-16,-1.,0.));
#692 = ORIENTED_EDGE('',*,*,#693,.F.);
#693 = EDGE_CURVE('',#113,#686,#694,.T.);
#694 = LINE('',#695,#696);
#695 = CARTESIAN_POINT('',(-3.E-15,-22.25,4.524195736544));
#696 = VECTOR('',#697,1.);
#697 = DIRECTION('',(2.2E-16,0.,1.));
#698 = FACE_BOUND('',#699,.F.);
#699 = EDGE_LOOP('',(#700));
#700 = ORIENTED_EDGE('',*,*,#701,.F.);
#701 = EDGE_CURVE('',#702,#702,#704,.T.);
#702 = VERTEX_POINT('',#703);
#703 = CARTESIAN_POINT('',(-5.E-15,-25.25,-4.));
#704 = CIRCLE('',#705,1.25);
#705 = AXIS2_PLACEMENT_3D('',#706,#707,#708);
#706 = CARTESIAN_POINT('',(-1.78E-15,-26.5,-4.));
#707 = DIRECTION('',(1.,0.,0.));
#708 = DIRECTION('',(-0.,1.,0.));
#709 = PLANE('',#710);
#710 = AXIS2_PLACEMENT_3D('',#711,#712,#713);
#711 = CARTESIAN_POINT('',(0.,-1.704780165836,19.048391473088));
#712 = DIRECTION('',(1.,0.,0.));
#713 = DIRECTION('',(0.,1.,0.));
#714 = ADVANCED_FACE('',(#715),#733,.T.);
#715 = FACE_BOUND('',#716,.T.);
#716 = EDGE_LOOP('',(#717,#718,#726,#732));
#717 = ORIENTED_EDGE('',*,*,#112,.F.);
#718 = ORIENTED_EDGE('',*,*,#719,.T.);
#719 = EDGE_CURVE('',#105,#720,#722,.T.);
#720 = VERTEX_POINT('',#721);
#721 = CARTESIAN_POINT('',(12.,-22.25,-8.5));
#722 = LINE('',#723,#724);
#723 = CARTESIAN_POINT('',(12.,-22.25,-10.));
#724 = VECTOR('',#725,1.);
#725 = DIRECTION('',(0.,0.,1.));
#726 = ORIENTED_EDGE('',*,*,#727,.F.);
#727 = EDGE_CURVE('',#686,#720,#728,.T.);
#728 = LINE('',#729,#730);
#729 = CARTESIAN_POINT('',(0.,-22.25,-8.5));
#730 = VECTOR('',#731,1.);
#731 = DIRECTION('',(1.,0.,0.));
#732 = ORIENTED_EDGE('',*,*,#693,.F.);
#733 = PLANE('',#734);
#734 = AXIS2_PLACEMENT_3D('',#735,#736,#737);
#735 = CARTESIAN_POINT('',(12.,-22.25,-10.));
#736 = DIRECTION('',(-0.,-1.,-0.));
#737 = DIRECTION('',(-1.,0.,0.));
#738 = ADVANCED_FACE('',(#739,#888),#899,.T.);
#739 = FACE_BOUND('',#740,.T.);
#740 = EDGE_LOOP('',(#741,#742,#752,#775,#794,#825,#840,#848,#856,#864,
    #872,#881,#887));
#741 = ORIENTED_EDGE('',*,*,#104,.F.);
#742 = ORIENTED_EDGE('',*,*,#743,.F.);
#743 = EDGE_CURVE('',#744,#97,#746,.T.);
#744 = VERTEX_POINT('',#745);
#745 = CARTESIAN_POINT('',(12.,-11.28938683467,-9.278350515447));
#746 = B_SPLINE_CURVE_WITH_KNOTS('',4,(#747,#748,#749,#750,#751),
  .UNSPECIFIED.,.F.,.F.,(5,5),(0.,1.),.PIECEWISE_BEZIER_KNOTS.);
#747 = CARTESIAN_POINT('',(12.,-11.28938683467,-9.278350515447));
#748 = CARTESIAN_POINT('',(12.,-11.21749088568,-9.458125605346));
#749 = CARTESIAN_POINT('',(12.,-11.14542069468,-9.638336385618));
#750 = CARTESIAN_POINT('',(12.,-11.0731828656,-9.818966343189));
#751 = CARTESIAN_POINT('',(12.,-11.00078358847,-10.));
#752 = ORIENTED_EDGE('',*,*,#753,.F.);
#753 = EDGE_CURVE('',#754,#744,#756,.T.);
#754 = VERTEX_POINT('',#755);
#755 = CARTESIAN_POINT('',(12.,-14.30908802125,0.));
#756 = B_SPLINE_CURVE_WITH_KNOTS('',5,(#757,#758,#759,#760,#761,#762,
    #763,#764,#765,#766,#767,#768,#769,#770,#771,#772,#773,#774),
  .UNSPECIFIED.,.F.,.F.,(6,4,4,4,6),(0.,0.247772076081,0.495241575963,
    0.74613247926,1.),.UNSPECIFIED.);
#757 = CARTESIAN_POINT('',(12.,-14.3090880218,0.));
#758 = CARTESIAN_POINT('',(12.,-14.18440529243,-0.467484041165));
#759 = CARTESIAN_POINT('',(12.,-14.05711321812,-0.934271354457));
#760 = CARTESIAN_POINT('',(12.,-13.92711953819,-1.400316688486));
#761 = CARTESIAN_POINT('',(12.,-13.79432028998,-1.865567196509));
#762 = CARTESIAN_POINT('',(12.,-13.52304506785,-2.79379056262));
#763 = CARTESIAN_POINT('',(12.,-13.38457582772,-3.256765017167));
#764 = CARTESIAN_POINT('',(12.,-13.24307707976,-3.718825923097));
#765 = CARTESIAN_POINT('',(12.,-13.09841789062,-4.179902180184));
#766 = CARTESIAN_POINT('',(12.,-12.80043919508,-5.106280633821));
#767 = CARTESIAN_POINT('',(12.,-12.64702748744,-5.571552463647));
#768 = CARTESIAN_POINT('',(12.,-12.49006166446,-6.035641123326));
#769 = CARTESIAN_POINT('',(12.,-12.32936849309,-6.498444230671));
#770 = CARTESIAN_POINT('',(12.,-11.99817033718,-7.426708548705));
#771 = CARTESIAN_POINT('',(12.,-11.82757196655,-7.892135077585));
#772 = CARTESIAN_POINT('',(12.,-11.65274092824,-8.355992740137));
#773 = CARTESIAN_POINT('',(12.,-11.4734399875,-8.818127476989));
#774 = CARTESIAN_POINT('',(12.,-11.28938683467,-9.278350515447));
#775 = ORIENTED_EDGE('',*,*,#776,.T.);
#776 = EDGE_CURVE('',#754,#777,#779,.T.);
#777 = VERTEX_POINT('',#778);
#778 = CARTESIAN_POINT('',(12.,-14.78925852504,1.5));
#779 = B_SPLINE_CURVE_WITH_KNOTS('',5,(#780,#781,#782,#783,#784,#785,
    #786,#787,#788,#789,#790,#791,#792,#793),.UNSPECIFIED.,.F.,.F.,(6,4,
    4,6),(0.,0.47644256107,0.714701105142,1.),.UNSPECIFIED.);
#780 = CARTESIAN_POINT('',(12.,-14.30908802063,0.));
#781 = CARTESIAN_POINT('',(12.,-14.35631879091,0.148043278397));
#782 = CARTESIAN_POINT('',(12.,-14.40359306399,0.296073102284));
#783 = CARTESIAN_POINT('',(12.,-14.45090704336,0.444090676938));
#784 = CARTESIAN_POINT('',(12.,-14.49825698246,0.592097196921));
#785 = CARTESIAN_POINT('',(12.,-14.56933399164,0.814103745776));
#786 = CARTESIAN_POINT('',(12.,-14.59303769699,0.888113769273));
#787 = CARTESIAN_POINT('',(12.,-14.61674979168,0.96212391408));
#788 = CARTESIAN_POINT('',(12.,-14.64046977013,1.036134177713));
#789 = CARTESIAN_POINT('',(12.,-14.69260907934,1.198767107193));
#790 = CARTESIAN_POINT('',(12.,-14.71286460319,1.261917063832));
#791 = CARTESIAN_POINT('',(12.,-14.74136055633,1.350767705911));
#792 = CARTESIAN_POINT('',(12.,-14.77518306031,1.456146876539));
#793 = CARTESIAN_POINT('',(12.,-14.78925852504,1.5));
#794 = ORIENTED_EDGE('',*,*,#795,.T.);
#795 = EDGE_CURVE('',#777,#796,#798,.T.);
#796 = VERTEX_POINT('',#797);
#797 = CARTESIAN_POINT('',(12.,-20.294117647,19.588235293889));
#798 = B_SPLINE_CURVE_WITH_KNOTS('',7,(#799,#800,#801,#802,#803,#804,
    #805,#806,#807,#808,#809,#810,#811,#812,#813,#814,#815,#816,#817,
    #818,#819,#820,#821,#822,#823,#824),.UNSPECIFIED.,.F.,.F.,(8,6,6,6,8
    ),(0.,0.129019388895,0.311177343851,0.873834965492,1.),
  .UNSPECIFIED.);
#799 = CARTESIAN_POINT('',(12.,-14.30908802063,0.));
#800 = CARTESIAN_POINT('',(12.,-14.42382375787,0.359635351954));
#801 = CARTESIAN_POINT('',(12.,-14.53879917702,0.719196543314));
#802 = CARTESIAN_POINT('',(12.,-14.65397143172,1.078697227339));
#803 = CARTESIAN_POINT('',(12.,-14.76929880728,1.438150750831));
#804 = CARTESIAN_POINT('',(12.,-14.8847407207,1.797570154135));
#805 = CARTESIAN_POINT('',(12.,-15.00025772067,2.156968171142));
#806 = CARTESIAN_POINT('',(12.,-15.27895780264,3.023766049194));
#807 = CARTESIAN_POINT('',(12.,-15.44217758427,3.531156793398));
#808 = CARTESIAN_POINT('',(12.,-15.60536326055,4.038564393585));
#809 = CARTESIAN_POINT('',(12.,-15.76841279627,4.546021781174));
#810 = CARTESIAN_POINT('',(12.,-15.93122969291,5.053559887316));
#811 = CARTESIAN_POINT('',(12.,-16.09372298866,5.561207642893));
#812 = CARTESIAN_POINT('',(12.,-16.75646038515,7.637458898654));
#813 = CARTESIAN_POINT('',(12.,-17.25320985824,9.207224074887));
#814 = CARTESIAN_POINT('',(12.,-17.74353786066,10.779083493743));
#815 = CARTESIAN_POINT('',(12.,-18.22542330182,12.3536299222));
#816 = CARTESIAN_POINT('',(12.,-18.69725709551,13.931279903376));
#817 = CARTESIAN_POINT('',(12.,-19.15765231862,15.512333097934));
#818 = CARTESIAN_POINT('',(12.,-19.70572199611,17.452337011016));
#819 = CARTESIAN_POINT('',(12.,-19.80546762359,17.807851112884));
#820 = CARTESIAN_POINT('',(12.,-19.90455996707,18.163549894868));
#821 = CARTESIAN_POINT('',(12.,-20.00298495254,18.519435659498));
#822 = CARTESIAN_POINT('',(12.,-20.10072868106,18.875510537258));
#823 = CARTESIAN_POINT('',(12.,-20.1977774288,19.231776486589));
#824 = CARTESIAN_POINT('',(12.,-20.29411764699,19.588235293889));
#825 = ORIENTED_EDGE('',*,*,#826,.T.);
#826 = EDGE_CURVE('',#796,#827,#829,.T.);
#827 = VERTEX_POINT('',#828);
#828 = CARTESIAN_POINT('',(12.,-25.,37.));
#829 = B_SPLINE_CURVE_WITH_KNOTS('',5,(#830,#831,#832,#833,#834,#835,
    #836,#837,#838,#839),.UNSPECIFIED.,.F.,.F.,(6,4,6),(0.,
    0.504883661711,1.),.UNSPECIFIED.);
#830 = CARTESIAN_POINT('',(12.,-20.294117647,19.588235293889));
#831 = CARTESIAN_POINT('',(12.,-20.76238793455,21.320835357832));
#832 = CARTESIAN_POINT('',(12.,-21.23316753523,23.062719880376));
#833 = CARTESIAN_POINT('',(12.,-21.70594766988,24.812006378564));
#834 = CARTESIAN_POINT('',(12.,-22.18035422282,26.567310624446));
#835 = CARTESIAN_POINT('',(12.,-23.12271015038,30.054027556426));
#836 = CARTESIAN_POINT('',(12.,-23.59059915228,31.785216863438));
#837 = CARTESIAN_POINT('',(12.,-24.0595560646,33.520357439036));
#838 = CARTESIAN_POINT('',(12.,-24.52939887367,35.258775832608));
#839 = CARTESIAN_POINT('',(12.,-25.,37.));
#840 = ORIENTED_EDGE('',*,*,#841,.F.);
#841 = EDGE_CURVE('',#842,#827,#844,.T.);
#842 = VERTEX_POINT('',#843);
#843 = CARTESIAN_POINT('',(12.,-25.,43.429984961886));
#844 = LINE('',#845,#846);
#845 = CARTESIAN_POINT('',(12.,-25.,26.621861060693));
#846 = VECTOR('',#847,1.);
#847 = DIRECTION('',(0.,0.,-1.));
#848 = ORIENTED_EDGE('',*,*,#849,.F.);
#849 = EDGE_CURVE('',#850,#842,#852,.T.);
#850 = VERTEX_POINT('',#851);
#851 = CARTESIAN_POINT('',(12.,-25.35968074383,44.842267342846));
#852 = LINE('',#853,#854);
#853 = CARTESIAN_POINT('',(12.,-25.35968074383,44.842267342846));
#854 = VECTOR('',#855,1.);
#855 = DIRECTION('',(-0.,0.246802158006,-0.969065887752));
#856 = ORIENTED_EDGE('',*,*,#857,.F.);
#857 = EDGE_CURVE('',#858,#850,#860,.T.);
#858 = VERTEX_POINT('',#859);
#859 = CARTESIAN_POINT('',(12.,-32.37706722904,43.055076038313));
#860 = LINE('',#861,#862);
#861 = CARTESIAN_POINT('',(12.,-32.37706722904,43.055076038313));
#862 = VECTOR('',#863,1.);
#863 = DIRECTION('',(0.,0.969065887752,0.246802158006));
#864 = ORIENTED_EDGE('',*,*,#865,.F.);
#865 = EDGE_CURVE('',#866,#858,#868,.T.);
#866 = VERTEX_POINT('',#867);
#867 = CARTESIAN_POINT('',(12.,-26.232153,0.5));
#868 = LINE('',#869,#870);
#869 = CARTESIAN_POINT('',(12.,-26.232153,0.5));
#870 = VECTOR('',#871,1.);
#871 = DIRECTION('',(0.,-0.142916790488,0.989734707382));
#872 = ORIENTED_EDGE('',*,*,#873,.F.);
#873 = EDGE_CURVE('',#874,#866,#876,.T.);
#874 = VERTEX_POINT('',#875);
#875 = CARTESIAN_POINT('',(12.,-26.232153,-8.5));
#876 = CIRCLE('',#877,4.5);
#877 = AXIS2_PLACEMENT_3D('',#878,#879,#880);
#878 = CARTESIAN_POINT('',(12.,-26.232153,-4.));
#879 = DIRECTION('',(-1.,0.,0.));
#880 = DIRECTION('',(0.,-1.,0.));
#881 = ORIENTED_EDGE('',*,*,#882,.F.);
#882 = EDGE_CURVE('',#720,#874,#883,.T.);
#883 = LINE('',#884,#885);
#884 = CARTESIAN_POINT('',(12.,-17.52050086785,-8.5));
#885 = VECTOR('',#886,1.);
#886 = DIRECTION('',(0.,-1.,0.));
#887 = ORIENTED_EDGE('',*,*,#719,.F.);
#888 = FACE_BOUND('',#889,.T.);
#889 = EDGE_LOOP('',(#890));
#890 = ORIENTED_EDGE('',*,*,#891,.F.);
#891 = EDGE_CURVE('',#892,#892,#894,.T.);
#892 = VERTEX_POINT('',#893);
#893 = CARTESIAN_POINT('',(12.,-23.,-4.));
#894 = CIRCLE('',#895,3.5);
#895 = AXIS2_PLACEMENT_3D('',#896,#897,#898);
#896 = CARTESIAN_POINT('',(12.,-26.5,-4.));
#897 = DIRECTION('',(1.,0.,0.));
#898 = DIRECTION('',(0.,1.,0.));
#899 = PLANE('',#900);
#900 = AXIS2_PLACEMENT_3D('',#901,#902,#903);
#901 = CARTESIAN_POINT('',(12.,-23.8077659156,14.704751981908));
#902 = DIRECTION('',(1.,0.,0.));
#903 = DIRECTION('',(0.,0.,1.));
#904 = ADVANCED_FACE('',(#905),#914,.F.);
#905 = FACE_BOUND('',#906,.F.);
#906 = EDGE_LOOP('',(#907,#908,#913));
#907 = ORIENTED_EDGE('',*,*,#743,.F.);
#908 = ORIENTED_EDGE('',*,*,#909,.T.);
#909 = EDGE_CURVE('',#744,#88,#910,.T.);
#910 = B_SPLINE_CURVE_WITH_KNOTS('',1,(#911,#912),.UNSPECIFIED.,.F.,.F.,
  (2,2),(0.,1.),.PIECEWISE_BEZIER_KNOTS.);
#911 = CARTESIAN_POINT('',(7.500000000112,-15.,0.));
#912 = CARTESIAN_POINT('',(12.35,-11.00078358847,-10.));
#913 = ORIENTED_EDGE('',*,*,#96,.F.);
#914 = B_SPLINE_SURFACE_WITH_KNOTS('',1,1,(
    (#915,#916)
    ,(#917,#918
  )),.UNSPECIFIED.,.F.,.F.,.F.,(2,2),(2,2),(0.,21.),(0.,1.),
  .PIECEWISE_BEZIER_KNOTS.);
#915 = CARTESIAN_POINT('',(-7.500000000112,-15.,0.));
#916 = CARTESIAN_POINT('',(-8.65,-11.00078358847,-10.));
#917 = CARTESIAN_POINT('',(7.500000000112,-15.,0.));
#918 = CARTESIAN_POINT('',(12.35,-11.00078358847,-10.));
#919 = ADVANCED_FACE('',(#920,#1124,#1314),#1467,.F.);
#920 = FACE_BOUND('',#921,.F.);
#921 = EDGE_LOOP('',(#922,#923,#924,#933,#1003,#1012,#1021,#1030,#1100,
    #1109,#1118,#1123));
#922 = ORIENTED_EDGE('',*,*,#909,.F.);
#923 = ORIENTED_EDGE('',*,*,#753,.F.);
#924 = ORIENTED_EDGE('',*,*,#925,.T.);
#925 = EDGE_CURVE('',#754,#926,#928,.T.);
#926 = VERTEX_POINT('',#927);
#927 = CARTESIAN_POINT('',(12.906745197663,-13.99167989798,0.));
#928 = CIRCLE('',#929,15.);
#929 = AXIS2_PLACEMENT_3D('',#930,#931,#932);
#930 = CARTESIAN_POINT('',(7.5,2.E-16,0.));
#931 = DIRECTION('',(0.,0.,1.));
#932 = DIRECTION('',(1.,0.,0.));
#933 = ORIENTED_EDGE('',*,*,#934,.T.);
#934 = EDGE_CURVE('',#926,#935,#937,.T.);
#935 = VERTEX_POINT('',#936);
#936 = CARTESIAN_POINT('',(15.772794654432,-12.51242856545,0.));
#937 = B_SPLINE_CURVE_WITH_KNOTS('',8,(#938,#939,#940,#941,#942,#943,
    #944,#945,#946,#947,#948,#949,#950,#951,#952,#953,#954,#955,#956,
    #957,#958,#959,#960,#961,#962,#963,#964,#965,#966,#967,#968,#969,
    #970,#971,#972,#973,#974,#975,#976,#977,#978,#979,#980,#981,#982,
    #983,#984,#985,#986,#987,#988,#989,#990,#991,#992,#993,#994,#995,
    #996,#997,#998,#999,#1000,#1001,#1002),.UNSPECIFIED.,.F.,.F.,(9,7,7,
    7,7,7,7,7,7,9),(0.,0.141997155446,0.288314064422,0.407906685647,
    0.470209799398,0.549882875626,0.600685992761,0.646413257842,
    0.778936492143,1.),.UNSPECIFIED.);
#938 = CARTESIAN_POINT('',(12.906745196109,-13.99167990065,0.));
#939 = CARTESIAN_POINT('',(12.926777155682,-13.9572389518,
    -0.110636576462));
#940 = CARTESIAN_POINT('',(12.947706571395,-13.92245788074,
    -0.221123947994));
#941 = CARTESIAN_POINT('',(12.969586329393,-13.88732425945,
    -0.33145057348));
#942 = CARTESIAN_POINT('',(12.992476365703,-13.85182390685,
    -0.441601624812));
#943 = CARTESIAN_POINT('',(13.016444450874,-13.81594063518,
    -0.551558853043));
#944 = CARTESIAN_POINT('',(13.041568703766,-13.77965536456,
    -0.661300117703));
#945 = CARTESIAN_POINT('',(13.067941834507,-13.74294460558,
    -0.770798579267));
#946 = CARTESIAN_POINT('',(13.124256145035,-13.66748136364,
    -0.992567247102));
#947 = CARTESIAN_POINT('',(13.154278710943,-13.62870437573,
    -1.10480983887));
#948 = CARTESIAN_POINT('',(13.185871521006,-13.58941115315,
    -1.216722694008));
#949 = CARTESIAN_POINT('',(13.219181043844,-13.54956177269,
    -1.328263208389));
#950 = CARTESIAN_POINT('',(13.254387254497,-13.50910772792,
    -1.439369101534));
#951 = CARTESIAN_POINT('',(13.291709106549,-13.46799005834,
    -1.54995709258));
#952 = CARTESIAN_POINT('',(13.331429014898,-13.42613056141,
    -1.659916721121));
#953 = CARTESIAN_POINT('',(13.408729445747,-13.34848527759,
    -1.858326917713));
#954 = CARTESIAN_POINT('',(13.44534632119,-13.31301636698,
    -1.946961067531));
#955 = CARTESIAN_POINT('',(13.484060787555,-13.27690768461,
    -2.034981271454));
#956 = CARTESIAN_POINT('',(13.525178545991,-13.24006270364,
    -2.122288648267));
#957 = CARTESIAN_POINT('',(13.569038400842,-13.20238851435,
    -2.208712216591));
#958 = CARTESIAN_POINT('',(13.616158152552,-13.16374584861,
    -2.293946850777));
#959 = CARTESIAN_POINT('',(13.667132705784,-13.12398370043,
    -2.377596971867));
#960 = CARTESIAN_POINT('',(13.752533745962,-13.06121349744,
    -2.501288587993));
#961 = CARTESIAN_POINT('',(13.783123360604,-13.03935313905,
    -2.542927439579));
#962 = CARTESIAN_POINT('',(13.815277818739,-13.01704276968,
    -2.583814450731));
#963 = CARTESIAN_POINT('',(13.849243187251,-12.99420847791,
    -2.623814041335));
#964 = CARTESIAN_POINT('',(13.885273796236,-12.97079422535,
    -2.662689224973));
#965 = CARTESIAN_POINT('',(13.923702326078,-12.94674053557,
    -2.700049220605));
#966 = CARTESIAN_POINT('',(13.964894821238,-12.92199627221,
    -2.735383207688));
#967 = CARTESIAN_POINT('',(14.06672385476,-12.86370431341,-2.80934121097
    ));
#968 = CARTESIAN_POINT('',(14.135361215331,-12.82631591313,
    -2.850333623206));
#969 = CARTESIAN_POINT('',(14.212767173665,-12.78705557719,
    -2.882808330548));
#970 = CARTESIAN_POINT('',(14.296002719598,-12.74857035927,
    -2.899434822624));
#971 = CARTESIAN_POINT('',(14.381634917818,-12.71301704911,
    -2.895705528637));
#972 = CARTESIAN_POINT('',(14.46542403418,-12.68195650065,
    -2.870889668603));
#973 = CARTESIAN_POINT('',(14.542470765141,-12.65611827052,
    -2.831607394654));
#974 = CARTESIAN_POINT('',(14.647641007569,-12.62331367966,
    -2.762596910559));
#975 = CARTESIAN_POINT('',(14.685714774157,-12.61217187529,
    -2.733029993423));
#976 = CARTESIAN_POINT('',(14.72137509241,-12.60232436211,
    -2.701513091416));
#977 = CARTESIAN_POINT('',(14.754907685988,-12.59355894659,
    -2.66855535003));
#978 = CARTESIAN_POINT('',(14.786557523412,-12.58570815412,
    -2.634528074868));
#979 = CARTESIAN_POINT('',(14.816558524911,-12.57863086497,
    -2.599684172038));
#980 = CARTESIAN_POINT('',(14.845125869196,-12.57221545312,
    -2.564151505287));
#981 = CARTESIAN_POINT('',(14.89710095898,-12.56109770852,
    -2.495373431772));
#982 = CARTESIAN_POINT('',(14.920688302348,-12.5562991755,
    -2.462320991837));
#983 = CARTESIAN_POINT('',(14.943361823576,-12.55190515239,
    -2.428877514461));
#984 = CARTESIAN_POINT('',(14.965213472772,-12.54786721401,
    -2.395105673493));
#985 = CARTESIAN_POINT('',(14.986317660773,-12.54414677776,
    -2.361054408143));
#986 = CARTESIAN_POINT('',(15.006738221102,-12.54071156825,
    -2.326761734603));
#987 = CARTESIAN_POINT('',(15.02653194559,-12.53753380607,
    -2.292256135103));
#988 = CARTESIAN_POINT('',(15.101441191367,-12.52605895971,
    -2.15699278792));
#989 = CARTESIAN_POINT('',(15.152244676509,-12.51949998555,
    -2.054879773451));
#990 = CARTESIAN_POINT('',(15.199380347089,-12.51433734866,
    -1.951708329486));
#991 = CARTESIAN_POINT('',(15.243439626131,-12.51029534175,
    -1.847757583834));
#992 = CARTESIAN_POINT('',(15.284914775397,-12.50714950784,
    -1.743235794527));
#993 = CARTESIAN_POINT('',(15.324137875048,-12.50475538855,
    -1.638261945019));
#994 = CARTESIAN_POINT('',(15.361398406521,-12.5029925693,
    -1.532899605846));
#995 = CARTESIAN_POINT('',(15.456198973366,-12.49973359392,
    -1.250751439161));
#996 = CARTESIAN_POINT('',(15.510599860504,-12.49920369214,
    -1.073449752308));
#997 = CARTESIAN_POINT('',(15.561156411495,-12.49975949545,
    -0.895493795472));
#998 = CARTESIAN_POINT('',(15.608465887297,-12.50116426756,
    -0.717042319611));
#999 = CARTESIAN_POINT('',(15.652968795451,-12.50324879249,
    -0.538207815966));
#1000 = CARTESIAN_POINT('',(15.695019610506,-12.50588097244,
    -0.35906699387));
#1001 = CARTESIAN_POINT('',(15.734884743515,-12.50896701774,
    -0.179660105506));
#1002 = CARTESIAN_POINT('',(15.772794654697,-12.51242856547,0.));
#1003 = ORIENTED_EDGE('',*,*,#1004,.T.);
#1004 = EDGE_CURVE('',#935,#1005,#1007,.T.);
#1005 = VERTEX_POINT('',#1006);
#1006 = CARTESIAN_POINT('',(17.487178712789,-11.19179437618,0.));
#1007 = CIRCLE('',#1008,15.);
#1008 = AXIS2_PLACEMENT_3D('',#1009,#1010,#1011);
#1009 = CARTESIAN_POINT('',(7.5,2.E-16,0.));
#1010 = DIRECTION('',(0.,0.,1.));
#1011 = DIRECTION('',(1.,0.,0.));
#1012 = ORIENTED_EDGE('',*,*,#1013,.T.);
#1013 = EDGE_CURVE('',#1005,#1014,#1016,.T.);
#1014 = VERTEX_POINT('',#1015);
#1015 = CARTESIAN_POINT('',(17.487178712789,11.191794376185,0.));
#1016 = CIRCLE('',#1017,15.);
#1017 = AXIS2_PLACEMENT_3D('',#1018,#1019,#1020);
#1018 = CARTESIAN_POINT('',(7.5,2.E-16,0.));
#1019 = DIRECTION('',(0.,0.,1.));
#1020 = DIRECTION('',(1.,0.,0.));
#1021 = ORIENTED_EDGE('',*,*,#1022,.T.);
#1022 = EDGE_CURVE('',#1014,#1023,#1025,.T.);
#1023 = VERTEX_POINT('',#1024);
#1024 = CARTESIAN_POINT('',(15.772794654432,12.512428565454,0.));
#1025 = CIRCLE('',#1026,15.);
#1026 = AXIS2_PLACEMENT_3D('',#1027,#1028,#1029);
#1027 = CARTESIAN_POINT('',(7.5,2.E-16,0.));
#1028 = DIRECTION('',(0.,0.,1.));
#1029 = DIRECTION('',(1.,0.,0.));
#1030 = ORIENTED_EDGE('',*,*,#1031,.T.);
#1031 = EDGE_CURVE('',#1023,#1032,#1034,.T.);
#1032 = VERTEX_POINT('',#1033);
#1033 = CARTESIAN_POINT('',(12.906745197663,13.99167989798,0.));
#1034 = B_SPLINE_CURVE_WITH_KNOTS('',8,(#1035,#1036,#1037,#1038,#1039,
    #1040,#1041,#1042,#1043,#1044,#1045,#1046,#1047,#1048,#1049,#1050,
    #1051,#1052,#1053,#1054,#1055,#1056,#1057,#1058,#1059,#1060,#1061,
    #1062,#1063,#1064,#1065,#1066,#1067,#1068,#1069,#1070,#1071,#1072,
    #1073,#1074,#1075,#1076,#1077,#1078,#1079,#1080,#1081,#1082,#1083,
    #1084,#1085,#1086,#1087,#1088,#1089,#1090,#1091,#1092,#1093,#1094,
    #1095,#1096,#1097,#1098,#1099),.UNSPECIFIED.,.F.,.F.,(9,7,7,7,7,7,7,
    7,7,9),(0.,0.246131966207,0.367144156674,0.430791092938,
    0.461973719433,0.521727305157,0.587510128644,0.69867449108,
    0.846053369841,1.),.UNSPECIFIED.);
#1035 = CARTESIAN_POINT('',(15.772794654697,12.512428565478,0.));
#1036 = CARTESIAN_POINT('',(15.730731614229,12.508587796194,
    -0.199145776849));
#1037 = CARTESIAN_POINT('',(15.686266893082,12.505210423424,
    -0.397956977564));
#1038 = CARTESIAN_POINT('',(15.639090784009,12.502399279218,
    -0.59643763367));
#1039 = CARTESIAN_POINT('',(15.588806260724,12.500295872825,
    -0.79453517494));
#1040 = CARTESIAN_POINT('',(15.534951216672,12.499070123384,
    -0.992146025711));
#1041 = CARTESIAN_POINT('',(15.476821104509,12.498998891443,
    -1.189083897649));
#1042 = CARTESIAN_POINT('',(15.41356442223,12.500422301145,
    -1.38509768634));
#1043 = CARTESIAN_POINT('',(15.308892850013,12.505893861024,
    -1.675439944119));
#1044 = CARTESIAN_POINT('',(15.272744295068,12.50823887885,
    -1.770741579174));
#1045 = CARTESIAN_POINT('',(15.234722774352,12.511213587524,
    -1.865643276519));
#1046 = CARTESIAN_POINT('',(15.194551409258,12.514935425215,
    -1.960079199699));
#1047 = CARTESIAN_POINT('',(15.15191378251,12.519545215719,
    -2.053926847319));
#1048 = CARTESIAN_POINT('',(15.106344244847,12.525260038687,
    -2.146972957875));
#1049 = CARTESIAN_POINT('',(15.057284335274,12.532346466576,
    -2.238931883882));
#1050 = CARTESIAN_POINT('',(14.975343551298,12.546094835919,
    -2.376834654931));
#1051 = CARTESIAN_POINT('',(14.945862403187,12.551357888699,
    -2.42385275356));
#1052 = CARTESIAN_POINT('',(14.9149461407,12.557230204979,
    -2.470340556303));
#1053 = CARTESIAN_POINT('',(14.882390820128,12.56380970494,
    -2.516211890228));
#1054 = CARTESIAN_POINT('',(14.847944087562,12.571230252057,
    -2.561286595143));
#1055 = CARTESIAN_POINT('',(14.81131785872,12.579655629773,
    -2.605298255519));
#1056 = CARTESIAN_POINT('',(14.772141405129,12.589304807732,
    -2.647872007299));
#1057 = CARTESIAN_POINT('',(14.708968309566,12.606087278377,
    -2.708270617875));
#1058 = CARTESIAN_POINT('',(14.687450052164,12.611985871004,
    -2.727615086754));
#1059 = CARTESIAN_POINT('',(14.66510205251,12.618311273345,
    -2.746382692661));
#1060 = CARTESIAN_POINT('',(14.641847885776,12.625113755654,
    -2.764472929943));
#1061 = CARTESIAN_POINT('',(14.61761915472,12.632447634619,
    -2.781744988201));
#1062 = CARTESIAN_POINT('',(14.592356311683,12.640371316319,
    -2.798018343089));
#1063 = CARTESIAN_POINT('',(14.566010425024,12.648946840658,
    -2.813074307527));
#1064 = CARTESIAN_POINT('',(14.485917082478,12.676044851857,
    -2.852689281836));
#1065 = CARTESIAN_POINT('',(14.427200438678,12.697151888188,
    -2.874295700157));
#1066 = CARTESIAN_POINT('',(14.365290912689,12.721114381497,
    -2.887153341978));
#1067 = CARTESIAN_POINT('',(14.302629301861,12.747373385208,
    -2.889051499007));
#1068 = CARTESIAN_POINT('',(14.241294026003,12.775116698088,
    -2.880249470013));
#1069 = CARTESIAN_POINT('',(14.183018115473,12.803340451478,
    -2.862530867948));
#1070 = CARTESIAN_POINT('',(14.129272617763,12.830905343656,
    -2.838709544017));
#1071 = CARTESIAN_POINT('',(14.028561781885,12.884955669266,
    -2.78260895988));
#1072 = CARTESIAN_POINT('',(13.98051837777,12.912290746367,
    -2.748433790213));
#1073 = CARTESIAN_POINT('',(13.936130004467,12.938796586572,
    -2.711086812092));
#1074 = CARTESIAN_POINT('',(13.894946435802,12.964485247718,
    -2.6714655208));
#1075 = CARTESIAN_POINT('',(13.856483125061,12.989417601263,
    -2.630278517995));
#1076 = CARTESIAN_POINT('',(13.820380190295,13.013663819637,
    -2.5879073016));
#1077 = CARTESIAN_POINT('',(13.786252297946,13.037345232883,
    -2.544543685298));
#1078 = CARTESIAN_POINT('',(13.698772882732,13.099968951414,
    -2.425115606985));
#1079 = CARTESIAN_POINT('',(13.648827099909,13.137863518542,
    -2.347714082116));
#1080 = CARTESIAN_POINT('',(13.602616522272,13.174680979035,
    -2.268696892518));
#1081 = CARTESIAN_POINT('',(13.559566541892,13.210564532773,
    -2.188468751222));
#1082 = CARTESIAN_POINT('',(13.519174875985,13.245647584711,
    -2.107342048116));
#1083 = CARTESIAN_POINT('',(13.481111525845,13.280020219992,
    -2.02549187244));
#1084 = CARTESIAN_POINT('',(13.445077169497,13.313777329813,
    -1.943019301574));
#1085 = CARTESIAN_POINT('',(13.36542305931,13.391070360227,
    -1.74978968352));
#1086 = CARTESIAN_POINT('',(13.323212792309,13.434154145915,
    -1.638710168539));
#1087 = CARTESIAN_POINT('',(13.283680038936,13.476416017226,
    -1.5268995542));
#1088 = CARTESIAN_POINT('',(13.246488278876,13.517949306871,
    -1.414495522117));
#1089 = CARTESIAN_POINT('',(13.211380217147,13.558823492111,
    -1.301600226278));
#1090 = CARTESIAN_POINT('',(13.178145453628,13.599095807768,
    -1.188288694066));
#1091 = CARTESIAN_POINT('',(13.146615692902,13.638812867229,
    -1.074609890878));
#1092 = CARTESIAN_POINT('',(13.085339119851,13.718969411577,
    -0.84149332511));
#1093 = CARTESIAN_POINT('',(13.055738893547,13.759356395195,
    -0.72204147789));
#1094 = CARTESIAN_POINT('',(13.027683286781,13.799221892728,
    -0.602283755628));
#1095 = CARTESIAN_POINT('',(13.001044105576,13.838598632439,
    -0.482257965061));
#1096 = CARTESIAN_POINT('',(12.97571567225,13.877512506254,
    -0.361994614419));
#1097 = CARTESIAN_POINT('',(12.951607527854,13.915985181826,
    -0.241518327251));
#1098 = CARTESIAN_POINT('',(12.92864036572,13.954035534712,
    -0.12084861381));
#1099 = CARTESIAN_POINT('',(12.906745196109,13.991679900652,0.));
#1100 = ORIENTED_EDGE('',*,*,#1101,.T.);
#1101 = EDGE_CURVE('',#1032,#1102,#1104,.T.);
#1102 = VERTEX_POINT('',#1103);
#1103 = CARTESIAN_POINT('',(9.513148127658,14.864293949465,0.));
#1104 = CIRCLE('',#1105,15.);
#1105 = AXIS2_PLACEMENT_3D('',#1106,#1107,#1108);
#1106 = CARTESIAN_POINT('',(7.5,2.E-16,0.));
#1107 = DIRECTION('',(0.,0.,1.));
#1108 = DIRECTION('',(1.,0.,0.));
#1109 = ORIENTED_EDGE('',*,*,#1110,.T.);
#1110 = EDGE_CURVE('',#1102,#1111,#1113,.T.);
#1111 = VERTEX_POINT('',#1112);
#1112 = CARTESIAN_POINT('',(7.500000000113,15.000000000002,0.));
#1113 = CIRCLE('',#1114,15.);
#1114 = AXIS2_PLACEMENT_3D('',#1115,#1116,#1117);
#1115 = CARTESIAN_POINT('',(7.5,2.E-16,0.));
#1116 = DIRECTION('',(0.,0.,1.));
#1117 = DIRECTION('',(1.,0.,0.));
#1118 = ORIENTED_EDGE('',*,*,#1119,.T.);
#1119 = EDGE_CURVE('',#1111,#80,#1120,.T.);
#1120 = B_SPLINE_CURVE_WITH_KNOTS('',1,(#1121,#1122),.UNSPECIFIED.,.F.,
  .F.,(2,2),(0.,1.),.PIECEWISE_BEZIER_KNOTS.);
#1121 = CARTESIAN_POINT('',(7.500000000113,15.,0.));
#1122 = CARTESIAN_POINT('',(12.35,10.999216411528,-10.));
#1123 = ORIENTED_EDGE('',*,*,#87,.T.);
#1124 = FACE_BOUND('',#1125,.F.);
#1125 = EDGE_LOOP('',(#1126,#1177,#1187,#1229,#1278,#1289));
#1126 = ORIENTED_EDGE('',*,*,#1127,.F.);
#1127 = EDGE_CURVE('',#1128,#1130,#1132,.T.);
#1128 = VERTEX_POINT('',#1129);
#1129 = CARTESIAN_POINT('',(20.612171685835,-7.401923788647,
    -4.523781345646));
#1130 = VERTEX_POINT('',#1131);
#1131 = CARTESIAN_POINT('',(19.015614670117,-9.154569845681,
    -6.511890672823));
#1132 = B_SPLINE_CURVE_WITH_KNOTS('',8,(#1133,#1134,#1135,#1136,#1137,
    #1138,#1139,#1140,#1141,#1142,#1143,#1144,#1145,#1146,#1147,#1148,
    #1149,#1150,#1151,#1152,#1153,#1154,#1155,#1156,#1157,#1158,#1159,
    #1160,#1161,#1162,#1163,#1164,#1165,#1166,#1167,#1168,#1169,#1170,
    #1171,#1172,#1173,#1174,#1175,#1176),.UNSPECIFIED.,.F.,.F.,(9,7,7,7,
    7,7,9),(0.,6.047356778145E-02,0.510019373638,0.746586482544,
    0.866337130141,0.929612191566,1.),.UNSPECIFIED.);
#1133 = CARTESIAN_POINT('',(20.612171685835,-7.401923788647,
    -4.523781345646));
#1134 = CARTESIAN_POINT('',(20.607034193857,-7.409525085777,
    -4.532403856541));
#1135 = CARTESIAN_POINT('',(20.598309606294,-7.422413238525,
    -4.547023497846));
#1136 = CARTESIAN_POINT('',(20.588239460607,-7.437221397013,
    -4.563821092484));
#1137 = CARTESIAN_POINT('',(20.578263645861,-7.451771634395,
    -4.58032611501));
#1138 = CARTESIAN_POINT('',(20.569115713836,-7.465056572841,
    -4.595395849101));
#1139 = CARTESIAN_POINT('',(20.560737570824,-7.477172282174,
    -4.609139271302));
#1140 = CARTESIAN_POINT('',(20.552335915118,-7.489288398009,
    -4.622883154617));
#1141 = CARTESIAN_POINT('',(20.468150083079,-7.609961482561,
    -4.759768342573));
#1142 = CARTESIAN_POINT('',(20.391626091309,-7.715614750657,
    -4.879615842246));
#1143 = CARTESIAN_POINT('',(20.312739841534,-7.820512865755,
    -4.998606736153));
#1144 = CARTESIAN_POINT('',(20.231450003793,-7.924608976317,
    -5.116687878379));
#1145 = CARTESIAN_POINT('',(20.147716403132,-8.027853198467,
    -5.233802683282));
#1146 = CARTESIAN_POINT('',(20.061500414598,-8.130192755992,
    -5.349891284308));
#1147 = CARTESIAN_POINT('',(19.972765358228,-8.231572120344,
    -5.464890692798));
#1148 = CARTESIAN_POINT('',(19.8334376336,-8.384746720416,
    -5.638643887214));
#1149 = CARTESIAN_POINT('',(19.784691389822,-8.437278204896,
    -5.698232834935));
#1150 = CARTESIAN_POINT('',(19.735233166469,-8.489519059737,
    -5.757492107708));
#1151 = CARTESIAN_POINT('',(19.685058243911,-8.54146052475,
    -5.816411768437));
#1152 = CARTESIAN_POINT('',(19.634162179128,-8.593093623903,
    -5.874981635186));
#1153 = CARTESIAN_POINT('',(19.582540805711,-8.644409165323,
    -5.933191281176));
#1154 = CARTESIAN_POINT('',(19.530190233863,-8.695397741292,
    -5.991030034788));
#1155 = CARTESIAN_POINT('',(19.450235957073,-8.771689844783,
    -6.077571776591));
#1156 = CARTESIAN_POINT('',(19.423177299247,-8.797243714068,
    -6.106558739286));
#1157 = CARTESIAN_POINT('',(19.395930414993,-8.822710088234,
    -6.135446452128));
#1158 = CARTESIAN_POINT('',(19.368494867314,-8.848087706868,
    -6.164233485371));
#1159 = CARTESIAN_POINT('',(19.340870244146,-8.87337529702,
    -6.192918395048));
#1160 = CARTESIAN_POINT('',(19.313056158354,-8.8985715732,
    -6.221499722969));
#1161 = CARTESIAN_POINT('',(19.285052247735,-8.923675237381,
    -6.249975996718));
#1162 = CARTESIAN_POINT('',(19.241960704988,-8.961899879865,
    -6.293336016811));
#1163 = CARTESIAN_POINT('',(19.226980658934,-8.975114711209,
    -6.3083262251));
#1164 = CARTESIAN_POINT('',(19.211917199787,-8.988329471951,
    -6.323316353302));
#1165 = CARTESIAN_POINT('',(19.19676947107,-9.001544160977,
    -6.338306400154));
#1166 = CARTESIAN_POINT('',(19.181536596895,-9.014758777136,
    -6.353296364347));
#1167 = CARTESIAN_POINT('',(19.166217681962,-9.027973319237,
    -6.368286244535));
#1168 = CARTESIAN_POINT('',(19.150811811562,-9.041187786055,
    -6.383276039325));
#1169 = CARTESIAN_POINT('',(19.118082638672,-9.069101995656,
    -6.41494044769));
#1170 = CARTESIAN_POINT('',(19.104225271787,-9.080827715133,
    -6.428241485949));
#1171 = CARTESIAN_POINT('',(19.090363645093,-9.092529995572,
    -6.4415159362));
#1172 = CARTESIAN_POINT('',(19.074555684476,-9.105803601044,
    -6.456572814762));
#1173 = CARTESIAN_POINT('',(19.056577615938,-9.120836565196,
    -6.473625417097));
#1174 = CARTESIAN_POINT('',(19.037935796363,-9.136231145766,
    -6.491088218042));
#1175 = CARTESIAN_POINT('',(19.0223402529,-9.149048207732,-6.50562721771
    ));
#1176 = CARTESIAN_POINT('',(19.015614670117,-9.154569845681,
    -6.511890672823));
#1177 = ORIENTED_EDGE('',*,*,#1178,.F.);
#1178 = EDGE_CURVE('',#1179,#1128,#1181,.T.);
#1179 = VERTEX_POINT('',#1180);
#1180 = CARTESIAN_POINT('',(20.029497890863,-8.247353942966,
    -2.011890672823));
#1181 = B_SPLINE_CURVE_WITH_KNOTS('',4,(#1182,#1183,#1184,#1185,#1186),
  .UNSPECIFIED.,.F.,.F.,(5,5),(0.,1.),.PIECEWISE_BEZIER_KNOTS.);
#1182 = CARTESIAN_POINT('',(20.029497890863,-8.247353942966,
    -2.011890672823));
#1183 = CARTESIAN_POINT('',(20.176297319958,-8.036074138743,
    -2.639632381434));
#1184 = CARTESIAN_POINT('',(20.322384726824,-7.824745090257,
    -3.267520401605));
#1185 = CARTESIAN_POINT('',(20.467701308429,-7.613363145858,
    -3.895565582896));
#1186 = CARTESIAN_POINT('',(20.612171685835,-7.401923788647,
    -4.523781345646));
#1187 = ORIENTED_EDGE('',*,*,#1188,.T.);
#1188 = EDGE_CURVE('',#1179,#1189,#1191,.T.);
#1189 = VERTEX_POINT('',#1190);
#1190 = CARTESIAN_POINT('',(17.702037721528,-10.84543015431,
    -1.488109327177));
#1191 = B_SPLINE_CURVE_WITH_KNOTS('',8,(#1192,#1193,#1194,#1195,#1196,
    #1197,#1198,#1199,#1200,#1201,#1202,#1203,#1204,#1205,#1206,#1207,
    #1208,#1209,#1210,#1211,#1212,#1213,#1214,#1215,#1216,#1217,#1218,
    #1219,#1220,#1221,#1222,#1223,#1224,#1225,#1226,#1227,#1228),
  .UNSPECIFIED.,.F.,.F.,(9,7,7,7,7,9),(0.,8.341402591597E-02,
    0.362931191116,0.670427531023,0.83116463139,1.),.UNSPECIFIED.);
#1192 = CARTESIAN_POINT('',(20.029497890863,-8.247353942966,
    -2.011890672823));
#1193 = CARTESIAN_POINT('',(20.008153619044,-8.277309811853,
    -2.005851463793));
#1194 = CARTESIAN_POINT('',(19.986727501827,-8.307209741426,
    -1.999823532327));
#1195 = CARTESIAN_POINT('',(19.965219729842,-8.33705346474,
    -1.993806932241));
#1196 = CARTESIAN_POINT('',(19.943630494062,-8.366840724055,
    -1.987801715496));
#1197 = CARTESIAN_POINT('',(19.921959985801,-8.396571270832,
    -1.9818079322));
#1198 = CARTESIAN_POINT('',(19.900208396715,-8.426244865735,
    -1.975825630603));
#1199 = CARTESIAN_POINT('',(19.878375918805,-8.45586127863,
    -1.969854857101));
#1200 = CARTESIAN_POINT('',(19.783032547024,-8.584471384353,
    -1.943926605287));
#1201 = CARTESIAN_POINT('',(19.708696237268,-8.682877732574,
    -1.924087537724));
#1202 = CARTESIAN_POINT('',(19.633461085771,-8.780630317129,
    -1.904380271227));
#1203 = CARTESIAN_POINT('',(19.557334397538,-8.877720159107,
    -1.884806615975));
#1204 = CARTESIAN_POINT('',(19.480323511947,-8.974138316809,
    -1.865368374646));
#1205 = CARTESIAN_POINT('',(19.402435802756,-9.069875885749,
    -1.846067342417));
#1206 = CARTESIAN_POINT('',(19.323678678094,-9.16492399865,
    -1.826905306962));
#1207 = CARTESIAN_POINT('',(19.156470751751,-9.363067903319,
    -1.786958795553));
#1208 = CARTESIAN_POINT('',(19.067838759547,-9.466016892415,
    -1.766203915536));
#1209 = CARTESIAN_POINT('',(18.978173509656,-9.568109037314,
    -1.745621778337));
#1210 = CARTESIAN_POINT('',(18.887484972938,-9.669332619836,
    -1.725214746383));
#1211 = CARTESIAN_POINT('',(18.795783185313,-9.769675959039,
    -1.704985174593));
#1212 = CARTESIAN_POINT('',(18.703078247765,-9.869127411225,
    -1.684935410377));
#1213 = CARTESIAN_POINT('',(18.609380326337,-9.967675369932,
    -1.665067793639));
#1214 = CARTESIAN_POINT('',(18.465207365373,-10.11634376317,
    -1.635095720177));
#1215 = CARTESIAN_POINT('',(18.415434203654,-10.16714195191,
    -1.624854625809));
#1216 = CARTESIAN_POINT('',(18.36538182145,-10.21770052027,
    -1.614661839758));
#1217 = CARTESIAN_POINT('',(18.315051895746,-10.26801716651,
    -1.60451782606));
#1218 = CARTESIAN_POINT('',(18.264446126043,-10.31808959909,
    -1.594423046698));
#1219 = CARTESIAN_POINT('',(18.213566234352,-10.36791553665,
    -1.584377961606));
#1220 = CARTESIAN_POINT('',(18.162413965198,-10.41749270796,
    -1.574383028666));
#1221 = CARTESIAN_POINT('',(18.056977414787,-10.51863014943,
    -1.553993363053));
#1222 = CARTESIAN_POINT('',(18.007908481799,-10.56513489662,
    -1.544617841673));
#1223 = CARTESIAN_POINT('',(17.958585822491,-10.61151093691,
    -1.535268268062));
#1224 = CARTESIAN_POINT('',(17.906193260489,-10.66031316713,
    -1.525429565985));
#1225 = CARTESIAN_POINT('',(17.850517095157,-10.71163556115,
    -1.515082789981));
#1226 = CARTESIAN_POINT('',(17.793918429096,-10.76306294817,
    -1.504714847015));
#1227 = CARTESIAN_POINT('',(17.741711779534,-10.80998320996,
    -1.495255556427));
#1228 = CARTESIAN_POINT('',(17.702037721528,-10.84543015431,
    -1.488109327177));
#1229 = ORIENTED_EDGE('',*,*,#1230,.T.);
#1230 = EDGE_CURVE('',#1189,#1231,#1233,.T.);
#1231 = VERTEX_POINT('',#1232);
#1232 = CARTESIAN_POINT('',(14.335157272363,-12.59807621135,
    -3.476218654354));
#1233 = B_SPLINE_CURVE_WITH_KNOTS('',8,(#1234,#1235,#1236,#1237,#1238,
    #1239,#1240,#1241,#1242,#1243,#1244,#1245,#1246,#1247,#1248,#1249,
    #1250,#1251,#1252,#1253,#1254,#1255,#1256,#1257,#1258,#1259,#1260,
    #1261,#1262,#1263,#1264,#1265,#1266,#1267,#1268,#1269,#1270,#1271,
    #1272,#1273,#1274,#1275,#1276,#1277),.UNSPECIFIED.,.F.,.F.,(9,7,7,7,
    7,7,9),(0.,5.620510177695E-02,0.472489656465,0.716671277231,
    0.851431113053,0.925259468337,1.),.UNSPECIFIED.);
#1234 = CARTESIAN_POINT('',(17.702037721528,-10.84543015431,
    -1.488109327177));
#1235 = CARTESIAN_POINT('',(17.699275009899,-10.84758321899,
    -1.490551650286));
#1236 = CARTESIAN_POINT('',(17.682502112668,-10.8606540548,
    -1.505378517622));
#1237 = CARTESIAN_POINT('',(17.661342707021,-10.87710279307,
    -1.52403709952));
#1238 = CARTESIAN_POINT('',(17.641083988712,-10.89261394261,
    -1.541632130158));
#1239 = CARTESIAN_POINT('',(17.623958164754,-10.905708934,
    -1.556486398321));
#1240 = CARTESIAN_POINT('',(17.609261633862,-10.91688101226,
    -1.569159415149));
#1241 = CARTESIAN_POINT('',(17.594207386511,-10.92831438799,
    -1.582128834073));
#1242 = CARTESIAN_POINT('',(17.425594036606,-11.05534310417,
    -1.726223515619));
#1243 = CARTESIAN_POINT('',(17.273280081588,-11.16508295688,
    -1.850706621525));
#1244 = CARTESIAN_POINT('',(17.117210983594,-11.2725311002,
    -1.972590133071));
#1245 = CARTESIAN_POINT('',(16.957401011546,-11.3775727144,
    -2.091743804795));
#1246 = CARTESIAN_POINT('',(16.793877524804,-11.48009291878,
    -2.208037322096));
#1247 = CARTESIAN_POINT('',(16.626682691639,-11.57997795818,
    -2.321341647112));
#1248 = CARTESIAN_POINT('',(16.455875207717,-11.67711638945,
    -2.4315303646));
#1249 = CARTESIAN_POINT('',(16.179266862068,-11.82670472251,
    -2.601215486707));
#1250 = CARTESIAN_POINT('',(16.075784694868,-11.88102729674,
    -2.66283615225));
#1251 = CARTESIAN_POINT('',(15.971100956073,-11.93434626461,
    -2.723318379628));
#1252 = CARTESIAN_POINT('',(15.865232794201,-11.98664058386,
    -2.782638299614));
#1253 = CARTESIAN_POINT('',(15.758199143662,-12.03788996849,
    -2.84077290082));
#1254 = CARTESIAN_POINT('',(15.650020805226,-12.0880749612,
    -2.897700111937));
#1255 = CARTESIAN_POINT('',(15.540720526499,-12.13717700598,
    -2.953398883986));
#1256 = CARTESIAN_POINT('',(15.369396541739,-12.21166976999,
    -3.037899549898));
#1257 = CARTESIAN_POINT('',(15.308135763432,-12.23782585777,
    -3.067569637523));
#1258 = CARTESIAN_POINT('',(15.246544876627,-12.26364383648,
    -3.09685619202));
#1259 = CARTESIAN_POINT('',(15.18462815957,-12.28912087122,
    -3.125755997658));
#1260 = CARTESIAN_POINT('',(15.122390039593,-12.31425423968,
    -3.154265966384));
#1261 = CARTESIAN_POINT('',(15.059835093116,-12.33904133212,
    -3.182383137824));
#1262 = CARTESIAN_POINT('',(14.996968045643,-12.36347965132,
    -3.210104679288));
#1263 = CARTESIAN_POINT('',(14.899183661803,-12.40076299601,
    -3.252396940771));
#1264 = CARTESIAN_POINT('',(14.864206178567,-12.41395866827,
    -3.267365416008));
#1265 = CARTESIAN_POINT('',(14.828851051466,-12.42715380692,
    -3.282333285942));
#1266 = CARTESIAN_POINT('',(14.793107269526,-12.44034838715,
    -3.297300522438));
#1267 = CARTESIAN_POINT('',(14.756963081381,-12.45354238187,
    -3.312267094753));
#1268 = CARTESIAN_POINT('',(14.720405995282,-12.46673576167,
    -3.327232969539));
#1269 = CARTESIAN_POINT('',(14.683422779096,-12.47992849486,
    -3.342198110845));
#1270 = CARTESIAN_POINT('',(14.60811376269,-12.50647559267,
    -3.372311739643));
#1271 = CARTESIAN_POINT('',(14.570722323929,-12.51949666824,
    -3.387082161586));
#1272 = CARTESIAN_POINT('',(14.532870248167,-12.53252922338,
    -3.401865605355));
#1273 = CARTESIAN_POINT('',(14.49404790966,-12.54573845758,
    -3.416849464547));
#1274 = CARTESIAN_POINT('',(14.454208745458,-12.5591229429,
    -3.432032119368));
#1275 = CARTESIAN_POINT('',(14.413765765916,-12.57252524146,
    -3.447234980581));
#1276 = CARTESIAN_POINT('',(14.373620142545,-12.58565054789,
    -3.462123636525));
#1277 = CARTESIAN_POINT('',(14.335157272363,-12.59807621135,
    -3.476218654354));
#1278 = ORIENTED_EDGE('',*,*,#1279,.T.);
#1279 = EDGE_CURVE('',#1231,#1280,#1282,.T.);
#1280 = VERTEX_POINT('',#1281);
#1281 = CARTESIAN_POINT('',(14.961229843532,-11.75264605703,
    -5.988109327177));
#1282 = B_SPLINE_CURVE_WITH_KNOTS('',5,(#1283,#1284,#1285,#1286,#1287,
    #1288),.UNSPECIFIED.,.F.,.F.,(6,6),(0.,1.),
  .PIECEWISE_BEZIER_KNOTS.);
#1283 = CARTESIAN_POINT('',(14.335157272363,-12.59807621135,
    -3.476218654354));
#1284 = CARTESIAN_POINT('',(14.46140672038,-12.42906695836,
    -3.978368671167));
#1285 = CARTESIAN_POINT('',(14.587198541154,-12.2600235452,
    -4.480620182587));
#1286 = CARTESIAN_POINT('',(14.712479906982,-12.09094218547,
    -4.982984438582));
#1287 = CARTESIAN_POINT('',(14.837186290139,-11.92181838025,
    -5.485474805995));
#1288 = CARTESIAN_POINT('',(14.961229843532,-11.75264605703,
    -5.988109327177));
#1289 = ORIENTED_EDGE('',*,*,#1290,.F.);
#1290 = EDGE_CURVE('',#1130,#1280,#1291,.T.);
#1291 = B_SPLINE_CURVE_WITH_KNOTS('',5,(#1292,#1293,#1294,#1295,#1296,
    #1297,#1298,#1299,#1300,#1301,#1302,#1303,#1304,#1305,#1306,#1307,
    #1308,#1309,#1310,#1311,#1312,#1313),.UNSPECIFIED.,.F.,.F.,(6,4,4,4,
    4,6),(0.,0.493086626798,0.747886711956,0.874991905574,0.934246684501
    ,1.),.UNSPECIFIED.);
#1292 = CARTESIAN_POINT('',(19.015614670117,-9.154569845681,
    -6.511890672823));
#1293 = CARTESIAN_POINT('',(18.667380951325,-9.478954158346,
    -6.446493649036));
#1294 = CARTESIAN_POINT('',(18.304612926844,-9.78835381207,
    -6.384117585446));
#1295 = CARTESIAN_POINT('',(17.928135888177,-10.08186878197,
    -6.32494393025));
#1296 = CARTESIAN_POINT('',(17.538830488339,-10.35859857959,
    -6.269154225105));
#1297 = CARTESIAN_POINT('',(16.930332820853,-10.75152202328,
    -6.18993947029));
#1298 = CARTESIAN_POINT('',(16.719849733532,-10.88066903014,
    -6.16390297731));
#1299 = CARTESIAN_POINT('',(16.50632592804,-11.00497357066,
    -6.138842742656));
#1300 = CARTESIAN_POINT('',(16.289899044498,-11.12431324898,
    -6.114783441769));
#1301 = CARTESIAN_POINT('',(15.961373837114,-11.29556063365,
    -6.080259363841));
#1302 = CARTESIAN_POINT('',(15.851347993524,-11.35128918272,
    -6.069024291409));
#1303 = CARTESIAN_POINT('',(15.740653534884,-11.40573685222,
    -6.058047448822));
#1304 = CARTESIAN_POINT('',(15.629308850074,-11.45888860561,
    -6.047331867504));
#1305 = CARTESIAN_POINT('',(15.46513102909,-11.53489701407,
    -6.032008303749));
#1306 = CARTESIAN_POINT('',(15.412805574016,-11.558773393,
    -6.027194741379));
#1307 = CARTESIAN_POINT('',(15.360358945885,-11.58235718214,
    -6.022440166145));
#1308 = CARTESIAN_POINT('',(15.307793676091,-11.60564698149,
    -6.017744860292));
#1309 = CARTESIAN_POINT('',(15.19665333286,-11.65415769058,
    -6.007964929906));
#1310 = CARTESIAN_POINT('',(15.138032754599,-11.67931830378,
    -6.002892461369));
#1311 = CARTESIAN_POINT('',(15.07925360798,-11.70412132766,
    -5.997892084101));
#1312 = CARTESIAN_POINT('',(15.020318545178,-11.72856466511,
    -5.992964220889));
#1313 = CARTESIAN_POINT('',(14.961229843532,-11.75264605703,
    -5.988109327177));
#1314 = FACE_BOUND('',#1315,.F.);
#1315 = EDGE_LOOP('',(#1316,#1330,#1365,#1397,#1407,#1432));
#1316 = ORIENTED_EDGE('',*,*,#1317,.F.);
#1317 = EDGE_CURVE('',#1318,#1320,#1322,.T.);
#1318 = VERTEX_POINT('',#1319);
#1319 = CARTESIAN_POINT('',(13.858229734423,12.650348448421,-4.));
#1320 = VERTEX_POINT('',#1321);
#1321 = CARTESIAN_POINT('',(15.79981314539,11.32517422421,
    -6.295269085213));
#1322 = B_SPLINE_CURVE_WITH_KNOTS('',6,(#1323,#1324,#1325,#1326,#1327,
    #1328,#1329),.UNSPECIFIED.,.F.,.F.,(7,7),(0.,1.),
  .PIECEWISE_BEZIER_KNOTS.);
#1323 = CARTESIAN_POINT('',(13.858229734423,12.650348448421,-4.));
#1324 = CARTESIAN_POINT('',(14.20065722146,12.436557950379,
    -4.370296004784));
#1325 = CARTESIAN_POINT('',(14.534739333124,12.219453659184,
    -4.746331667674));
#1326 = CARTESIAN_POINT('',(14.861230233316,11.999481328182,
    -5.12733492123));
#1327 = CARTESIAN_POINT('',(15.180639708177,11.77695809165,
    -5.512756472768));
#1328 = CARTESIAN_POINT('',(15.493385713705,11.552129122361,
    -5.90217167059));
#1329 = CARTESIAN_POINT('',(15.79981314539,11.32517422421,
    -6.295269085213));
#1330 = ORIENTED_EDGE('',*,*,#1331,.F.);
#1331 = EDGE_CURVE('',#1332,#1318,#1334,.T.);
#1332 = VERTEX_POINT('',#1333);
#1333 = CARTESIAN_POINT('',(17.087251628665,11.32517422421,
    -1.704730914787));
#1334 = B_SPLINE_CURVE_WITH_KNOTS('',5,(#1335,#1336,#1337,#1338,#1339,
    #1340,#1341,#1342,#1343,#1344,#1345,#1346,#1347,#1348,#1349,#1350,
    #1351,#1352,#1353,#1354,#1355,#1356,#1357,#1358,#1359,#1360,#1361,
    #1362,#1363,#1364),.UNSPECIFIED.,.F.,.F.,(6,4,4,4,4,4,4,6),(0.,
    2.274418769363E-02,0.449047049494,0.700121960119,0.843502159465,
    0.921987092725,0.962633501841,1.),.UNSPECIFIED.);
#1335 = CARTESIAN_POINT('',(17.087251628665,11.32517422421,
    -1.704730914787));
#1336 = CARTESIAN_POINT('',(17.075376766828,11.332665047577,
    -1.717705401448));
#1337 = CARTESIAN_POINT('',(17.063470405927,11.340143415098,
    -1.730658313953));
#1338 = CARTESIAN_POINT('',(17.051532510547,11.347609216371,
    -1.743589461077));
#1339 = CARTESIAN_POINT('',(17.039563034803,11.355062358298,
    -1.756498681571));
#1340 = CARTESIAN_POINT('',(16.802620559051,11.501961107191,
    -2.010934778222));
#1341 = CARTESIAN_POINT('',(16.566564034118,11.636944439026,
    -2.244732767134));
#1342 = CARTESIAN_POINT('',(16.319104245367,11.766850246464,
    -2.469736225814));
#1343 = CARTESIAN_POINT('',(16.060131611431,11.890992483777,
    -2.684756888206));
#1344 = CARTESIAN_POINT('',(15.630761491808,12.078019805078,
    -3.008697711103));
#1345 = CARTESIAN_POINT('',(15.46771022783,12.145109968151,
    -3.124901282234));
#1346 = CARTESIAN_POINT('',(15.300812899594,12.209829097083,
    -3.236998101766));
#1347 = CARTESIAN_POINT('',(15.130165252181,12.272044045994,
    -3.34475755427));
#1348 = CARTESIAN_POINT('',(14.856408206889,12.365665772949,
    -3.506915142047));
#1349 = CARTESIAN_POINT('',(14.755725604698,12.398840765055,
    -3.564375913917));
#1350 = CARTESIAN_POINT('',(14.653895506339,12.431137987387,
    -3.620316343939));
#1351 = CARTESIAN_POINT('',(14.550949965134,12.46253722544,
    -3.674701419566));
#1352 = CARTESIAN_POINT('',(14.389983870309,12.509706469434,
    -3.756400946718));
#1353 = CARTESIAN_POINT('',(14.332718776234,12.526118124433,
    -3.784826767012));
#1354 = CARTESIAN_POINT('',(14.275136463904,12.542252322785,
    -3.812772018297));
#1355 = CARTESIAN_POINT('',(14.217243319176,12.558106334813,
    -3.840231972633));
#1356 = CARTESIAN_POINT('',(14.128906451711,12.581741866935,
    -3.881169915134));
#1357 = CARTESIAN_POINT('',(14.098403431236,12.589805651626,
    -3.89513679992));
#1358 = CARTESIAN_POINT('',(14.067523200993,12.597868993355,
    -3.909102917472));
#1359 = CARTESIAN_POINT('',(14.036250389619,12.605931865662,
    -3.923068221963));
#1360 = CARTESIAN_POINT('',(13.975442352641,12.621406028805,
    -3.949870258732));
#1361 = CARTESIAN_POINT('',(13.946244668878,12.628747608083,
    -3.962586247048));
#1362 = CARTESIAN_POINT('',(13.916976156009,12.636018715853,
    -3.975180175134));
#1363 = CARTESIAN_POINT('',(13.887637655907,12.643219086276,
    -3.987651582539));
#1364 = CARTESIAN_POINT('',(13.858229734423,12.650348448421,-4.));
#1365 = ORIENTED_EDGE('',*,*,#1366,.T.);
#1366 = EDGE_CURVE('',#1332,#1367,#1369,.T.);
#1367 = VERTEX_POINT('',#1368);
#1368 = CARTESIAN_POINT('',(19.71772450483,8.67482577579,-1.704730914787
    ));
#1369 = B_SPLINE_CURVE_WITH_KNOTS('',6,(#1370,#1371,#1372,#1373,#1374,
    #1375,#1376,#1377,#1378,#1379,#1380,#1381,#1382,#1383,#1384,#1385,
    #1386,#1387,#1388,#1389,#1390,#1391,#1392,#1393,#1394,#1395,#1396),
  .UNSPECIFIED.,.F.,.F.,(7,5,5,5,5,7),(0.,0.112518369055,0.554104921484,
    0.768930838054,0.876343797162,1.),.UNSPECIFIED.);
#1370 = CARTESIAN_POINT('',(17.087251628665,11.32517422421,
    -1.704730914787));
#1371 = CARTESIAN_POINT('',(17.143157610497,11.281929450478,
    -1.704730914787));
#1372 = CARTESIAN_POINT('',(17.198806747527,11.238353466622,
    -1.704730914787));
#1373 = CARTESIAN_POINT('',(17.254198850176,11.194447963802,
    -1.704730914787));
#1374 = CARTESIAN_POINT('',(17.309328272876,11.150215466385,
    -1.704730914787));
#1375 = CARTESIAN_POINT('',(17.364195072772,11.10565736303,
    -1.704730914787));
#1376 = CARTESIAN_POINT('',(17.633080518871,10.884635137502,
    -1.704730914787));
#1377 = CARTESIAN_POINT('',(17.843270415354,10.703512685677,
    -1.704730914787));
#1378 = CARTESIAN_POINT('',(18.049220553123,10.517527682519,
    -1.704730914787));
#1379 = CARTESIAN_POINT('',(18.250790889476,10.326804636847,
    -1.704730914787));
#1380 = CARTESIAN_POINT('',(18.447846311755,10.131473390776,
    -1.704730914787));
#1381 = CARTESIAN_POINT('',(18.733861672026,9.834467030058,
    -1.704730914787));
#1382 = CARTESIAN_POINT('',(18.82636737932,9.736206289874,
    -1.704730914787));
#1383 = CARTESIAN_POINT('',(18.917758787827,9.636902446022,
    -1.704730914787));
#1384 = CARTESIAN_POINT('',(19.008021226972,9.536571319085,
    -1.704730914787));
#1385 = CARTESIAN_POINT('',(19.097140327005,9.435229003377,
    -1.704730914787));
#1386 = CARTESIAN_POINT('',(19.229082865339,9.281723298336,
    -1.704730914787));
#1387 = CARTESIAN_POINT('',(19.272774360311,9.230306023805,
    -1.704730914787));
#1388 = CARTESIAN_POINT('',(19.31617474577,9.178642088834,
    -1.704730914787));
#1389 = CARTESIAN_POINT('',(19.359282283075,9.126733555201,
    -1.704730914787));
#1390 = CARTESIAN_POINT('',(19.402095253096,9.074582500977,
    -1.704730914787));
#1391 = CARTESIAN_POINT('',(19.493558136522,8.961876775519,
    -1.704730914787));
#1392 = CARTESIAN_POINT('',(19.537249749495,8.907232636559,
    -1.704730914787));
#1393 = CARTESIAN_POINT('',(19.583261573751,8.849232804127,
    -1.704730914787));
#1394 = CARTESIAN_POINT('',(19.63270418011,8.785961890501,
    -1.704730914787));
#1395 = CARTESIAN_POINT('',(19.68088491878,8.723199105573,
    -1.704730914787));
#1396 = CARTESIAN_POINT('',(19.71772450483,8.67482577579,-1.704730914787
    ));
#1397 = ORIENTED_EDGE('',*,*,#1398,.T.);
#1398 = EDGE_CURVE('',#1367,#1399,#1401,.T.);
#1399 = VERTEX_POINT('',#1400);
#1400 = CARTESIAN_POINT('',(20.64437481435,7.349651551579,-4.));
#1401 = B_SPLINE_CURVE_WITH_KNOTS('',4,(#1402,#1403,#1404,#1405,#1406),
  .UNSPECIFIED.,.F.,.F.,(5,5),(0.,1.),.PIECEWISE_BEZIER_KNOTS.);
#1402 = CARTESIAN_POINT('',(19.71772450483,8.67482577579,-1.704730914787
    ));
#1403 = CARTESIAN_POINT('',(19.958605996143,8.345145184609,
    -2.27575444898));
#1404 = CARTESIAN_POINT('',(20.193509860657,8.014387125944,
    -2.848644211602));
#1405 = CARTESIAN_POINT('',(20.422207753282,7.682555986103,
    -3.42339260534));
#1406 = CARTESIAN_POINT('',(20.64437481435,7.349651551579,-4.));
#1407 = ORIENTED_EDGE('',*,*,#1408,.T.);
#1408 = EDGE_CURVE('',#1399,#1409,#1411,.T.);
#1409 = VERTEX_POINT('',#1410);
#1410 = CARTESIAN_POINT('',(19.527417255793,8.67482577579,
    -6.295269085213));
#1411 = B_SPLINE_CURVE_WITH_KNOTS('',4,(#1412,#1413,#1414,#1415,#1416,
    #1417,#1418,#1419,#1420,#1421,#1422,#1423,#1424,#1425,#1426,#1427,
    #1428,#1429,#1430,#1431),.UNSPECIFIED.,.F.,.F.,(5,3,3,3,3,3,5),(0.,
    0.490929013258,0.740963299716,0.870473403737,0.93365309266,
    0.965358434295,1.),.UNSPECIFIED.);
#1412 = CARTESIAN_POINT('',(20.64437481435,7.349651551579,-4.));
#1413 = CARTESIAN_POINT('',(20.535929758483,7.517882161486,
    -4.291383963747));
#1414 = CARTESIAN_POINT('',(20.419179522556,7.684761514872,
    -4.580427482545));
#1415 = CARTESIAN_POINT('',(20.29341001176,7.850011019588,
    -4.866648020639));
#1416 = CARTESIAN_POINT('',(20.08869516245,8.096313206399,
    -5.293255922211));
#1417 = CARTESIAN_POINT('',(20.017056466445,8.178891596811,
    -5.436285890012));
#1418 = CARTESIAN_POINT('',(19.942747480728,8.260877367552,
    -5.578289410432));
#1419 = CARTESIAN_POINT('',(19.825716773191,8.384321185767,
    -5.792100375461));
#1420 = CARTESIAN_POINT('',(19.785035003722,8.4262651332,-5.864749423487
    ));
#1421 = CARTESIAN_POINT('',(19.743588980515,8.468020926247,
    -5.937072578554));
#1422 = CARTESIAN_POINT('',(19.680762450389,8.529850228472,
    -6.044164071403));
#1423 = CARTESIAN_POINT('',(19.659976897685,8.550075577777,
    -6.079195404002));
#1424 = CARTESIAN_POINT('',(19.639003622778,8.57025221466,
    -6.114142364208));
#1425 = CARTESIAN_POINT('',(19.607220565035,8.600478854944,
    -6.166496440922));
#1426 = CARTESIAN_POINT('',(19.596539437236,8.610578899523,
    -6.183990231292));
#1427 = CARTESIAN_POINT('',(19.585796561883,8.620678912749,
    -6.201483967356));
#1428 = CARTESIAN_POINT('',(19.563185033121,8.641814232065,
    -6.238091414247));
#1429 = CARTESIAN_POINT('',(19.551320883697,8.652833987945,
    -6.257178191317));
#1430 = CARTESIAN_POINT('',(19.53939841613,8.663837907541,
    -6.276237539139));
#1431 = CARTESIAN_POINT('',(19.527417255793,8.67482577579,
    -6.295269085213));
#1432 = ORIENTED_EDGE('',*,*,#1433,.F.);
#1433 = EDGE_CURVE('',#1320,#1409,#1434,.T.);
#1434 = B_SPLINE_CURVE_WITH_KNOTS('',7,(#1435,#1436,#1437,#1438,#1439,
    #1440,#1441,#1442,#1443,#1444,#1445,#1446,#1447,#1448,#1449,#1450,
    #1451,#1452,#1453,#1454,#1455,#1456,#1457,#1458,#1459,#1460,#1461,
    #1462,#1463,#1464,#1465,#1466),.UNSPECIFIED.,.F.,.F.,(8,6,6,6,6,8),(
    0.,9.514641473047E-02,0.750035647419,0.877611773235,0.937147298885,
    1.),.UNSPECIFIED.);
#1435 = CARTESIAN_POINT('',(15.79981314539,11.32517422421,
    -6.295269085213));
#1436 = CARTESIAN_POINT('',(15.850858007555,11.301527779163,
    -6.295269085213));
#1437 = CARTESIAN_POINT('',(15.907051944662,11.275170120058,
    -6.295269085213));
#1438 = CARTESIAN_POINT('',(15.96438846531,11.247834233199,
    -6.295269085213));
#1439 = CARTESIAN_POINT('',(16.020591495143,11.220594400504,
    -6.295269085213));
#1440 = CARTESIAN_POINT('',(16.075095516611,11.193804587725,
    -6.295269085213));
#1441 = CARTESIAN_POINT('',(16.128972307863,11.166976795559,
    -6.295269085213));
#1442 = CARTESIAN_POINT('',(16.569841124561,10.944084732284,
    -6.295269085213));
#1443 = CARTESIAN_POINT('',(16.946939438595,10.733946569811,
    -6.295269085213));
#1444 = CARTESIAN_POINT('',(17.315438555662,10.508669407561,
    -6.295269085213));
#1445 = CARTESIAN_POINT('',(17.674611291789,10.268677865513,
    -6.295269085213));
#1446 = CARTESIAN_POINT('',(18.02375876485,10.014438920529,
    -6.295269085213));
#1447 = CARTESIAN_POINT('',(18.362210394556,9.746461906353,
    -6.295269085213));
#1448 = CARTESIAN_POINT('',(18.753047463572,9.410526294773,
    -6.295269085213));
#1449 = CARTESIAN_POINT('',(18.816340845319,9.355253591674,
    -6.295269085213));
#1450 = CARTESIAN_POINT('',(18.879199329624,9.299484459646,
    -6.295269085213));
#1451 = CARTESIAN_POINT('',(18.941618247474,9.243223008456,
    -6.295269085213));
#1452 = CARTESIAN_POINT('',(19.003592978918,9.186473402301,
    -6.295269085213));
#1453 = CARTESIAN_POINT('',(19.065118953068,9.129239859811,
    -6.295269085213));
#1454 = CARTESIAN_POINT('',(19.154692239241,9.044593824574,
    -6.295269085213));
#1455 = CARTESIAN_POINT('',(19.183094116423,9.017556534948,
    -6.295269085213));
#1456 = CARTESIAN_POINT('',(19.211396820179,8.990415219362,
    -6.295269085213));
#1457 = CARTESIAN_POINT('',(19.239599893462,8.963170314503,
    -6.295269085213));
#1458 = CARTESIAN_POINT('',(19.267702881637,8.93582225956,
    -6.295269085213));
#1459 = CARTESIAN_POINT('',(19.295705332483,8.908371496221,
    -6.295269085213));
#1460 = CARTESIAN_POINT('',(19.35306286197,8.851730253085,
    -6.295269085213));
#1461 = CARTESIAN_POINT('',(19.382406362684,8.822528099158,
    -6.295269085213));
#1462 = CARTESIAN_POINT('',(19.411636782904,8.793212468323,
    -6.295269085213));
#1463 = CARTESIAN_POINT('',(19.440753604501,8.763783861192,
    -6.295269085213));
#1464 = CARTESIAN_POINT('',(19.469756306647,8.734242817551,
    -6.295269085213));
#1465 = CARTESIAN_POINT('',(19.498644365818,8.704589916369,
    -6.295269085213));
#1466 = CARTESIAN_POINT('',(19.527417255793,8.67482577579,
    -6.295269085213));
#1467 = B_SPLINE_SURFACE_WITH_KNOTS('',11,1,(
    (#1468,#1469)
    ,(#1470,#1471)
    ,(#1472,#1473)
    ,(#1474,#1475)
    ,(#1476,#1477)
    ,(#1478,#1479)
    ,(#1480,#1481)
    ,(#1482,#1483)
    ,(#1484,#1485)
    ,(#1486,#1487)
    ,(#1488,#1489)
    ,(#1490,#1491
    )),.UNSPECIFIED.,.F.,.F.,.F.,(12,12),(2,2),(-1.570796326795,
    1.570796326795),(0.,1.),.PIECEWISE_BEZIER_KNOTS.);
#1468 = CARTESIAN_POINT('',(7.500000000112,-15.,0.));
#1469 = CARTESIAN_POINT('',(12.35,-11.00078358847,-10.));
#1470 = CARTESIAN_POINT('',(11.783989982258,-14.99999999996,0.));
#1471 = CARTESIAN_POINT('',(15.491592653591,-11.00078358847,-10.));
#1472 = CARTESIAN_POINT('',(16.067979629499,-13.65414482669,0.));
#1473 = CARTESIAN_POINT('',(18.633185061582,-10.01382582905,
    -9.999999999999));
#1474 = CARTESIAN_POINT('',(19.882180123171,-10.96243479672,0.));
#1475 = CARTESIAN_POINT('',(21.430265423651,-8.03988857444,-10.));
#1476 = CARTESIAN_POINT('',(22.756783716345,-7.109354955708,0.));
#1477 = CARTESIAN_POINT('',(23.538308058637,-5.214345218529,
    -9.999999999999));
#1478 = CARTESIAN_POINT('',(24.304846058877,-2.463886805808,0.));
#1479 = CARTESIAN_POINT('',(24.673553776542,-1.80758085788,-10.));
#1480 = CARTESIAN_POINT('',(24.304846058923,2.463886805807,0.));
#1481 = CARTESIAN_POINT('',(24.673553776542,1.806013680936,-10.));
#1482 = CARTESIAN_POINT('',(22.756783716311,7.109354955706,0.));
#1483 = CARTESIAN_POINT('',(23.538308058638,5.212778041587,
    -9.999999999999));
#1484 = CARTESIAN_POINT('',(19.882180123192,10.962434796725,0.));
#1485 = CARTESIAN_POINT('',(21.43026542365,8.038321397495,-10.));
#1486 = CARTESIAN_POINT('',(16.067979629492,13.654144826691,0.));
#1487 = CARTESIAN_POINT('',(18.633185061583,10.012258652115,-10.));
#1488 = CARTESIAN_POINT('',(11.783989982261,14.999999999968,0.));
#1489 = CARTESIAN_POINT('',(15.49159265359,10.999216411528,-10.));
#1490 = CARTESIAN_POINT('',(7.500000000113,15.,0.));
#1491 = CARTESIAN_POINT('',(12.35,10.999216411528,-10.));
#1492 = ADVANCED_FACE('',(#1493),#1504,.F.);
#1493 = FACE_BOUND('',#1494,.F.);
#1494 = EDGE_LOOP('',(#1495,#1501,#1502,#1503));
#1495 = ORIENTED_EDGE('',*,*,#1496,.F.);
#1496 = EDGE_CURVE('',#387,#1111,#1497,.T.);
#1497 = LINE('',#1498,#1499);
#1498 = CARTESIAN_POINT('',(-7.500000000113,15.000000000006,0.));
#1499 = VECTOR('',#1500,1.);
#1500 = DIRECTION('',(1.,-3.8322E-13,0.));
#1501 = ORIENTED_EDGE('',*,*,#386,.T.);
#1502 = ORIENTED_EDGE('',*,*,#79,.T.);
#1503 = ORIENTED_EDGE('',*,*,#1119,.F.);
#1504 = B_SPLINE_SURFACE_WITH_KNOTS('',1,1,(
    (#1505,#1506)
    ,(#1507,#1508
    )),.UNSPECIFIED.,.F.,.F.,.F.,(2,2),(2,2),(-21.,0.),(0.,1.),
  .PIECEWISE_BEZIER_KNOTS.);
#1505 = CARTESIAN_POINT('',(7.500000000113,15.000000000006,0.));
#1506 = CARTESIAN_POINT('',(12.35,10.999216411528,-10.));
#1507 = CARTESIAN_POINT('',(-7.500000000113,15.,0.));
#1508 = CARTESIAN_POINT('',(-8.65,10.999216411528,-10.));
#1509 = ADVANCED_FACE('',(#1510,#1530,#1588),#1646,.F.);
#1510 = FACE_BOUND('',#1511,.F.);
#1511 = EDGE_LOOP('',(#1512,#1513,#1514,#1515,#1516,#1523));
#1512 = ORIENTED_EDGE('',*,*,#276,.F.);
#1513 = ORIENTED_EDGE('',*,*,#250,.T.);
#1514 = ORIENTED_EDGE('',*,*,#259,.T.);
#1515 = ORIENTED_EDGE('',*,*,#207,.T.);
#1516 = ORIENTED_EDGE('',*,*,#1517,.T.);
#1517 = EDGE_CURVE('',#208,#1518,#1520,.T.);
#1518 = VERTEX_POINT('',#1519);
#1519 = CARTESIAN_POINT('',(12.5,0.,36.));
#1520 = B_SPLINE_CURVE_WITH_KNOTS('',1,(#1521,#1522),.UNSPECIFIED.,.F.,
  .F.,(2,2),(-36.,0.),.PIECEWISE_BEZIER_KNOTS.);
#1521 = CARTESIAN_POINT('',(12.5,0.,-4.974E-14));
#1522 = CARTESIAN_POINT('',(12.5,0.,36.));
#1523 = ORIENTED_EDGE('',*,*,#1524,.F.);
#1524 = EDGE_CURVE('',#277,#1518,#1525,.T.);
#1525 = CIRCLE('',#1526,12.5);
#1526 = AXIS2_PLACEMENT_3D('',#1527,#1528,#1529);
#1527 = CARTESIAN_POINT('',(0.,0.,36.));
#1528 = DIRECTION('',(0.,0.,1.));
#1529 = DIRECTION('',(1.,0.,0.));
#1530 = FACE_BOUND('',#1531,.F.);
#1531 = EDGE_LOOP('',(#1532));
#1532 = ORIENTED_EDGE('',*,*,#1533,.T.);
#1533 = EDGE_CURVE('',#1534,#1534,#1536,.T.);
#1534 = VERTEX_POINT('',#1535);
#1535 = CARTESIAN_POINT('',(1.954534,-12.34624626527,5.712409));
#1536 = B_SPLINE_CURVE_WITH_KNOTS('',8,(#1537,#1538,#1539,#1540,#1541,
    #1542,#1543,#1544,#1545,#1546,#1547,#1548,#1549,#1550,#1551,#1552,
    #1553,#1554,#1555,#1556,#1557,#1558,#1559,#1560,#1561,#1562,#1563,
    #1564,#1565,#1566,#1567,#1568,#1569,#1570,#1571,#1572,#1573,#1574,
    #1575,#1576,#1577,#1578,#1579,#1580,#1581,#1582,#1583,#1584,#1585,
    #1586,#1587),.UNSPECIFIED.,.T.,.F.,(9,7,7,7,7,7,7,9),(0.,
    0.137329700986,0.263908878484,0.404254212515,0.556441786998,
    0.702597618038,0.837108998632,1.),.UNSPECIFIED.);
#1537 = CARTESIAN_POINT('',(1.954534,-12.34624626527,5.712409));
#1538 = CARTESIAN_POINT('',(1.954534,-12.34624626527,5.956582338034));
#1539 = CARTESIAN_POINT('',(1.981788253543,-12.34193160098,
    6.200904596246));
#1540 = CARTESIAN_POINT('',(2.036360196985,-12.33329249941,
    6.443418682964));
#1541 = CARTESIAN_POINT('',(2.118735262986,-12.31990604469,
    6.681978661003));
#1542 = CARTESIAN_POINT('',(2.229701876269,-12.30095361223,
    6.914036912605));
#1543 = CARTESIAN_POINT('',(2.37020150205,-12.27516260019,7.136429744054
    ));
#1544 = CARTESIAN_POINT('',(2.54114171232,-12.24073027826,7.345116913881
    ));
#1545 = CARTESIAN_POINT('',(2.929375756894,-12.15340224142,
    7.709692948623));
#1546 = CARTESIAN_POINT('',(3.145534494445,-12.10136557337,
    7.871761533849));
#1547 = CARTESIAN_POINT('',(3.388555728586,-12.0379084731,8.010796998099
    ));
#1548 = CARTESIAN_POINT('',(3.652815777044,-11.96212774574,
    8.119274546015));
#1549 = CARTESIAN_POINT('',(3.931022770734,-11.87392741783,
    8.192400482331));
#1550 = CARTESIAN_POINT('',(4.215032741342,-11.77456830856,
    8.228081285712));
#1551 = CARTESIAN_POINT('',(4.496577287144,-11.66691568531,
    8.226967624691));
#1552 = CARTESIAN_POINT('',(5.068661084149,-11.43085982681,
    8.154696634196));
#1553 = CARTESIAN_POINT('',(5.352886112778,-11.30310902804,
    8.076436631305));
#1554 = CARTESIAN_POINT('',(5.616640304969,-11.17490285869,
    7.963972386656));
#1555 = CARTESIAN_POINT('',(5.857422109159,-11.04956828949,
    7.822554289843));
#1556 = CARTESIAN_POINT('',(6.073598751703,-10.9303337032,7.65679751498)
  );
#1557 = CARTESIAN_POINT('',(6.264093493524,-10.82016839469,
    7.470781422049));
#1558 = CARTESIAN_POINT('',(6.428190208556,-10.72167672413,
    7.268111244806));
#1559 = CARTESIAN_POINT('',(6.714091187368,-10.54521361489,6.81760338928
    ));
#1560 = CARTESIAN_POINT('',(6.832355446544,-10.46893675159,
    6.565510717005));
#1561 = CARTESIAN_POINT('',(6.917897631937,-10.41181285942,6.30037267093
    ));
#1562 = CARTESIAN_POINT('',(6.9694868341,-10.37663341559,6.026904110548)
  );
#1563 = CARTESIAN_POINT('',(6.986559089831,-10.36500678751,
    5.749639253922));
#1564 = CARTESIAN_POINT('',(6.969013899414,-10.37719566073,5.47302010813
    ));
#1565 = CARTESIAN_POINT('',(6.917205407541,-10.41213616805,
    5.201562304711));
#1566 = CARTESIAN_POINT('',(6.750515224684,-10.52093405385,
    4.688542673125));
#1567 = CARTESIAN_POINT('',(6.638553559781,-10.59297255434,
    4.447264011963));
#1568 = CARTESIAN_POINT('',(6.497218362577,-10.68181823468,
    4.218637966049));
#1569 = CARTESIAN_POINT('',(6.327119426599,-10.78517415116,
    4.005583168458));
#1570 = CARTESIAN_POINT('',(6.128810757117,-10.90037988803,
    3.811504550312));
#1571 = CARTESIAN_POINT('',(5.903022469257,-11.02441033472,
    3.640450666829));
#1572 = CARTESIAN_POINT('',(5.650969605887,-11.1539267281,3.497293099538
    ));
#1573 = CARTESIAN_POINT('',(5.120720381396,-11.40646530218,
    3.287352579918));
#1574 = CARTESIAN_POINT('',(4.840416465032,-11.53194052576,
    3.213100896344));
#1575 = CARTESIAN_POINT('',(4.541625582567,-11.65564954252,
    3.175147706817));
#1576 = CARTESIAN_POINT('',(4.233853783267,-11.77169611688,
    3.179305226694));
#1577 = CARTESIAN_POINT('',(3.927535681653,-11.87589075186,
    3.227588293958));
#1578 = CARTESIAN_POINT('',(3.633118460554,-11.96628998598,
    3.318341154653));
#1579 = CARTESIAN_POINT('',(3.359947318224,-12.04262193395,
    3.446119956747));
#1580 = CARTESIAN_POINT('',(2.818300015827,-12.18199588092,
    3.789859787311));
#1581 = CARTESIAN_POINT('',(2.565895053336,-12.23808427297,
    4.016883040473));
#1582 = CARTESIAN_POINT('',(2.358329131743,-12.27862666149,
    4.271243684893));
#1583 = CARTESIAN_POINT('',(2.194766605101,-12.30748688218,
    4.544522910855));
#1584 = CARTESIAN_POINT('',(2.07385251074,-12.32735625875,4.830073156457
    ));
#1585 = CARTESIAN_POINT('',(1.994158159605,-12.33997350644,
    5.122636881014));
#1586 = CARTESIAN_POINT('',(1.954534,-12.34624626527,5.417999510815));
#1587 = CARTESIAN_POINT('',(1.954534,-12.34624626527,5.712409));
#1588 = FACE_BOUND('',#1589,.F.);
#1589 = EDGE_LOOP('',(#1590));
#1590 = ORIENTED_EDGE('',*,*,#1591,.T.);
#1591 = EDGE_CURVE('',#1592,#1592,#1594,.T.);
#1592 = VERTEX_POINT('',#1593);
#1593 = CARTESIAN_POINT('',(3.237313,-12.07351666003,22.346275));
#1594 = B_SPLINE_CURVE_WITH_KNOTS('',8,(#1595,#1596,#1597,#1598,#1599,
    #1600,#1601,#1602,#1603,#1604,#1605,#1606,#1607,#1608,#1609,#1610,
    #1611,#1612,#1613,#1614,#1615,#1616,#1617,#1618,#1619,#1620,#1621,
    #1622,#1623,#1624,#1625,#1626,#1627,#1628,#1629,#1630,#1631,#1632,
    #1633,#1634,#1635,#1636,#1637,#1638,#1639,#1640,#1641,#1642,#1643,
    #1644,#1645),.UNSPECIFIED.,.T.,.F.,(9,7,7,7,7,7,7,9),(0.,
    0.141505296383,0.270316119917,0.416808448302,0.564855864449,
    0.712646938815,0.850765914181,1.),.UNSPECIFIED.);
#1595 = CARTESIAN_POINT('',(3.237313,-12.07351666003,22.346275));
#1596 = CARTESIAN_POINT('',(3.237313,-12.07351666003,22.608949751118));
#1597 = CARTESIAN_POINT('',(3.268855092075,-12.06505907453,
    22.872532019422));
#1598 = CARTESIAN_POINT('',(3.332319619582,-12.04804248055,
    23.13390669644));
#1599 = CARTESIAN_POINT('',(3.428227612277,-12.02183121697,
    23.389744437744));
#1600 = CARTESIAN_POINT('',(3.55710032738,-11.98526771015,
    23.636276532845));
#1601 = CARTESIAN_POINT('',(3.719333931038,-11.93662106112,
    23.869170696617));
#1602 = CARTESIAN_POINT('',(3.915033812785,-11.87355385744,
    24.083345118649));
#1603 = CARTESIAN_POINT('',(4.351953785016,-11.72003402236,
    24.444796754311));
#1604 = CARTESIAN_POINT('',(4.587176141503,-11.63266441052,
    24.596071231289));
#1605 = CARTESIAN_POINT('',(4.844734827585,-11.5304693502,
    24.718318259766));
#1606 = CARTESIAN_POINT('',(5.117835104012,-11.41362727713,
    24.806198111731));
#1607 = CARTESIAN_POINT('',(5.398565353735,-11.28350216441,
    24.857087009427));
#1608 = CARTESIAN_POINT('',(5.678665414381,-11.14306146873,
    24.871025394198));
#1609 = CARTESIAN_POINT('',(5.950137465453,-10.99693523423,
    24.850756932411));
#1610 = CARTESIAN_POINT('',(6.496484567469,-10.68446771808,
    24.746535648749));
#1611 = CARTESIAN_POINT('',(6.769683730559,-10.5164057212,
    24.653656471583));
#1612 = CARTESIAN_POINT('',(7.02248933877,-10.34996168491,
    24.528814463654));
#1613 = CARTESIAN_POINT('',(7.253122001922,-10.18858691644,
    24.37635409702));
#1614 = CARTESIAN_POINT('',(7.460283529999,-10.03572695537,
    24.199757734435));
#1615 = CARTESIAN_POINT('',(7.64280003936,-9.894890961916,
    24.001824839465));
#1616 = CARTESIAN_POINT('',(7.799346811008,-9.769744848519,
    23.784823441233));
#1617 = CARTESIAN_POINT('',(8.058179151833,-9.557408937337,
    23.314009161095));
#1618 = CARTESIAN_POINT('',(8.161071548476,-9.469651407786,23.0576454394
    ));
#1619 = CARTESIAN_POINT('',(8.231727112208,-9.407293827332,
    22.786976049153));
#1620 = CARTESIAN_POINT('',(8.267557682303,-9.375014281733,
    22.508011845981));
#1621 = CARTESIAN_POINT('',(8.267616460682,-9.375116529054,
    22.226598565873));
#1622 = CARTESIAN_POINT('',(8.232021707245,-9.407154030046,
    21.948517435487));
#1623 = CARTESIAN_POINT('',(8.162228230643,-9.468120974071,
    21.67973201479));
#1624 = CARTESIAN_POINT('',(7.961454167981,-9.637555301845,
    21.172634617787));
#1625 = CARTESIAN_POINT('',(7.830823578598,-9.745734544508,
    20.934884262628));
#1626 = CARTESIAN_POINT('',(7.67217414256,-9.873390168103,
    20.714634588601));
#1627 = CARTESIAN_POINT('',(7.487101507176,-10.01659033387,
    20.514019282083));
#1628 = CARTESIAN_POINT('',(7.276898154983,-10.17157505267,
    20.335580519178));
#1629 = CARTESIAN_POINT('',(7.042819386974,-10.33470202204,
    20.182438253212));
#1630 = CARTESIAN_POINT('',(6.786379529088,-10.5023795231,
    20.058481817364));
#1631 = CARTESIAN_POINT('',(6.251428394398,-10.82872485363,
    19.884665657181));
#1632 = CARTESIAN_POINT('',(5.969531230704,-10.99088015073,
    19.828561300825));
#1633 = CARTESIAN_POINT('',(5.671704866395,-11.15040337991,
    19.809043934429));
#1634 = CARTESIAN_POINT('',(5.366945216559,-11.30079509578,
    19.831191444989));
#1635 = CARTESIAN_POINT('',(5.064999435737,-11.437494752,19.896804544406
    ));
#1636 = CARTESIAN_POINT('',(4.775630436137,-11.5580597728,
    20.004470618931));
#1637 = CARTESIAN_POINT('',(4.507691138918,-11.66172521623,
    20.149477631692));
#1638 = CARTESIAN_POINT('',(4.008707397909,-11.84298447472,
    20.512010540318));
#1639 = CARTESIAN_POINT('',(3.786202353136,-11.91641625537,
    20.731646346919));
#1640 = CARTESIAN_POINT('',(3.601396665106,-11.97265667462,
    20.974772859659));
#1641 = CARTESIAN_POINT('',(3.454503618637,-12.0146440559,
    21.234994930387));
#1642 = CARTESIAN_POINT('',(3.345249711808,-12.04457577734,
    21.50681668469));
#1643 = CARTESIAN_POINT('',(3.273081365312,-12.06392576663,
    21.78542128261));
#1644 = CARTESIAN_POINT('',(3.237313,-12.07351666003,22.066555932739));
#1645 = CARTESIAN_POINT('',(3.237313,-12.07351666003,22.346275));
#1646 = CYLINDRICAL_SURFACE('',#1647,12.5);
#1647 = AXIS2_PLACEMENT_3D('',#1648,#1649,#1650);
#1648 = CARTESIAN_POINT('',(0.,0.,36.));
#1649 = DIRECTION('',(0.,0.,1.));
#1650 = DIRECTION('',(1.,0.,0.));
#1651 = ADVANCED_FACE('',(#1652,#1671,#1729),#1787,.F.);
#1652 = FACE_BOUND('',#1653,.F.);
#1653 = EDGE_LOOP('',(#1654,#1655,#1662,#1663,#1664));
#1654 = ORIENTED_EDGE('',*,*,#448,.T.);
#1655 = ORIENTED_EDGE('',*,*,#1656,.F.);
#1656 = EDGE_CURVE('',#1518,#441,#1657,.T.);
#1657 = CIRCLE('',#1658,12.5);
#1658 = AXIS2_PLACEMENT_3D('',#1659,#1660,#1661);
#1659 = CARTESIAN_POINT('',(0.,0.,36.));
#1660 = DIRECTION('',(0.,0.,1.));
#1661 = DIRECTION('',(1.,0.,0.));
#1662 = ORIENTED_EDGE('',*,*,#1517,.F.);
#1663 = ORIENTED_EDGE('',*,*,#226,.T.);
#1664 = ORIENTED_EDGE('',*,*,#1665,.T.);
#1665 = EDGE_CURVE('',#219,#449,#1666,.T.);
#1666 = CIRCLE('',#1667,12.5);
#1667 = AXIS2_PLACEMENT_3D('',#1668,#1669,#1670);
#1668 = CARTESIAN_POINT('',(0.,0.,-4.974E-14));
#1669 = DIRECTION('',(0.,0.,1.));
#1670 = DIRECTION('',(1.,0.,0.));
#1671 = FACE_BOUND('',#1672,.F.);
#1672 = EDGE_LOOP('',(#1673));
#1673 = ORIENTED_EDGE('',*,*,#1674,.F.);
#1674 = EDGE_CURVE('',#1675,#1675,#1677,.T.);
#1675 = VERTEX_POINT('',#1676);
#1676 = CARTESIAN_POINT('',(1.954534,12.346246265276,5.712409));
#1677 = B_SPLINE_CURVE_WITH_KNOTS('',8,(#1678,#1679,#1680,#1681,#1682,
    #1683,#1684,#1685,#1686,#1687,#1688,#1689,#1690,#1691,#1692,#1693,
    #1694,#1695,#1696,#1697,#1698,#1699,#1700,#1701,#1702,#1703,#1704,
    #1705,#1706,#1707,#1708,#1709,#1710,#1711,#1712,#1713,#1714,#1715,
    #1716,#1717,#1718,#1719,#1720,#1721,#1722,#1723,#1724,#1725,#1726,
    #1727,#1728),.UNSPECIFIED.,.T.,.F.,(9,7,7,7,7,7,7,9),(0.,
    0.13732970106,0.263908879563,0.404254213613,0.556441786899,
    0.702597617972,0.837108998596,1.),.UNSPECIFIED.);
#1678 = CARTESIAN_POINT('',(1.954534,12.346246265276,5.712409));
#1679 = CARTESIAN_POINT('',(1.954534,12.346246265276,5.956582338034));
#1680 = CARTESIAN_POINT('',(1.981788253543,12.341931600987,
    6.200904596246));
#1681 = CARTESIAN_POINT('',(2.036360196985,12.333292499413,
    6.443418682964));
#1682 = CARTESIAN_POINT('',(2.118735262986,12.319906044695,
    6.681978661003));
#1683 = CARTESIAN_POINT('',(2.229701876269,12.300953612237,
    6.914036912605));
#1684 = CARTESIAN_POINT('',(2.37020150205,12.275162600192,7.136429744055
    ));
#1685 = CARTESIAN_POINT('',(2.54114171232,12.240730278261,7.345116913881
    ));
#1686 = CARTESIAN_POINT('',(2.929375758273,12.153402241118,
    7.709692949918));
#1687 = CARTESIAN_POINT('',(3.145534489395,12.101365574808,
    7.871761530953));
#1688 = CARTESIAN_POINT('',(3.388555734933,12.037908471005,
    8.010796999998));
#1689 = CARTESIAN_POINT('',(3.652815776502,11.962127746146,
    8.119274547114));
#1690 = CARTESIAN_POINT('',(3.931022764404,11.873927419913,
    8.192400480378));
#1691 = CARTESIAN_POINT('',(4.215032747571,11.774568306248,8.2280812862)
  );
#1692 = CARTESIAN_POINT('',(4.496577285024,11.666915686189,
    8.226967624958));
#1693 = CARTESIAN_POINT('',(5.068661084149,11.430859826812,
    8.154696634196));
#1694 = CARTESIAN_POINT('',(5.352886112778,11.303109028045,
    8.076436631305));
#1695 = CARTESIAN_POINT('',(5.616640304969,11.174902858695,
    7.963972386656));
#1696 = CARTESIAN_POINT('',(5.857422109159,11.049568289491,
    7.822554289843));
#1697 = CARTESIAN_POINT('',(6.073598751703,10.930333703201,7.65679751498
    ));
#1698 = CARTESIAN_POINT('',(6.264093493524,10.820168394698,
    7.470781422049));
#1699 = CARTESIAN_POINT('',(6.428190208555,10.721676724138,
    7.268111244806));
#1700 = CARTESIAN_POINT('',(6.714091186179,10.545213615631,
    6.817603391153));
#1701 = CARTESIAN_POINT('',(6.832355448776,10.468936750216,
    6.565510710931));
#1702 = CARTESIAN_POINT('',(6.91789763109,10.411812859932,6.300372677886
    ));
#1703 = CARTESIAN_POINT('',(6.969486832787,10.376633416429,
    6.026904110376));
#1704 = CARTESIAN_POINT('',(6.986559090745,10.365006786967,
    5.749639246973));
#1705 = CARTESIAN_POINT('',(6.969013900064,10.377195660292,5.47302011458
    ));
#1706 = CARTESIAN_POINT('',(6.917205406854,10.412136168498,
    5.201562302596));
#1707 = CARTESIAN_POINT('',(6.750515224684,10.520934053851,
    4.688542673125));
#1708 = CARTESIAN_POINT('',(6.638553559781,10.592972554346,
    4.447264011963));
#1709 = CARTESIAN_POINT('',(6.497218362577,10.681818234685,
    4.218637966049));
#1710 = CARTESIAN_POINT('',(6.327119426599,10.785174151166,
    4.005583168458));
#1711 = CARTESIAN_POINT('',(6.128810757117,10.900379888038,
    3.811504550312));
#1712 = CARTESIAN_POINT('',(5.903022469256,11.024410334728,
    3.640450666829));
#1713 = CARTESIAN_POINT('',(5.650969605887,11.153926728107,
    3.497293099538));
#1714 = CARTESIAN_POINT('',(5.120720381395,11.406465302184,
    3.287352579918));
#1715 = CARTESIAN_POINT('',(4.840416465032,11.531940525765,
    3.213100896344));
#1716 = CARTESIAN_POINT('',(4.541625582566,11.655649542528,
    3.175147706817));
#1717 = CARTESIAN_POINT('',(4.233853783269,11.77169611688,3.179305226693
    ));
#1718 = CARTESIAN_POINT('',(3.927535681652,11.875890751863,
    3.227588293958));
#1719 = CARTESIAN_POINT('',(3.633118460554,11.966289985981,
    3.318341154653));
#1720 = CARTESIAN_POINT('',(3.359947318224,12.042621933956,
    3.446119956747));
#1721 = CARTESIAN_POINT('',(2.818300015827,12.181995880922,
    3.789859787311));
#1722 = CARTESIAN_POINT('',(2.565895053336,12.23808427297,4.016883040473
    ));
#1723 = CARTESIAN_POINT('',(2.358329131743,12.278626661491,
    4.271243684892));
#1724 = CARTESIAN_POINT('',(2.1947666051,12.307486882188,4.544522910856)
  );
#1725 = CARTESIAN_POINT('',(2.07385251074,12.327356258758,4.830073156456
    ));
#1726 = CARTESIAN_POINT('',(1.994158159605,12.339973506442,
    5.122636881014));
#1727 = CARTESIAN_POINT('',(1.954534,12.346246265276,5.417999510815));
#1728 = CARTESIAN_POINT('',(1.954534,12.346246265276,5.712409));
#1729 = FACE_BOUND('',#1730,.F.);
#1730 = EDGE_LOOP('',(#1731));
#1731 = ORIENTED_EDGE('',*,*,#1732,.F.);
#1732 = EDGE_CURVE('',#1733,#1733,#1735,.T.);
#1733 = VERTEX_POINT('',#1734);
#1734 = CARTESIAN_POINT('',(3.237313,12.07351666003,22.346275));
#1735 = B_SPLINE_CURVE_WITH_KNOTS('',8,(#1736,#1737,#1738,#1739,#1740,
    #1741,#1742,#1743,#1744,#1745,#1746,#1747,#1748,#1749,#1750,#1751,
    #1752,#1753,#1754,#1755,#1756,#1757,#1758,#1759,#1760,#1761,#1762,
    #1763,#1764,#1765,#1766,#1767,#1768,#1769,#1770,#1771,#1772,#1773,
    #1774,#1775,#1776,#1777,#1778,#1779,#1780,#1781,#1782,#1783,#1784,
    #1785,#1786),.UNSPECIFIED.,.T.,.F.,(9,7,7,7,7,7,7,9),(0.,
    0.141505296787,0.270316119875,0.416808448704,0.5648558653,
    0.712646940114,0.850765913772,1.),.UNSPECIFIED.);
#1736 = CARTESIAN_POINT('',(3.237313,12.07351666003,22.346275));
#1737 = CARTESIAN_POINT('',(3.237313,12.07351666003,22.608949751118));
#1738 = CARTESIAN_POINT('',(3.268855092075,12.065059074539,
    22.872532019422));
#1739 = CARTESIAN_POINT('',(3.332319619582,12.048042480555,
    23.13390669644));
#1740 = CARTESIAN_POINT('',(3.428227612277,12.021831216972,
    23.389744437744));
#1741 = CARTESIAN_POINT('',(3.55710032738,11.98526771015,23.636276532845
    ));
#1742 = CARTESIAN_POINT('',(3.719333931037,11.936621061122,
    23.869170696617));
#1743 = CARTESIAN_POINT('',(3.915033812785,11.873553857444,
    24.083345118649));
#1744 = CARTESIAN_POINT('',(4.351953783703,11.720034022823,
    24.444796753225));
#1745 = CARTESIAN_POINT('',(4.587176146012,11.632664408659,
    24.596071233615));
#1746 = CARTESIAN_POINT('',(4.844734822214,11.530469352715,
    24.718318258392));
#1747 = CARTESIAN_POINT('',(5.117835104257,11.413627276791,
    24.806198110741));
#1748 = CARTESIAN_POINT('',(5.398565359095,11.283502161917,
    24.857087010847));
#1749 = CARTESIAN_POINT('',(5.678665409337,11.143061471348,
    24.871025394039));
#1750 = CARTESIAN_POINT('',(5.95013746711,10.996935233289,
    24.850756932095));
#1751 = CARTESIAN_POINT('',(6.496484567469,10.684467718081,
    24.746535648749));
#1752 = CARTESIAN_POINT('',(6.769683730559,10.516405721204,
    24.653656471583));
#1753 = CARTESIAN_POINT('',(7.02248933877,10.34996168491,24.528814463654
    ));
#1754 = CARTESIAN_POINT('',(7.253122001922,10.188586916443,
    24.37635409702));
#1755 = CARTESIAN_POINT('',(7.460283529998,10.035726955371,
    24.199757734435));
#1756 = CARTESIAN_POINT('',(7.642800039361,9.894890961916,
    24.001824839465));
#1757 = CARTESIAN_POINT('',(7.799346811008,9.769744848519,
    23.784823441233));
#1758 = CARTESIAN_POINT('',(8.058179151833,9.557408937337,
    23.314009161095));
#1759 = CARTESIAN_POINT('',(8.161071548474,9.469651407787,
    23.057645439402));
#1760 = CARTESIAN_POINT('',(8.231727112213,9.407293827331,
    22.786976049149));
#1761 = CARTESIAN_POINT('',(8.267557682297,9.375014281734,
    22.508011845985));
#1762 = CARTESIAN_POINT('',(8.267616460686,9.375116529053,
    22.226598565871));
#1763 = CARTESIAN_POINT('',(8.232021707244,9.407154030047,
    21.948517435487));
#1764 = CARTESIAN_POINT('',(8.162228230644,9.468120974071,
    21.679732014791));
#1765 = CARTESIAN_POINT('',(7.961454167981,9.637555301845,
    21.172634617787));
#1766 = CARTESIAN_POINT('',(7.830823578598,9.745734544507,
    20.934884262628));
#1767 = CARTESIAN_POINT('',(7.67217414256,9.873390168103,20.714634588601
    ));
#1768 = CARTESIAN_POINT('',(7.487101507176,10.016590333873,
    20.514019282083));
#1769 = CARTESIAN_POINT('',(7.276898154983,10.171575052673,
    20.335580519178));
#1770 = CARTESIAN_POINT('',(7.042819386974,10.334702022044,
    20.182438253212));
#1771 = CARTESIAN_POINT('',(6.786379529089,10.502379523107,
    20.058481817364));
#1772 = CARTESIAN_POINT('',(6.251428398376,10.828724851205,
    19.884665658473));
#1773 = CARTESIAN_POINT('',(5.969531218012,10.990880157659,
    19.828561299941));
#1774 = CARTESIAN_POINT('',(5.671704880447,11.150403373101,
    19.809043931937));
#1775 = CARTESIAN_POINT('',(5.366945216803,11.300795094991,
    19.831191447777));
#1776 = CARTESIAN_POINT('',(5.064999421671,11.43749475885,
    19.896804546775));
#1777 = CARTESIAN_POINT('',(4.775630448292,11.558059767608,
    20.004470613719));
#1778 = CARTESIAN_POINT('',(4.507691135296,11.661725217555,
    20.149477634323));
#1779 = CARTESIAN_POINT('',(4.008707397909,11.842984474726,
    20.512010540318));
#1780 = CARTESIAN_POINT('',(3.786202353136,11.916416255376,
    20.731646346919));
#1781 = CARTESIAN_POINT('',(3.601396665106,11.972656674622,
    20.974772859659));
#1782 = CARTESIAN_POINT('',(3.454503618637,12.014644055904,
    21.234994930387));
#1783 = CARTESIAN_POINT('',(3.345249711808,12.044575777348,
    21.506816684689));
#1784 = CARTESIAN_POINT('',(3.273081365312,12.063925766638,
    21.78542128261));
#1785 = CARTESIAN_POINT('',(3.237313,12.07351666003,22.066555932739));
#1786 = CARTESIAN_POINT('',(3.237313,12.07351666003,22.346275));
#1787 = CYLINDRICAL_SURFACE('',#1788,12.5);
#1788 = AXIS2_PLACEMENT_3D('',#1789,#1790,#1791);
#1789 = CARTESIAN_POINT('',(0.,0.,36.));
#1790 = DIRECTION('',(0.,0.,1.));
#1791 = DIRECTION('',(1.,0.,0.));
#1792 = ADVANCED_FACE('',(#1793),#1829,.F.);
#1793 = FACE_BOUND('',#1794,.F.);
#1794 = EDGE_LOOP('',(#1795,#1796,#1797,#1806,#1815,#1823));
#1795 = ORIENTED_EDGE('',*,*,#520,.F.);
#1796 = ORIENTED_EDGE('',*,*,#340,.F.);
#1797 = ORIENTED_EDGE('',*,*,#1798,.F.);
#1798 = EDGE_CURVE('',#1799,#333,#1801,.T.);
#1799 = VERTEX_POINT('',#1800);
#1800 = CARTESIAN_POINT('',(2.25,-20.50313349708,8.));
#1801 = ELLIPSE('',#1802,2.321823550327,2.25);
#1802 = AXIS2_PLACEMENT_3D('',#1803,#1804,#1805);
#1803 = CARTESIAN_POINT('',(0.,-20.50313349708,8.));
#1804 = DIRECTION('',(-0.,0.,1.));
#1805 = DIRECTION('',(0.,-1.,0.));
#1806 = ORIENTED_EDGE('',*,*,#1807,.F.);
#1807 = EDGE_CURVE('',#1808,#1799,#1810,.T.);
#1808 = VERTEX_POINT('',#1809);
#1809 = CARTESIAN_POINT('',(2.241897474051,-20.7,8.));
#1810 = ELLIPSE('',#1811,2.321823550327,2.25);
#1811 = AXIS2_PLACEMENT_3D('',#1812,#1813,#1814);
#1812 = CARTESIAN_POINT('',(0.,-20.50313349708,8.));
#1813 = DIRECTION('',(-0.,0.,1.));
#1814 = DIRECTION('',(0.,-1.,0.));
#1815 = ORIENTED_EDGE('',*,*,#1816,.F.);
#1816 = EDGE_CURVE('',#1817,#1808,#1819,.T.);
#1817 = VERTEX_POINT('',#1818);
#1818 = CARTESIAN_POINT('',(3.446105808844,-20.7,8.));
#1819 = LINE('',#1820,#1821);
#1820 = CARTESIAN_POINT('',(10.65,-20.7,8.));
#1821 = VECTOR('',#1822,1.);
#1822 = DIRECTION('',(-1.,0.,0.));
#1823 = ORIENTED_EDGE('',*,*,#1824,.T.);
#1824 = EDGE_CURVE('',#1817,#521,#1825,.T.);
#1825 = LINE('',#1826,#1827);
#1826 = CARTESIAN_POINT('',(3.446105808844,25.,8.));
#1827 = VECTOR('',#1828,1.);
#1828 = DIRECTION('',(0.,1.,-2.2E-16));
#1829 = PLANE('',#1830);
#1830 = AXIS2_PLACEMENT_3D('',#1831,#1832,#1833);
#1831 = CARTESIAN_POINT('',(0.,-16.85,8.));
#1832 = DIRECTION('',(0.,0.,1.));
#1833 = DIRECTION('',(1.,0.,0.));
#1834 = ADVANCED_FACE('',(#1835),#1854,.F.);
#1835 = FACE_BOUND('',#1836,.F.);
#1836 = EDGE_LOOP('',(#1837,#1846,#1852,#1853));
#1837 = ORIENTED_EDGE('',*,*,#1838,.F.);
#1838 = EDGE_CURVE('',#1839,#325,#1841,.T.);
#1839 = VERTEX_POINT('',#1840);
#1840 = CARTESIAN_POINT('',(2.25,-29.61042703192,43.759685270467));
#1841 = CIRCLE('',#1842,2.25);
#1842 = AXIS2_PLACEMENT_3D('',#1843,#1844,#1845);
#1843 = CARTESIAN_POINT('',(0.,-29.61042703192,43.759685270467));
#1844 = DIRECTION('',(0.,-0.246802158006,0.969065887752));
#1845 = DIRECTION('',(1.,0.,0.));
#1846 = ORIENTED_EDGE('',*,*,#1847,.T.);
#1847 = EDGE_CURVE('',#1839,#1799,#1848,.T.);
#1848 = LINE('',#1849,#1850);
#1849 = CARTESIAN_POINT('',(2.25,-29.61042703192,43.759685270467));
#1850 = VECTOR('',#1851,1.);
#1851 = DIRECTION('',(0.,0.246802158006,-0.969065887752));
#1852 = ORIENTED_EDGE('',*,*,#1798,.T.);
#1853 = ORIENTED_EDGE('',*,*,#332,.T.);
#1854 = CYLINDRICAL_SURFACE('',#1855,2.25);
#1855 = AXIS2_PLACEMENT_3D('',#1856,#1857,#1858);
#1856 = CARTESIAN_POINT('',(0.,-29.61042703192,43.759685270467));
#1857 = DIRECTION('',(0.,-0.246802158006,0.969065887752));
#1858 = DIRECTION('',(1.,0.,0.));
#1859 = ADVANCED_FACE('',(#1860),#1885,.T.);
#1860 = FACE_BOUND('',#1861,.T.);
#1861 = EDGE_LOOP('',(#1862,#1863,#1869,#1870,#1876,#1877,#1878));
#1862 = ORIENTED_EDGE('',*,*,#660,.F.);
#1863 = ORIENTED_EDGE('',*,*,#1864,.T.);
#1864 = EDGE_CURVE('',#661,#858,#1865,.T.);
#1865 = LINE('',#1866,#1867);
#1866 = CARTESIAN_POINT('',(-12.,-32.37706722904,43.055076038313));
#1867 = VECTOR('',#1868,1.);
#1868 = DIRECTION('',(1.,0.,0.));
#1869 = ORIENTED_EDGE('',*,*,#857,.T.);
#1870 = ORIENTED_EDGE('',*,*,#1871,.F.);
#1871 = EDGE_CURVE('',#317,#850,#1872,.T.);
#1872 = LINE('',#1873,#1874);
#1873 = CARTESIAN_POINT('',(-12.,-25.35968074383,44.842267342846));
#1874 = VECTOR('',#1875,1.);
#1875 = DIRECTION('',(1.,0.,0.));
#1876 = ORIENTED_EDGE('',*,*,#324,.F.);
#1877 = ORIENTED_EDGE('',*,*,#1838,.F.);
#1878 = ORIENTED_EDGE('',*,*,#1879,.F.);
#1879 = EDGE_CURVE('',#653,#1839,#1880,.T.);
#1880 = CIRCLE('',#1881,2.25);
#1881 = AXIS2_PLACEMENT_3D('',#1882,#1883,#1884);
#1882 = CARTESIAN_POINT('',(0.,-29.61042703192,43.759685270467));
#1883 = DIRECTION('',(0.,-0.246802158006,0.969065887752));
#1884 = DIRECTION('',(1.,0.,0.));
#1885 = PLANE('',#1886);
#1886 = AXIS2_PLACEMENT_3D('',#1887,#1888,#1889);
#1887 = CARTESIAN_POINT('',(-12.,-32.37706722904,43.055076038313));
#1888 = DIRECTION('',(0.,-0.246802158006,0.969065887752));
#1889 = DIRECTION('',(0.,0.969065887752,0.246802158006));
#1890 = ADVANCED_FACE('',(#1891),#1902,.T.);
#1891 = FACE_BOUND('',#1892,.T.);
#1892 = EDGE_LOOP('',(#1893,#1894,#1895,#1896));
#1893 = ORIENTED_EDGE('',*,*,#316,.F.);
#1894 = ORIENTED_EDGE('',*,*,#1871,.T.);
#1895 = ORIENTED_EDGE('',*,*,#849,.T.);
#1896 = ORIENTED_EDGE('',*,*,#1897,.F.);
#1897 = EDGE_CURVE('',#309,#842,#1898,.T.);
#1898 = LINE('',#1899,#1900);
#1899 = CARTESIAN_POINT('',(-14.,-25.,43.429984961886));
#1900 = VECTOR('',#1901,1.);
#1901 = DIRECTION('',(1.,0.,0.));
#1902 = PLANE('',#1903);
#1903 = AXIS2_PLACEMENT_3D('',#1904,#1905,#1906);
#1904 = CARTESIAN_POINT('',(-12.,-25.35968074383,44.842267342846));
#1905 = DIRECTION('',(0.,0.969065887752,0.246802158006));
#1906 = DIRECTION('',(0.,0.246802158006,-0.969065887752));
#1907 = ADVANCED_FACE('',(#1908),#1935,.F.);
#1908 = FACE_BOUND('',#1909,.F.);
#1909 = EDGE_LOOP('',(#1910,#1911,#1919,#1927,#1933,#1934));
#1910 = ORIENTED_EDGE('',*,*,#308,.F.);
#1911 = ORIENTED_EDGE('',*,*,#1912,.T.);
#1912 = EDGE_CURVE('',#301,#1913,#1915,.T.);
#1913 = VERTEX_POINT('',#1914);
#1914 = CARTESIAN_POINT('',(16.,-25.,45.));
#1915 = LINE('',#1916,#1917);
#1916 = CARTESIAN_POINT('',(-16.,-25.,45.));
#1917 = VECTOR('',#1918,1.);
#1918 = DIRECTION('',(1.,0.,0.));
#1919 = ORIENTED_EDGE('',*,*,#1920,.F.);
#1920 = EDGE_CURVE('',#1921,#1913,#1923,.T.);
#1921 = VERTEX_POINT('',#1922);
#1922 = CARTESIAN_POINT('',(16.,-25.,37.));
#1923 = LINE('',#1924,#1925);
#1924 = CARTESIAN_POINT('',(16.,-25.,37.));
#1925 = VECTOR('',#1926,1.);
#1926 = DIRECTION('',(0.,0.,1.));
#1927 = ORIENTED_EDGE('',*,*,#1928,.F.);
#1928 = EDGE_CURVE('',#827,#1921,#1929,.T.);
#1929 = LINE('',#1930,#1931);
#1930 = CARTESIAN_POINT('',(-16.,-25.,37.));
#1931 = VECTOR('',#1932,1.);
#1932 = DIRECTION('',(1.,0.,0.));
#1933 = ORIENTED_EDGE('',*,*,#841,.F.);
#1934 = ORIENTED_EDGE('',*,*,#1897,.F.);
#1935 = PLANE('',#1936);
#1936 = AXIS2_PLACEMENT_3D('',#1937,#1938,#1939);
#1937 = CARTESIAN_POINT('',(-16.,-25.,37.));
#1938 = DIRECTION('',(0.,1.,0.));
#1939 = DIRECTION('',(1.,0.,0.));
#1940 = ADVANCED_FACE('',(#1941),#2018,.T.);
#1941 = FACE_BOUND('',#1942,.T.);
#1942 = EDGE_LOOP('',(#1943,#1951,#1952,#1960,#1969,#1977,#1986,#1992,
    #1993,#1994,#2003,#2011));
#1943 = ORIENTED_EDGE('',*,*,#1944,.T.);
#1944 = EDGE_CURVE('',#1945,#417,#1947,.T.);
#1945 = VERTEX_POINT('',#1946);
#1946 = CARTESIAN_POINT('',(16.,25.,45.));
#1947 = LINE('',#1948,#1949);
#1948 = CARTESIAN_POINT('',(16.,25.,45.));
#1949 = VECTOR('',#1950,1.);
#1950 = DIRECTION('',(-1.,0.,0.));
#1951 = ORIENTED_EDGE('',*,*,#424,.F.);
#1952 = ORIENTED_EDGE('',*,*,#1953,.F.);
#1953 = EDGE_CURVE('',#1954,#425,#1956,.T.);
#1954 = VERTEX_POINT('',#1955);
#1955 = CARTESIAN_POINT('',(15.75,21.75,45.));
#1956 = LINE('',#1957,#1958);
#1957 = CARTESIAN_POINT('',(15.75,21.75,45.));
#1958 = VECTOR('',#1959,1.);
#1959 = DIRECTION('',(-1.,0.,0.));
#1960 = ORIENTED_EDGE('',*,*,#1961,.F.);
#1961 = EDGE_CURVE('',#1962,#1954,#1964,.T.);
#1962 = VERTEX_POINT('',#1963);
#1963 = CARTESIAN_POINT('',(21.75,15.75,45.));
#1964 = CIRCLE('',#1965,6.);
#1965 = AXIS2_PLACEMENT_3D('',#1966,#1967,#1968);
#1966 = CARTESIAN_POINT('',(15.75,15.75,45.));
#1967 = DIRECTION('',(0.,0.,1.));
#1968 = DIRECTION('',(1.,0.,0.));
#1969 = ORIENTED_EDGE('',*,*,#1970,.F.);
#1970 = EDGE_CURVE('',#1971,#1962,#1973,.T.);
#1971 = VERTEX_POINT('',#1972);
#1972 = CARTESIAN_POINT('',(21.75,-15.75,45.));
#1973 = LINE('',#1974,#1975);
#1974 = CARTESIAN_POINT('',(21.75,-15.75,45.));
#1975 = VECTOR('',#1976,1.);
#1976 = DIRECTION('',(0.,1.,0.));
#1977 = ORIENTED_EDGE('',*,*,#1978,.F.);
#1978 = EDGE_CURVE('',#1979,#1971,#1981,.T.);
#1979 = VERTEX_POINT('',#1980);
#1980 = CARTESIAN_POINT('',(15.75,-21.75,45.));
#1981 = CIRCLE('',#1982,6.);
#1982 = AXIS2_PLACEMENT_3D('',#1983,#1984,#1985);
#1983 = CARTESIAN_POINT('',(15.75,-15.75,45.));
#1984 = DIRECTION('',(0.,0.,1.));
#1985 = DIRECTION('',(1.,0.,0.));
#1986 = ORIENTED_EDGE('',*,*,#1987,.F.);
#1987 = EDGE_CURVE('',#293,#1979,#1988,.T.);
#1988 = LINE('',#1989,#1990);
#1989 = CARTESIAN_POINT('',(-15.75,-21.75,45.));
#1990 = VECTOR('',#1991,1.);
#1991 = DIRECTION('',(1.,0.,0.));
#1992 = ORIENTED_EDGE('',*,*,#300,.F.);
#1993 = ORIENTED_EDGE('',*,*,#1912,.T.);
#1994 = ORIENTED_EDGE('',*,*,#1995,.T.);
#1995 = EDGE_CURVE('',#1913,#1996,#1998,.T.);
#1996 = VERTEX_POINT('',#1997);
#1997 = CARTESIAN_POINT('',(25.,-16.,45.));
#1998 = CIRCLE('',#1999,9.);
#1999 = AXIS2_PLACEMENT_3D('',#2000,#2001,#2002);
#2000 = CARTESIAN_POINT('',(16.,-16.,45.));
#2001 = DIRECTION('',(0.,0.,1.));
#2002 = DIRECTION('',(1.,0.,0.));
#2003 = ORIENTED_EDGE('',*,*,#2004,.T.);
#2004 = EDGE_CURVE('',#1996,#2005,#2007,.T.);
#2005 = VERTEX_POINT('',#2006);
#2006 = CARTESIAN_POINT('',(25.,16.,45.));
#2007 = LINE('',#2008,#2009);
#2008 = CARTESIAN_POINT('',(25.,-16.,45.));
#2009 = VECTOR('',#2010,1.);
#2010 = DIRECTION('',(0.,1.,0.));
#2011 = ORIENTED_EDGE('',*,*,#2012,.T.);
#2012 = EDGE_CURVE('',#2005,#1945,#2013,.T.);
#2013 = CIRCLE('',#2014,9.);
#2014 = AXIS2_PLACEMENT_3D('',#2015,#2016,#2017);
#2015 = CARTESIAN_POINT('',(16.,16.,45.));
#2016 = DIRECTION('',(0.,0.,1.));
#2017 = DIRECTION('',(1.,0.,0.));
#2018 = PLANE('',#2019);
#2019 = AXIS2_PLACEMENT_3D('',#2020,#2021,#2022);
#2020 = CARTESIAN_POINT('',(-8.1E-16,2.3E-16,45.));
#2021 = DIRECTION('',(0.,0.,1.));
#2022 = DIRECTION('',(1.,0.,0.));
#2023 = ADVANCED_FACE('',(#2024),#2042,.F.);
#2024 = FACE_BOUND('',#2025,.F.);
#2025 = EDGE_LOOP('',(#2026,#2027,#2028,#2036));
#2026 = ORIENTED_EDGE('',*,*,#1987,.F.);
#2027 = ORIENTED_EDGE('',*,*,#292,.F.);
#2028 = ORIENTED_EDGE('',*,*,#2029,.T.);
#2029 = EDGE_CURVE('',#285,#2030,#2032,.T.);
#2030 = VERTEX_POINT('',#2031);
#2031 = CARTESIAN_POINT('',(15.75,-21.75,36.));
#2032 = LINE('',#2033,#2034);
#2033 = CARTESIAN_POINT('',(-15.75,-21.75,36.));
#2034 = VECTOR('',#2035,1.);
#2035 = DIRECTION('',(1.,0.,0.));
#2036 = ORIENTED_EDGE('',*,*,#2037,.F.);
#2037 = EDGE_CURVE('',#1979,#2030,#2038,.T.);
#2038 = LINE('',#2039,#2040);
#2039 = CARTESIAN_POINT('',(15.75,-21.75,45.));
#2040 = VECTOR('',#2041,1.);
#2041 = DIRECTION('',(-0.,-0.,-1.));
#2042 = PLANE('',#2043);
#2043 = AXIS2_PLACEMENT_3D('',#2044,#2045,#2046);
#2044 = CARTESIAN_POINT('',(-15.75,-21.75,45.));
#2045 = DIRECTION('',(0.,-1.,0.));
#2046 = DIRECTION('',(1.,0.,0.));
#2047 = ADVANCED_FACE('',(#2048,#2087,#2098),#2109,.T.);
#2048 = FACE_BOUND('',#2049,.T.);
#2049 = EDGE_LOOP('',(#2050,#2058,#2059,#2060,#2061,#2062,#2063,#2072,
    #2080));
#2050 = ORIENTED_EDGE('',*,*,#2051,.T.);
#2051 = EDGE_CURVE('',#2052,#433,#2054,.T.);
#2052 = VERTEX_POINT('',#2053);
#2053 = CARTESIAN_POINT('',(15.75,21.75,36.));
#2054 = LINE('',#2055,#2056);
#2055 = CARTESIAN_POINT('',(15.75,21.75,36.));
#2056 = VECTOR('',#2057,1.);
#2057 = DIRECTION('',(-1.,0.,0.));
#2058 = ORIENTED_EDGE('',*,*,#440,.F.);
#2059 = ORIENTED_EDGE('',*,*,#1656,.F.);
#2060 = ORIENTED_EDGE('',*,*,#1524,.F.);
#2061 = ORIENTED_EDGE('',*,*,#284,.F.);
#2062 = ORIENTED_EDGE('',*,*,#2029,.T.);
#2063 = ORIENTED_EDGE('',*,*,#2064,.T.);
#2064 = EDGE_CURVE('',#2030,#2065,#2067,.T.);
#2065 = VERTEX_POINT('',#2066);
#2066 = CARTESIAN_POINT('',(21.75,-15.75,36.));
#2067 = CIRCLE('',#2068,6.);
#2068 = AXIS2_PLACEMENT_3D('',#2069,#2070,#2071);
#2069 = CARTESIAN_POINT('',(15.75,-15.75,36.));
#2070 = DIRECTION('',(0.,0.,1.));
#2071 = DIRECTION('',(1.,0.,0.));
#2072 = ORIENTED_EDGE('',*,*,#2073,.T.);
#2073 = EDGE_CURVE('',#2065,#2074,#2076,.T.);
#2074 = VERTEX_POINT('',#2075);
#2075 = CARTESIAN_POINT('',(21.75,15.75,36.));
#2076 = LINE('',#2077,#2078);
#2077 = CARTESIAN_POINT('',(21.75,-15.75,36.));
#2078 = VECTOR('',#2079,1.);
#2079 = DIRECTION('',(0.,1.,0.));
#2080 = ORIENTED_EDGE('',*,*,#2081,.T.);
#2081 = EDGE_CURVE('',#2074,#2052,#2082,.T.);
#2082 = CIRCLE('',#2083,6.);
#2083 = AXIS2_PLACEMENT_3D('',#2084,#2085,#2086);
#2084 = CARTESIAN_POINT('',(15.75,15.75,36.));
#2085 = DIRECTION('',(0.,0.,1.));
#2086 = DIRECTION('',(1.,0.,0.));
#2087 = FACE_BOUND('',#2088,.T.);
#2088 = EDGE_LOOP('',(#2089));
#2089 = ORIENTED_EDGE('',*,*,#2090,.F.);
#2090 = EDGE_CURVE('',#2091,#2091,#2093,.T.);
#2091 = VERTEX_POINT('',#2092);
#2092 = CARTESIAN_POINT('',(17.1,-15.5,36.));
#2093 = CIRCLE('',#2094,1.6);
#2094 = AXIS2_PLACEMENT_3D('',#2095,#2096,#2097);
#2095 = CARTESIAN_POINT('',(15.5,-15.5,36.));
#2096 = DIRECTION('',(0.,0.,1.));
#2097 = DIRECTION('',(1.,0.,0.));
#2098 = FACE_BOUND('',#2099,.T.);
#2099 = EDGE_LOOP('',(#2100));
#2100 = ORIENTED_EDGE('',*,*,#2101,.F.);
#2101 = EDGE_CURVE('',#2102,#2102,#2104,.T.);
#2102 = VERTEX_POINT('',#2103);
#2103 = CARTESIAN_POINT('',(17.1,15.5,36.));
#2104 = CIRCLE('',#2105,1.6);
#2105 = AXIS2_PLACEMENT_3D('',#2106,#2107,#2108);
#2106 = CARTESIAN_POINT('',(15.5,15.5,36.));
#2107 = DIRECTION('',(0.,0.,1.));
#2108 = DIRECTION('',(1.,0.,0.));
#2109 = PLANE('',#2110);
#2110 = AXIS2_PLACEMENT_3D('',#2111,#2112,#2113);
#2111 = CARTESIAN_POINT('',(1.35E-15,-7.6E-16,36.));
#2112 = DIRECTION('',(0.,0.,1.));
#2113 = DIRECTION('',(1.,0.,0.));
#2114 = ADVANCED_FACE('',(#2115),#2134,.F.);
#2115 = FACE_BOUND('',#2116,.F.);
#2116 = EDGE_LOOP('',(#2117,#2126,#2132,#2133));
#2117 = ORIENTED_EDGE('',*,*,#2118,.F.);
#2118 = EDGE_CURVE('',#2119,#2119,#2121,.T.);
#2119 = VERTEX_POINT('',#2120);
#2120 = CARTESIAN_POINT('',(10.5,-8.75,-4.));
#2121 = CIRCLE('',#2122,1.25);
#2122 = AXIS2_PLACEMENT_3D('',#2123,#2124,#2125);
#2123 = CARTESIAN_POINT('',(10.5,-10.,-4.));
#2124 = DIRECTION('',(1.,0.,0.));
#2125 = DIRECTION('',(0.,1.,0.));
#2126 = ORIENTED_EDGE('',*,*,#2127,.T.);
#2127 = EDGE_CURVE('',#2119,#358,#2128,.T.);
#2128 = LINE('',#2129,#2130);
#2129 = CARTESIAN_POINT('',(62.,-8.75,-4.));
#2130 = VECTOR('',#2131,1.);
#2131 = DIRECTION('',(-1.,-0.,-0.));
#2132 = ORIENTED_EDGE('',*,*,#357,.T.);
#2133 = ORIENTED_EDGE('',*,*,#2127,.F.);
#2134 = CYLINDRICAL_SURFACE('',#2135,1.25);
#2135 = AXIS2_PLACEMENT_3D('',#2136,#2137,#2138);
#2136 = CARTESIAN_POINT('',(62.,-10.,-4.));
#2137 = DIRECTION('',(1.,0.,0.));
#2138 = DIRECTION('',(0.,1.,0.));
#2139 = ADVANCED_FACE('',(#2140),#2159,.F.);
#2140 = FACE_BOUND('',#2141,.F.);
#2141 = EDGE_LOOP('',(#2142,#2151,#2157,#2158));
#2142 = ORIENTED_EDGE('',*,*,#2143,.F.);
#2143 = EDGE_CURVE('',#2144,#2144,#2146,.T.);
#2144 = VERTEX_POINT('',#2145);
#2145 = CARTESIAN_POINT('',(10.5,-19.25,32.));
#2146 = CIRCLE('',#2147,1.25);
#2147 = AXIS2_PLACEMENT_3D('',#2148,#2149,#2150);
#2148 = CARTESIAN_POINT('',(10.5,-20.5,32.));
#2149 = DIRECTION('',(1.,0.,0.));
#2150 = DIRECTION('',(0.,1.,0.));
#2151 = ORIENTED_EDGE('',*,*,#2152,.T.);
#2152 = EDGE_CURVE('',#2144,#369,#2153,.T.);
#2153 = LINE('',#2154,#2155);
#2154 = CARTESIAN_POINT('',(62.,-19.25,32.));
#2155 = VECTOR('',#2156,1.);
#2156 = DIRECTION('',(-1.,-0.,-0.));
#2157 = ORIENTED_EDGE('',*,*,#368,.T.);
#2158 = ORIENTED_EDGE('',*,*,#2152,.F.);
#2159 = CYLINDRICAL_SURFACE('',#2160,1.25);
#2160 = AXIS2_PLACEMENT_3D('',#2161,#2162,#2163);
#2161 = CARTESIAN_POINT('',(62.,-20.5,32.));
#2162 = DIRECTION('',(1.,0.,0.));
#2163 = DIRECTION('',(0.,1.,0.));
#2164 = ADVANCED_FACE('',(#2165),#2170,.T.);
#2165 = FACE_BOUND('',#2166,.T.);
#2166 = EDGE_LOOP('',(#2167,#2168,#2169));
#2167 = ORIENTED_EDGE('',*,*,#456,.F.);
#2168 = ORIENTED_EDGE('',*,*,#502,.T.);
#2169 = ORIENTED_EDGE('',*,*,#1665,.T.);
#2170 = PLANE('',#2171);
#2171 = AXIS2_PLACEMENT_3D('',#2172,#2173,#2174);
#2172 = CARTESIAN_POINT('',(-8.8E-16,-5.1E-16,-4.973799150321E-14));
#2173 = DIRECTION('',(0.,0.,1.));
#2174 = DIRECTION('',(1.,0.,0.));
#2175 = ADVANCED_FACE('',(#2176),#2187,.F.);
#2176 = FACE_BOUND('',#2177,.F.);
#2177 = EDGE_LOOP('',(#2178,#2179,#2185,#2186));
#2178 = ORIENTED_EDGE('',*,*,#1953,.F.);
#2179 = ORIENTED_EDGE('',*,*,#2180,.T.);
#2180 = EDGE_CURVE('',#1954,#2052,#2181,.T.);
#2181 = LINE('',#2182,#2183);
#2182 = CARTESIAN_POINT('',(15.75,21.75,45.));
#2183 = VECTOR('',#2184,1.);
#2184 = DIRECTION('',(-0.,-0.,-1.));
#2185 = ORIENTED_EDGE('',*,*,#2051,.T.);
#2186 = ORIENTED_EDGE('',*,*,#432,.F.);
#2187 = PLANE('',#2188);
#2188 = AXIS2_PLACEMENT_3D('',#2189,#2190,#2191);
#2189 = CARTESIAN_POINT('',(15.75,21.75,45.));
#2190 = DIRECTION('',(0.,1.,0.));
#2191 = DIRECTION('',(-1.,0.,0.));
#2192 = ADVANCED_FACE('',(#2193),#2219,.F.);
#2193 = FACE_BOUND('',#2194,.F.);
#2194 = EDGE_LOOP('',(#2195,#2205,#2211,#2212,#2213));
#2195 = ORIENTED_EDGE('',*,*,#2196,.F.);
#2196 = EDGE_CURVE('',#2197,#2199,#2201,.T.);
#2197 = VERTEX_POINT('',#2198);
#2198 = CARTESIAN_POINT('',(16.,25.,37.));
#2199 = VERTEX_POINT('',#2200);
#2200 = CARTESIAN_POINT('',(12.500000000188,25.,37.));
#2201 = LINE('',#2202,#2203);
#2202 = CARTESIAN_POINT('',(16.,25.,37.));
#2203 = VECTOR('',#2204,1.);
#2204 = DIRECTION('',(-1.,0.,0.));
#2205 = ORIENTED_EDGE('',*,*,#2206,.T.);
#2206 = EDGE_CURVE('',#2197,#1945,#2207,.T.);
#2207 = LINE('',#2208,#2209);
#2208 = CARTESIAN_POINT('',(16.,25.,37.));
#2209 = VECTOR('',#2210,1.);
#2210 = DIRECTION('',(0.,0.,1.));
#2211 = ORIENTED_EDGE('',*,*,#1944,.T.);
#2212 = ORIENTED_EDGE('',*,*,#416,.F.);
#2213 = ORIENTED_EDGE('',*,*,#2214,.F.);
#2214 = EDGE_CURVE('',#2199,#410,#2215,.T.);
#2215 = LINE('',#2216,#2217);
#2216 = CARTESIAN_POINT('',(16.,25.,37.));
#2217 = VECTOR('',#2218,1.);
#2218 = DIRECTION('',(-1.,0.,0.));
#2219 = PLANE('',#2220);
#2220 = AXIS2_PLACEMENT_3D('',#2221,#2222,#2223);
#2221 = CARTESIAN_POINT('',(16.,25.,37.));
#2222 = DIRECTION('',(0.,-1.,0.));
#2223 = DIRECTION('',(-1.,0.,0.));
#2224 = ADVANCED_FACE('',(#2225,#2235,#2377),#2511,.T.);
#2225 = FACE_BOUND('',#2226,.T.);
#2226 = EDGE_LOOP('',(#2227,#2228,#2229,#2230));
#2227 = ORIENTED_EDGE('',*,*,#1496,.F.);
#2228 = ORIENTED_EDGE('',*,*,#409,.T.);
#2229 = ORIENTED_EDGE('',*,*,#2214,.F.);
#2230 = ORIENTED_EDGE('',*,*,#2231,.F.);
#2231 = EDGE_CURVE('',#1111,#2199,#2232,.T.);
#2232 = B_SPLINE_CURVE_WITH_KNOTS('',1,(#2233,#2234),.UNSPECIFIED.,.F.,
  .F.,(2,2),(0.,1.),.PIECEWISE_BEZIER_KNOTS.);
#2233 = CARTESIAN_POINT('',(7.500000000113,15.,0.));
#2234 = CARTESIAN_POINT('',(12.500000000188,25.,37.));
#2235 = FACE_BOUND('',#2236,.T.);
#2236 = EDGE_LOOP('',(#2237,#2276));
#2237 = ORIENTED_EDGE('',*,*,#2238,.T.);
#2238 = EDGE_CURVE('',#2239,#2241,#2243,.T.);
#2239 = VERTEX_POINT('',#2240);
#2240 = CARTESIAN_POINT('',(1.954534,16.543894324326,5.712409));
#2241 = VERTEX_POINT('',#2242);
#2242 = CARTESIAN_POINT('',(5.055284184007,15.88801685619,3.285662367899
    ));
#2243 = B_SPLINE_CURVE_WITH_KNOTS('',7,(#2244,#2245,#2246,#2247,#2248,
    #2249,#2250,#2251,#2252,#2253,#2254,#2255,#2256,#2257,#2258,#2259,
    #2260,#2261,#2262,#2263,#2264,#2265,#2266,#2267,#2268,#2269,#2270,
    #2271,#2272,#2273,#2274,#2275),.UNSPECIFIED.,.F.,.F.,(8,6,6,6,6,8),(
    0.,0.118586427007,0.327446792504,0.570152639624,0.796053303067,1.),
  .UNSPECIFIED.);
#2244 = CARTESIAN_POINT('',(1.954534,16.543894324326,5.712409));
#2245 = CARTESIAN_POINT('',(1.954534,16.514653527527,5.604218051845));
#2246 = CARTESIAN_POINT('',(1.959996616585,16.485485342653,
    5.496295767809));
#2247 = CARTESIAN_POINT('',(1.970872170847,16.456652623237,5.38961470597
    ));
#2248 = CARTESIAN_POINT('',(1.986894598532,16.428365159154,
    5.284951088862));
#2249 = CARTESIAN_POINT('',(2.007673058093,16.400787109887,
    5.182912306574));
#2250 = CARTESIAN_POINT('',(2.032755003019,16.374042976092,
    5.083959011534));
#2251 = CARTESIAN_POINT('',(2.11257091492,16.302745103533,4.820156883067
    ));
#2252 = CARTESIAN_POINT('',(2.175285871046,16.260183327985,
    4.662678313538));
#2253 = CARTESIAN_POINT('',(2.247458536592,16.22072789421,4.516693208569
    ));
#2254 = CARTESIAN_POINT('',(2.32696157875,16.184361957195,4.382139241615
    ));
#2255 = CARTESIAN_POINT('',(2.412121256051,16.150960302536,
    4.258553119378));
#2256 = CARTESIAN_POINT('',(2.501746824102,16.12032170776,4.145190318707
    ));
#2257 = CARTESIAN_POINT('',(2.703841313601,16.059553901087,
    3.920349434016));
#2258 = CARTESIAN_POINT('',(2.817450290901,16.030374102451,
    3.812384179062));
#2259 = CARTESIAN_POINT('',(2.934864574969,16.004343313299,
    3.716070259199));
#2260 = CARTESIAN_POINT('',(3.055235758217,15.981239669153,
    3.630586775859));
#2261 = CARTESIAN_POINT('',(3.177925601055,15.960866906697,
    3.555207554773));
#2262 = CARTESIAN_POINT('',(3.302514550535,15.943065592873,
    3.489342693626));
#2263 = CARTESIAN_POINT('',(3.546318319846,15.913419544555,
    3.379652314847));
#2264 = CARTESIAN_POINT('',(3.665231753631,15.901257007064,
    3.334650926133));
#2265 = CARTESIAN_POINT('',(3.785286378508,15.891126666479,
    3.297168665968));
#2266 = CARTESIAN_POINT('',(3.906280139612,15.882965697515,
    3.266973080801));
#2267 = CARTESIAN_POINT('',(4.028043049195,15.876733728198,
    3.243914794329));
#2268 = CARTESIAN_POINT('',(4.150434183191,15.872409494714,
    3.227915130438));
#2269 = CARTESIAN_POINT('',(4.384308092505,15.86781625662,3.21092014949)
  );
#2270 = CARTESIAN_POINT('',(4.495676312639,15.867194345208,
    3.208619077264));
#2271 = CARTESIAN_POINT('',(4.607363752317,15.868130669035,
    3.212083475425));
#2272 = CARTESIAN_POINT('',(4.719276741598,15.870642107384,
    3.221375797319));
#2273 = CARTESIAN_POINT('',(4.83131192633,15.874759210425,3.236609078568
    ));
#2274 = CARTESIAN_POINT('',(4.943355790572,15.880528128772,
    3.257954076451));
#2275 = CARTESIAN_POINT('',(5.055284184007,15.88801685619,3.285662367899
    ));
#2276 = ORIENTED_EDGE('',*,*,#2277,.T.);
#2277 = EDGE_CURVE('',#2241,#2239,#2278,.T.);
#2278 = B_SPLINE_CURVE_WITH_KNOTS('',7,(#2279,#2280,#2281,#2282,#2283,
    #2284,#2285,#2286,#2287,#2288,#2289,#2290,#2291,#2292,#2293,#2294,
    #2295,#2296,#2297,#2298,#2299,#2300,#2301,#2302,#2303,#2304,#2305,
    #2306,#2307,#2308,#2309,#2310,#2311,#2312,#2313,#2314,#2315,#2316,
    #2317,#2318,#2319,#2320,#2321,#2322,#2323,#2324,#2325,#2326,#2327,
    #2328,#2329,#2330,#2331,#2332,#2333,#2334,#2335,#2336,#2337,#2338,
    #2339,#2340,#2341,#2342,#2343,#2344,#2345,#2346,#2347,#2348,#2349,
    #2350,#2351,#2352,#2353,#2354,#2355,#2356,#2357,#2358,#2359,#2360,
    #2361,#2362,#2363,#2364,#2365,#2366,#2367,#2368,#2369,#2370,#2371,
    #2372,#2373,#2374,#2375,#2376),.UNSPECIFIED.,.F.,.F.,(8,6,6,6,6,6,6,
    6,6,6,6,6,6,6,6,6,8),(0.,8.025842739948E-02,0.173756165867,
    0.227998661184,0.29604247529,0.351231740079,0.40458988598,
    0.454347825219,0.496612784107,0.627844927186,0.759087051249,
    0.803109013306,0.854776690551,0.910919320944,0.958987152481,
    0.981254056563,1.),.UNSPECIFIED.);
#2279 = CARTESIAN_POINT('',(5.055284184007,15.88801685619,3.285662367899
    ));
#2280 = CARTESIAN_POINT('',(5.15556143044,15.894726047144,3.31048637443)
  );
#2281 = CARTESIAN_POINT('',(5.255726923372,15.902814423978,
    3.340413368714));
#2282 = CARTESIAN_POINT('',(5.35570192686,15.912330488314,3.375622806758
    ));
#2283 = CARTESIAN_POINT('',(5.455367987357,15.923336452033,
    3.416344872518));
#2284 = CARTESIAN_POINT('',(5.55456721355,15.935906507081,3.462854076195
    ));
#2285 = CARTESIAN_POINT('',(5.653099206955,15.950131184698,
    3.515485383382));
#2286 = CARTESIAN_POINT('',(5.864432577117,15.98476320202,3.643623847473
    ));
#2287 = CARTESIAN_POINT('',(5.976773712027,16.005781586009,3.72139186823
    ));
#2288 = CARTESIAN_POINT('',(6.087496517051,16.029383576833,
    3.808719234282));
#2289 = CARTESIAN_POINT('',(6.196007198673,16.055794146251,
    3.906438341125));
#2290 = CARTESIAN_POINT('',(6.301354410851,16.085250726138,
    4.015427686708));
#2291 = CARTESIAN_POINT('',(6.402242393085,16.117980686887,
    4.136528541479));
#2292 = CARTESIAN_POINT('',(6.551885557273,16.175275712496,
    4.348520136234));
#2293 = CARTESIAN_POINT('',(6.604703106081,16.197483314903,
    4.430688265138));
#2294 = CARTESIAN_POINT('',(6.655021404123,16.220893512262,
    4.517305995366));
#2295 = CARTESIAN_POINT('',(6.702372010792,16.245511246443,
    4.608391611839));
#2296 = CARTESIAN_POINT('',(6.746208345087,16.271308065078,
    4.703839840787));
#2297 = CARTESIAN_POINT('',(6.785948875823,16.298207191828,
    4.803366609762));
#2298 = CARTESIAN_POINT('',(6.865079568781,16.361002467973,
    5.035709131497));
#2299 = CARTESIAN_POINT('',(6.901917860412,16.397533211906,5.17087288405
    ));
#2300 = CARTESIAN_POINT('',(6.930199624381,16.43519630859,5.310226341782
    ));
#2301 = CARTESIAN_POINT('',(6.949120578107,16.473504827801,
    5.451967862864));
#2302 = CARTESIAN_POINT('',(6.958388087683,16.511950553643,
    5.594217048478));
#2303 = CARTESIAN_POINT('',(6.958222006724,16.550011053241,
    5.735040896992));
#2304 = CARTESIAN_POINT('',(6.942252800646,16.617282527372,
    5.983945351274));
#2305 = CARTESIAN_POINT('',(6.929396110665,16.646862786046,
    6.093392308368));
#2306 = CARTESIAN_POINT('',(6.911192224295,16.675706625348,
    6.200114513786));
#2307 = CARTESIAN_POINT('',(6.888111700382,16.703688283479,6.30364664887
    ));
#2308 = CARTESIAN_POINT('',(6.860647470235,16.730730723818,
    6.403703678124));
#2309 = CARTESIAN_POINT('',(6.829256515197,16.756795299312,
    6.500142607453));
#2310 = CARTESIAN_POINT('',(6.760569460811,16.806124763452,
    6.682661624769));
#2311 = CARTESIAN_POINT('',(6.723509003726,16.829450027821,
    6.768965102936));
#2312 = CARTESIAN_POINT('',(6.683503301149,16.851851126107,
    6.851849166594));
#2313 = CARTESIAN_POINT('',(6.640867655418,16.873336188065,
    6.931343895839));
#2314 = CARTESIAN_POINT('',(6.595878041832,16.893920950901,
    7.007507518332));
#2315 = CARTESIAN_POINT('',(6.548767514952,16.913627461808,
    7.080421608689));
#2316 = CARTESIAN_POINT('',(6.453986896099,16.950065884002,
    7.215243770805));
#2317 = CARTESIAN_POINT('',(6.406577278058,16.966905652832,
    7.277550915474));
#2318 = CARTESIAN_POINT('',(6.357650872602,16.983022172375,
    7.337182037785));
#2319 = CARTESIAN_POINT('',(6.307346500513,16.998434153369,
    7.394206367464));
#2320 = CARTESIAN_POINT('',(6.255785473425,17.013159302402,
    7.448689418886));
#2321 = CARTESIAN_POINT('',(6.203072375734,17.027214692412,
    7.500694361921));
#2322 = CARTESIAN_POINT('',(6.103617451616,17.052001318643,
    7.592404878975));
#2323 = CARTESIAN_POINT('',(6.057174045071,17.062913810491,
    7.632781098814));
#2324 = CARTESIAN_POINT('',(6.010021401061,17.073364473283,
    7.671448551146));
#2325 = CARTESIAN_POINT('',(5.962210357728,17.083362206757,
    7.708440164998));
#2326 = CARTESIAN_POINT('',(5.913787051591,17.092915093894,
    7.743785847405));
#2327 = CARTESIAN_POINT('',(5.864793151974,17.102030548987,
    7.777513031251));
#2328 = CARTESIAN_POINT('',(5.661485234408,17.137682018213,
    7.909423467386));
#2329 = CARTESIAN_POINT('',(5.5026196008,17.160488053852,7.993805799251)
  );
#2330 = CARTESIAN_POINT('',(5.339719134061,17.179356794869,
    8.063620141013));
#2331 = CARTESIAN_POINT('',(5.173651667851,17.19440510683,8.119298895267
    ));
#2332 = CARTESIAN_POINT('',(5.005176134681,17.205713390962,
    8.161139546555));
#2333 = CARTESIAN_POINT('',(4.834936813264,17.213319534756,
    8.189282278593));
#2334 = CARTESIAN_POINT('',(4.491990900613,17.221093095387,
    8.218044452929));
#2335 = CARTESIAN_POINT('',(4.319396982793,17.221257385743,
    8.218652327245));
#2336 = CARTESIAN_POINT('',(4.146229201854,17.217689495051,
    8.205451131684));
#2337 = CARTESIAN_POINT('',(3.973104734895,17.210320532389,
    8.178185969833));
#2338 = CARTESIAN_POINT('',(3.8007323551,17.199035331634,8.136430727042)
  );
#2339 = CARTESIAN_POINT('',(3.629911126837,17.183678773285,
    8.079611461148));
#2340 = CARTESIAN_POINT('',(3.405092251936,17.15738152648,7.982311647971
    ));
#2341 = CARTESIAN_POINT('',(3.348908252431,17.150289333081,
    7.956070532395));
#2342 = CARTESIAN_POINT('',(3.293046771508,17.142700682921,
    7.927992526801));
#2343 = CARTESIAN_POINT('',(3.237550047957,17.134605321955,
    7.898039691229));
#2344 = CARTESIAN_POINT('',(3.182465104669,17.125992040406,
    7.866170549496));
#2345 = CARTESIAN_POINT('',(3.127843924436,17.116848495949,
    7.832339435007));
#2346 = CARTESIAN_POINT('',(3.010247210746,17.09579106421,7.754426937572
    ));
#2347 = CARTESIAN_POINT('',(2.947472618013,17.083672647779,
    7.709588796778));
#2348 = CARTESIAN_POINT('',(2.885508850428,17.070782995725,
    7.661897084176));
#2349 = CARTESIAN_POINT('',(2.824463479326,17.057098371197,
    7.611263973422));
#2350 = CARTESIAN_POINT('',(2.764463269919,17.042593684687,
    7.557596633336));
#2351 = CARTESIAN_POINT('',(2.705654806712,17.027242086328,
    7.500795719408));
#2352 = CARTESIAN_POINT('',(2.585779696304,16.993381558931,
    7.375511768039));
#2353 = CARTESIAN_POINT('',(2.524973036374,16.974718329001,
    7.306457817299));
#2354 = CARTESIAN_POINT('',(2.465988241297,16.954985169935,
    7.233445128754));
#2355 = CARTESIAN_POINT('',(2.409090990929,16.934146791409,
    7.156343128207));
#2356 = CARTESIAN_POINT('',(2.354604611038,16.912174694065,
    7.075046368036));
#2357 = CARTESIAN_POINT('',(2.302905141521,16.889049552338,
    6.989483343643));
#2358 = CARTESIAN_POINT('',(2.212901633758,16.843970606485,
    6.822691243988));
#2359 = CARTESIAN_POINT('',(2.173748008027,16.822330535159,
    6.742622980083));
#2360 = CARTESIAN_POINT('',(2.137229560999,16.799843465996,
    6.659420824178));
#2361 = CARTESIAN_POINT('',(2.103662285657,16.776527693709,
    6.573152466715));
#2362 = CARTESIAN_POINT('',(2.07339056098,16.752423417036,6.483966643026
    ));
#2363 = CARTESIAN_POINT('',(2.046760909803,16.72759905837,6.392116515962
    ));
#2364 = CARTESIAN_POINT('',(2.013577831826,16.690375939583,
    6.254390976452));
#2365 = CARTESIAN_POINT('',(2.003920630773,16.67846041743,6.210303544482
    ));
#2366 = CARTESIAN_POINT('',(1.995143774186,16.666424785038,
    6.165771704635));
#2367 = CARTESIAN_POINT('',(1.987275792213,16.654281679703,
    6.120842214896));
#2368 = CARTESIAN_POINT('',(1.980341455792,16.642045235527,
    6.075567371443));
#2369 = CARTESIAN_POINT('',(1.974361776645,16.62973108342,6.030005008648
    ));
#2370 = CARTESIAN_POINT('',(1.965138092895,16.606938376911,
    5.945671994564));
#2371 = CARTESIAN_POINT('',(1.961610604833,16.596477760132,5.90696771248
    ));
#2372 = CARTESIAN_POINT('',(1.95878112731,16.585983193164,5.8681378147)
  );
#2373 = CARTESIAN_POINT('',(1.956656496313,16.575466072852,
    5.829224469546));
#2374 = CARTESIAN_POINT('',(1.955240570129,16.564938614645,5.79027287418
    ));
#2375 = CARTESIAN_POINT('',(1.95453399987,16.554411966756,5.751324276992
    ));
#2376 = CARTESIAN_POINT('',(1.954534,16.543894324326,5.712409));
#2377 = FACE_BOUND('',#2378,.T.);
#2378 = EDGE_LOOP('',(#2379,#2436));
#2379 = ORIENTED_EDGE('',*,*,#2380,.T.);
#2380 = EDGE_CURVE('',#2381,#2383,#2385,.T.);
#2381 = VERTEX_POINT('',#2382);
#2382 = CARTESIAN_POINT('',(3.237313,21.039533783785,22.346275));
#2383 = VERTEX_POINT('',#2384);
#2384 = CARTESIAN_POINT('',(7.743489204429,20.636363636364,
    20.854545454545));
#2385 = B_SPLINE_CURVE_WITH_KNOTS('',7,(#2386,#2387,#2388,#2389,#2390,
    #2391,#2392,#2393,#2394,#2395,#2396,#2397,#2398,#2399,#2400,#2401,
    #2402,#2403,#2404,#2405,#2406,#2407,#2408,#2409,#2410,#2411,#2412,
    #2413,#2414,#2415,#2416,#2417,#2418,#2419,#2420,#2421,#2422,#2423,
    #2424,#2425,#2426,#2427,#2428,#2429,#2430,#2431,#2432,#2433,#2434,
    #2435),.UNSPECIFIED.,.F.,.F.,(8,6,6,6,6,6,6,6,8),(0.,0.108044444039,
    0.284332257139,0.362655477917,0.581351647407,0.75254884909,
    0.814953988863,0.893914419022,1.),.UNSPECIFIED.);
#2386 = CARTESIAN_POINT('',(3.237313,21.039533783785,22.346275));
#2387 = CARTESIAN_POINT('',(3.237313,21.006596972046,22.224408796568));
#2388 = CARTESIAN_POINT('',(3.244243825316,20.973734882952,
    22.102819066919));
#2389 = CARTESIAN_POINT('',(3.258047829486,20.941223152386,
    21.982525663825));
#2390 = CARTESIAN_POINT('',(3.278444196663,20.909291237446,
    21.864377578547));
#2391 = CARTESIAN_POINT('',(3.305014857691,20.87812763081,
    21.749072233995));
#2392 = CARTESIAN_POINT('',(3.337261890784,20.847884002082,
    21.637170807699));
#2393 = CARTESIAN_POINT('',(3.435617531396,20.771025512008,
    21.352794394426));
#2394 = CARTESIAN_POINT('',(3.510219078387,20.726159832262,
    21.186791379366));
#2395 = CARTESIAN_POINT('',(3.596265734728,20.684407397808,
    21.032307371888));
#2396 = CARTESIAN_POINT('',(3.691625780461,20.645877560953,
    20.889746975522));
#2397 = CARTESIAN_POINT('',(3.794499668852,20.610557750801,
    20.759063677961));
#2398 = CARTESIAN_POINT('',(3.903473983488,20.578346586904,
    20.63988237154));
#2399 = CARTESIAN_POINT('',(4.068368056332,20.536111848726,
    20.483613840285));
#2400 = CARTESIAN_POINT('',(4.120106363214,20.523708615827,
    20.437721878559));
#2401 = CARTESIAN_POINT('',(4.172768157438,20.511884169262,
    20.393971426266));
#2402 = CARTESIAN_POINT('',(4.226271884585,20.500628499615,
    20.352325448573));
#2403 = CARTESIAN_POINT('',(4.280544552268,20.489931826325,
    20.312747757401));
#2404 = CARTESIAN_POINT('',(4.335521595695,20.479784642427,
    20.275203176976));
#2405 = CARTESIAN_POINT('',(4.546464752096,20.443353165996,
    20.140406714181));
#2406 = CARTESIAN_POINT('',(4.706754386195,20.420755085088,
    20.056793814823));
#2407 = CARTESIAN_POINT('',(4.870887226198,20.402158871378,
    19.987987824098));
#2408 = CARTESIAN_POINT('',(5.037955677439,20.387432567109,
    19.933500498301));
#2409 = CARTESIAN_POINT('',(5.207202412436,20.376480258916,
    19.892976957985));
#2410 = CARTESIAN_POINT('',(5.378022104022,20.369250414906,
    19.866226535149));
#2411 = CARTESIAN_POINT('',(5.684558209224,20.36302427908,
    19.843189832594));
#2412 = CARTESIAN_POINT('',(5.819774824343,20.362582183235,
    19.841554077969));
#2413 = CARTESIAN_POINT('',(5.955368932488,20.364435594854,
    19.848411700958));
#2414 = CARTESIAN_POINT('',(6.091067071193,20.368613690635,
    19.863870655347));
#2415 = CARTESIAN_POINT('',(6.2265638555,20.375164089116,19.888107129726
    ));
#2416 = CARTESIAN_POINT('',(6.361518753439,20.384154748184,
    19.92137256828));
#2417 = CARTESIAN_POINT('',(6.544408873059,20.399887632128,
    19.979584238872));
#2418 = CARTESIAN_POINT('',(6.593140975635,20.404427719355,
    19.996382561612));
#2419 = CARTESIAN_POINT('',(6.641727618655,20.409309569942,
    20.014445408785));
#2420 = CARTESIAN_POINT('',(6.690146857862,20.414538173822,
    20.033791243139));
#2421 = CARTESIAN_POINT('',(6.738374622526,20.420118911005,
    20.054439970718));
#2422 = CARTESIAN_POINT('',(6.786384715443,20.426057551585,
    20.076412940862));
#2423 = CARTESIAN_POINT('',(6.894584118388,20.440334987179,
    20.129239452561));
#2424 = CARTESIAN_POINT('',(6.954623830864,20.448892344661,
    20.160901675246));
#2425 = CARTESIAN_POINT('',(7.014211751072,20.45804501553,
    20.194766557459));
#2426 = CARTESIAN_POINT('',(7.073282101811,20.467806275959,
    20.230883221047));
#2427 = CARTESIAN_POINT('',(7.131759384043,20.478189908505,
    20.269302661466));
#2428 = CARTESIAN_POINT('',(7.189558232959,20.489210119661,
    20.310077442745));
#2429 = CARTESIAN_POINT('',(7.323198036681,20.51656223125,
    20.411280255623));
#2430 = CARTESIAN_POINT('',(7.398405584886,20.533416285512,
    20.473640256393));
#2431 = CARTESIAN_POINT('',(7.471984321476,20.55148008423,20.54047631165
    ));
#2432 = CARTESIAN_POINT('',(7.543649716788,20.570786766316,
    20.611911035369));
#2433 = CARTESIAN_POINT('',(7.613059672165,20.59136224134,
    20.688040292956));
#2434 = CARTESIAN_POINT('',(7.679819883442,20.613221285294,
    20.768918755587));
#2435 = CARTESIAN_POINT('',(7.743489204429,20.636363636364,
    20.854545454545));
#2436 = ORIENTED_EDGE('',*,*,#2437,.T.);
#2437 = EDGE_CURVE('',#2383,#2381,#2438,.T.);
#2438 = B_SPLINE_CURVE_WITH_KNOTS('',6,(#2439,#2440,#2441,#2442,#2443,
    #2444,#2445,#2446,#2447,#2448,#2449,#2450,#2451,#2452,#2453,#2454,
    #2455,#2456,#2457,#2458,#2459,#2460,#2461,#2462,#2463,#2464,#2465,
    #2466,#2467,#2468,#2469,#2470,#2471,#2472,#2473,#2474,#2475,#2476,
    #2477,#2478,#2479,#2480,#2481,#2482,#2483,#2484,#2485,#2486,#2487,
    #2488,#2489,#2490,#2491,#2492,#2493,#2494,#2495,#2496,#2497,#2498,
    #2499,#2500,#2501,#2502,#2503,#2504,#2505,#2506,#2507,#2508,#2509,
    #2510),.UNSPECIFIED.,.F.,.F.,(7,5,5,5,5,5,5,5,5,5,5,5,5,5,7),(0.,
    6.944824971375E-02,0.17170816477,0.25113188792,0.323440736386,
    0.382001760479,0.428007255648,0.553495496652,0.6784834643,
    0.72399365602,0.781516329289,0.855209689733,0.931586433039,
    0.96845571038,1.),.UNSPECIFIED.);
#2439 = CARTESIAN_POINT('',(7.743489204429,20.636363636364,
    20.854545454545));
#2440 = CARTESIAN_POINT('',(7.812090107448,20.661298505415,
    20.946804470034));
#2441 = CARTESIAN_POINT('',(7.876996521086,20.687764186834,
    21.044727491284));
#2442 = CARTESIAN_POINT('',(7.93757099289,20.715748886683,
    21.148270880726));
#2443 = CARTESIAN_POINT('',(7.99307632138,20.745195330456,
    21.257222722686));
#2444 = CARTESIAN_POINT('',(8.042723936691,20.775984511158,
    21.371142691285));
#2445 = CARTESIAN_POINT('',(8.149274527173,20.854896669531,
    21.663117677264));
#2446 = CARTESIAN_POINT('',(8.198684848332,20.904456008261,
    21.846487230567));
#2447 = CARTESIAN_POINT('',(8.231341214197,20.955648561877,
    22.035899678945));
#2448 = CARTESIAN_POINT('',(8.246137427843,21.007466940404,
    22.227627679494));
#2449 = CARTESIAN_POINT('',(8.243184702342,21.058872753801,
    22.417829189062));
#2450 = CARTESIAN_POINT('',(8.209339447275,21.147609737205,
    22.746156027658));
#2451 = CARTESIAN_POINT('',(8.184806075441,21.185591422659,
    22.886688263836));
#2452 = CARTESIAN_POINT('',(8.151194092206,21.222399276312,
    23.022877322354));
#2453 = CARTESIAN_POINT('',(8.109439300577,21.257802165142,
    23.153868011024));
#2454 = CARTESIAN_POINT('',(8.060469000877,21.291661374221,
    23.279147084618));
#2455 = CARTESIAN_POINT('',(7.954699295163,21.353273306264,
    23.507111233177));
#2456 = CARTESIAN_POINT('',(7.898995982542,21.381300098425,
    23.610810364171));
#2457 = CARTESIAN_POINT('',(7.838599014386,21.407951582064,
    23.709420853637));
#2458 = CARTESIAN_POINT('',(7.774058643095,21.433213414746,
    23.802889634559));
#2459 = CARTESIAN_POINT('',(7.705851182326,21.457090969922,
    23.891236588711));
#2460 = CARTESIAN_POINT('',(7.576460164364,21.497834430073,
    24.041987391267));
#2461 = CARTESIAN_POINT('',(7.516412823904,21.515168423853,
    24.106123168256));
#2462 = CARTESIAN_POINT('',(7.454425879611,21.531613392964,
    24.166969553966));
#2463 = CARTESIAN_POINT('',(7.390685744306,21.54717907236,
    24.224562567731));
#2464 = CARTESIAN_POINT('',(7.325356541116,21.561876013896,
    24.278941251416));
#2465 = CARTESIAN_POINT('',(7.206120158668,21.586587500885,
    24.370373753273));
#2466 = CARTESIAN_POINT('',(7.152768499397,21.596930088238,
    24.40864132648));
#2467 = CARTESIAN_POINT('',(7.098594486978,21.606748252072,
    24.444968532666));
#2468 = CARTESIAN_POINT('',(7.043662484869,21.616046768786,
    24.479373044509));
#2469 = CARTESIAN_POINT('',(6.988031619476,21.624830039496,
    24.511871146135));
#2470 = CARTESIAN_POINT('',(6.778253333049,21.655665591793,
    24.625962689632));
#2471 = CARTESIAN_POINT('',(6.619981858925,21.6744212494,24.695358622779
    ));
#2472 = CARTESIAN_POINT('',(6.457990368678,21.689460283042,
    24.751003047255));
#2473 = CARTESIAN_POINT('',(6.293199329073,21.700822166929,
    24.793042017636));
#2474 = CARTESIAN_POINT('',(6.126439053786,21.708529296418,
    24.821558396746));
#2475 = CARTESIAN_POINT('',(5.791106261382,21.71657709711,
    24.851335259304));
#2476 = CARTESIAN_POINT('',(5.622599040158,21.71694568759,24.85269904408
    ));
#2477 = CARTESIAN_POINT('',(5.453638581307,21.713651694907,
    24.840511271155));
#2478 = CARTESIAN_POINT('',(5.285022035999,21.706633754461,
    24.814544891504));
#2479 = CARTESIAN_POINT('',(5.117626442936,21.695810146028,
    24.774497540303));
#2480 = CARTESIAN_POINT('',(4.892270948052,21.675669738626,
    24.699978032914));
#2481 = CARTESIAN_POINT('',(4.832412811778,21.669771638618,
    24.678155062883));
#2482 = CARTESIAN_POINT('',(4.772898797704,21.663345220532,
    24.654377315965));
#2483 = CARTESIAN_POINT('',(4.71378284216,21.656383744169,
    24.628619853424));
#2484 = CARTESIAN_POINT('',(4.655123535857,21.648879921967,
    24.600855711276));
#2485 = CARTESIAN_POINT('',(4.523498729234,21.630646050186,
    24.533390385686));
#2486 = CARTESIAN_POINT('',(4.450846074533,21.619587526901,
    24.492473849531));
#2487 = CARTESIAN_POINT('',(4.379151982579,21.607634208359,
    24.448246570924));
#2488 = CARTESIAN_POINT('',(4.308562553012,21.594769543225,
    24.400647309931));
#2489 = CARTESIAN_POINT('',(4.239244087616,21.58097681511,
    24.349614215904));
#2490 = CARTESIAN_POINT('',(4.0844449414,21.547358997738,24.225228291628
    ));
#2491 = CARTESIAN_POINT('',(3.999909793873,21.526930459177,
    24.149642698954));
#2492 = CARTESIAN_POINT('',(3.918157870879,21.504916957179,
    24.06819274156));
#2493 = CARTESIAN_POINT('',(3.839672782208,21.481290315206,
    23.980774166259));
#2494 = CARTESIAN_POINT('',(3.765026323366,21.45603849715,
    23.887342439451));
#2495 = CARTESIAN_POINT('',(3.622145543731,21.401329476583,
    23.684919063354));
#2496 = CARTESIAN_POINT('',(3.554249815179,21.371755095115,
    23.575493851921));
#2497 = CARTESIAN_POINT('',(3.491912886094,21.340470549656,
    23.459741033724));
#2498 = CARTESIAN_POINT('',(3.436000204748,21.307550758513,
    23.337937806494));
#2499 = CARTESIAN_POINT('',(3.387439365534,21.273143343917,
    23.210630372489));
#2500 = CARTESIAN_POINT('',(3.327529650827,21.220307126713,
    23.015136368837));
#2501 = CARTESIAN_POINT('',(3.310163407976,21.203029228285,
    22.951208144652));
#2502 = CARTESIAN_POINT('',(3.29491015842,21.18569272235,22.887063072693
    ));
#2503 = CARTESIAN_POINT('',(3.281689534425,21.168262532334,
    22.822571369631));
#2504 = CARTESIAN_POINT('',(3.270432616931,21.150643567188,
    22.757381198593));
#2505 = CARTESIAN_POINT('',(3.253260731919,21.117296302783,
    22.633996320293));
#2506 = CARTESIAN_POINT('',(3.246889840248,21.101817572486,
    22.576725018195));
#2507 = CARTESIAN_POINT('',(3.242101344112,21.08628327115,
    22.519248103251));
#2508 = CARTESIAN_POINT('',(3.23890615973,21.070691635771,22.46155905235
    ));
#2509 = CARTESIAN_POINT('',(3.237312999381,21.055108125392,
    22.403900063947));
#2510 = CARTESIAN_POINT('',(3.237313,21.039533783785,22.346275));
#2511 = B_SPLINE_SURFACE_WITH_KNOTS('',1,1,(
    (#2512,#2513)
    ,(#2514,#2515
    )),.UNSPECIFIED.,.F.,.F.,.F.,(2,2),(2,2),(3.499999999812,
    28.500000000186),(0.,1.),.PIECEWISE_BEZIER_KNOTS.);
#2512 = CARTESIAN_POINT('',(7.500000000113,15.,0.));
#2513 = CARTESIAN_POINT('',(12.500000000188,25.,37.));
#2514 = CARTESIAN_POINT('',(-7.500000000113,15.000000000006,0.));
#2515 = CARTESIAN_POINT('',(-12.50000000018,25.,37.));
#2516 = ADVANCED_FACE('',(#2517),#2536,.F.);
#2517 = FACE_BOUND('',#2518,.F.);
#2518 = EDGE_LOOP('',(#2519,#2528,#2534,#2535));
#2519 = ORIENTED_EDGE('',*,*,#2520,.F.);
#2520 = EDGE_CURVE('',#2521,#2521,#2523,.T.);
#2521 = VERTEX_POINT('',#2522);
#2522 = CARTESIAN_POINT('',(10.5,11.25,-4.));
#2523 = CIRCLE('',#2524,1.25);
#2524 = AXIS2_PLACEMENT_3D('',#2525,#2526,#2527);
#2525 = CARTESIAN_POINT('',(10.5,10.,-4.));
#2526 = DIRECTION('',(1.,0.,0.));
#2527 = DIRECTION('',(0.,1.,0.));
#2528 = ORIENTED_EDGE('',*,*,#2529,.T.);
#2529 = EDGE_CURVE('',#2521,#473,#2530,.T.);
#2530 = LINE('',#2531,#2532);
#2531 = CARTESIAN_POINT('',(62.,11.25,-4.));
#2532 = VECTOR('',#2533,1.);
#2533 = DIRECTION('',(-1.,-0.,-0.));
#2534 = ORIENTED_EDGE('',*,*,#472,.T.);
#2535 = ORIENTED_EDGE('',*,*,#2529,.F.);
#2536 = CYLINDRICAL_SURFACE('',#2537,1.25);
#2537 = AXIS2_PLACEMENT_3D('',#2538,#2539,#2540);
#2538 = CARTESIAN_POINT('',(62.,10.,-4.));
#2539 = DIRECTION('',(1.,0.,0.));
#2540 = DIRECTION('',(0.,1.,0.));
#2541 = ADVANCED_FACE('',(#2542),#2561,.F.);
#2542 = FACE_BOUND('',#2543,.F.);
#2543 = EDGE_LOOP('',(#2544,#2553,#2559,#2560));
#2544 = ORIENTED_EDGE('',*,*,#2545,.F.);
#2545 = EDGE_CURVE('',#2546,#2546,#2548,.T.);
#2546 = VERTEX_POINT('',#2547);
#2547 = CARTESIAN_POINT('',(10.5,21.75,32.));
#2548 = CIRCLE('',#2549,1.25);
#2549 = AXIS2_PLACEMENT_3D('',#2550,#2551,#2552);
#2550 = CARTESIAN_POINT('',(10.5,20.5,32.));
#2551 = DIRECTION('',(1.,0.,0.));
#2552 = DIRECTION('',(0.,1.,0.));
#2553 = ORIENTED_EDGE('',*,*,#2554,.T.);
#2554 = EDGE_CURVE('',#2546,#484,#2555,.T.);
#2555 = LINE('',#2556,#2557);
#2556 = CARTESIAN_POINT('',(62.,21.75,32.));
#2557 = VECTOR('',#2558,1.);
#2558 = DIRECTION('',(-1.,-0.,-0.));
#2559 = ORIENTED_EDGE('',*,*,#483,.T.);
#2560 = ORIENTED_EDGE('',*,*,#2554,.F.);
#2561 = CYLINDRICAL_SURFACE('',#2562,1.25);
#2562 = AXIS2_PLACEMENT_3D('',#2563,#2564,#2565);
#2563 = CARTESIAN_POINT('',(62.,20.5,32.));
#2564 = DIRECTION('',(1.,0.,0.));
#2565 = DIRECTION('',(0.,1.,0.));
#2566 = ADVANCED_FACE('',(#2567),#2578,.F.);
#2567 = FACE_BOUND('',#2568,.F.);
#2568 = EDGE_LOOP('',(#2569,#2570,#2576,#2577));
#2569 = ORIENTED_EDGE('',*,*,#546,.F.);
#2570 = ORIENTED_EDGE('',*,*,#2571,.F.);
#2571 = EDGE_CURVE('',#595,#538,#2572,.T.);
#2572 = LINE('',#2573,#2574);
#2573 = CARTESIAN_POINT('',(5.462962191156,25.,8.));
#2574 = VECTOR('',#2575,1.);
#2575 = DIRECTION('',(0.,1.,-2.2E-16));
#2576 = ORIENTED_EDGE('',*,*,#594,.F.);
#2577 = ORIENTED_EDGE('',*,*,#569,.F.);
#2578 = PLANE('',#2579);
#2579 = AXIS2_PLACEMENT_3D('',#2580,#2581,#2582);
#2580 = CARTESIAN_POINT('',(0.,-16.85,8.));
#2581 = DIRECTION('',(0.,0.,1.));
#2582 = DIRECTION('',(1.,0.,0.));
#2583 = ADVANCED_FACE('',(#2584),#2670,.F.);
#2584 = FACE_BOUND('',#2585,.F.);
#2585 = EDGE_LOOP('',(#2586,#2587,#2593,#2594,#2595,#2604,#2627,#2636,
    #2666,#2667,#2668,#2669));
#2586 = ORIENTED_EDGE('',*,*,#1533,.F.);
#2587 = ORIENTED_EDGE('',*,*,#2588,.T.);
#2588 = EDGE_CURVE('',#1534,#529,#2589,.T.);
#2589 = LINE('',#2590,#2591);
#2590 = CARTESIAN_POINT('',(1.954534,25.,5.712409));
#2591 = VECTOR('',#2592,1.);
#2592 = DIRECTION('',(0.,-1.,2.2E-16));
#2593 = ORIENTED_EDGE('',*,*,#528,.T.);
#2594 = ORIENTED_EDGE('',*,*,#1824,.F.);
#2595 = ORIENTED_EDGE('',*,*,#2596,.F.);
#2596 = EDGE_CURVE('',#2597,#1817,#2599,.T.);
#2597 = VERTEX_POINT('',#2598);
#2598 = CARTESIAN_POINT('',(2.195792321856,-20.7,6.783896765407));
#2599 = CIRCLE('',#2600,2.5);
#2600 = AXIS2_PLACEMENT_3D('',#2601,#2602,#2603);
#2601 = CARTESIAN_POINT('',(4.454534,-20.7,5.712409));
#2602 = DIRECTION('',(0.,1.,-2.2E-16));
#2603 = DIRECTION('',(-1.,0.,0.));
#2604 = ORIENTED_EDGE('',*,*,#2605,.F.);
#2605 = EDGE_CURVE('',#2606,#2597,#2608,.T.);
#2606 = VERTEX_POINT('',#2607);
#2607 = CARTESIAN_POINT('',(2.082893285808,-21.,6.503180979009));
#2608 = B_SPLINE_CURVE_WITH_KNOTS('',5,(#2609,#2610,#2611,#2612,#2613,
    #2614,#2615,#2616,#2617,#2618,#2619,#2620,#2621,#2622,#2623,#2624,
    #2625,#2626),.UNSPECIFIED.,.F.,.F.,(6,4,4,4,6),(0.,0.129834229232,
    0.408398404389,0.570613455503,1.),.UNSPECIFIED.);
#2609 = CARTESIAN_POINT('',(2.082784973586,-21.00019079307,
    6.502856060658));
#2610 = CARTESIAN_POINT('',(2.089694906415,-20.98802325295,
    6.523589424441));
#2611 = CARTESIAN_POINT('',(2.09668979769,-20.97500858283,6.543821998544
    ));
#2612 = CARTESIAN_POINT('',(2.103728798792,-20.96115783817,
    6.563494739433));
#2613 = CARTESIAN_POINT('',(2.110769256974,-20.94649576044,
    6.582555218913));
#2614 = CARTESIAN_POINT('',(2.132780022991,-20.89794444558,6.64044067002
    ));
#2615 = CARTESIAN_POINT('',(2.147572165894,-20.86132353389,
    6.676831390091));
#2616 = CARTESIAN_POINT('',(2.161737649957,-20.82154586518,
    6.709772410583));
#2617 = CARTESIAN_POINT('',(2.174899489791,-20.77916029403,
    6.739086932214));
#2618 = CARTESIAN_POINT('',(2.193751328242,-20.70916040075,
    6.779710906048));
#2619 = CARTESIAN_POINT('',(2.200271724637,-20.68274951763,6.7934390254)
  );
#2620 = CARTESIAN_POINT('',(2.206338682769,-20.65578467078,
    6.805968167071));
#2621 = CARTESIAN_POINT('',(2.211927043955,-20.6283657828,6.817327337665
    ));
#2622 = CARTESIAN_POINT('',(2.230510254536,-20.52709267639,
    6.854614192415));
#2623 = CARTESIAN_POINT('',(2.240525496647,-20.45123963915,
    6.873685585021));
#2624 = CARTESIAN_POINT('',(2.246949720046,-20.37430091631,6.88570158081
    ));
#2625 = CARTESIAN_POINT('',(2.25,-20.29725691765,6.891404268372));
#2626 = CARTESIAN_POINT('',(2.25,-20.22079581254,6.891404268372));
#2627 = ORIENTED_EDGE('',*,*,#2628,.T.);
#2628 = EDGE_CURVE('',#2606,#2629,#2631,.T.);
#2629 = VERTEX_POINT('',#2630);
#2630 = CARTESIAN_POINT('',(1.963590542889,-21.,5.499804452828));
#2631 = CIRCLE('',#2632,2.5);
#2632 = AXIS2_PLACEMENT_3D('',#2633,#2634,#2635);
#2633 = CARTESIAN_POINT('',(4.454534,-21.,5.712409));
#2634 = DIRECTION('',(0.,1.,-0.));
#2635 = DIRECTION('',(-1.,0.,0.));
#2636 = ORIENTED_EDGE('',*,*,#2637,.T.);
#2637 = EDGE_CURVE('',#2629,#603,#2638,.T.);
#2638 = B_SPLINE_CURVE_WITH_KNOTS('',6,(#2639,#2640,#2641,#2642,#2643,
    #2644,#2645,#2646,#2647,#2648,#2649,#2650,#2651,#2652,#2653,#2654,
    #2655,#2656,#2657,#2658,#2659,#2660,#2661,#2662,#2663,#2664,#2665),
  .UNSPECIFIED.,.F.,.F.,(7,5,5,5,5,7),(0.,0.340245442999,0.626346542009,
    0.731687151053,0.857161363144,1.),.UNSPECIFIED.);
#2639 = CARTESIAN_POINT('',(1.963551054417,-21.00019079307,5.50026762069
    ));
#2640 = CARTESIAN_POINT('',(1.971698552762,-20.96079909333,5.40459897042
    ));
#2641 = CARTESIAN_POINT('',(1.983978823332,-20.91439376963,
    5.312551528172));
#2642 = CARTESIAN_POINT('',(1.999765755583,-20.86169347675,
    5.224835524881));
#2643 = CARTESIAN_POINT('',(2.018310975869,-20.80315045135,
    5.141941171011));
#2644 = CARTESIAN_POINT('',(2.038845615535,-20.73904765403,
    5.064234845431));
#2645 = CARTESIAN_POINT('',(2.078821737275,-20.61114609918,
    4.931379293135));
#2646 = CARTESIAN_POINT('',(2.097898455238,-20.54898197867,
    4.874670271205));
#2647 = CARTESIAN_POINT('',(2.117286308682,-20.48327210646,
    4.822204462502));
#2648 = CARTESIAN_POINT('',(2.136455170562,-20.4142039014,4.774216875747
    ));
#2649 = CARTESIAN_POINT('',(2.154864585552,-20.34199608564,
    4.730940327336));
#2650 = CARTESIAN_POINT('',(2.178279303853,-20.23930259113,
    4.678531261274));
#2651 = CARTESIAN_POINT('',(2.184405086586,-20.21127920913,
    4.665100861315));
#2652 = CARTESIAN_POINT('',(2.190328928528,-20.18288158319,
    4.652356237943));
#2653 = CARTESIAN_POINT('',(2.196024488638,-20.15412403116,
    4.640310650721));
#2654 = CARTESIAN_POINT('',(2.201465689601,-20.12502182644,
    4.628978209978));
#2655 = CARTESIAN_POINT('',(2.212774166158,-20.06053553471,4.6057427523)
  );
#2656 = CARTESIAN_POINT('',(2.218524133614,-20.025014397,4.594145155504)
  );
#2657 = CARTESIAN_POINT('',(2.223833003557,-19.98905465527,
    4.583605865524));
#2658 = CARTESIAN_POINT('',(2.228658034127,-19.95268642685,4.57415371927
    ));
#2659 = CARTESIAN_POINT('',(2.232957358238,-19.91594307595,
    4.565821611455));
#2660 = CARTESIAN_POINT('',(2.240939168404,-19.8366475781,4.550478410549
    ));
#2661 = CARTESIAN_POINT('',(2.244453419418,-19.79400138191,
    4.543811160253));
#2662 = CARTESIAN_POINT('',(2.247173765581,-19.75096931822,
    4.538698483907));
#2663 = CARTESIAN_POINT('',(2.249041269813,-19.70761386719,
    4.535206326746));
#2664 = CARTESIAN_POINT('',(2.25,-19.66401329768,4.533413731628));
#2665 = CARTESIAN_POINT('',(2.25,-19.6202616689,4.533413731628));
#2666 = ORIENTED_EDGE('',*,*,#602,.F.);
#2667 = ORIENTED_EDGE('',*,*,#2571,.T.);
#2668 = ORIENTED_EDGE('',*,*,#537,.T.);
#2669 = ORIENTED_EDGE('',*,*,#2588,.F.);
#2670 = CYLINDRICAL_SURFACE('',#2671,2.5);
#2671 = AXIS2_PLACEMENT_3D('',#2672,#2673,#2674);
#2672 = CARTESIAN_POINT('',(4.454534,25.,5.712409));
#2673 = DIRECTION('',(0.,1.,-2.2E-16));
#2674 = DIRECTION('',(-1.,0.,0.));
#2675 = ADVANCED_FACE('',(#2676),#2687,.T.);
#2676 = FACE_BOUND('',#2677,.T.);
#2677 = EDGE_LOOP('',(#2678,#2685,#2686));
#2678 = ORIENTED_EDGE('',*,*,#2679,.T.);
#2679 = EDGE_CURVE('',#645,#612,#2680,.T.);
#2680 = CIRCLE('',#2681,2.25);
#2681 = AXIS2_PLACEMENT_3D('',#2682,#2683,#2684);
#2682 = CARTESIAN_POINT('',(0.,-18.75113207967,1.120786209396));
#2683 = DIRECTION('',(0.,-0.246802158006,0.969065887752));
#2684 = DIRECTION('',(1.,0.,0.));
#2685 = ORIENTED_EDGE('',*,*,#620,.T.);
#2686 = ORIENTED_EDGE('',*,*,#644,.F.);
#2687 = PLANE('',#2688);
#2688 = AXIS2_PLACEMENT_3D('',#2689,#2690,#2691);
#2689 = CARTESIAN_POINT('',(-3.E-16,-18.75113207967,1.120786209396));
#2690 = DIRECTION('',(7.6E-16,-0.246802158006,0.969065887752));
#2691 = DIRECTION('',(0.,0.969065887752,0.246802158006));
#2692 = ADVANCED_FACE('',(#2693),#2717,.F.);
#2693 = FACE_BOUND('',#2694,.F.);
#2694 = EDGE_LOOP('',(#2695,#2696,#2697,#2698,#2699,#2700,#2701,#2708,
    #2709,#2716));
#2695 = ORIENTED_EDGE('',*,*,#1847,.F.);
#2696 = ORIENTED_EDGE('',*,*,#1879,.F.);
#2697 = ORIENTED_EDGE('',*,*,#652,.F.);
#2698 = ORIENTED_EDGE('',*,*,#2679,.T.);
#2699 = ORIENTED_EDGE('',*,*,#611,.T.);
#2700 = ORIENTED_EDGE('',*,*,#2637,.F.);
#2701 = ORIENTED_EDGE('',*,*,#2702,.F.);
#2702 = EDGE_CURVE('',#2606,#2629,#2703,.T.);
#2703 = ELLIPSE('',#2704,9.116613963924,2.25);
#2704 = AXIS2_PLACEMENT_3D('',#2705,#2706,#2707);
#2705 = CARTESIAN_POINT('',(0.,-21.,9.950940715552));
#2706 = DIRECTION('',(0.,1.,-2.9E-16));
#2707 = DIRECTION('',(0.,2.9E-16,1.));
#2708 = ORIENTED_EDGE('',*,*,#2605,.T.);
#2709 = ORIENTED_EDGE('',*,*,#2710,.T.);
#2710 = EDGE_CURVE('',#2597,#1808,#2711,.T.);
#2711 = ELLIPSE('',#2712,9.116613963924,2.25);
#2712 = AXIS2_PLACEMENT_3D('',#2713,#2714,#2715);
#2713 = CARTESIAN_POINT('',(0.,-20.7,8.772994101653));
#2714 = DIRECTION('',(0.,-1.,0.));
#2715 = DIRECTION('',(0.,0.,1.));
#2716 = ORIENTED_EDGE('',*,*,#1807,.T.);
#2717 = CYLINDRICAL_SURFACE('',#2718,2.25);
#2718 = AXIS2_PLACEMENT_3D('',#2719,#2720,#2721);
#2719 = CARTESIAN_POINT('',(0.,-29.61042703192,43.759685270467));
#2720 = DIRECTION('',(0.,-0.246802158006,0.969065887752));
#2721 = DIRECTION('',(1.,0.,0.));
#2722 = ADVANCED_FACE('',(#2723),#2734,.T.);
#2723 = FACE_BOUND('',#2724,.T.);
#2724 = EDGE_LOOP('',(#2725,#2726,#2727,#2728));
#2725 = ORIENTED_EDGE('',*,*,#685,.F.);
#2726 = ORIENTED_EDGE('',*,*,#727,.T.);
#2727 = ORIENTED_EDGE('',*,*,#882,.T.);
#2728 = ORIENTED_EDGE('',*,*,#2729,.F.);
#2729 = EDGE_CURVE('',#677,#874,#2730,.T.);
#2730 = LINE('',#2731,#2732);
#2731 = CARTESIAN_POINT('',(-12.,-26.232153,-8.5));
#2732 = VECTOR('',#2733,1.);
#2733 = DIRECTION('',(1.,0.,0.));
#2734 = PLANE('',#2735);
#2735 = AXIS2_PLACEMENT_3D('',#2736,#2737,#2738);
#2736 = CARTESIAN_POINT('',(-12.,-17.52050086785,-8.5));
#2737 = DIRECTION('',(-0.,-0.,-1.));
#2738 = DIRECTION('',(0.,-1.,0.));
#2739 = ADVANCED_FACE('',(#2740),#2751,.T.);
#2740 = FACE_BOUND('',#2741,.T.);
#2741 = EDGE_LOOP('',(#2742,#2743,#2744,#2745));
#2742 = ORIENTED_EDGE('',*,*,#676,.F.);
#2743 = ORIENTED_EDGE('',*,*,#2729,.T.);
#2744 = ORIENTED_EDGE('',*,*,#873,.T.);
#2745 = ORIENTED_EDGE('',*,*,#2746,.F.);
#2746 = EDGE_CURVE('',#669,#866,#2747,.T.);
#2747 = LINE('',#2748,#2749);
#2748 = CARTESIAN_POINT('',(-12.,-26.232153,0.5));
#2749 = VECTOR('',#2750,1.);
#2750 = DIRECTION('',(1.,0.,0.));
#2751 = CYLINDRICAL_SURFACE('',#2752,4.5);
#2752 = AXIS2_PLACEMENT_3D('',#2753,#2754,#2755);
#2753 = CARTESIAN_POINT('',(-12.,-26.232153,-4.));
#2754 = DIRECTION('',(-1.,0.,0.));
#2755 = DIRECTION('',(0.,-1.,0.));
#2756 = ADVANCED_FACE('',(#2757),#2763,.T.);
#2757 = FACE_BOUND('',#2758,.T.);
#2758 = EDGE_LOOP('',(#2759,#2760,#2761,#2762));
#2759 = ORIENTED_EDGE('',*,*,#668,.F.);
#2760 = ORIENTED_EDGE('',*,*,#2746,.T.);
#2761 = ORIENTED_EDGE('',*,*,#865,.T.);
#2762 = ORIENTED_EDGE('',*,*,#1864,.F.);
#2763 = PLANE('',#2764);
#2764 = AXIS2_PLACEMENT_3D('',#2765,#2766,#2767);
#2765 = CARTESIAN_POINT('',(-12.,-26.232153,0.5));
#2766 = DIRECTION('',(-0.,-0.989734707382,-0.142916790488));
#2767 = DIRECTION('',(0.,-0.142916790488,0.989734707382));
#2768 = ADVANCED_FACE('',(#2769),#2788,.F.);
#2769 = FACE_BOUND('',#2770,.F.);
#2770 = EDGE_LOOP('',(#2771,#2779,#2786,#2787));
#2771 = ORIENTED_EDGE('',*,*,#2772,.F.);
#2772 = EDGE_CURVE('',#2773,#702,#2775,.T.);
#2773 = VERTEX_POINT('',#2774);
#2774 = CARTESIAN_POINT('',(3.,-25.25,-4.));
#2775 = LINE('',#2776,#2777);
#2776 = CARTESIAN_POINT('',(12.,-25.25,-4.));
#2777 = VECTOR('',#2778,1.);
#2778 = DIRECTION('',(-1.,-0.,-0.));
#2779 = ORIENTED_EDGE('',*,*,#2780,.F.);
#2780 = EDGE_CURVE('',#2773,#2773,#2781,.T.);
#2781 = CIRCLE('',#2782,1.25);
#2782 = AXIS2_PLACEMENT_3D('',#2783,#2784,#2785);
#2783 = CARTESIAN_POINT('',(3.,-26.5,-4.));
#2784 = DIRECTION('',(1.,0.,0.));
#2785 = DIRECTION('',(0.,1.,0.));
#2786 = ORIENTED_EDGE('',*,*,#2772,.T.);
#2787 = ORIENTED_EDGE('',*,*,#701,.T.);
#2788 = CYLINDRICAL_SURFACE('',#2789,1.25);
#2789 = AXIS2_PLACEMENT_3D('',#2790,#2791,#2792);
#2790 = CARTESIAN_POINT('',(12.,-26.5,-4.));
#2791 = DIRECTION('',(1.,0.,0.));
#2792 = DIRECTION('',(0.,1.,0.));
#2793 = ADVANCED_FACE('',(#2794,#3006),#3176,.T.);
#2794 = FACE_BOUND('',#2795,.T.);
#2795 = EDGE_LOOP('',(#2796,#2801,#2802,#2803,#2804,#2944,#2991,#2992,
    #2999));
#2796 = ORIENTED_EDGE('',*,*,#2797,.F.);
#2797 = EDGE_CURVE('',#796,#1921,#2798,.T.);
#2798 = B_SPLINE_CURVE_WITH_KNOTS('',1,(#2799,#2800),.UNSPECIFIED.,.F.,
  .F.,(2,2),(0.,1.),.PIECEWISE_BEZIER_KNOTS.);
#2799 = CARTESIAN_POINT('',(7.500000000112,-15.,0.));
#2800 = CARTESIAN_POINT('',(16.,-25.,37.));
#2801 = ORIENTED_EDGE('',*,*,#795,.F.);
#2802 = ORIENTED_EDGE('',*,*,#776,.F.);
#2803 = ORIENTED_EDGE('',*,*,#925,.T.);
#2804 = ORIENTED_EDGE('',*,*,#2805,.T.);
#2805 = EDGE_CURVE('',#926,#2806,#2808,.T.);
#2806 = VERTEX_POINT('',#2807);
#2807 = CARTESIAN_POINT('',(18.5,-15.5,13.904353594261));
#2808 = B_SPLINE_CURVE_WITH_KNOTS('',8,(#2809,#2810,#2811,#2812,#2813,
    #2814,#2815,#2816,#2817,#2818,#2819,#2820,#2821,#2822,#2823,#2824,
    #2825,#2826,#2827,#2828,#2829,#2830,#2831,#2832,#2833,#2834,#2835,
    #2836,#2837,#2838,#2839,#2840,#2841,#2842,#2843,#2844,#2845,#2846,
    #2847,#2848,#2849,#2850,#2851,#2852,#2853,#2854,#2855,#2856,#2857,
    #2858,#2859,#2860,#2861,#2862,#2863,#2864,#2865,#2866,#2867,#2868,
    #2869,#2870,#2871,#2872,#2873,#2874,#2875,#2876,#2877,#2878,#2879,
    #2880,#2881,#2882,#2883,#2884,#2885,#2886,#2887,#2888,#2889,#2890,
    #2891,#2892,#2893,#2894,#2895,#2896,#2897,#2898,#2899,#2900,#2901,
    #2902,#2903,#2904,#2905,#2906,#2907,#2908,#2909,#2910,#2911,#2912,
    #2913,#2914,#2915,#2916,#2917,#2918,#2919,#2920,#2921,#2922,#2923,
    #2924,#2925,#2926,#2927,#2928,#2929,#2930,#2931,#2932,#2933,#2934,
    #2935,#2936,#2937,#2938,#2939,#2940,#2941,#2942,#2943),
  .UNSPECIFIED.,.F.,.F.,(9,7,7,7,7,7,7,7,7,7,7,7,7,7,7,7,7,7,7,9),(0.,
    7.272625127823E-02,0.1710777577,0.305896108272,0.472325048048,
    0.641538056024,0.694935726703,0.735881900112,0.782414548784,
    0.797518243418,0.807622340242,0.815335400351,0.826110618465,
    0.843894034828,0.865283350873,0.926078554806,0.959082725144,
    0.978251757087,0.989017653849,1.),.UNSPECIFIED.);
#2809 = CARTESIAN_POINT('',(12.90674519908,-13.99167989554,0.));
#2810 = CARTESIAN_POINT('',(12.859203815747,-14.07341779733,
    0.195562401675));
#2811 = CARTESIAN_POINT('',(12.816610589621,-14.15342272652,
    0.392208792512));
#2812 = CARTESIAN_POINT('',(12.778221446688,-14.23197720105,
    0.589701119943));
#2813 = CARTESIAN_POINT('',(12.743550655103,-14.30925890783,
    0.787873335904));
#2814 = CARTESIAN_POINT('',(12.712229402863,-14.38540179207,
    0.986601677012));
#2815 = CARTESIAN_POINT('',(12.683960037543,-14.46051589399,
    1.185795290445));
#2816 = CARTESIAN_POINT('',(12.658508392938,-14.53469072071,1.3853947296
    ));
#2817 = CARTESIAN_POINT('',(12.604800038935,-14.70715629331,
    1.855797220901));
#2818 = CARTESIAN_POINT('',(12.578719585335,-14.80472111068,
    2.126869924592));
#2819 = CARTESIAN_POINT('',(12.556952077143,-14.9008861009,
    2.398462502377));
#2820 = CARTESIAN_POINT('',(12.539153985071,-14.99577940563,
    2.670481669856));
#2821 = CARTESIAN_POINT('',(12.525059188693,-15.08950011719,
    2.94285369258));
#2822 = CARTESIAN_POINT('',(12.514454103434,-15.18212920482,
    3.215521005686));
#2823 = CARTESIAN_POINT('',(12.507169399112,-15.27373309389,
    3.488441092378));
#2824 = CARTESIAN_POINT('',(12.497444750878,-15.48861128842,
    4.136004559868));
#2825 = CARTESIAN_POINT('',(12.497802726147,-15.61102812907,
    4.510823894658));
#2826 = CARTESIAN_POINT('',(12.503789170259,-15.73176164991,
    4.885952988898));
#2827 = CARTESIAN_POINT('',(12.515163835426,-15.85091061831,
    5.261314956697));
#2828 = CARTESIAN_POINT('',(12.531766288159,-15.96854463275,
    5.636843052331));
#2829 = CARTESIAN_POINT('',(12.553495742257,-16.0847127606,
    6.012478996585));
#2830 = CARTESIAN_POINT('',(12.58030294154,-16.19944676289,
    6.388172261408));
#2831 = CARTESIAN_POINT('',(12.651562697455,-16.45263912111,
    7.227679880268));
#2832 = CARTESIAN_POINT('',(12.698675991297,-16.59034462802,
    7.691474888899));
#2833 = CARTESIAN_POINT('',(12.753542937117,-16.72590151241,
    8.155191503662));
#2834 = CARTESIAN_POINT('',(12.81629006255,-16.85928455699,
    8.618740275986));
#2835 = CARTESIAN_POINT('',(12.887158619507,-16.99041540565,
    9.082015483138));
#2836 = CARTESIAN_POINT('',(12.966509779034,-17.11915799783,
    9.544894795812));
#2837 = CARTESIAN_POINT('',(13.05485578183,-17.24529866153,
    10.007238908385));
#2838 = CARTESIAN_POINT('',(13.252654843537,-17.49375876089,
    10.938265260942));
#2839 = CARTESIAN_POINT('',(13.362392060483,-17.61592150412,
    11.406711300634));
#2840 = CARTESIAN_POINT('',(13.482941277323,-17.73469009492,
    11.874256610682));
#2841 = CARTESIAN_POINT('',(13.615356336495,-17.84955831077,
    12.340732755852));
#2842 = CARTESIAN_POINT('',(13.760899513007,-17.95984061856,
    12.80578716567));
#2843 = CARTESIAN_POINT('',(13.921413782214,-18.06439449855,
    13.268831992985));
#2844 = CARTESIAN_POINT('',(14.099135769088,-18.16174074367,
    13.729074401278));
#2845 = CARTESIAN_POINT('',(14.361255064452,-18.2763228567,
    14.32930033134));
#2846 = CARTESIAN_POINT('',(14.426262905065,-18.30278233224,
    14.47285530869));
#2847 = CARTESIAN_POINT('',(14.493537262258,-18.32812149776,
    14.615950341842));
#2848 = CARTESIAN_POINT('',(14.563228769521,-18.35222567666,
    14.758529679289));
#2849 = CARTESIAN_POINT('',(14.635506170976,-18.374959447,
    14.900520372289));
#2850 = CARTESIAN_POINT('',(14.710563600363,-18.39616044677,
    15.041830633244));
#2851 = CARTESIAN_POINT('',(14.788634374974,-18.4156280032,
    15.18234659867));
#2852 = CARTESIAN_POINT('',(14.932412413527,-18.44650943771,
    15.428960323929));
#2853 = CARTESIAN_POINT('',(14.996747689646,-18.45874020688,
    15.535425541414));
#2854 = CARTESIAN_POINT('',(15.063153585768,-18.4696863493,
    15.641271090176));
#2855 = CARTESIAN_POINT('',(15.131782288551,-18.47921026697,
    15.74641698545));
#2856 = CARTESIAN_POINT('',(15.202800982184,-18.48714934675,
    15.85075583165));
#2857 = CARTESIAN_POINT('',(15.276400193481,-18.49330813277,
    15.954149796891));
#2858 = CARTESIAN_POINT('',(15.352811218303,-18.49744263268,
    16.056424047103));
#2859 = CARTESIAN_POINT('',(15.522703513148,-18.50127566282,
    16.27205993148));
#2860 = CARTESIAN_POINT('',(15.616832934363,-18.50028522685,
    16.384700631597));
#2861 = CARTESIAN_POINT('',(15.715377260553,-18.49583978778,
    16.495302379351));
#2862 = CARTESIAN_POINT('',(15.818965420716,-18.48732476486,
    16.603493834055));
#2863 = CARTESIAN_POINT('',(15.928148040501,-18.47398442586,
    16.708560013582));
#2864 = CARTESIAN_POINT('',(16.04354953414,-18.45473239648,
    16.809296310996));
#2865 = CARTESIAN_POINT('',(16.165704554753,-18.42831758619,
    16.904145745072));
#2866 = CARTESIAN_POINT('',(16.338029216451,-18.38090700176,
    17.018677616468));
#2867 = CARTESIAN_POINT('',(16.381050141481,-18.36831308798,
    17.045831156345));
#2868 = CARTESIAN_POINT('',(16.424887900046,-18.35467448012,
    17.071980497297));
#2869 = CARTESIAN_POINT('',(16.469550358901,-18.33992015162,
    17.097011533708));
#2870 = CARTESIAN_POINT('',(16.515029089837,-18.32397764767,
    17.12078947957));
#2871 = CARTESIAN_POINT('',(16.561297796987,-18.3067754506,
    17.143161351797));
#2872 = CARTESIAN_POINT('',(16.60831008074,-18.2882466326,
    17.163959756629));
#2873 = CARTESIAN_POINT('',(16.687897910397,-18.25501246997,
    17.195750893262));
#2874 = CARTESIAN_POINT('',(16.7200974525,-18.24107316459,
    17.207709011659));
#2875 = CARTESIAN_POINT('',(16.752569181823,-18.22650131828,
    17.218828147694));
#2876 = CARTESIAN_POINT('',(16.78527965625,-18.21128560032,
    17.229051380786));
#2877 = CARTESIAN_POINT('',(16.818187608759,-18.19541951974,
    17.238321429998));
#2878 = CARTESIAN_POINT('',(16.851243581919,-18.17890303465,
    17.246583027669));
#2879 = CARTESIAN_POINT('',(16.884389562385,-18.16174416149,
    17.253785293035));
#2880 = CARTESIAN_POINT('',(16.942878533054,-18.13038531871,
    17.264539693672));
#2881 = CARTESIAN_POINT('',(16.968213192492,-18.1164453736,
    17.268552589605));
#2882 = CARTESIAN_POINT('',(16.993531270487,-18.10214949161,
    17.271902971607));
#2883 = CARTESIAN_POINT('',(17.018800610528,-18.08750878103,
    17.274574167861));
#2884 = CARTESIAN_POINT('',(17.043988289877,-18.07253692811,
    17.276553104667));
#2885 = CARTESIAN_POINT('',(17.069060686629,-18.05725040943,
    17.277830754301));
#2886 = CARTESIAN_POINT('',(17.093983546778,-18.04166870417,
    17.278402582892));
#2887 = CARTESIAN_POINT('',(17.153281976652,-18.00366604174,
    17.278082379326));
#2888 = CARTESIAN_POINT('',(17.187489238331,-17.98098117323,
    17.27651895619));
#2889 = CARTESIAN_POINT('',(17.221245356247,-17.95782358893,
    17.273579104325));
#2890 = CARTESIAN_POINT('',(17.254466644262,-17.93425863548,
    17.269282412951));
#2891 = CARTESIAN_POINT('',(17.287082926529,-17.91035239276,
    17.263664718334));
#2892 = CARTESIAN_POINT('',(17.319036253868,-17.88617074858,
    17.256775137061));
#2893 = CARTESIAN_POINT('',(17.350279620131,-17.86177847337,
    17.248673099319));
#2894 = CARTESIAN_POINT('',(17.431106363205,-17.79673719243,
    17.22416295287));
#2895 = CARTESIAN_POINT('',(17.479393377848,-17.75583971117,
    17.205782276548));
#2896 = CARTESIAN_POINT('',(17.525526364825,-17.71478398149,
    17.184570650017));
#2897 = CARTESIAN_POINT('',(17.569482757035,-17.67376663491,
    17.160840851579));
#2898 = CARTESIAN_POINT('',(17.611298884251,-17.63294254216,
    17.134899447156));
#2899 = CARTESIAN_POINT('',(17.651049102499,-17.59242502454,
    17.107024113085));
#2900 = CARTESIAN_POINT('',(17.68883294651,-17.55228653872,
    17.077449975555));
#2901 = CARTESIAN_POINT('',(17.767994594023,-17.46477784474,
    17.008976926945));
#2902 = CARTESIAN_POINT('',(17.808525122973,-17.41761628609,
    16.969422352063));
#2903 = CARTESIAN_POINT('',(17.846578387252,-17.37112574474,
    16.928026021078));
#2904 = CARTESIAN_POINT('',(17.882346809364,-17.32534129608,
    16.88506072458));
#2905 = CARTESIAN_POINT('',(17.916006225906,-17.28028084947,
    16.84075246436));
#2906 = CARTESIAN_POINT('',(17.947720591236,-17.23594433448,
    16.795283593342));
#2907 = CARTESIAN_POINT('',(17.977643898088,-17.19231372913,
    16.748793895839));
#2908 = CARTESIAN_POINT('',(18.086286996927,-17.02724858762,
    16.566613200221));
#2909 = CARTESIAN_POINT('',(18.153132784951,-16.91088271414,
    16.424732760036));
#2910 = CARTESIAN_POINT('',(18.209875367499,-16.799381902,
    16.277993166916));
#2911 = CARTESIAN_POINT('',(18.25816423455,-16.69242855114,
    16.127703057303));
#2912 = CARTESIAN_POINT('',(18.299479472621,-16.58962060209,
    15.974874078076));
#2913 = CARTESIAN_POINT('',(18.334802849597,-16.49061727678,
    15.820068325071));
#2914 = CARTESIAN_POINT('',(18.364997387929,-16.39500659071,
    15.663566690325));
#2915 = CARTESIAN_POINT('',(18.404677161,-16.25204770434,15.419402530565
    ));
#2916 = CARTESIAN_POINT('',(18.4173055739,-16.20266884313,
    15.333064782411));
#2917 = CARTESIAN_POINT('',(18.428702283449,-16.15416851568,
    15.246344788791));
#2918 = CARTESIAN_POINT('',(18.438955501418,-16.10650762036,
    15.159280693432));
#2919 = CARTESIAN_POINT('',(18.448142108631,-16.05965103415,
    15.071905145654));
#2920 = CARTESIAN_POINT('',(18.456329688164,-16.01356669223,
    14.984245765388));
#2921 = CARTESIAN_POINT('',(18.463578558554,-15.96822466753,
    14.896325608199));
#2922 = CARTESIAN_POINT('',(18.473640783755,-15.8976757819,
    14.756958593075));
#2923 = CARTESIAN_POINT('',(18.477039649498,-15.87199628304,
    14.705672459996));
#2924 = CARTESIAN_POINT('',(18.480150948179,-15.84655238169,
    14.654309185078));
#2925 = CARTESIAN_POINT('',(18.482984654642,-15.82133892456,
    14.602872460529));
#2926 = CARTESIAN_POINT('',(18.485550174619,-15.7963509772,
    14.551365716746));
#2927 = CARTESIAN_POINT('',(18.487856344729,-15.7715838239,
    14.499792122317));
#2928 = CARTESIAN_POINT('',(18.489911432483,-15.74703296777,
    14.448154584018));
#2929 = CARTESIAN_POINT('',(18.492740642853,-15.70902471809,
    14.367420146814));
#2930 = CARTESIAN_POINT('',(18.493689599224,-15.69531197275,
    14.338131130243));
#2931 = CARTESIAN_POINT('',(18.494569336805,-15.6815555244,
    14.308585466956));
#2932 = CARTESIAN_POINT('',(18.495379163955,-15.66775498736,
    14.278779819315));
#2933 = CARTESIAN_POINT('',(18.496118365976,-15.65390996049,
    14.248710742191));
#2934 = CARTESIAN_POINT('',(18.496786205114,-15.64002002723,
    14.218374682967));
#2935 = CARTESIAN_POINT('',(18.49738192056,-15.6260847556,
    14.187767981533));
#2936 = CARTESIAN_POINT('',(18.49843804744,-15.59784155027,
    14.125384891334));
#2937 = CARTESIAN_POINT('',(18.498890993027,-15.58365225055,
    14.093863498486));
#2938 = CARTESIAN_POINT('',(18.499265035645,-15.5695349476,
    14.062323181103));
#2939 = CARTESIAN_POINT('',(18.499561600453,-15.5554888102,
    14.030764410549));
#2940 = CARTESIAN_POINT('',(18.499782067328,-15.54151302739,
    13.9991876402));
#2941 = CARTESIAN_POINT('',(18.499927770875,-15.52760680839,
    13.967593305439));
#2942 = CARTESIAN_POINT('',(18.500000000416,-15.51376938269,
    13.935981823658));
#2943 = CARTESIAN_POINT('',(18.5,-15.5,13.904353594261));
#2944 = ORIENTED_EDGE('',*,*,#2945,.T.);
#2945 = EDGE_CURVE('',#2806,#935,#2946,.T.);
#2946 = B_SPLINE_CURVE_WITH_KNOTS('',8,(#2947,#2948,#2949,#2950,#2951,
    #2952,#2953,#2954,#2955,#2956,#2957,#2958,#2959,#2960,#2961,#2962,
    #2963,#2964,#2965,#2966,#2967,#2968,#2969,#2970,#2971,#2972,#2973,
    #2974,#2975,#2976,#2977,#2978,#2979,#2980,#2981,#2982,#2983,#2984,
    #2985,#2986,#2987,#2988,#2989,#2990),.UNSPECIFIED.,.F.,.F.,(9,7,7,7,
    7,7,9),(0.,0.197144620028,0.396407476075,0.549839359299,
    0.749415333399,0.954211012765,1.),.UNSPECIFIED.);
#2947 = CARTESIAN_POINT('',(18.5,-15.5,13.90435359426));
#2948 = CARTESIAN_POINT('',(18.5,-15.35414261601,13.569319703919));
#2949 = CARTESIAN_POINT('',(18.491896076441,-15.2159360222,
    13.232444855476));
#2950 = CARTESIAN_POINT('',(18.477172228936,-15.08445038839,
    12.894131923289));
#2951 = CARTESIAN_POINT('',(18.456806826746,-14.95902514329,
    12.55468399289));
#2952 = CARTESIAN_POINT('',(18.431532843099,-14.8391251272,
    12.214331816088));
#2953 = CARTESIAN_POINT('',(18.401925388504,-14.72429381814,
    11.873242074753));
#2954 = CARTESIAN_POINT('',(18.368419473429,-14.61414535908,
    11.531518512026));
#2955 = CARTESIAN_POINT('',(18.293904209546,-14.40139200326,
    10.843219484728));
#2956 = CARTESIAN_POINT('',(18.252823298061,-14.29889643544,
    10.496681267536));
#2957 = CARTESIAN_POINT('',(18.208478065588,-14.20050964994,
    10.149684193998));
#2958 = CARTESIAN_POINT('',(18.161136165345,-14.10595141006,
    9.802306324217));
#2959 = CARTESIAN_POINT('',(18.110998153973,-14.01498616204,
    9.454613931226));
#2960 = CARTESIAN_POINT('',(18.058214482832,-13.92741206917,
    9.106662227268));
#2961 = CARTESIAN_POINT('',(18.002894361052,-13.84305492094,
    8.758495807615));
#2962 = CARTESIAN_POINT('',(17.900609979549,-13.69917536444,
    8.141922527202));
#2963 = CARTESIAN_POINT('',(17.854651335483,-13.63840434201,
    7.873593495669));
#2964 = CARTESIAN_POINT('',(17.807262237069,-13.57938699084,
    7.605179962075));
#2965 = CARTESIAN_POINT('',(17.758462341365,-13.52206537241,
    7.336699557257));
#2966 = CARTESIAN_POINT('',(17.708259368813,-13.46639008624,
    7.068169375624));
#2967 = CARTESIAN_POINT('',(17.656649188468,-13.41231988751,
    6.79960605263));
#2968 = CARTESIAN_POINT('',(17.603615903234,-13.35982130478,
    6.531025842245));
#2969 = CARTESIAN_POINT('',(17.478262108123,-13.24259126344,
    5.913088725675));
#2970 = CARTESIAN_POINT('',(17.404938376431,-13.17893054044,
    5.563736637773));
#2971 = CARTESIAN_POINT('',(17.329099352771,-13.11782804508,
    5.214419984913));
#2972 = CARTESIAN_POINT('',(17.250645855102,-13.05925122422,
    4.865176457375));
#2973 = CARTESIAN_POINT('',(17.16944200928,-13.00319128091,
    4.516049904229));
#2974 = CARTESIAN_POINT('',(17.085306228562,-12.94966662776,
    4.16709131902));
#2975 = CARTESIAN_POINT('',(16.997992069917,-12.89873152801,
    3.818360788412));
#2976 = CARTESIAN_POINT('',(16.813950217572,-12.80098661085,
    3.112387179251));
#2977 = CARTESIAN_POINT('',(16.717051626675,-12.75432860377,
    2.755222819309));
#2978 = CARTESIAN_POINT('',(16.616084107295,-12.71061763008,
    2.398457285502));
#2979 = CARTESIAN_POINT('',(16.510553705188,-12.67003024071,
    2.042175720019));
#2980 = CARTESIAN_POINT('',(16.39986623443,-12.63280675447,
    1.686524625152));
#2981 = CARTESIAN_POINT('',(16.283131192325,-12.59935272778,
    1.331745661789));
#2982 = CARTESIAN_POINT('',(16.159233453232,-12.57019758334,
    0.978162440345));
#2983 = CARTESIAN_POINT('',(15.996135877415,-12.54115469319,
    0.547657278405));
#2984 = CARTESIAN_POINT('',(15.965864563186,-12.53611878753,
    0.469081472871));
#2985 = CARTESIAN_POINT('',(15.935099605483,-12.53136664411,
    0.390602414498));
#2986 = CARTESIAN_POINT('',(15.903813913002,-12.52691230589,
    0.312228294402));
#2987 = CARTESIAN_POINT('',(15.871977307541,-12.52277165298,
    0.233968753227));
#2988 = CARTESIAN_POINT('',(15.839555606211,-12.51896289794,
    0.155835083398));
#2989 = CARTESIAN_POINT('',(15.806509703657,-12.51550708103,
    7.784043139258E-02));
#2990 = CARTESIAN_POINT('',(15.772794654267,-12.51242856543,0.));
#2991 = ORIENTED_EDGE('',*,*,#1004,.T.);
#2992 = ORIENTED_EDGE('',*,*,#2993,.T.);
#2993 = EDGE_CURVE('',#1005,#2994,#2996,.T.);
#2994 = VERTEX_POINT('',#2995);
#2995 = CARTESIAN_POINT('',(25.,-16.,37.));
#2996 = B_SPLINE_CURVE_WITH_KNOTS('',1,(#2997,#2998),.UNSPECIFIED.,.F.,
  .F.,(2,2),(0.,1.),.PIECEWISE_BEZIER_KNOTS.);
#2997 = CARTESIAN_POINT('',(17.487178712789,-11.19179437618,0.));
#2998 = CARTESIAN_POINT('',(25.,-16.,37.));
#2999 = ORIENTED_EDGE('',*,*,#3000,.F.);
#3000 = EDGE_CURVE('',#1921,#2994,#3001,.T.);
#3001 = CIRCLE('',#3002,9.);
#3002 = AXIS2_PLACEMENT_3D('',#3003,#3004,#3005);
#3003 = CARTESIAN_POINT('',(16.,-16.,37.));
#3004 = DIRECTION('',(0.,0.,1.));
#3005 = DIRECTION('',(1.,0.,0.));
#3006 = FACE_BOUND('',#3007,.T.);
#3007 = EDGE_LOOP('',(#3008,#3023,#3058,#3095,#3108,#3143));
#3008 = ORIENTED_EDGE('',*,*,#3009,.F.);
#3009 = EDGE_CURVE('',#3010,#3012,#3014,.T.);
#3010 = VERTEX_POINT('',#3011);
#3011 = CARTESIAN_POINT('',(23.158055688856,-17.93849842133,
    31.319517406137));
#3012 = VERTEX_POINT('',#3013);
#3013 = CARTESIAN_POINT('',(23.666738211922,-18.62993399755,
    33.878084142025));
#3014 = B_SPLINE_CURVE_WITH_KNOTS('',4,(#3015,#3016,#3017,#3018,#3019,
    #3020,#3021,#3022),.UNSPECIFIED.,.F.,.F.,(5,3,5),(0.,0.570111694143,
    1.),.UNSPECIFIED.);
#3015 = CARTESIAN_POINT('',(23.158055688856,-17.93849842133,
    31.319517406137));
#3016 = CARTESIAN_POINT('',(23.229697786487,-18.03708960799,
    31.68434117181));
#3017 = CARTESIAN_POINT('',(23.30168308039,-18.135664038,32.049102931703
    ));
#3018 = CARTESIAN_POINT('',(23.37399674738,-18.23422230916,
    32.413804897895));
#3019 = CARTESIAN_POINT('',(23.501390570857,-18.40707030597,
    33.053406258029));
#3020 = CARTESIAN_POINT('',(23.556334809269,-18.4813667648,
    33.328330567257));
#3021 = CARTESIAN_POINT('',(23.611452452534,-18.55565458758,
    33.6032229199));
#3022 = CARTESIAN_POINT('',(23.666738211922,-18.62993399755,
    33.878084142025));
#3023 = ORIENTED_EDGE('',*,*,#3024,.T.);
#3024 = EDGE_CURVE('',#3010,#3025,#3027,.T.);
#3025 = VERTEX_POINT('',#3026);
#3026 = CARTESIAN_POINT('',(21.274767468861,-19.80856442378,
    29.441433264112));
#3027 = B_SPLINE_CURVE_WITH_KNOTS('',5,(#3028,#3029,#3030,#3031,#3032,
    #3033,#3034,#3035,#3036,#3037,#3038,#3039,#3040,#3041,#3042,#3043,
    #3044,#3045,#3046,#3047,#3048,#3049,#3050,#3051,#3052,#3053,#3054,
    #3055,#3056,#3057),.UNSPECIFIED.,.F.,.F.,(6,4,4,4,4,4,4,6),(0.,
    3.780391155534E-02,0.353087901215,0.678783028908,0.842088283707,
    0.920748062506,0.959991913919,1.),.UNSPECIFIED.);
#3028 = CARTESIAN_POINT('',(23.158055688856,-17.93849842133,
    31.319517406137));
#3029 = CARTESIAN_POINT('',(23.146574409952,-17.95390039597,
    31.304049393623));
#3030 = CARTESIAN_POINT('',(23.135037924006,-17.96928184355,
    31.288601996182));
#3031 = CARTESIAN_POINT('',(23.123446354353,-17.98464261068,
    31.27317536786));
#3032 = CARTESIAN_POINT('',(23.11179981464,-17.99998256863,
    31.25776963794));
#3033 = CARTESIAN_POINT('',(23.002508880178,-18.14306218963,
    31.114076545348));
#3034 = CARTESIAN_POINT('',(22.901103431296,-18.26936748621,
    30.987229699167));
#3035 = CARTESIAN_POINT('',(22.795947867218,-18.3941446965,
    30.861917491136));
#3036 = CARTESIAN_POINT('',(22.687108390265,-18.51732163047,
    30.738212420813));
#3037 = CARTESIAN_POINT('',(22.458481322261,-18.76434407416,
    30.490130837796));
#3038 = CARTESIAN_POINT('',(22.338450967785,-18.88807723373,
    30.365867156986));
#3039 = CARTESIAN_POINT('',(22.214633905808,-19.00994730717,
    30.243474550508));
#3040 = CARTESIAN_POINT('',(22.087104436459,-19.12987529471,
    30.123032356877));
#3041 = CARTESIAN_POINT('',(21.890170142856,-19.3069011683,
    29.945247462928));
#3042 = CARTESIAN_POINT('',(21.82348809733,-19.36551209341,
    29.886385236221));
#3043 = CARTESIAN_POINT('',(21.755901150355,-19.42360486938,
    29.828043380281));
#3044 = CARTESIAN_POINT('',(21.6874188917,-19.48116946272,
    29.770231971609));
#3045 = CARTESIAN_POINT('',(21.584638346675,-19.56566385634,
    29.685375297819));
#3046 = CARTESIAN_POINT('',(21.551020215261,-19.59300703548,
    29.657914881409));
#3047 = CARTESIAN_POINT('',(21.517197693167,-19.62022420602,
    29.630581013881));
#3048 = CARTESIAN_POINT('',(21.483171869234,-19.64731423787,
    29.603374830165));
#3049 = CARTESIAN_POINT('',(21.431867261702,-19.68772738668,
    29.562788404972));
#3050 = CARTESIAN_POINT('',(21.414749760204,-19.70113943866,
    29.549318847165));
#3051 = CARTESIAN_POINT('',(21.397591603662,-19.71451206514,
    29.535888883889));
#3052 = CARTESIAN_POINT('',(21.380393061227,-19.72784517907,
    29.522498602578));
#3053 = CARTESIAN_POINT('',(21.345580036226,-19.75469108819,
    29.4955375883));
#3054 = CARTESIAN_POINT('',(21.327954032657,-19.7682099967,
    29.481960715801));
#3055 = CARTESIAN_POINT('',(21.31027645044,-19.78169532229,
    29.468417570205));
#3056 = CARTESIAN_POINT('',(21.29254759428,-19.79514682195,
    29.454908395576));
#3057 = CARTESIAN_POINT('',(21.274767468861,-19.80856442378,
    29.441433264112));
#3058 = ORIENTED_EDGE('',*,*,#3059,.T.);
#3059 = EDGE_CURVE('',#3025,#3060,#3062,.T.);
#3060 = VERTEX_POINT('',#3061);
#3061 = CARTESIAN_POINT('',(18.141244918326,-22.37006600245,
    30.121915857975));
#3062 = B_SPLINE_CURVE_WITH_KNOTS('',6,(#3063,#3064,#3065,#3066,#3067,
    #3068,#3069,#3070,#3071,#3072,#3073,#3074,#3075,#3076,#3077,#3078,
    #3079,#3080,#3081,#3082,#3083,#3084,#3085,#3086,#3087,#3088,#3089,
    #3090,#3091,#3092,#3093,#3094),.UNSPECIFIED.,.F.,.F.,(7,5,5,5,5,5,7)
  ,(0.,3.045814878701E-02,0.51497644763,0.757692459446,0.877223759396,
    0.938568928485,1.),.UNSPECIFIED.);
#3063 = CARTESIAN_POINT('',(21.274767468861,-19.80856442378,
    29.441433264112));
#3064 = CARTESIAN_POINT('',(21.265096648658,-19.82119354993,
    29.444788288599));
#3065 = CARTESIAN_POINT('',(21.252300843706,-19.83785067308,
    29.449213381466));
#3066 = CARTESIAN_POINT('',(21.239227767431,-19.85473790784,
    29.453699605253));
#3067 = CARTESIAN_POINT('',(21.227162630992,-19.87022874795,
    29.457814866062));
#3068 = CARTESIAN_POINT('',(21.215767423765,-19.8848090563,
    29.461688237107));
#3069 = CARTESIAN_POINT('',(21.000241416462,-20.15886551999,
    29.534493444345));
#3070 = CARTESIAN_POINT('',(20.785966614946,-20.408265951,
    29.600748586885));
#3071 = CARTESIAN_POINT('',(20.560464962011,-20.64846518221,
    29.664559359933));
#3072 = CARTESIAN_POINT('',(20.324076841872,-20.87870061242,
    29.725723172616));
#3073 = CARTESIAN_POINT('',(20.077231227621,-21.09821785503,
    29.784039616334));
#3074 = CARTESIAN_POINT('',(19.691836862108,-21.41051834765,
    29.867004643979));
#3075 = CARTESIAN_POINT('',(19.560720359436,-21.51187708079,
    29.893931370947));
#3076 = CARTESIAN_POINT('',(19.42718046561,-21.61027168332,
    29.920070653823));
#3077 = CARTESIAN_POINT('',(19.291290318786,-21.70561332825,
    29.945398895033));
#3078 = CARTESIAN_POINT('',(19.1531292803,-21.79781626574,
    29.969893314475));
#3079 = CARTESIAN_POINT('',(18.943666023047,-21.93061891736,
    30.005173360209));
#3080 = CARTESIAN_POINT('',(18.87401909904,-21.97365878425,
    30.01660723185));
#3081 = CARTESIAN_POINT('',(18.803852389759,-22.01590759865,
    30.027830954314));
#3082 = CARTESIAN_POINT('',(18.733176475194,-22.05735580329,
    30.03884198864));
#3083 = CARTESIAN_POINT('',(18.662002288209,-22.09799410877,
    30.049637867023));
#3084 = CARTESIAN_POINT('',(18.553563577472,-22.15824937011,
    30.065645140597));
#3085 = CARTESIAN_POINT('',(18.516657772433,-22.17846955405,
    30.071016787965));
#3086 = CARTESIAN_POINT('',(18.479625224456,-22.19847282759,
    30.076330811419));
#3087 = CARTESIAN_POINT('',(18.442467481847,-22.21825799456,
    30.081586893186));
#3088 = CARTESIAN_POINT('',(18.405186116196,-22.23782388038,
    30.086784721226));
#3089 = CARTESIAN_POINT('',(18.330326952095,-22.27654187338,
    30.097070453831));
#3090 = CARTESIAN_POINT('',(18.292748797224,-22.29569336729,
    30.102158195476));
#3091 = CARTESIAN_POINT('',(18.255049937852,-22.31462263329,
    30.107186900565));
#3092 = CARTESIAN_POINT('',(18.217231812135,-22.33332859001,
    30.112156281828));
#3093 = CARTESIAN_POINT('',(18.179296303353,-22.35181006295,
    30.117066027248));
#3094 = CARTESIAN_POINT('',(18.141244918326,-22.37006600245,
    30.121915857975));
#3095 = ORIENTED_EDGE('',*,*,#3096,.T.);
#3096 = EDGE_CURVE('',#3060,#3097,#3099,.T.);
#3097 = VERTEX_POINT('',#3098);
#3098 = CARTESIAN_POINT('',(18.697616039016,-23.06150157866,
    32.680482593863));
#3099 = B_SPLINE_CURVE_WITH_KNOTS('',4,(#3100,#3101,#3102,#3103,#3104,
    #3105,#3106,#3107),.UNSPECIFIED.,.F.,.F.,(5,3,5),(0.,0.577891407444,
    1.),.UNSPECIFIED.);
#3100 = CARTESIAN_POINT('',(18.141244918326,-22.37006600245,
    30.121915857975));
#3101 = CARTESIAN_POINT('',(18.221346302135,-22.46997486624,
    30.491615515199));
#3102 = CARTESIAN_POINT('',(18.30156018638,-22.56987762155,
    30.861292568798));
#3103 = CARTESIAN_POINT('',(18.381882079531,-22.6697744984,
    31.230947869914));
#3104 = CARTESIAN_POINT('',(18.521053310486,-22.84262913119,
    31.870573785637));
#3105 = CARTESIAN_POINT('',(18.579854150393,-22.91558953198,
    32.140554187152));
#3106 = CARTESIAN_POINT('',(18.63870888112,-22.98854698918,
    32.410523696329));
#3107 = CARTESIAN_POINT('',(18.697616039016,-23.06150157866,
    32.680482593863));
#3108 = ORIENTED_EDGE('',*,*,#3109,.F.);
#3109 = EDGE_CURVE('',#3110,#3097,#3112,.T.);
#3110 = VERTEX_POINT('',#3111);
#3111 = CARTESIAN_POINT('',(22.325859709726,-21.19143557621,
    34.558566735888));
#3112 = B_SPLINE_CURVE_WITH_KNOTS('',5,(#3113,#3114,#3115,#3116,#3117,
    #3118,#3119,#3120,#3121,#3122,#3123,#3124,#3125,#3126,#3127,#3128,
    #3129,#3130,#3131,#3132,#3133,#3134,#3135,#3136,#3137,#3138,#3139,
    #3140,#3141,#3142),.UNSPECIFIED.,.F.,.F.,(6,4,4,4,4,4,4,6),(0.,
    2.691154407862E-02,0.524526982479,0.766089128054,0.884600154824,
    0.941622228679,0.971717466267,1.),.UNSPECIFIED.);
#3113 = CARTESIAN_POINT('',(22.325859709726,-21.19143557621,
    34.558566735888));
#3114 = CARTESIAN_POINT('',(22.309348679173,-21.2040722875,
    34.545875843134));
#3115 = CARTESIAN_POINT('',(22.292792506118,-21.21667955625,
    34.533214519157));
#3116 = CARTESIAN_POINT('',(22.276191328132,-21.22925721352,
    34.520582933625));
#3117 = CARTESIAN_POINT('',(22.259545254465,-21.24180512522,
    34.507981221203));
#3118 = CARTESIAN_POINT('',(21.934226821992,-21.48579201172,
    34.262948210703));
#3119 = CARTESIAN_POINT('',(21.610284494344,-21.70704966703,
    34.040741885801));
#3120 = CARTESIAN_POINT('',(21.271699289769,-21.91728132083,
    33.829608837751));
#3121 = CARTESIAN_POINT('',(20.919229722391,-22.1156101442,
    33.630429654989));
#3122 = CARTESIAN_POINT('',(20.376311110903,-22.39115540685,
    33.353702957904));
#3123 = CARTESIAN_POINT('',(20.195818401206,-22.47817877022,
    33.266306471084));
#3124 = CARTESIAN_POINT('',(20.012357537572,-22.56207068386,
    33.182054860476));
#3125 = CARTESIAN_POINT('',(19.826037276304,-22.64272013952,
    33.101059610283));
#3126 = CARTESIAN_POINT('',(19.544221407447,-22.75793181139,
    32.985353954099));
#3127 = CARTESIAN_POINT('',(19.450807465307,-22.79504335647,
    32.948083288681));
#3128 = CARTESIAN_POINT('',(19.356747744982,-22.83133319639,
    32.911637851572));
#3129 = CARTESIAN_POINT('',(19.262056928165,-22.86678751152,
    32.876031521678));
#3130 = CARTESIAN_POINT('',(19.120893242897,-22.91804246289,
    32.824556808358));
#3131 = CARTESIAN_POINT('',(19.07489355757,-22.93449599129,
    32.808032733413));
#3132 = CARTESIAN_POINT('',(19.028753041621,-22.95075126918,
    32.791707759014));
#3133 = CARTESIAN_POINT('',(18.982473450487,-22.96680671915,
    32.775583469306));
#3134 = CARTESIAN_POINT('',(18.911558581884,-22.99102822855,
    32.751258107192));
#3135 = CARTESIAN_POINT('',(18.887042315577,-22.99933277803,
    32.74291795092));
#3136 = CARTESIAN_POINT('',(18.862508143743,-23.00757435886,
    32.73464103329));
#3137 = CARTESIAN_POINT('',(18.837956427117,-23.01575293061,
    32.726427394908));
#3138 = CARTESIAN_POINT('',(18.790298464106,-23.03149516073,
    32.710617668025));
#3139 = CARTESIAN_POINT('',(18.767176655454,-23.03907199949,
    32.703008342634));
#3140 = CARTESIAN_POINT('',(18.744021840884,-23.04659888426,
    32.69544918541));
#3141 = CARTESIAN_POINT('',(18.720835153695,-23.05407542612,
    32.68794058695));
#3142 = CARTESIAN_POINT('',(18.697616039016,-23.06150157866,
    32.680482593863));
#3143 = ORIENTED_EDGE('',*,*,#3144,.F.);
#3144 = EDGE_CURVE('',#3012,#3110,#3145,.T.);
#3145 = B_SPLINE_CURVE_WITH_KNOTS('',5,(#3146,#3147,#3148,#3149,#3150,
    #3151,#3152,#3153,#3154,#3155,#3156,#3157,#3158,#3159,#3160,#3161,
    #3162,#3163,#3164,#3165,#3166,#3167,#3168,#3169,#3170,#3171,#3172,
    #3173,#3174,#3175),.UNSPECIFIED.,.F.,.F.,(6,4,4,4,4,4,4,6),(0.,
    2.587608689293E-02,0.516826688672,0.761001315482,0.880317186265,
    0.942258061274,0.970829574768,1.),.UNSPECIFIED.);
#3146 = CARTESIAN_POINT('',(23.666738211922,-18.62993399755,
    33.878084142025));
#3147 = CARTESIAN_POINT('',(23.661912965505,-18.64410224506,
    33.881848045939));
#3148 = CARTESIAN_POINT('',(23.657060161656,-18.65826173148,
    33.885609622403));
#3149 = CARTESIAN_POINT('',(23.652179805309,-18.67241235905,
    33.889368845444));
#3150 = CARTESIAN_POINT('',(23.647271897275,-18.68655405132,
    33.893125694753));
#3151 = CARTESIAN_POINT('',(23.548695206598,-18.96882847392,
    33.968114065976));
#3152 = CARTESIAN_POINT('',(23.445135503869,-19.23373065588,
    34.038487367873));
#3153 = CARTESIAN_POINT('',(23.331663168339,-19.49488642974,
    34.107865407644));
#3154 = CARTESIAN_POINT('',(23.208309539294,-19.75175775836,
    34.176105251587));
#3155 = CARTESIAN_POINT('',(23.008919392815,-20.12912644219,
    34.276356144638));
#3156 = CARTESIAN_POINT('',(22.940265149185,-20.25327178119,
    34.309336308697));
#3157 = CARTESIAN_POINT('',(22.869193816361,-20.37614857534,
    34.34197947406));
#3158 = CARTESIAN_POINT('',(22.795717372247,-20.49768582971,
    34.374266780377));
#3159 = CARTESIAN_POINT('',(22.682778633156,-20.67651013726,
    34.421772832945));
#3160 = CARTESIAN_POINT('',(22.645135757909,-20.73487209904,
    34.437277136929));
#3161 = CARTESIAN_POINT('',(22.606923946916,-20.79288842513,
    34.452689620137));
#3162 = CARTESIAN_POINT('',(22.568145164821,-20.85055057792,
    34.468008014481));
#3163 = CARTESIAN_POINT('',(22.508377001323,-20.93759596905,
    34.491132292066));
#3164 = CARTESIAN_POINT('',(22.487800210116,-20.9672442233,
    34.499008578821));
#3165 = CARTESIAN_POINT('',(22.467071508159,-20.99679350193,
    34.506858571941));
#3166 = CARTESIAN_POINT('',(22.446191214773,-21.02624259521,
    34.514681950052));
#3167 = CARTESIAN_POINT('',(22.415458426461,-21.06912752089,
    34.52607466037));
#3168 = CARTESIAN_POINT('',(22.405726310208,-21.08264135695,
    34.529664714848));
#3169 = CARTESIAN_POINT('',(22.395963369059,-21.09613168558,
    34.533248524399));
#3170 = CARTESIAN_POINT('',(22.386169656369,-21.1095983959,
    34.536826059562));
#3171 = CARTESIAN_POINT('',(22.366314857556,-21.13676614837,
    34.544043381942));
#3172 = CARTESIAN_POINT('',(22.356251078314,-21.15046808773,
    34.54768340751));
#3173 = CARTESIAN_POINT('',(22.346153939706,-21.16414705361,
    34.551317329995));
#3174 = CARTESIAN_POINT('',(22.336023477072,-21.17780291991,
    34.5549451159));
#3175 = CARTESIAN_POINT('',(22.325859709726,-21.19143557621,
    34.558566735888));
#3176 = B_SPLINE_SURFACE_WITH_KNOTS('',8,1,(
    (#3177,#3178)
    ,(#3179,#3180)
    ,(#3181,#3182)
    ,(#3183,#3184)
    ,(#3185,#3186)
    ,(#3187,#3188)
    ,(#3189,#3190)
    ,(#3191,#3192)
    ,(#3193,#3194
    )),.UNSPECIFIED.,.F.,.F.,.F.,(9,9),(2,2),(4.712388980385,
    6.28318530718),(0.,1.),.PIECEWISE_BEZIER_KNOTS.);
#3177 = CARTESIAN_POINT('',(7.500000000112,-15.,0.));
#3178 = CARTESIAN_POINT('',(16.,-25.,37.));
#3179 = CARTESIAN_POINT('',(8.866090261422,-14.99999999999,0.));
#3180 = CARTESIAN_POINT('',(17.767145867644,-25.,36.999999999999));
#3181 = CARTESIAN_POINT('',(10.232180509515,-14.85781309689,0.));
#3182 = CARTESIAN_POINT('',(19.534292291539,-24.60345289935,
    37.000000000002));
#3183 = CARTESIAN_POINT('',(11.581005038281,-14.57343952804,0.));
#3184 = CARTESIAN_POINT('',(21.197619109013,-23.81036259284,
    36.999999999996));
#3185 = CARTESIAN_POINT('',(12.895297853429,-14.14939454249,0.));
#3186 = CARTESIAN_POINT('',(22.653328802022,-22.65332880202,
    37.000000000004));
#3187 = CARTESIAN_POINT('',(14.158251719435,-13.59071101306,0.));
#3188 = CARTESIAN_POINT('',(23.810362592841,-21.19761910901,
    36.999999999997));
#3189 = CARTESIAN_POINT('',(15.353975481346,-12.90482427222,0.));
#3190 = CARTESIAN_POINT('',(24.60345289935,-19.53429229153,
    37.000000000002));
#3191 = CARTESIAN_POINT('',(16.467911959196,-12.10135354801,0.));
#3192 = CARTESIAN_POINT('',(25.,-17.76714586764,37.));
#3193 = CARTESIAN_POINT('',(17.487178712789,-11.19179437618,0.));
#3194 = CARTESIAN_POINT('',(25.,-16.,37.));
#3195 = ADVANCED_FACE('',(#3196),#3201,.T.);
#3196 = FACE_BOUND('',#3197,.T.);
#3197 = EDGE_LOOP('',(#3198,#3199,#3200));
#3198 = ORIENTED_EDGE('',*,*,#826,.F.);
#3199 = ORIENTED_EDGE('',*,*,#2797,.T.);
#3200 = ORIENTED_EDGE('',*,*,#1928,.F.);
#3201 = B_SPLINE_SURFACE_WITH_KNOTS('',1,1,(
    (#3202,#3203)
    ,(#3204,#3205
    )),.UNSPECIFIED.,.F.,.F.,.F.,(2,2),(2,2),(3.499999999816,32.),(0.,1.
    ),.PIECEWISE_BEZIER_KNOTS.);
#3202 = CARTESIAN_POINT('',(-7.500000000112,-15.,0.));
#3203 = CARTESIAN_POINT('',(-12.50000000018,-25.,37.));
#3204 = CARTESIAN_POINT('',(7.500000000112,-15.,0.));
#3205 = CARTESIAN_POINT('',(16.,-25.,37.));
#3206 = ADVANCED_FACE('',(#3207),#3226,.F.);
#3207 = FACE_BOUND('',#3208,.F.);
#3208 = EDGE_LOOP('',(#3209,#3217,#3224,#3225));
#3209 = ORIENTED_EDGE('',*,*,#3210,.T.);
#3210 = EDGE_CURVE('',#892,#3211,#3213,.T.);
#3211 = VERTEX_POINT('',#3212);
#3212 = CARTESIAN_POINT('',(3.,-23.,-4.));
#3213 = LINE('',#3214,#3215);
#3214 = CARTESIAN_POINT('',(12.,-23.,-4.));
#3215 = VECTOR('',#3216,1.);
#3216 = DIRECTION('',(-1.,-0.,-0.));
#3217 = ORIENTED_EDGE('',*,*,#3218,.T.);
#3218 = EDGE_CURVE('',#3211,#3211,#3219,.T.);
#3219 = CIRCLE('',#3220,3.5);
#3220 = AXIS2_PLACEMENT_3D('',#3221,#3222,#3223);
#3221 = CARTESIAN_POINT('',(3.,-26.5,-4.));
#3222 = DIRECTION('',(1.,0.,0.));
#3223 = DIRECTION('',(0.,1.,0.));
#3224 = ORIENTED_EDGE('',*,*,#3210,.F.);
#3225 = ORIENTED_EDGE('',*,*,#891,.F.);
#3226 = CYLINDRICAL_SURFACE('',#3227,3.5);
#3227 = AXIS2_PLACEMENT_3D('',#3228,#3229,#3230);
#3228 = CARTESIAN_POINT('',(12.,-26.5,-4.));
#3229 = DIRECTION('',(1.,0.,0.));
#3230 = DIRECTION('',(0.,1.,0.));
#3231 = ADVANCED_FACE('',(#3232),#3253,.F.);
#3232 = FACE_BOUND('',#3233,.F.);
#3233 = EDGE_LOOP('',(#3234,#3243,#3249,#3250,#3251,#3252));
#3234 = ORIENTED_EDGE('',*,*,#3235,.F.);
#3235 = EDGE_CURVE('',#3236,#3236,#3238,.T.);
#3236 = VERTEX_POINT('',#3237);
#3237 = CARTESIAN_POINT('',(18.5,-15.5,26.));
#3238 = CIRCLE('',#3239,3.);
#3239 = AXIS2_PLACEMENT_3D('',#3240,#3241,#3242);
#3240 = CARTESIAN_POINT('',(15.5,-15.5,26.));
#3241 = DIRECTION('',(0.,0.,1.));
#3242 = DIRECTION('',(1.,0.,0.));
#3243 = ORIENTED_EDGE('',*,*,#3244,.T.);
#3244 = EDGE_CURVE('',#3236,#2806,#3245,.T.);
#3245 = LINE('',#3246,#3247);
#3246 = CARTESIAN_POINT('',(18.5,-15.5,26.));
#3247 = VECTOR('',#3248,1.);
#3248 = DIRECTION('',(-0.,-0.,-1.));
#3249 = ORIENTED_EDGE('',*,*,#2945,.T.);
#3250 = ORIENTED_EDGE('',*,*,#934,.F.);
#3251 = ORIENTED_EDGE('',*,*,#2805,.T.);
#3252 = ORIENTED_EDGE('',*,*,#3244,.F.);
#3253 = CYLINDRICAL_SURFACE('',#3254,3.);
#3254 = AXIS2_PLACEMENT_3D('',#3255,#3256,#3257);
#3255 = CARTESIAN_POINT('',(15.5,-15.5,26.));
#3256 = DIRECTION('',(0.,0.,1.));
#3257 = DIRECTION('',(1.,0.,0.));
#3258 = ADVANCED_FACE('',(#3259),#3269,.T.);
#3259 = FACE_BOUND('',#3260,.T.);
#3260 = EDGE_LOOP('',(#3261,#3262,#3263,#3264));
#3261 = ORIENTED_EDGE('',*,*,#1110,.T.);
#3262 = ORIENTED_EDGE('',*,*,#2231,.T.);
#3263 = ORIENTED_EDGE('',*,*,#2196,.F.);
#3264 = ORIENTED_EDGE('',*,*,#3265,.F.);
#3265 = EDGE_CURVE('',#1102,#2197,#3266,.T.);
#3266 = B_SPLINE_CURVE_WITH_KNOTS('',1,(#3267,#3268),.UNSPECIFIED.,.F.,
  .F.,(2,2),(0.,1.),.PIECEWISE_BEZIER_KNOTS.);
#3267 = CARTESIAN_POINT('',(9.513148127658,14.864293949465,0.));
#3268 = CARTESIAN_POINT('',(16.,25.,37.));
#3269 = B_SPLINE_SURFACE_WITH_KNOTS('',4,1,(
    (#3270,#3271)
    ,(#3272,#3273)
    ,(#3274,#3275)
    ,(#3276,#3277)
    ,(#3278,#3279
    )),.UNSPECIFIED.,.F.,.F.,.F.,(5,5),(2,2),(0.,3.499999999812),(0.,1.)
  ,.PIECEWISE_BEZIER_KNOTS.);
#3270 = CARTESIAN_POINT('',(9.513148127658,14.864293949465,0.));
#3271 = CARTESIAN_POINT('',(16.,25.,37.));
#3272 = CARTESIAN_POINT('',(9.01290487838,14.932044477279,0.));
#3273 = CARTESIAN_POINT('',(15.125000000047,25.,37.));
#3274 = CARTESIAN_POINT('',(8.509621066615,14.977348112163,0.));
#3275 = CARTESIAN_POINT('',(14.250000000094,25.,37.));
#3276 = CARTESIAN_POINT('',(8.004810303561,14.999999999996,0.));
#3277 = CARTESIAN_POINT('',(13.375000000141,25.,37.));
#3278 = CARTESIAN_POINT('',(7.500000000113,15.,0.));
#3279 = CARTESIAN_POINT('',(12.500000000188,25.,37.));
#3280 = ADVANCED_FACE('',(#3281,#3494),#3671,.T.);
#3281 = FACE_BOUND('',#3282,.T.);
#3282 = EDGE_LOOP('',(#3283,#3290,#3291,#3354,#3485,#3486,#3487));
#3283 = ORIENTED_EDGE('',*,*,#3284,.F.);
#3284 = EDGE_CURVE('',#1014,#3285,#3287,.T.);
#3285 = VERTEX_POINT('',#3286);
#3286 = CARTESIAN_POINT('',(25.,16.,37.));
#3287 = B_SPLINE_CURVE_WITH_KNOTS('',1,(#3288,#3289),.UNSPECIFIED.,.F.,
  .F.,(2,2),(0.,1.),.PIECEWISE_BEZIER_KNOTS.);
#3288 = CARTESIAN_POINT('',(17.487178712789,11.191794376185,0.));
#3289 = CARTESIAN_POINT('',(25.,16.,37.));
#3290 = ORIENTED_EDGE('',*,*,#1022,.T.);
#3291 = ORIENTED_EDGE('',*,*,#3292,.T.);
#3292 = EDGE_CURVE('',#1023,#3293,#3295,.T.);
#3293 = VERTEX_POINT('',#3294);
#3294 = CARTESIAN_POINT('',(18.5,15.5,13.591618389167));
#3295 = B_SPLINE_CURVE_WITH_KNOTS('',8,(#3296,#3297,#3298,#3299,#3300,
    #3301,#3302,#3303,#3304,#3305,#3306,#3307,#3308,#3309,#3310,#3311,
    #3312,#3313,#3314,#3315,#3316,#3317,#3318,#3319,#3320,#3321,#3322,
    #3323,#3324,#3325,#3326,#3327,#3328,#3329,#3330,#3331,#3332,#3333,
    #3334,#3335,#3336,#3337,#3338,#3339,#3340,#3341,#3342,#3343,#3344,
    #3345,#3346,#3347,#3348,#3349,#3350,#3351,#3352,#3353),
  .UNSPECIFIED.,.F.,.F.,(9,7,7,7,7,7,7,7,9),(0.,9.619432377578E-02,
    0.194290821814,0.578614364075,0.789219858784,0.89526105212,
    0.949866714446,0.976495823782,1.),.UNSPECIFIED.);
#3296 = CARTESIAN_POINT('',(15.77279465618,12.512428565614,0.));
#3297 = CARTESIAN_POINT('',(15.844654773559,12.51899010111,
    0.159882454146));
#3298 = CARTESIAN_POINT('',(15.91339952287,12.527258939303,
    0.320509633292));
#3299 = CARTESIAN_POINT('',(15.979484374606,12.536992430303,
    0.481731959034));
#3300 = CARTESIAN_POINT('',(16.043227572041,12.548023807144,
    0.643440205106));
#3301 = CARTESIAN_POINT('',(16.104877609553,12.560225812018,
    0.805551177828));
#3302 = CARTESIAN_POINT('',(16.164638875027,12.573497041398,
    0.968002370767));
#3303 = CARTESIAN_POINT('',(16.222679350694,12.587758002252,
    1.130750382578));
#3304 = CARTESIAN_POINT('',(16.336725736292,12.618430030524,
    1.460008946432));
#3305 = CARTESIAN_POINT('',(16.392664862488,12.634877023318,
    1.626519209792));
#3306 = CARTESIAN_POINT('',(16.447111872066,12.652215478464,
    1.793260341229));
#3307 = CARTESIAN_POINT('',(16.500187974916,12.670391248795,
    1.960200840176));
#3308 = CARTESIAN_POINT('',(16.551993730623,12.689361147082,
    2.127314740124));
#3309 = CARTESIAN_POINT('',(16.602615011053,12.709089929653,
    2.294580684839));
#3310 = CARTESIAN_POINT('',(16.652126559011,12.729548527946,
    2.461981381967));
#3311 = CARTESIAN_POINT('',(16.890476060197,12.833633998727,
    3.285823177889));
#3312 = CARTESIAN_POINT('',(17.064289787967,12.927381816638,
    3.943893651037));
#3313 = CARTESIAN_POINT('',(17.225964322199,13.030553326764,
    4.602995508185));
#3314 = CARTESIAN_POINT('',(17.37710954767,13.142892671527,
    5.262678420552));
#3315 = CARTESIAN_POINT('',(17.518925724636,13.264375097474,
    5.922565876064));
#3316 = CARTESIAN_POINT('',(17.651907017427,13.395381891152,
    6.582383973475));
#3317 = CARTESIAN_POINT('',(17.776238905466,13.536526037624,
    7.241909749816));
#3318 = CARTESIAN_POINT('',(17.954771569992,13.772268740872,
    8.262151710757));
#3319 = CARTESIAN_POINT('',(18.015262561291,13.859059169301,
    8.623141636923));
#3320 = CARTESIAN_POINT('',(18.072987075493,13.949347176535,
    8.983915512966));
#3321 = CARTESIAN_POINT('',(18.127838913214,14.043323611504,
    9.344422613792));
#3322 = CARTESIAN_POINT('',(18.179662765409,14.141210681199,
    9.70460055178));
#3323 = CARTESIAN_POINT('',(18.228244775487,14.243268433196,
    10.064374809183));
#3324 = CARTESIAN_POINT('',(18.27329329425,14.349806900311,
    10.42365800677));
#3325 = CARTESIAN_POINT('',(18.335112261237,14.517293002213,
    10.962952037436));
#3326 = CARTESIAN_POINT('',(18.354817651045,14.574612967729,
    11.143402394466));
#3327 = CARTESIAN_POINT('',(18.373474512383,14.633212224884,
    11.323686699793));
#3328 = CARTESIAN_POINT('',(18.391024867252,14.693142674564,
    11.503789027711));
#3329 = CARTESIAN_POINT('',(18.407402299875,14.754460756236,
    11.683690664112));
#3330 = CARTESIAN_POINT('',(18.422530012209,14.817228506588,
    11.863369963808));
#3331 = CARTESIAN_POINT('',(18.436318879479,14.881514618176,
    12.042802207856));
#3332 = CARTESIAN_POINT('',(18.455023371727,14.981320701732,
    12.314216065646));
#3333 = CARTESIAN_POINT('',(18.460998736607,15.015668700954,
    12.406399441302));
#3334 = CARTESIAN_POINT('',(18.466577372997,15.05044995377,
    12.49850568529));
#3335 = CARTESIAN_POINT('',(18.471744003407,15.08567540572,
    12.590530469379));
#3336 = CARTESIAN_POINT('',(18.476482134531,15.121356574526,
    12.682469023169));
#3337 = CARTESIAN_POINT('',(18.480773891593,15.157505634764,
    12.774316117598));
#3338 = CARTESIAN_POINT('',(18.484599852695,15.194135502543,
    12.86606604844));
#3339 = CARTESIAN_POINT('',(18.489567201608,15.24936408986,
    13.002405174865));
#3340 = CARTESIAN_POINT('',(18.491061386216,15.267381943068,
    13.046569750405));
#3341 = CARTESIAN_POINT('',(18.492423950613,15.285315120322,
    13.090218101192));
#3342 = CARTESIAN_POINT('',(18.493657299895,15.303165183007,
    13.133361481943));
#3343 = CARTESIAN_POINT('',(18.494763730626,15.320933613368,
    13.176010647336));
#3344 = CARTESIAN_POINT('',(18.495745430842,15.338621814516,
    13.218175852014));
#3345 = CARTESIAN_POINT('',(18.496604480044,15.356231110421,
    13.259866850581));
#3346 = CARTESIAN_POINT('',(18.497994570547,15.389237039295,
    13.337481056962));
#3347 = CARTESIAN_POINT('',(18.498558416576,15.404796512216,
    13.373849587195));
#3348 = CARTESIAN_POINT('',(18.499032745013,15.420442169758,
    13.410197968269));
#3349 = CARTESIAN_POINT('',(18.499415859658,15.436175033474,
    13.446525683641));
#3350 = CARTESIAN_POINT('',(18.499706001998,15.451996153448,
    13.482832184112));
#3351 = CARTESIAN_POINT('',(18.499901346425,15.467906612032,
    13.519116877892));
#3352 = CARTESIAN_POINT('',(18.49999999903,15.48390751927,
    13.555379146883));
#3353 = CARTESIAN_POINT('',(18.5,15.5,13.591618389167));
#3354 = ORIENTED_EDGE('',*,*,#3355,.T.);
#3355 = EDGE_CURVE('',#3293,#1032,#3356,.T.);
#3356 = B_SPLINE_CURVE_WITH_KNOTS('',8,(#3357,#3358,#3359,#3360,#3361,
    #3362,#3363,#3364,#3365,#3366,#3367,#3368,#3369,#3370,#3371,#3372,
    #3373,#3374,#3375,#3376,#3377,#3378,#3379,#3380,#3381,#3382,#3383,
    #3384,#3385,#3386,#3387,#3388,#3389,#3390,#3391,#3392,#3393,#3394,
    #3395,#3396,#3397,#3398,#3399,#3400,#3401,#3402,#3403,#3404,#3405,
    #3406,#3407,#3408,#3409,#3410,#3411,#3412,#3413,#3414,#3415,#3416,
    #3417,#3418,#3419,#3420,#3421,#3422,#3423,#3424,#3425,#3426,#3427,
    #3428,#3429,#3430,#3431,#3432,#3433,#3434,#3435,#3436,#3437,#3438,
    #3439,#3440,#3441,#3442,#3443,#3444,#3445,#3446,#3447,#3448,#3449,
    #3450,#3451,#3452,#3453,#3454,#3455,#3456,#3457,#3458,#3459,#3460,
    #3461,#3462,#3463,#3464,#3465,#3466,#3467,#3468,#3469,#3470,#3471,
    #3472,#3473,#3474,#3475,#3476,#3477,#3478,#3479,#3480,#3481,#3482,
    #3483,#3484),.UNSPECIFIED.,.F.,.F.,(9,7,7,7,7,7,7,7,7,7,7,7,7,7,7,7,
    7,7,9),(0.,5.755271551977E-02,0.101275794601,0.151607330102,
    0.168752984575,0.179377992942,0.18797716611,0.199285284017,
    0.205454023079,0.218412318691,0.242603031445,0.274531044757,
    0.31676878497,0.377101172358,0.541162937748,0.688333398523,
    0.853166190898,0.976113911688,1.),.UNSPECIFIED.);
#3357 = CARTESIAN_POINT('',(18.5,15.5,13.591618389166));
#3358 = CARTESIAN_POINT('',(18.5,15.568484660635,13.745841438497));
#3359 = CARTESIAN_POINT('',(18.498213064939,15.638624391916,
    13.899638903835));
#3360 = CARTESIAN_POINT('',(18.494489001997,15.71051053131,
    14.052972289132));
#3361 = CARTESIAN_POINT('',(18.488650798992,15.784242678794,
    14.20578565389));
#3362 = CARTESIAN_POINT('',(18.480493204149,15.859928920331,
    14.358005582077));
#3363 = CARTESIAN_POINT('',(18.469773557747,15.937689866505,
    14.509539630214));
#3364 = CARTESIAN_POINT('',(18.456194875612,16.017666506297,
    14.660273254648));
#3365 = CARTESIAN_POINT('',(18.426607741231,16.162605249686,
    14.923862904194));
#3366 = CARTESIAN_POINT('',(18.411968648365,16.226548146004,
    15.037099968825));
#3367 = CARTESIAN_POINT('',(18.395299730895,16.291940977179,
    15.149725288123));
#3368 = CARTESIAN_POINT('',(18.376406889242,16.358868535584,
    15.261660816566));
#3369 = CARTESIAN_POINT('',(18.35506607631,16.4274193667,15.372802012582
    ));
#3370 = CARTESIAN_POINT('',(18.331012539898,16.497689900551,
    15.48301506015));
#3371 = CARTESIAN_POINT('',(18.303919330436,16.569793341623,
    15.59213088631));
#3372 = CARTESIAN_POINT('',(18.238192742387,16.729149995004,
    15.824035094367));
#3373 = CARTESIAN_POINT('',(18.198529953296,16.816810552013,
    15.946053565636));
#3374 = CARTESIAN_POINT('',(18.153684030839,16.907284657377,
    16.066029234006));
#3375 = CARTESIAN_POINT('',(18.102782805698,17.000906356825,
    16.183594999758));
#3376 = CARTESIAN_POINT('',(18.044849047359,17.097882325528,
    16.298035786949));
#3377 = CARTESIAN_POINT('',(17.978521495839,17.198358684469,
    16.408128845303));
#3378 = CARTESIAN_POINT('',(17.902315609761,17.302325907924,
    16.51229791152));
#3379 = CARTESIAN_POINT('',(17.78312660049,17.446688390777,
    16.640569711955));
#3380 = CARTESIAN_POINT('',(17.751400739179,17.483761071946,
    16.672142003332));
#3381 = CARTESIAN_POINT('',(17.718137486859,17.521220369013,
    16.702585010368));
#3382 = CARTESIAN_POINT('',(17.68324350746,17.559042446231,
    16.731760069703));
#3383 = CARTESIAN_POINT('',(17.646630612505,17.597183193906,
    16.759499486743));
#3384 = CARTESIAN_POINT('',(17.608219235797,17.635577542173,
    16.785609491238));
#3385 = CARTESIAN_POINT('',(17.567943827049,17.674138725867,
    16.809874796867));
#3386 = CARTESIAN_POINT('',(17.499619326937,17.736689208941,
    16.845815689042));
#3387 = CARTESIAN_POINT('',(17.472749679104,17.760639292187,
    16.858767402098));
#3388 = CARTESIAN_POINT('',(17.445145944349,17.784577671553,
    16.870863520767));
#3389 = CARTESIAN_POINT('',(17.416808971936,17.808468428538,
    16.882044266128));
#3390 = CARTESIAN_POINT('',(17.387747493737,17.832270154785,
    16.892248908404));
#3391 = CARTESIAN_POINT('',(17.35797988095,17.855936302035,
    16.901418211798));
#3392 = CARTESIAN_POINT('',(17.327535900814,17.879415532074,
    16.90949687933));
#3393 = CARTESIAN_POINT('',(17.271306476158,17.921458168116,
    16.922052057284));
#3394 = CARTESIAN_POINT('',(17.245738051276,17.940106483952,
    16.926922119391));
#3395 = CARTESIAN_POINT('',(17.219778193676,17.958565838735,
    16.931019875151));
#3396 = CARTESIAN_POINT('',(17.193455355615,17.976805226347,
    16.93432298933));
#3397 = CARTESIAN_POINT('',(17.166801715238,17.994794047133,
    16.936813776218));
#3398 = CARTESIAN_POINT('',(17.139853445195,18.012502345038,
    16.938479875545));
#3399 = CARTESIAN_POINT('',(17.11265098125,18.02990104472,
    16.939314928399));
#3400 = CARTESIAN_POINT('',(17.049192263998,18.069398000107,
    16.939324940273));
#3401 = CARTESIAN_POINT('',(17.012775349521,18.091255079538,
    16.937893999233));
#3402 = CARTESIAN_POINT('',(16.97609360624,18.112467585287,
    16.93502633255));
#3403 = CARTESIAN_POINT('',(16.939247190893,18.132984760404,
    16.930742213021));
#3404 = CARTESIAN_POINT('',(16.902331045638,18.152769261905,
    16.92507912317));
#3405 = CARTESIAN_POINT('',(16.865434585515,18.171795489995,
    16.918088594722));
#3406 = CARTESIAN_POINT('',(16.828641385901,18.190047917293,
    16.909833048059));
#3407 = CARTESIAN_POINT('',(16.772056222092,18.217050370079,
    16.895227295226));
#3408 = CARTESIAN_POINT('',(16.752135177044,18.226349969796,
    16.889715840634));
#3409 = CARTESIAN_POINT('',(16.73227689322,18.235417683511,
    16.883859209437));
#3410 = CARTESIAN_POINT('',(16.712491422099,18.244253909009,
    16.877668746377));
#3411 = CARTESIAN_POINT('',(16.692787743814,18.252859859534,
    16.871156040522));
#3412 = CARTESIAN_POINT('',(16.673173802727,18.26123744776,
    16.864332766369));
#3413 = CARTESIAN_POINT('',(16.653656542995,18.269389169768,
    16.857210524944));
#3414 = CARTESIAN_POINT('',(16.593458875103,18.293973578227,
    16.83423528384));
#3415 = CARTESIAN_POINT('',(16.55313323431,18.309643660224,
    16.817402327022));
#3416 = CARTESIAN_POINT('',(16.513314158398,18.324359060619,
    16.799406110815));
#3417 = CARTESIAN_POINT('',(16.474037818743,18.338156255482,
    16.780346811916));
#3418 = CARTESIAN_POINT('',(16.43532840346,18.351075651988,
    16.76031858086));
#3419 = CARTESIAN_POINT('',(16.397199099407,18.363159869055,
    16.739407635529));
#3420 = CARTESIAN_POINT('',(16.359653074176,18.374452017979,
    16.717690354655));
#3421 = CARTESIAN_POINT('',(16.253670970574,18.404673858988,
    16.653304652659));
#3422 = CARTESIAN_POINT('',(16.186710566991,18.421728224118,
    16.608818749152));
#3423 = CARTESIAN_POINT('',(16.121734864737,18.436444082674,
    16.562186105132));
#3424 = CARTESIAN_POINT('',(16.058675358408,18.449065573317,
    16.51374734958));
#3425 = CARTESIAN_POINT('',(15.997454946468,18.459804449568,
    16.463780328222));
#3426 = CARTESIAN_POINT('',(15.937982936032,18.468846702265,
    16.412505525855));
#3427 = CARTESIAN_POINT('',(15.880153525757,18.476355324053,
    16.360087878937));
#3428 = CARTESIAN_POINT('',(15.74953284116,18.490538611103,
    16.236085386225));
#3429 = CARTESIAN_POINT('',(15.677928823339,18.496172709497,
    16.163787116318));
#3430 = CARTESIAN_POINT('',(15.608799475714,18.499692412081,
    16.090034342357));
#3431 = CARTESIAN_POINT('',(15.541959732308,18.501348593564,
    16.015059294355));
#3432 = CARTESIAN_POINT('',(15.477252659626,18.501344740533,
    15.939045384803));
#3433 = CARTESIAN_POINT('',(15.41453459131,18.499851827361,
    15.862135596254));
#3434 = CARTESIAN_POINT('',(15.353668436641,18.497015429867,
    15.784436130358));
#3435 = CARTESIAN_POINT('',(15.216284208551,18.487583613764,
    15.60227200515));
#3436 = CARTESIAN_POINT('',(15.141087830264,18.480072851193,
    15.497306577217));
#3437 = CARTESIAN_POINT('',(15.068656596754,18.470705435903,
    15.391312602259));
#3438 = CARTESIAN_POINT('',(14.998770620281,18.459702029917,
    15.284444325349));
#3439 = CARTESIAN_POINT('',(14.9312471221,18.447240726461,
    15.176824581249));
#3440 = CARTESIAN_POINT('',(14.865925524742,18.433470141832,
    15.0685499906));
#3441 = CARTESIAN_POINT('',(14.802660071125,18.418516183064,
    14.959693439997));
#3442 = CARTESIAN_POINT('',(14.653701771853,18.379579966491,
    14.694051751662));
#3443 = CARTESIAN_POINT('',(14.570029026691,18.354479733787,
    14.536744207363));
#3444 = CARTESIAN_POINT('',(14.48992972123,18.327489997341,
    14.378548732347));
#3445 = CARTESIAN_POINT('',(14.41311103374,18.298848554325,
    14.219599709622));
#3446 = CARTESIAN_POINT('',(14.339331545647,18.268744839837,
    14.060004478529));
#3447 = CARTESIAN_POINT('',(14.268382574377,18.237334921889,
    13.899847361225));
#3448 = CARTESIAN_POINT('',(14.200078627937,18.204749446585,
    13.739191623009));
#3449 = CARTESIAN_POINT('',(13.95526828176,18.07957678159,
    13.139967062705));
#3450 = CARTESIAN_POINT('',(13.79470913505,17.980192049644,
    12.698666913969));
#3451 = CARTESIAN_POINT('',(13.649270620129,17.875103282794,
    12.255053844507));
#3452 = CARTESIAN_POINT('',(13.517060023722,17.765446980146,
    11.809743167323));
#3453 = CARTESIAN_POINT('',(13.396565626759,17.652063022831,
    11.363195007969));
#3454 = CARTESIAN_POINT('',(13.286699067178,17.5354745554,
    10.915705579891));
#3455 = CARTESIAN_POINT('',(13.186572584402,17.416048911605,
    10.46743355764));
#3456 = CARTESIAN_POINT('',(13.013819396237,17.184507805909,
    9.615590837496));
#3457 = CARTESIAN_POINT('',(12.939445499267,17.072937332951,
    9.212284716259));
#3458 = CARTESIAN_POINT('',(12.871907477632,16.959463268154,
    8.808585433523));
#3459 = CARTESIAN_POINT('',(12.81085613883,16.844195969826,
    8.404590020109));
#3460 = CARTESIAN_POINT('',(12.756040495207,16.727195906149,
    8.000385604275));
#3461 = CARTESIAN_POINT('',(12.707289016527,16.608485544783,
    7.596049735243));
#3462 = CARTESIAN_POINT('',(12.664503698686,16.488053912154,
    7.19165061044));
#3463 = CARTESIAN_POINT('',(12.586409318858,16.22898816399,
    6.334310238145));
#3464 = CARTESIAN_POINT('',(12.552616505561,16.089915143854,
    5.88140352177));
#3465 = CARTESIAN_POINT('',(12.526261422014,15.948565733452,
    5.428599097263));
#3466 = CARTESIAN_POINT('',(12.507439505777,15.804829839735,
    4.97599227945));
#3467 = CARTESIAN_POINT('',(12.496386576027,15.658549913668,
    4.523704286869));
#3468 = CARTESIAN_POINT('',(12.493484017317,15.509520085998,
    4.071882824935));
#3469 = CARTESIAN_POINT('',(12.499315751832,15.357463297186,
    3.620706668275));
#3470 = CARTESIAN_POINT('',(12.526421989821,15.085969148907,
    2.834519650499));
#3471 = CARTESIAN_POINT('',(12.543393480412,14.968091494576,
    2.499211336163));
#3472 = CARTESIAN_POINT('',(12.566149030024,14.84813051255,
    2.164498846545));
#3473 = CARTESIAN_POINT('',(12.595220824948,14.725858913752,
    1.830489991116));
#3474 = CARTESIAN_POINT('',(12.631259718659,14.601026608901,
    1.497371228065));
#3475 = CARTESIAN_POINT('',(12.675237785699,14.47327592216,
    1.165446338962));
#3476 = CARTESIAN_POINT('',(12.728367976664,14.342178982228,
    0.83511963848));
#3477 = CARTESIAN_POINT('',(12.805576072888,14.1805574279,0.443320507943
    ));
#3478 = CARTESIAN_POINT('',(12.818570146821,14.154106899166,
    0.379672488064));
#3479 = CARTESIAN_POINT('',(12.832015812884,14.12749126669,
    0.316117697457));
#3480 = CARTESIAN_POINT('',(12.845931771008,14.100703877538,
    0.252662536963));
#3481 = CARTESIAN_POINT('',(12.860338546942,14.073737502519,
    0.189314312333));
#3482 = CARTESIAN_POINT('',(12.875258909987,14.046584163306,
    0.126081334952));
#3483 = CARTESIAN_POINT('',(12.890718290726,14.019234959573,
    6.29730225664E-02));
#3484 = CARTESIAN_POINT('',(12.906745198751,13.991679896109,0.));
#3485 = ORIENTED_EDGE('',*,*,#1101,.T.);
#3486 = ORIENTED_EDGE('',*,*,#3265,.T.);
#3487 = ORIENTED_EDGE('',*,*,#3488,.F.);
#3488 = EDGE_CURVE('',#3285,#2197,#3489,.T.);
#3489 = CIRCLE('',#3490,9.);
#3490 = AXIS2_PLACEMENT_3D('',#3491,#3492,#3493);
#3491 = CARTESIAN_POINT('',(16.,16.,37.));
#3492 = DIRECTION('',(0.,0.,1.));
#3493 = DIRECTION('',(1.,0.,0.));
#3494 = FACE_BOUND('',#3495,.T.);
#3495 = EDGE_LOOP('',(#3496,#3511,#3543,#3580,#3590,#3646));
#3496 = ORIENTED_EDGE('',*,*,#3497,.F.);
#3497 = EDGE_CURVE('',#3498,#3500,#3502,.T.);
#3498 = VERTEX_POINT('',#3499);
#3499 = CARTESIAN_POINT('',(18.231207172275,22.381999084841,
    30.133873974592));
#3500 = VERTEX_POINT('',#3501);
#3501 = CARTESIAN_POINT('',(18.791207452706,23.057112087087,
    32.696796004667));
#3502 = B_SPLINE_CURVE_WITH_KNOTS('',4,(#3503,#3504,#3505,#3506,#3507,
    #3508,#3509,#3510),.UNSPECIFIED.,.F.,.F.,(5,3,5),(0.,0.571344174317,
    1.),.UNSPECIFIED.);
#3503 = CARTESIAN_POINT('',(18.231207172275,22.381999084841,
    30.133873974592));
#3504 = CARTESIAN_POINT('',(18.311242718218,22.478427006335,
    30.499941941718));
#3505 = CARTESIAN_POINT('',(18.391259466942,22.574855940686,
    30.866013753934));
#3506 = CARTESIAN_POINT('',(18.471258108078,22.671285850336,
    31.232089268669));
#3507 = CARTESIAN_POINT('',(18.611245813466,22.84006476715,
    31.872822305471));
#3508 = CARTESIAN_POINT('',(18.67124251917,22.912413362883,
    32.147478265635));
#3509 = CARTESIAN_POINT('',(18.731229649762,22.984762474013,
    32.42213618239));
#3510 = CARTESIAN_POINT('',(18.791207452706,23.057112087087,
    32.696796004667));
#3511 = ORIENTED_EDGE('',*,*,#3512,.T.);
#3512 = EDGE_CURVE('',#3498,#3513,#3515,.T.);
#3513 = VERTEX_POINT('',#3514);
#3514 = CARTESIAN_POINT('',(21.346137044539,19.824886997754,
    29.437077969925));
#3515 = B_SPLINE_CURVE_WITH_KNOTS('',6,(#3516,#3517,#3518,#3519,#3520,
    #3521,#3522,#3523,#3524,#3525,#3526,#3527,#3528,#3529,#3530,#3531,
    #3532,#3533,#3534,#3535,#3536,#3537,#3538,#3539,#3540,#3541,#3542),
  .UNSPECIFIED.,.F.,.F.,(7,5,5,5,5,7),(0.,2.354054561738E-02,
    0.905263072557,0.953505216974,0.976025061838,1.),.UNSPECIFIED.);
#3516 = CARTESIAN_POINT('',(18.231207172275,22.381999084841,
    30.133873974592));
#3517 = CARTESIAN_POINT('',(18.245736727526,22.375081361354,
    30.131988941038));
#3518 = CARTESIAN_POINT('',(18.260249008287,22.368129989294,
    30.130094738471));
#3519 = CARTESIAN_POINT('',(18.274743999847,22.361145011832,
    30.128191378656));
#3520 = CARTESIAN_POINT('',(18.289221638209,22.354126486319,
    30.126278877221));
#3521 = CARTESIAN_POINT('',(18.303681810085,22.347074484297,
    30.124357253661));
#3522 = CARTESIAN_POINT('',(18.859076782384,22.074602275351,
    30.050110392314));
#3523 = CARTESIAN_POINT('',(19.375392535694,21.762331697053,
    29.965018740512));
#3524 = CARTESIAN_POINT('',(19.861858385348,21.406703913734,
    29.868112539249));
#3525 = CARTESIAN_POINT('',(20.314697714224,21.012144746946,
    29.760597795405));
#3526 = CARTESIAN_POINT('',(20.731100543972,20.583367341796,
    29.643758809618));
#3527 = CARTESIAN_POINT('',(21.129786287022,20.100176915552,
    29.512092638157));
#3528 = CARTESIAN_POINT('',(21.150353510348,20.075023129984,
    29.5052383992));
#3529 = CARTESIAN_POINT('',(21.170805732304,20.049781945678,
    29.498360344669));
#3530 = CARTESIAN_POINT('',(21.191142656181,20.024454127076,
    29.491458682869));
#3531 = CARTESIAN_POINT('',(21.211363992985,19.999040437589,
    29.484533621825));
#3532 = CARTESIAN_POINT('',(21.240854865751,19.961638582996,
    29.474341865673));
#3533 = CARTESIAN_POINT('',(21.250215543093,19.949716318443,
    29.471093128025));
#3534 = CARTESIAN_POINT('',(21.259551455765,19.937774924432,
    29.467839177727));
#3535 = CARTESIAN_POINT('',(21.268862566405,19.925814479602,
    29.464580036208));
#3536 = CARTESIAN_POINT('',(21.278148837979,19.913835062724,
    29.461315724932));
#3537 = CARTESIAN_POINT('',(21.297270043797,19.889063185987,
    29.454565553586));
#3538 = CARTESIAN_POINT('',(21.307101087254,19.876268950006,
    29.451079209535));
#3539 = CARTESIAN_POINT('',(21.316903342426,19.863454117276,
    29.447587253006));
#3540 = CARTESIAN_POINT('',(21.326676779822,19.850618775913,
    29.444089708012));
#3541 = CARTESIAN_POINT('',(21.336421362195,19.837763029634,
    29.440586602814));
#3542 = CARTESIAN_POINT('',(21.346137044539,19.824886997754,
    29.437077969925));
#3543 = ORIENTED_EDGE('',*,*,#3544,.T.);
#3544 = EDGE_CURVE('',#3513,#3545,#3547,.T.);
#3545 = VERTEX_POINT('',#3546);
#3546 = CARTESIAN_POINT('',(23.190231225907,17.942887912913,
    31.303203995333));
#3547 = B_SPLINE_CURVE_WITH_KNOTS('',7,(#3548,#3549,#3550,#3551,#3552,
    #3553,#3554,#3555,#3556,#3557,#3558,#3559,#3560,#3561,#3562,#3563,
    #3564,#3565,#3566,#3567,#3568,#3569,#3570,#3571,#3572,#3573,#3574,
    #3575,#3576,#3577,#3578,#3579),.UNSPECIFIED.,.F.,.F.,(8,6,6,6,6,8),(
    0.,5.624658386176E-02,0.852378967934,0.92661655248,0.961329261598,1.
    ),.UNSPECIFIED.);
#3548 = CARTESIAN_POINT('',(21.346137044539,19.824886997754,
    29.437077969925));
#3549 = CARTESIAN_POINT('',(21.355054930651,19.81800379681,
    29.443903116931));
#3550 = CARTESIAN_POINT('',(21.371988861813,19.804916886963,
    29.456879649839));
#3551 = CARTESIAN_POINT('',(21.390791248582,19.790301550613,
    29.471371718275));
#3552 = CARTESIAN_POINT('',(21.408032422266,19.77678251639,
    29.484776730958));
#3553 = CARTESIAN_POINT('',(21.422951557085,19.765048394008,
    29.496411886012));
#3554 = CARTESIAN_POINT('',(21.437182155883,19.753828241709,
    29.507537405882));
#3555 = CARTESIAN_POINT('',(21.701855767709,19.54382574542,
    29.715768709967));
#3556 = CARTESIAN_POINT('',(21.938938371539,19.341219319566,
    29.916666323174));
#3557 = CARTESIAN_POINT('',(22.165589805346,19.132523823308,
    30.123601650661));
#3558 = CARTESIAN_POINT('',(22.381515266378,18.918107187756,
    30.336209864506));
#3559 = CARTESIAN_POINT('',(22.586430372769,18.698332883542,
    30.554130559639));
#3560 = CARTESIAN_POINT('',(22.780061004794,18.473559983988,
    30.777007691218));
#3561 = CARTESIAN_POINT('',(22.979121903212,18.222750623037,
    31.025701688817));
#3562 = CARTESIAN_POINT('',(22.996000226423,18.201317659583,
    31.046953883478));
#3563 = CARTESIAN_POINT('',(23.012777898965,18.179844628868,
    31.068245807467));
#3564 = CARTESIAN_POINT('',(23.029454704523,18.158331821927,
    31.089577172204));
#3565 = CARTESIAN_POINT('',(23.046030427258,18.136779529863,
    31.110947689039));
#3566 = CARTESIAN_POINT('',(23.062504851807,18.115188043848,
    31.132357069259));
#3567 = CARTESIAN_POINT('',(23.086533563465,18.083443514196,
    31.163833860839));
#3568 = CARTESIAN_POINT('',(23.094169505498,18.073317780616,
    31.17387419248));
#3569 = CARTESIAN_POINT('',(23.101785539187,18.063180479879,
    31.183925993719));
#3570 = CARTESIAN_POINT('',(23.109381614333,18.053031637622,
    31.193989239135));
#3571 = CARTESIAN_POINT('',(23.116957680728,18.042871279629,
    31.204063903162));
#3572 = CARTESIAN_POINT('',(23.12451368816,18.032699431821,
    31.214149960096));
#3573 = CARTESIAN_POINT('',(23.140444746487,18.011171682243,
    31.235496141442));
#3574 = CARTESIAN_POINT('',(23.148812123175,17.999816838464,
    31.246755216784));
#3575 = CARTESIAN_POINT('',(23.15715168801,17.988451625734,
    31.258024573624));
#3576 = CARTESIAN_POINT('',(23.165463411566,17.977076083473,
    31.269304172874));
#3577 = CARTESIAN_POINT('',(23.173747263459,17.965690253715,
    31.280593972855));
#3578 = CARTESIAN_POINT('',(23.182003212342,17.954294181107,
    31.291893929296));
#3579 = CARTESIAN_POINT('',(23.190231225907,17.942887912913,
    31.303203995333));
#3580 = ORIENTED_EDGE('',*,*,#3581,.F.);
#3581 = EDGE_CURVE('',#3582,#3545,#3584,.T.);
#3582 = VERTEX_POINT('',#3583);
#3583 = CARTESIAN_POINT('',(23.69196297467,18.618000915159,
    33.866126025408));
#3584 = B_SPLINE_CURVE_WITH_KNOTS('',4,(#3585,#3586,#3587,#3588,#3589),
  .UNSPECIFIED.,.F.,.F.,(5,5),(0.,1.),.PIECEWISE_BEZIER_KNOTS.);
#3585 = CARTESIAN_POINT('',(23.69196297467,18.618000915159,
    33.866126025408));
#3586 = CARTESIAN_POINT('',(23.565607041816,18.449266531897,
    33.225562050702));
#3587 = CARTESIAN_POINT('',(23.43983110571,18.280504434483,
    32.584892865151));
#3588 = CARTESIAN_POINT('',(23.314685094388,18.111712439825,
    31.944110181113));
#3589 = CARTESIAN_POINT('',(23.190231225907,17.942887912913,
    31.303203995333));
#3590 = ORIENTED_EDGE('',*,*,#3591,.F.);
#3591 = EDGE_CURVE('',#3592,#3582,#3594,.T.);
#3592 = VERTEX_POINT('',#3593);
#3593 = CARTESIAN_POINT('',(22.373326167288,21.175113002246,
    34.562922030075));
#3594 = B_SPLINE_CURVE_WITH_KNOTS('',8,(#3595,#3596,#3597,#3598,#3599,
    #3600,#3601,#3602,#3603,#3604,#3605,#3606,#3607,#3608,#3609,#3610,
    #3611,#3612,#3613,#3614,#3615,#3616,#3617,#3618,#3619,#3620,#3621,
    #3622,#3623,#3624,#3625,#3626,#3627,#3628,#3629,#3630,#3631,#3632,
    #3633,#3634,#3635,#3636,#3637,#3638,#3639,#3640,#3641,#3642,#3643,
    #3644,#3645),.UNSPECIFIED.,.F.,.F.,(9,7,7,7,7,7,7,9),(0.,
    6.126706182534E-02,0.530691828893,0.766481930797,0.882160563811,
    0.940025006027,0.968957227137,1.),.UNSPECIFIED.);
#3595 = CARTESIAN_POINT('',(22.373326167288,21.175113002246,
    34.562922030075));
#3596 = CARTESIAN_POINT('',(22.386515808438,21.157219721275,
    34.558046230241));
#3597 = CARTESIAN_POINT('',(22.399652725005,21.139290345249,
    34.553160594744));
#3598 = CARTESIAN_POINT('',(22.412737187756,21.121324711847,
    34.548265079354));
#3599 = CARTESIAN_POINT('',(22.425768449568,21.103323813962,
    34.543359954628));
#3600 = CARTESIAN_POINT('',(22.438747301035,21.085286871082,
    34.538445007881));
#3601 = CARTESIAN_POINT('',(22.451672982214,21.067214908805,
    34.533520518581));
#3602 = CARTESIAN_POINT('',(22.464545805613,21.049107698472,
    34.528586424421));
#3603 = CARTESIAN_POINT('',(22.575590090751,20.891961755492,
    34.485765202085));
#3604 = CARTESIAN_POINT('',(22.670702077715,20.750907982772,
    34.447328988917));
#3605 = CARTESIAN_POINT('',(22.762675174305,20.607897813189,
    34.40835967064));
#3606 = CARTESIAN_POINT('',(22.851486579864,20.463023756984,
    34.368882455678));
#3607 = CARTESIAN_POINT('',(22.937116787804,20.316377129059,
    34.328922226733));
#3608 = CARTESIAN_POINT('',(23.019549299471,20.168047887538,
    34.288503496796));
#3609 = CARTESIAN_POINT('',(23.098770338018,20.018124472323,
    34.24765036515));
#3610 = CARTESIAN_POINT('',(23.212942153231,19.790630570227,
    34.185659792712));
#3611 = CARTESIAN_POINT('',(23.250302613285,19.714187181927,
    34.164829478773));
#3612 = CARTESIAN_POINT('',(23.286848521028,19.637374483757,
    34.143898530356));
#3613 = CARTESIAN_POINT('',(23.322578590061,19.560203381032,
    34.122869919085));
#3614 = CARTESIAN_POINT('',(23.357491668991,19.482684679377,
    34.101746589422));
#3615 = CARTESIAN_POINT('',(23.391586741437,19.404829084727,
    34.080531458663));
#3616 = CARTESIAN_POINT('',(23.424862926026,19.326647203323,
    34.059227416938));
#3617 = CARTESIAN_POINT('',(23.473242661245,19.209638585931,
    34.027343348374));
#3618 = CARTESIAN_POINT('',(23.488968567343,19.171051625484,
    34.016828658773));
#3619 = CARTESIAN_POINT('',(23.504497105037,19.132389900787,
    34.006293596411));
#3620 = CARTESIAN_POINT('',(23.519828191066,19.093654646494,
    33.995738497725));
#3621 = CARTESIAN_POINT('',(23.534961748556,19.054847091496,
    33.985163697578));
#3622 = CARTESIAN_POINT('',(23.549897707023,19.015968458927,
    33.974569529267));
#3623 = CARTESIAN_POINT('',(23.564636002369,18.977019966163,
    33.963956324518));
#3624 = CARTESIAN_POINT('',(23.586450022396,18.918485779516,
    33.948006148694));
#3625 = CARTESIAN_POINT('',(23.593674408058,18.898950447948,
    33.942682901013));
#3626 = CARTESIAN_POINT('',(23.600849707138,18.879397004169,
    33.937354717876));
#3627 = CARTESIAN_POINT('',(23.607975893567,18.859825622241,
    33.932021646712));
#3628 = CARTESIAN_POINT('',(23.615052941945,18.840236476236,
    33.926683734957));
#3629 = CARTESIAN_POINT('',(23.622080827538,18.820629740235,
    33.921341030044));
#3630 = CARTESIAN_POINT('',(23.629059526276,18.801005588326,
    33.915993579412));
#3631 = CARTESIAN_POINT('',(23.639453759003,18.771543497743,
    33.907965356046));
#3632 = CARTESIAN_POINT('',(23.642906200681,18.761718490426,
    33.90528810702));
#3633 = CARTESIAN_POINT('',(23.64634633687,18.751889194417,
    33.902609689354));
#3634 = CARTESIAN_POINT('',(23.649774164686,18.742055631474,
    33.899930108977));
#3635 = CARTESIAN_POINT('',(23.653189681286,18.73221782336,
    33.897249371819));
#3636 = CARTESIAN_POINT('',(23.656592883868,18.722375791834,
    33.89456748381));
#3637 = CARTESIAN_POINT('',(23.659983769673,18.712529558656,
    33.891884450879));
#3638 = CARTESIAN_POINT('',(23.666987362426,18.692110163194,
    33.886320301678));
#3639 = CARTESIAN_POINT('',(23.670598119102,18.681536624633,
    33.883439082876));
#3640 = CARTESIAN_POINT('',(23.674194605961,18.670958549423,
    33.880556627867));
#3641 = CARTESIAN_POINT('',(23.677776822715,18.660375958629,
    33.877672942392));
#3642 = CARTESIAN_POINT('',(23.681344768841,18.649788874867,
    33.874788032612));
#3643 = CARTESIAN_POINT('',(23.684898443579,18.639197322301,
    33.871901905114));
#3644 = CARTESIAN_POINT('',(23.688437845933,18.628601326644,
    33.869014566903));
#3645 = CARTESIAN_POINT('',(23.69196297467,18.618000915159,
    33.866126025408));
#3646 = ORIENTED_EDGE('',*,*,#3647,.F.);
#3647 = EDGE_CURVE('',#3500,#3592,#3648,.T.);
#3648 = B_SPLINE_CURVE_WITH_KNOTS('',6,(#3649,#3650,#3651,#3652,#3653,
    #3654,#3655,#3656,#3657,#3658,#3659,#3660,#3661,#3662,#3663,#3664,
    #3665,#3666,#3667,#3668,#3669,#3670),.UNSPECIFIED.,.F.,.F.,(7,5,5,5,
    7),(0.,0.895104343607,0.948974759764,0.974181674078,1.),
  .UNSPECIFIED.);
#3649 = CARTESIAN_POINT('',(18.791207452706,23.057112087087,
    32.696796004667));
#3650 = CARTESIAN_POINT('',(19.399745293585,22.859866490972,
    32.892378002167));
#3651 = CARTESIAN_POINT('',(19.986179057166,22.628179093107,
    33.122111314153));
#3652 = CARTESIAN_POINT('',(20.546978631351,22.36525914458,
    33.382813756836));
#3653 = CARTESIAN_POINT('',(21.079289489875,22.074162335403,
    33.671455412347));
#3654 = CARTESIAN_POINT('',(21.580878751014,21.757741864255,
    33.985207146308));
#3655 = CARTESIAN_POINT('',(22.078201172513,21.398073019873,
    34.341842490308));
#3656 = CARTESIAN_POINT('',(22.106314775518,21.377573139695,
    34.362169471455));
#3657 = CARTESIAN_POINT('',(22.134310088022,21.356991250797,
    34.38257776965));
#3658 = CARTESIAN_POINT('',(22.162186704614,21.336327913795,
    34.403066829003));
#3659 = CARTESIAN_POINT('',(22.189944223907,21.315583686864,
    34.423636096047));
#3660 = CARTESIAN_POINT('',(22.230514565916,21.285014947653,
    34.453947013977));
#3661 = CARTESIAN_POINT('',(22.243427171073,21.275248320165,
    34.46363126828));
#3662 = CARTESIAN_POINT('',(22.25631997324,21.265459268142,
    34.473337757987));
#3663 = CARTESIAN_POINT('',(22.269192881512,21.255647816681,
    34.483066458211));
#3664 = CARTESIAN_POINT('',(22.282045804851,21.245813991105,
    34.492817343843));
#3665 = CARTESIAN_POINT('',(22.30802276914,21.225862574307,
    34.512600487433));
#3666 = CARTESIAN_POINT('',(22.321139126322,21.215749031652,
    34.522628730969));
#3667 = CARTESIAN_POINT('',(22.334227688461,21.205617240748,
    34.532675068845));
#3668 = CARTESIAN_POINT('',(22.347288414679,21.195467260427,
    34.542739442726));
#3669 = CARTESIAN_POINT('',(22.360321258388,21.185299156598,
    34.55282178726));
#3670 = CARTESIAN_POINT('',(22.373326167288,21.175113002246,
    34.562922030075));
#3671 = B_SPLINE_SURFACE_WITH_KNOTS('',8,1,(
    (#3672,#3673)
    ,(#3674,#3675)
    ,(#3676,#3677)
    ,(#3678,#3679)
    ,(#3680,#3681)
    ,(#3682,#3683)
    ,(#3684,#3685)
    ,(#3686,#3687)
    ,(#3688,#3689
    )),.UNSPECIFIED.,.F.,.F.,.F.,(9,9),(2,2),(2.E-16,1.570796326795),(0.
    ,1.),.PIECEWISE_BEZIER_KNOTS.);
#3672 = CARTESIAN_POINT('',(17.487178712789,11.191794376185,0.));
#3673 = CARTESIAN_POINT('',(25.,16.,37.));
#3674 = CARTESIAN_POINT('',(16.656236396369,11.933299190799,0.));
#3675 = CARTESIAN_POINT('',(25.,17.767145867644,37.));
#3676 = CARTESIAN_POINT('',(15.762376003857,12.604296604528,0.));
#3677 = CARTESIAN_POINT('',(24.60345289935,19.534292291539,
    37.000000000001));
#3678 = CARTESIAN_POINT('',(14.81257626124,13.198558622276,0.));
#3679 = CARTESIAN_POINT('',(23.810362592842,21.197619109015,
    36.999999999999));
#3680 = CARTESIAN_POINT('',(13.814558711968,13.710684860848,0.));
#3681 = CARTESIAN_POINT('',(22.65332880202,22.65332880202,
    37.000000000001));
#3682 = CARTESIAN_POINT('',(12.7766589569,14.136215601591,0.));
#3683 = CARTESIAN_POINT('',(21.197619109015,23.810362592842,
    36.999999999999));
#3684 = CARTESIAN_POINT('',(11.707684278609,14.471715279662,0.));
#3685 = CARTESIAN_POINT('',(19.534292291538,24.60345289935,37.));
#3686 = CARTESIAN_POINT('',(10.61675765006,14.714826409921,0.));
#3687 = CARTESIAN_POINT('',(17.767145867644,25.,37.));
#3688 = CARTESIAN_POINT('',(9.513148127658,14.864293949465,0.));
#3689 = CARTESIAN_POINT('',(16.,25.,37.));
#3690 = ADVANCED_FACE('',(#3691),#3702,.T.);
#3691 = FACE_BOUND('',#3692,.T.);
#3692 = EDGE_LOOP('',(#3693,#3694,#3695,#3701));
#3693 = ORIENTED_EDGE('',*,*,#1013,.T.);
#3694 = ORIENTED_EDGE('',*,*,#3284,.T.);
#3695 = ORIENTED_EDGE('',*,*,#3696,.F.);
#3696 = EDGE_CURVE('',#2994,#3285,#3697,.T.);
#3697 = LINE('',#3698,#3699);
#3698 = CARTESIAN_POINT('',(25.,-16.,37.));
#3699 = VECTOR('',#3700,1.);
#3700 = DIRECTION('',(0.,1.,0.));
#3701 = ORIENTED_EDGE('',*,*,#2993,.F.);
#3702 = B_SPLINE_SURFACE_WITH_KNOTS('',8,1,(
    (#3703,#3704)
    ,(#3705,#3706)
    ,(#3707,#3708)
    ,(#3709,#3710)
    ,(#3711,#3712)
    ,(#3713,#3714)
    ,(#3715,#3716)
    ,(#3717,#3718)
    ,(#3719,#3720
    )),.UNSPECIFIED.,.F.,.F.,.F.,(9,9),(2,2),(0.,32.),(0.,1.),
  .PIECEWISE_BEZIER_KNOTS.);
#3703 = CARTESIAN_POINT('',(17.487178712789,-11.19179437618,0.));
#3704 = CARTESIAN_POINT('',(25.,-16.,37.));
#3705 = CARTESIAN_POINT('',(19.843652579671,-9.088956810598,0.));
#3706 = CARTESIAN_POINT('',(25.,-12.,37.));
#3707 = CARTESIAN_POINT('',(21.694114866868,-6.419071987289,0.));
#3708 = CARTESIAN_POINT('',(25.,-8.,37.));
#3709 = CARTESIAN_POINT('',(22.879372910391,-3.324215269275,0.));
#3710 = CARTESIAN_POINT('',(25.,-4.,37.));
#3711 = CARTESIAN_POINT('',(23.288100031606,-2.1672E-13,0.));
#3712 = CARTESIAN_POINT('',(25.,0.,37.));
#3713 = CARTESIAN_POINT('',(22.87937291039,3.324215269274,0.));
#3714 = CARTESIAN_POINT('',(25.,4.,37.));
#3715 = CARTESIAN_POINT('',(21.694114866869,6.419071987289,0.));
#3716 = CARTESIAN_POINT('',(25.,8.,37.));
#3717 = CARTESIAN_POINT('',(19.843652579671,9.088956810598,0.));
#3718 = CARTESIAN_POINT('',(25.,12.,37.));
#3719 = CARTESIAN_POINT('',(17.487178712789,11.191794376185,0.));
#3720 = CARTESIAN_POINT('',(25.,16.,37.));
#3721 = ADVANCED_FACE('',(#3722),#3743,.F.);
#3722 = FACE_BOUND('',#3723,.F.);
#3723 = EDGE_LOOP('',(#3724,#3733,#3739,#3740,#3741,#3742));
#3724 = ORIENTED_EDGE('',*,*,#3725,.F.);
#3725 = EDGE_CURVE('',#3726,#3726,#3728,.T.);
#3726 = VERTEX_POINT('',#3727);
#3727 = CARTESIAN_POINT('',(18.5,15.5,26.));
#3728 = CIRCLE('',#3729,3.);
#3729 = AXIS2_PLACEMENT_3D('',#3730,#3731,#3732);
#3730 = CARTESIAN_POINT('',(15.5,15.5,26.));
#3731 = DIRECTION('',(0.,0.,1.));
#3732 = DIRECTION('',(1.,0.,0.));
#3733 = ORIENTED_EDGE('',*,*,#3734,.T.);
#3734 = EDGE_CURVE('',#3726,#3293,#3735,.T.);
#3735 = LINE('',#3736,#3737);
#3736 = CARTESIAN_POINT('',(18.5,15.5,26.));
#3737 = VECTOR('',#3738,1.);
#3738 = DIRECTION('',(-0.,-0.,-1.));
#3739 = ORIENTED_EDGE('',*,*,#3355,.T.);
#3740 = ORIENTED_EDGE('',*,*,#1031,.F.);
#3741 = ORIENTED_EDGE('',*,*,#3292,.T.);
#3742 = ORIENTED_EDGE('',*,*,#3734,.F.);
#3743 = CYLINDRICAL_SURFACE('',#3744,3.);
#3744 = AXIS2_PLACEMENT_3D('',#3745,#3746,#3747);
#3745 = CARTESIAN_POINT('',(15.5,15.5,26.));
#3746 = DIRECTION('',(0.,0.,1.));
#3747 = DIRECTION('',(1.,0.,0.));
#3748 = ADVANCED_FACE('',(#3749),#3774,.T.);
#3749 = FACE_BOUND('',#3750,.T.);
#3750 = EDGE_LOOP('',(#3751,#3761,#3767,#3768));
#3751 = ORIENTED_EDGE('',*,*,#3752,.F.);
#3752 = EDGE_CURVE('',#3753,#3755,#3757,.T.);
#3753 = VERTEX_POINT('',#3754);
#3754 = CARTESIAN_POINT('',(10.5,-9.154569845681,-6.511890672823));
#3755 = VERTEX_POINT('',#3756);
#3756 = CARTESIAN_POINT('',(10.5,-7.401923788647,-4.523781345646));
#3757 = LINE('',#3758,#3759);
#3758 = CARTESIAN_POINT('',(10.5,-9.154569845681,-6.511890672823));
#3759 = VECTOR('',#3760,1.);
#3760 = DIRECTION('',(0.,0.661288917719,0.750131300042));
#3761 = ORIENTED_EDGE('',*,*,#3762,.T.);
#3762 = EDGE_CURVE('',#3753,#1130,#3763,.T.);
#3763 = LINE('',#3764,#3765);
#3764 = CARTESIAN_POINT('',(10.5,-9.154569845681,-6.511890672823));
#3765 = VECTOR('',#3766,1.);
#3766 = DIRECTION('',(1.,0.,0.));
#3767 = ORIENTED_EDGE('',*,*,#1127,.F.);
#3768 = ORIENTED_EDGE('',*,*,#3769,.F.);
#3769 = EDGE_CURVE('',#3755,#1128,#3770,.T.);
#3770 = LINE('',#3771,#3772);
#3771 = CARTESIAN_POINT('',(10.5,-7.401923788647,-4.523781345646));
#3772 = VECTOR('',#3773,1.);
#3773 = DIRECTION('',(1.,0.,0.));
#3774 = PLANE('',#3775);
#3775 = AXIS2_PLACEMENT_3D('',#3776,#3777,#3778);
#3776 = CARTESIAN_POINT('',(10.5,-9.154569845681,-6.511890672823));
#3777 = DIRECTION('',(0.,-0.750131300042,0.661288917719));
#3778 = DIRECTION('',(0.,0.661288917719,0.750131300042));
#3779 = ADVANCED_FACE('',(#3780),#3798,.T.);
#3780 = FACE_BOUND('',#3781,.T.);
#3781 = EDGE_LOOP('',(#3782,#3790,#3796,#3797));
#3782 = ORIENTED_EDGE('',*,*,#3783,.F.);
#3783 = EDGE_CURVE('',#3784,#3753,#3786,.T.);
#3784 = VERTEX_POINT('',#3785);
#3785 = CARTESIAN_POINT('',(10.5,-11.75264605703,-5.988109327177));
#3786 = LINE('',#3787,#3788);
#3787 = CARTESIAN_POINT('',(10.5,-11.75264605703,-5.988109327177));
#3788 = VECTOR('',#3789,1.);
#3789 = DIRECTION('',(0.,0.980277220869,-0.197627351965));
#3790 = ORIENTED_EDGE('',*,*,#3791,.T.);
#3791 = EDGE_CURVE('',#3784,#1280,#3792,.T.);
#3792 = LINE('',#3793,#3794);
#3793 = CARTESIAN_POINT('',(10.5,-11.75264605703,-5.988109327177));
#3794 = VECTOR('',#3795,1.);
#3795 = DIRECTION('',(1.,0.,0.));
#3796 = ORIENTED_EDGE('',*,*,#1290,.F.);
#3797 = ORIENTED_EDGE('',*,*,#3762,.F.);
#3798 = PLANE('',#3799);
#3799 = AXIS2_PLACEMENT_3D('',#3800,#3801,#3802);
#3800 = CARTESIAN_POINT('',(10.5,-11.75264605703,-5.988109327177));
#3801 = DIRECTION('',(0.,0.197627351965,0.980277220869));
#3802 = DIRECTION('',(0.,0.980277220869,-0.197627351965));
#3803 = ADVANCED_FACE('',(#3804),#3822,.T.);
#3804 = FACE_BOUND('',#3805,.T.);
#3805 = EDGE_LOOP('',(#3806,#3814,#3820,#3821));
#3806 = ORIENTED_EDGE('',*,*,#3807,.F.);
#3807 = EDGE_CURVE('',#3808,#3784,#3810,.T.);
#3808 = VERTEX_POINT('',#3809);
#3809 = CARTESIAN_POINT('',(10.5,-12.59807621135,-3.476218654354));
#3810 = LINE('',#3811,#3812);
#3811 = CARTESIAN_POINT('',(10.5,-12.59807621135,-3.476218654354));
#3812 = VECTOR('',#3813,1.);
#3813 = DIRECTION('',(0.,0.31898830315,-0.947758652007));
#3814 = ORIENTED_EDGE('',*,*,#3815,.T.);
#3815 = EDGE_CURVE('',#3808,#1231,#3816,.T.);
#3816 = LINE('',#3817,#3818);
#3817 = CARTESIAN_POINT('',(10.5,-12.59807621135,-3.476218654354));
#3818 = VECTOR('',#3819,1.);
#3819 = DIRECTION('',(1.,0.,0.));
#3820 = ORIENTED_EDGE('',*,*,#1279,.T.);
#3821 = ORIENTED_EDGE('',*,*,#3791,.F.);
#3822 = PLANE('',#3823);
#3823 = AXIS2_PLACEMENT_3D('',#3824,#3825,#3826);
#3824 = CARTESIAN_POINT('',(10.5,-12.59807621135,-3.476218654354));
#3825 = DIRECTION('',(0.,0.947758652007,0.31898830315));
#3826 = DIRECTION('',(0.,0.31898830315,-0.947758652007));
#3827 = ADVANCED_FACE('',(#3828),#3846,.T.);
#3828 = FACE_BOUND('',#3829,.T.);
#3829 = EDGE_LOOP('',(#3830,#3838,#3844,#3845));
#3830 = ORIENTED_EDGE('',*,*,#3831,.F.);
#3831 = EDGE_CURVE('',#3832,#3808,#3834,.T.);
#3832 = VERTEX_POINT('',#3833);
#3833 = CARTESIAN_POINT('',(10.5,-10.84543015431,-1.488109327177));
#3834 = LINE('',#3835,#3836);
#3835 = CARTESIAN_POINT('',(10.5,-10.84543015431,-1.488109327177));
#3836 = VECTOR('',#3837,1.);
#3837 = DIRECTION('',(0.,-0.661288917719,-0.750131300042));
#3838 = ORIENTED_EDGE('',*,*,#3839,.T.);
#3839 = EDGE_CURVE('',#3832,#1189,#3840,.T.);
#3840 = LINE('',#3841,#3842);
#3841 = CARTESIAN_POINT('',(10.5,-10.84543015431,-1.488109327177));
#3842 = VECTOR('',#3843,1.);
#3843 = DIRECTION('',(1.,0.,0.));
#3844 = ORIENTED_EDGE('',*,*,#1230,.T.);
#3845 = ORIENTED_EDGE('',*,*,#3815,.F.);
#3846 = PLANE('',#3847);
#3847 = AXIS2_PLACEMENT_3D('',#3848,#3849,#3850);
#3848 = CARTESIAN_POINT('',(10.5,-10.84543015431,-1.488109327177));
#3849 = DIRECTION('',(0.,0.750131300042,-0.661288917719));
#3850 = DIRECTION('',(0.,-0.661288917719,-0.750131300042));
#3851 = ADVANCED_FACE('',(#3852),#3870,.T.);
#3852 = FACE_BOUND('',#3853,.T.);
#3853 = EDGE_LOOP('',(#3854,#3862,#3868,#3869));
#3854 = ORIENTED_EDGE('',*,*,#3855,.F.);
#3855 = EDGE_CURVE('',#3856,#3832,#3858,.T.);
#3856 = VERTEX_POINT('',#3857);
#3857 = CARTESIAN_POINT('',(10.5,-8.247353942966,-2.011890672823));
#3858 = LINE('',#3859,#3860);
#3859 = CARTESIAN_POINT('',(10.5,-8.247353942966,-2.011890672823));
#3860 = VECTOR('',#3861,1.);
#3861 = DIRECTION('',(0.,-0.980277220869,0.197627351965));
#3862 = ORIENTED_EDGE('',*,*,#3863,.T.);
#3863 = EDGE_CURVE('',#3856,#1179,#3864,.T.);
#3864 = LINE('',#3865,#3866);
#3865 = CARTESIAN_POINT('',(10.5,-8.247353942966,-2.011890672823));
#3866 = VECTOR('',#3867,1.);
#3867 = DIRECTION('',(1.,0.,0.));
#3868 = ORIENTED_EDGE('',*,*,#1188,.T.);
#3869 = ORIENTED_EDGE('',*,*,#3839,.F.);
#3870 = PLANE('',#3871);
#3871 = AXIS2_PLACEMENT_3D('',#3872,#3873,#3874);
#3872 = CARTESIAN_POINT('',(10.5,-8.247353942966,-2.011890672823));
#3873 = DIRECTION('',(0.,-0.197627351965,-0.980277220869));
#3874 = DIRECTION('',(0.,-0.980277220869,0.197627351965));
#3875 = ADVANCED_FACE('',(#3876),#3887,.T.);
#3876 = FACE_BOUND('',#3877,.T.);
#3877 = EDGE_LOOP('',(#3878,#3884,#3885,#3886));
#3878 = ORIENTED_EDGE('',*,*,#3879,.F.);
#3879 = EDGE_CURVE('',#3755,#3856,#3880,.T.);
#3880 = LINE('',#3881,#3882);
#3881 = CARTESIAN_POINT('',(10.5,-7.401923788647,-4.523781345646));
#3882 = VECTOR('',#3883,1.);
#3883 = DIRECTION('',(0.,-0.31898830315,0.947758652007));
#3884 = ORIENTED_EDGE('',*,*,#3769,.T.);
#3885 = ORIENTED_EDGE('',*,*,#1178,.F.);
#3886 = ORIENTED_EDGE('',*,*,#3863,.F.);
#3887 = PLANE('',#3888);
#3888 = AXIS2_PLACEMENT_3D('',#3889,#3890,#3891);
#3889 = CARTESIAN_POINT('',(10.5,-7.401923788647,-4.523781345646));
#3890 = DIRECTION('',(0.,-0.947758652007,-0.31898830315));
#3891 = DIRECTION('',(0.,-0.31898830315,0.947758652007));
#3892 = ADVANCED_FACE('',(#3893),#3918,.T.);
#3893 = FACE_BOUND('',#3894,.T.);
#3894 = EDGE_LOOP('',(#3895,#3905,#3911,#3912));
#3895 = ORIENTED_EDGE('',*,*,#3896,.F.);
#3896 = EDGE_CURVE('',#3897,#3899,#3901,.T.);
#3897 = VERTEX_POINT('',#3898);
#3898 = CARTESIAN_POINT('',(10.5,11.32517422421,-6.295269085213));
#3899 = VERTEX_POINT('',#3900);
#3900 = CARTESIAN_POINT('',(10.5,12.650348448421,-4.));
#3901 = LINE('',#3902,#3903);
#3902 = CARTESIAN_POINT('',(10.5,11.32517422421,-6.295269085213));
#3903 = VECTOR('',#3904,1.);
#3904 = DIRECTION('',(0.,0.5,0.866025403784));
#3905 = ORIENTED_EDGE('',*,*,#3906,.T.);
#3906 = EDGE_CURVE('',#3897,#1320,#3907,.T.);
#3907 = LINE('',#3908,#3909);
#3908 = CARTESIAN_POINT('',(10.5,11.32517422421,-6.295269085213));
#3909 = VECTOR('',#3910,1.);
#3910 = DIRECTION('',(1.,0.,0.));
#3911 = ORIENTED_EDGE('',*,*,#1317,.F.);
#3912 = ORIENTED_EDGE('',*,*,#3913,.F.);
#3913 = EDGE_CURVE('',#3899,#1318,#3914,.T.);
#3914 = LINE('',#3915,#3916);
#3915 = CARTESIAN_POINT('',(10.5,12.650348448421,-4.));
#3916 = VECTOR('',#3917,1.);
#3917 = DIRECTION('',(1.,0.,0.));
#3918 = PLANE('',#3919);
#3919 = AXIS2_PLACEMENT_3D('',#3920,#3921,#3922);
#3920 = CARTESIAN_POINT('',(10.5,11.32517422421,-6.295269085213));
#3921 = DIRECTION('',(0.,-0.866025403784,0.5));
#3922 = DIRECTION('',(0.,0.5,0.866025403784));
#3923 = ADVANCED_FACE('',(#3924),#3942,.T.);
#3924 = FACE_BOUND('',#3925,.T.);
#3925 = EDGE_LOOP('',(#3926,#3934,#3940,#3941));
#3926 = ORIENTED_EDGE('',*,*,#3927,.F.);
#3927 = EDGE_CURVE('',#3928,#3897,#3930,.T.);
#3928 = VERTEX_POINT('',#3929);
#3929 = CARTESIAN_POINT('',(10.5,8.67482577579,-6.295269085213));
#3930 = LINE('',#3931,#3932);
#3931 = CARTESIAN_POINT('',(10.5,8.67482577579,-6.295269085213));
#3932 = VECTOR('',#3933,1.);
#3933 = DIRECTION('',(0.,1.,0.));
#3934 = ORIENTED_EDGE('',*,*,#3935,.T.);
#3935 = EDGE_CURVE('',#3928,#1409,#3936,.T.);
#3936 = LINE('',#3937,#3938);
#3937 = CARTESIAN_POINT('',(10.5,8.67482577579,-6.295269085213));
#3938 = VECTOR('',#3939,1.);
#3939 = DIRECTION('',(1.,0.,0.));
#3940 = ORIENTED_EDGE('',*,*,#1433,.F.);
#3941 = ORIENTED_EDGE('',*,*,#3906,.F.);
#3942 = PLANE('',#3943);
#3943 = AXIS2_PLACEMENT_3D('',#3944,#3945,#3946);
#3944 = CARTESIAN_POINT('',(10.5,8.67482577579,-6.295269085213));
#3945 = DIRECTION('',(0.,0.,1.));
#3946 = DIRECTION('',(0.,1.,0.));
#3947 = ADVANCED_FACE('',(#3948),#3966,.T.);
#3948 = FACE_BOUND('',#3949,.T.);
#3949 = EDGE_LOOP('',(#3950,#3958,#3964,#3965));
#3950 = ORIENTED_EDGE('',*,*,#3951,.F.);
#3951 = EDGE_CURVE('',#3952,#3928,#3954,.T.);
#3952 = VERTEX_POINT('',#3953);
#3953 = CARTESIAN_POINT('',(10.5,7.349651551579,-4.));
#3954 = LINE('',#3955,#3956);
#3955 = CARTESIAN_POINT('',(10.5,7.349651551579,-4.));
#3956 = VECTOR('',#3957,1.);
#3957 = DIRECTION('',(0.,0.5,-0.866025403784));
#3958 = ORIENTED_EDGE('',*,*,#3959,.T.);
#3959 = EDGE_CURVE('',#3952,#1399,#3960,.T.);
#3960 = LINE('',#3961,#3962);
#3961 = CARTESIAN_POINT('',(10.5,7.349651551579,-4.));
#3962 = VECTOR('',#3963,1.);
#3963 = DIRECTION('',(1.,0.,0.));
#3964 = ORIENTED_EDGE('',*,*,#1408,.T.);
#3965 = ORIENTED_EDGE('',*,*,#3935,.F.);
#3966 = PLANE('',#3967);
#3967 = AXIS2_PLACEMENT_3D('',#3968,#3969,#3970);
#3968 = CARTESIAN_POINT('',(10.5,7.349651551579,-4.));
#3969 = DIRECTION('',(0.,0.866025403784,0.5));
#3970 = DIRECTION('',(0.,0.5,-0.866025403784));
#3971 = ADVANCED_FACE('',(#3972),#3990,.T.);
#3972 = FACE_BOUND('',#3973,.T.);
#3973 = EDGE_LOOP('',(#3974,#3982,#3988,#3989));
#3974 = ORIENTED_EDGE('',*,*,#3975,.F.);
#3975 = EDGE_CURVE('',#3976,#3952,#3978,.T.);
#3976 = VERTEX_POINT('',#3977);
#3977 = CARTESIAN_POINT('',(10.5,8.67482577579,-1.704730914787));
#3978 = LINE('',#3979,#3980);
#3979 = CARTESIAN_POINT('',(10.5,8.67482577579,-1.704730914787));
#3980 = VECTOR('',#3981,1.);
#3981 = DIRECTION('',(0.,-0.5,-0.866025403784));
#3982 = ORIENTED_EDGE('',*,*,#3983,.T.);
#3983 = EDGE_CURVE('',#3976,#1367,#3984,.T.);
#3984 = LINE('',#3985,#3986);
#3985 = CARTESIAN_POINT('',(10.5,8.67482577579,-1.704730914787));
#3986 = VECTOR('',#3987,1.);
#3987 = DIRECTION('',(1.,0.,0.));
#3988 = ORIENTED_EDGE('',*,*,#1398,.T.);
#3989 = ORIENTED_EDGE('',*,*,#3959,.F.);
#3990 = PLANE('',#3991);
#3991 = AXIS2_PLACEMENT_3D('',#3992,#3993,#3994);
#3992 = CARTESIAN_POINT('',(10.5,8.67482577579,-1.704730914787));
#3993 = DIRECTION('',(0.,0.866025403784,-0.5));
#3994 = DIRECTION('',(0.,-0.5,-0.866025403784));
#3995 = ADVANCED_FACE('',(#3996),#4014,.T.);
#3996 = FACE_BOUND('',#3997,.T.);
#3997 = EDGE_LOOP('',(#3998,#4006,#4012,#4013));
#3998 = ORIENTED_EDGE('',*,*,#3999,.F.);
#3999 = EDGE_CURVE('',#4000,#3976,#4002,.T.);
#4000 = VERTEX_POINT('',#4001);
#4001 = CARTESIAN_POINT('',(10.5,11.32517422421,-1.704730914787));
#4002 = LINE('',#4003,#4004);
#4003 = CARTESIAN_POINT('',(10.5,11.32517422421,-1.704730914787));
#4004 = VECTOR('',#4005,1.);
#4005 = DIRECTION('',(0.,-1.,0.));
#4006 = ORIENTED_EDGE('',*,*,#4007,.T.);
#4007 = EDGE_CURVE('',#4000,#1332,#4008,.T.);
#4008 = LINE('',#4009,#4010);
#4009 = CARTESIAN_POINT('',(10.5,11.32517422421,-1.704730914787));
#4010 = VECTOR('',#4011,1.);
#4011 = DIRECTION('',(1.,0.,0.));
#4012 = ORIENTED_EDGE('',*,*,#1366,.T.);
#4013 = ORIENTED_EDGE('',*,*,#3983,.F.);
#4014 = PLANE('',#4015);
#4015 = AXIS2_PLACEMENT_3D('',#4016,#4017,#4018);
#4016 = CARTESIAN_POINT('',(10.5,11.32517422421,-1.704730914787));
#4017 = DIRECTION('',(0.,0.,-1.));
#4018 = DIRECTION('',(0.,-1.,0.));
#4019 = ADVANCED_FACE('',(#4020),#4031,.T.);
#4020 = FACE_BOUND('',#4021,.T.);
#4021 = EDGE_LOOP('',(#4022,#4028,#4029,#4030));
#4022 = ORIENTED_EDGE('',*,*,#4023,.F.);
#4023 = EDGE_CURVE('',#3899,#4000,#4024,.T.);
#4024 = LINE('',#4025,#4026);
#4025 = CARTESIAN_POINT('',(10.5,12.650348448421,-4.));
#4026 = VECTOR('',#4027,1.);
#4027 = DIRECTION('',(0.,-0.5,0.866025403784));
#4028 = ORIENTED_EDGE('',*,*,#3913,.T.);
#4029 = ORIENTED_EDGE('',*,*,#1331,.F.);
#4030 = ORIENTED_EDGE('',*,*,#4007,.F.);
#4031 = PLANE('',#4032);
#4032 = AXIS2_PLACEMENT_3D('',#4033,#4034,#4035);
#4033 = CARTESIAN_POINT('',(10.5,12.650348448421,-4.));
#4034 = DIRECTION('',(0.,-0.866025403784,-0.5));
#4035 = DIRECTION('',(0.,-0.5,0.866025403784));
#4036 = ADVANCED_FACE('',(#4037),#4056,.F.);
#4037 = FACE_BOUND('',#4038,.F.);
#4038 = EDGE_LOOP('',(#4039,#4040,#4048,#4055));
#4039 = ORIENTED_EDGE('',*,*,#1591,.F.);
#4040 = ORIENTED_EDGE('',*,*,#4041,.T.);
#4041 = EDGE_CURVE('',#1592,#4042,#4044,.T.);
#4042 = VERTEX_POINT('',#4043);
#4043 = CARTESIAN_POINT('',(3.237313,-21.,22.346275));
#4044 = LINE('',#4045,#4046);
#4045 = CARTESIAN_POINT('',(3.237313,25.,22.346275));
#4046 = VECTOR('',#4047,1.);
#4047 = DIRECTION('',(0.,-1.,2.2E-16));
#4048 = ORIENTED_EDGE('',*,*,#4049,.T.);
#4049 = EDGE_CURVE('',#4042,#4042,#4050,.T.);
#4050 = CIRCLE('',#4051,2.5);
#4051 = AXIS2_PLACEMENT_3D('',#4052,#4053,#4054);
#4052 = CARTESIAN_POINT('',(5.737313,-21.,22.346275));
#4053 = DIRECTION('',(0.,1.,-0.));
#4054 = DIRECTION('',(-1.,0.,0.));
#4055 = ORIENTED_EDGE('',*,*,#4041,.F.);
#4056 = CYLINDRICAL_SURFACE('',#4057,2.5);
#4057 = AXIS2_PLACEMENT_3D('',#4058,#4059,#4060);
#4058 = CARTESIAN_POINT('',(5.737313,25.,22.346275));
#4059 = DIRECTION('',(0.,1.,-2.2E-16));
#4060 = DIRECTION('',(-1.,0.,0.));
#4061 = ADVANCED_FACE('',(#4062),#4074,.F.);
#4062 = FACE_BOUND('',#4063,.F.);
#4063 = EDGE_LOOP('',(#4064,#4065,#4071,#4072,#4073));
#4064 = ORIENTED_EDGE('',*,*,#2277,.T.);
#4065 = ORIENTED_EDGE('',*,*,#4066,.T.);
#4066 = EDGE_CURVE('',#2239,#1675,#4067,.T.);
#4067 = LINE('',#4068,#4069);
#4068 = CARTESIAN_POINT('',(1.954534,25.,5.712409));
#4069 = VECTOR('',#4070,1.);
#4070 = DIRECTION('',(0.,-1.,2.2E-16));
#4071 = ORIENTED_EDGE('',*,*,#1674,.T.);
#4072 = ORIENTED_EDGE('',*,*,#4066,.F.);
#4073 = ORIENTED_EDGE('',*,*,#2238,.T.);
#4074 = CYLINDRICAL_SURFACE('',#4075,2.5);
#4075 = AXIS2_PLACEMENT_3D('',#4076,#4077,#4078);
#4076 = CARTESIAN_POINT('',(4.454534,25.,5.712409));
#4077 = DIRECTION('',(0.,1.,-2.2E-16));
#4078 = DIRECTION('',(-1.,0.,0.));
#4079 = ADVANCED_FACE('',(#4080),#4092,.F.);
#4080 = FACE_BOUND('',#4081,.F.);
#4081 = EDGE_LOOP('',(#4082,#4083,#4089,#4090,#4091));
#4082 = ORIENTED_EDGE('',*,*,#2437,.T.);
#4083 = ORIENTED_EDGE('',*,*,#4084,.T.);
#4084 = EDGE_CURVE('',#2381,#1733,#4085,.T.);
#4085 = LINE('',#4086,#4087);
#4086 = CARTESIAN_POINT('',(3.237313,25.,22.346275));
#4087 = VECTOR('',#4088,1.);
#4088 = DIRECTION('',(0.,-1.,2.2E-16));
#4089 = ORIENTED_EDGE('',*,*,#1732,.T.);
#4090 = ORIENTED_EDGE('',*,*,#4084,.F.);
#4091 = ORIENTED_EDGE('',*,*,#2380,.T.);
#4092 = CYLINDRICAL_SURFACE('',#4093,2.5);
#4093 = AXIS2_PLACEMENT_3D('',#4094,#4095,#4096);
#4094 = CARTESIAN_POINT('',(5.737313,25.,22.346275));
#4095 = DIRECTION('',(0.,1.,-2.2E-16));
#4096 = DIRECTION('',(-1.,0.,0.));
#4097 = ADVANCED_FACE('',(#4098),#4103,.F.);
#4098 = FACE_BOUND('',#4099,.F.);
#4099 = EDGE_LOOP('',(#4100,#4101,#4102));
#4100 = ORIENTED_EDGE('',*,*,#2596,.T.);
#4101 = ORIENTED_EDGE('',*,*,#1816,.T.);
#4102 = ORIENTED_EDGE('',*,*,#2710,.F.);
#4103 = PLANE('',#4104);
#4104 = AXIS2_PLACEMENT_3D('',#4105,#4106,#4107);
#4105 = CARTESIAN_POINT('',(10.65,-20.7,-10.));
#4106 = DIRECTION('',(0.,-1.,0.));
#4107 = DIRECTION('',(-1.,0.,0.));
#4108 = ADVANCED_FACE('',(#4109),#4120,.T.);
#4109 = FACE_BOUND('',#4110,.F.);
#4110 = EDGE_LOOP('',(#4111,#4112,#4113,#4119));
#4111 = ORIENTED_EDGE('',*,*,#1920,.T.);
#4112 = ORIENTED_EDGE('',*,*,#1995,.T.);
#4113 = ORIENTED_EDGE('',*,*,#4114,.F.);
#4114 = EDGE_CURVE('',#2994,#1996,#4115,.T.);
#4115 = LINE('',#4116,#4117);
#4116 = CARTESIAN_POINT('',(25.,-16.,37.));
#4117 = VECTOR('',#4118,1.);
#4118 = DIRECTION('',(0.,0.,1.));
#4119 = ORIENTED_EDGE('',*,*,#3000,.F.);
#4120 = CYLINDRICAL_SURFACE('',#4121,9.);
#4121 = AXIS2_PLACEMENT_3D('',#4122,#4123,#4124);
#4122 = CARTESIAN_POINT('',(16.,-16.,37.));
#4123 = DIRECTION('',(-0.,-0.,-1.));
#4124 = DIRECTION('',(1.,0.,0.));
#4125 = ADVANCED_FACE('',(#4126),#4137,.T.);
#4126 = FACE_BOUND('',#4127,.F.);
#4127 = EDGE_LOOP('',(#4128,#4134,#4135,#4136));
#4128 = ORIENTED_EDGE('',*,*,#4129,.T.);
#4129 = EDGE_CURVE('',#3285,#2005,#4130,.T.);
#4130 = LINE('',#4131,#4132);
#4131 = CARTESIAN_POINT('',(25.,16.,37.));
#4132 = VECTOR('',#4133,1.);
#4133 = DIRECTION('',(0.,0.,1.));
#4134 = ORIENTED_EDGE('',*,*,#2012,.T.);
#4135 = ORIENTED_EDGE('',*,*,#2206,.F.);
#4136 = ORIENTED_EDGE('',*,*,#3488,.F.);
#4137 = CYLINDRICAL_SURFACE('',#4138,9.);
#4138 = AXIS2_PLACEMENT_3D('',#4139,#4140,#4141);
#4139 = CARTESIAN_POINT('',(16.,16.,37.));
#4140 = DIRECTION('',(-0.,-0.,-1.));
#4141 = DIRECTION('',(1.,0.,0.));
#4142 = ADVANCED_FACE('',(#4143),#4149,.F.);
#4143 = FACE_BOUND('',#4144,.F.);
#4144 = EDGE_LOOP('',(#4145,#4146,#4147,#4148));
#4145 = ORIENTED_EDGE('',*,*,#4114,.T.);
#4146 = ORIENTED_EDGE('',*,*,#2004,.T.);
#4147 = ORIENTED_EDGE('',*,*,#4129,.F.);
#4148 = ORIENTED_EDGE('',*,*,#3696,.F.);
#4149 = PLANE('',#4150);
#4150 = AXIS2_PLACEMENT_3D('',#4151,#4152,#4153);
#4151 = CARTESIAN_POINT('',(25.,-16.,37.));
#4152 = DIRECTION('',(-1.,0.,0.));
#4153 = DIRECTION('',(0.,1.,0.));
#4154 = ADVANCED_FACE('',(#4155),#4166,.F.);
#4155 = FACE_BOUND('',#4156,.F.);
#4156 = EDGE_LOOP('',(#4157,#4158,#4159,#4165));
#4157 = ORIENTED_EDGE('',*,*,#2037,.T.);
#4158 = ORIENTED_EDGE('',*,*,#2064,.T.);
#4159 = ORIENTED_EDGE('',*,*,#4160,.F.);
#4160 = EDGE_CURVE('',#1971,#2065,#4161,.T.);
#4161 = LINE('',#4162,#4163);
#4162 = CARTESIAN_POINT('',(21.75,-15.75,45.));
#4163 = VECTOR('',#4164,1.);
#4164 = DIRECTION('',(-0.,-0.,-1.));
#4165 = ORIENTED_EDGE('',*,*,#1978,.F.);
#4166 = CYLINDRICAL_SURFACE('',#4167,6.);
#4167 = AXIS2_PLACEMENT_3D('',#4168,#4169,#4170);
#4168 = CARTESIAN_POINT('',(15.75,-15.75,45.));
#4169 = DIRECTION('',(0.,0.,1.));
#4170 = DIRECTION('',(1.,0.,0.));
#4171 = ADVANCED_FACE('',(#4172),#4183,.F.);
#4172 = FACE_BOUND('',#4173,.F.);
#4173 = EDGE_LOOP('',(#4174,#4175,#4176,#4182));
#4174 = ORIENTED_EDGE('',*,*,#4160,.T.);
#4175 = ORIENTED_EDGE('',*,*,#2073,.T.);
#4176 = ORIENTED_EDGE('',*,*,#4177,.F.);
#4177 = EDGE_CURVE('',#1962,#2074,#4178,.T.);
#4178 = LINE('',#4179,#4180);
#4179 = CARTESIAN_POINT('',(21.75,15.75,45.));
#4180 = VECTOR('',#4181,1.);
#4181 = DIRECTION('',(-0.,-0.,-1.));
#4182 = ORIENTED_EDGE('',*,*,#1970,.F.);
#4183 = PLANE('',#4184);
#4184 = AXIS2_PLACEMENT_3D('',#4185,#4186,#4187);
#4185 = CARTESIAN_POINT('',(21.75,-15.75,45.));
#4186 = DIRECTION('',(1.,0.,0.));
#4187 = DIRECTION('',(0.,1.,0.));
#4188 = ADVANCED_FACE('',(#4189),#4195,.F.);
#4189 = FACE_BOUND('',#4190,.F.);
#4190 = EDGE_LOOP('',(#4191,#4192,#4193,#4194));
#4191 = ORIENTED_EDGE('',*,*,#4177,.T.);
#4192 = ORIENTED_EDGE('',*,*,#2081,.T.);
#4193 = ORIENTED_EDGE('',*,*,#2180,.F.);
#4194 = ORIENTED_EDGE('',*,*,#1961,.F.);
#4195 = CYLINDRICAL_SURFACE('',#4196,6.);
#4196 = AXIS2_PLACEMENT_3D('',#4197,#4198,#4199);
#4197 = CARTESIAN_POINT('',(15.75,15.75,45.));
#4198 = DIRECTION('',(0.,0.,1.));
#4199 = DIRECTION('',(1.,0.,0.));
#4200 = ADVANCED_FACE('',(#4201),#4220,.F.);
#4201 = FACE_BOUND('',#4202,.F.);
#4202 = EDGE_LOOP('',(#4203,#4211,#4212,#4213));
#4203 = ORIENTED_EDGE('',*,*,#4204,.F.);
#4204 = EDGE_CURVE('',#2091,#4205,#4207,.T.);
#4205 = VERTEX_POINT('',#4206);
#4206 = CARTESIAN_POINT('',(17.1,-15.5,26.));
#4207 = LINE('',#4208,#4209);
#4208 = CARTESIAN_POINT('',(17.1,-15.5,36.));
#4209 = VECTOR('',#4210,1.);
#4210 = DIRECTION('',(-0.,-0.,-1.));
#4211 = ORIENTED_EDGE('',*,*,#2090,.F.);
#4212 = ORIENTED_EDGE('',*,*,#4204,.T.);
#4213 = ORIENTED_EDGE('',*,*,#4214,.T.);
#4214 = EDGE_CURVE('',#4205,#4205,#4215,.T.);
#4215 = CIRCLE('',#4216,1.6);
#4216 = AXIS2_PLACEMENT_3D('',#4217,#4218,#4219);
#4217 = CARTESIAN_POINT('',(15.5,-15.5,26.));
#4218 = DIRECTION('',(0.,0.,1.));
#4219 = DIRECTION('',(1.,0.,0.));
#4220 = CYLINDRICAL_SURFACE('',#4221,1.6);
#4221 = AXIS2_PLACEMENT_3D('',#4222,#4223,#4224);
#4222 = CARTESIAN_POINT('',(15.5,-15.5,36.));
#4223 = DIRECTION('',(0.,0.,1.));
#4224 = DIRECTION('',(1.,0.,0.));
#4225 = ADVANCED_FACE('',(#4226),#4245,.F.);
#4226 = FACE_BOUND('',#4227,.F.);
#4227 = EDGE_LOOP('',(#4228,#4236,#4237,#4238));
#4228 = ORIENTED_EDGE('',*,*,#4229,.F.);
#4229 = EDGE_CURVE('',#2102,#4230,#4232,.T.);
#4230 = VERTEX_POINT('',#4231);
#4231 = CARTESIAN_POINT('',(17.1,15.5,26.));
#4232 = LINE('',#4233,#4234);
#4233 = CARTESIAN_POINT('',(17.1,15.5,36.));
#4234 = VECTOR('',#4235,1.);
#4235 = DIRECTION('',(-0.,-0.,-1.));
#4236 = ORIENTED_EDGE('',*,*,#2101,.F.);
#4237 = ORIENTED_EDGE('',*,*,#4229,.T.);
#4238 = ORIENTED_EDGE('',*,*,#4239,.T.);
#4239 = EDGE_CURVE('',#4230,#4230,#4240,.T.);
#4240 = CIRCLE('',#4241,1.6);
#4241 = AXIS2_PLACEMENT_3D('',#4242,#4243,#4244);
#4242 = CARTESIAN_POINT('',(15.5,15.5,26.));
#4243 = DIRECTION('',(0.,0.,1.));
#4244 = DIRECTION('',(1.,0.,0.));
#4245 = CYLINDRICAL_SURFACE('',#4246,1.6);
#4246 = AXIS2_PLACEMENT_3D('',#4247,#4248,#4249);
#4247 = CARTESIAN_POINT('',(15.5,15.5,36.));
#4248 = DIRECTION('',(0.,0.,1.));
#4249 = DIRECTION('',(1.,0.,0.));
#4250 = ADVANCED_FACE('',(#4251,#4259),#4262,.T.);
#4251 = FACE_BOUND('',#4252,.T.);
#4252 = EDGE_LOOP('',(#4253,#4254,#4255,#4256,#4257,#4258));
#4253 = ORIENTED_EDGE('',*,*,#3752,.T.);
#4254 = ORIENTED_EDGE('',*,*,#3879,.T.);
#4255 = ORIENTED_EDGE('',*,*,#3855,.T.);
#4256 = ORIENTED_EDGE('',*,*,#3831,.T.);
#4257 = ORIENTED_EDGE('',*,*,#3807,.T.);
#4258 = ORIENTED_EDGE('',*,*,#3783,.T.);
#4259 = FACE_BOUND('',#4260,.T.);
#4260 = EDGE_LOOP('',(#4261));
#4261 = ORIENTED_EDGE('',*,*,#2118,.F.);
#4262 = PLANE('',#4263);
#4263 = AXIS2_PLACEMENT_3D('',#4264,#4265,#4266);
#4264 = CARTESIAN_POINT('',(10.5,2.12E-15,14.));
#4265 = DIRECTION('',(1.,0.,0.));
#4266 = DIRECTION('',(0.,0.,1.));
#4267 = ADVANCED_FACE('',(#4268,#4318),#4321,.T.);
#4268 = FACE_BOUND('',#4269,.T.);
#4269 = EDGE_LOOP('',(#4270,#4280,#4288,#4296,#4304,#4312));
#4270 = ORIENTED_EDGE('',*,*,#4271,.T.);
#4271 = EDGE_CURVE('',#4272,#4274,#4276,.T.);
#4272 = VERTEX_POINT('',#4273);
#4273 = CARTESIAN_POINT('',(10.5,-19.80856442378,29.441433264112));
#4274 = VERTEX_POINT('',#4275);
#4275 = CARTESIAN_POINT('',(10.5,-17.93849842133,31.319517406137));
#4276 = LINE('',#4277,#4278);
#4277 = CARTESIAN_POINT('',(10.5,-19.80856442378,29.441433264112));
#4278 = VECTOR('',#4279,1.);
#4279 = DIRECTION('',(0.,0.705592505606,0.708617820855));
#4280 = ORIENTED_EDGE('',*,*,#4281,.T.);
#4281 = EDGE_CURVE('',#4274,#4282,#4284,.T.);
#4282 = VERTEX_POINT('',#4283);
#4283 = CARTESIAN_POINT('',(10.5,-18.62993399755,33.878084142025));
#4284 = LINE('',#4285,#4286);
#4285 = CARTESIAN_POINT('',(10.5,-17.93849842133,31.319517406137));
#4286 = VECTOR('',#4287,1.);
#4287 = DIRECTION('',(0.,-0.260884781631,0.965369945002));
#4288 = ORIENTED_EDGE('',*,*,#4289,.T.);
#4289 = EDGE_CURVE('',#4282,#4290,#4292,.T.);
#4290 = VERTEX_POINT('',#4291);
#4291 = CARTESIAN_POINT('',(10.5,-21.19143557621,34.558566735888));
#4292 = LINE('',#4293,#4294);
#4293 = CARTESIAN_POINT('',(10.5,-18.62993399755,33.878084142025));
#4294 = VECTOR('',#4295,1.);
#4295 = DIRECTION('',(0.,-0.966477287237,0.256752124147));
#4296 = ORIENTED_EDGE('',*,*,#4297,.T.);
#4297 = EDGE_CURVE('',#4290,#4298,#4300,.T.);
#4298 = VERTEX_POINT('',#4299);
#4299 = CARTESIAN_POINT('',(10.5,-23.06150157866,32.680482593863));
#4300 = LINE('',#4301,#4302);
#4301 = CARTESIAN_POINT('',(10.5,-21.19143557621,34.558566735888));
#4302 = VECTOR('',#4303,1.);
#4303 = DIRECTION('',(0.,-0.705592505606,-0.708617820855));
#4304 = ORIENTED_EDGE('',*,*,#4305,.T.);
#4305 = EDGE_CURVE('',#4298,#4306,#4308,.T.);
#4306 = VERTEX_POINT('',#4307);
#4307 = CARTESIAN_POINT('',(10.5,-22.37006600245,30.121915857975));
#4308 = LINE('',#4309,#4310);
#4309 = CARTESIAN_POINT('',(10.5,-23.06150157866,32.680482593863));
#4310 = VECTOR('',#4311,1.);
#4311 = DIRECTION('',(0.,0.260884781631,-0.965369945002));
#4312 = ORIENTED_EDGE('',*,*,#4313,.T.);
#4313 = EDGE_CURVE('',#4306,#4272,#4314,.T.);
#4314 = LINE('',#4315,#4316);
#4315 = CARTESIAN_POINT('',(10.5,-22.37006600245,30.121915857975));
#4316 = VECTOR('',#4317,1.);
#4317 = DIRECTION('',(0.,0.966477287237,-0.256752124147));
#4318 = FACE_BOUND('',#4319,.T.);
#4319 = EDGE_LOOP('',(#4320));
#4320 = ORIENTED_EDGE('',*,*,#2143,.F.);
#4321 = PLANE('',#4322);
#4322 = AXIS2_PLACEMENT_3D('',#4323,#4324,#4325);
#4323 = CARTESIAN_POINT('',(10.5,2.12E-15,14.));
#4324 = DIRECTION('',(1.,0.,0.));
#4325 = DIRECTION('',(0.,0.,1.));
#4326 = ADVANCED_FACE('',(#4327,#4335),#4338,.T.);
#4327 = FACE_BOUND('',#4328,.T.);
#4328 = EDGE_LOOP('',(#4329,#4330,#4331,#4332,#4333,#4334));
#4329 = ORIENTED_EDGE('',*,*,#3896,.T.);
#4330 = ORIENTED_EDGE('',*,*,#4023,.T.);
#4331 = ORIENTED_EDGE('',*,*,#3999,.T.);
#4332 = ORIENTED_EDGE('',*,*,#3975,.T.);
#4333 = ORIENTED_EDGE('',*,*,#3951,.T.);
#4334 = ORIENTED_EDGE('',*,*,#3927,.T.);
#4335 = FACE_BOUND('',#4336,.T.);
#4336 = EDGE_LOOP('',(#4337));
#4337 = ORIENTED_EDGE('',*,*,#2520,.F.);
#4338 = PLANE('',#4339);
#4339 = AXIS2_PLACEMENT_3D('',#4340,#4341,#4342);
#4340 = CARTESIAN_POINT('',(10.5,2.12E-15,14.));
#4341 = DIRECTION('',(1.,0.,0.));
#4342 = DIRECTION('',(0.,0.,1.));
#4343 = ADVANCED_FACE('',(#4344,#4394),#4397,.T.);
#4344 = FACE_BOUND('',#4345,.T.);
#4345 = EDGE_LOOP('',(#4346,#4356,#4364,#4372,#4380,#4388));
#4346 = ORIENTED_EDGE('',*,*,#4347,.T.);
#4347 = EDGE_CURVE('',#4348,#4350,#4352,.T.);
#4348 = VERTEX_POINT('',#4349);
#4349 = CARTESIAN_POINT('',(10.5,22.381999084841,30.133873974592));
#4350 = VERTEX_POINT('',#4351);
#4351 = CARTESIAN_POINT('',(10.5,23.057112087087,32.696796004667));
#4352 = LINE('',#4353,#4354);
#4353 = CARTESIAN_POINT('',(10.5,22.381999084841,30.133873974592));
#4354 = VECTOR('',#4355,1.);
#4355 = DIRECTION('',(0.,0.254726129558,0.967013236166));
#4356 = ORIENTED_EDGE('',*,*,#4357,.T.);
#4357 = EDGE_CURVE('',#4350,#4358,#4360,.T.);
#4358 = VERTEX_POINT('',#4359);
#4359 = CARTESIAN_POINT('',(10.5,21.175113002246,34.562922030075));
#4360 = LINE('',#4361,#4362);
#4361 = CARTESIAN_POINT('',(10.5,23.057112087087,32.696796004667));
#4362 = VECTOR('',#4363,1.);
#4363 = DIRECTION('',(0.,-0.710094963537,0.704105917288));
#4364 = ORIENTED_EDGE('',*,*,#4365,.T.);
#4365 = EDGE_CURVE('',#4358,#4366,#4368,.T.);
#4366 = VERTEX_POINT('',#4367);
#4367 = CARTESIAN_POINT('',(10.5,18.618000915159,33.866126025408));
#4368 = LINE('',#4369,#4370);
#4369 = CARTESIAN_POINT('',(10.5,21.175113002246,34.562922030075));
#4370 = VECTOR('',#4371,1.);
#4371 = DIRECTION('',(0.,-0.964821093095,-0.262907318878));
#4372 = ORIENTED_EDGE('',*,*,#4373,.T.);
#4373 = EDGE_CURVE('',#4366,#4374,#4376,.T.);
#4374 = VERTEX_POINT('',#4375);
#4375 = CARTESIAN_POINT('',(10.5,17.942887912913,31.303203995333));
#4376 = LINE('',#4377,#4378);
#4377 = CARTESIAN_POINT('',(10.5,18.618000915159,33.866126025408));
#4378 = VECTOR('',#4379,1.);
#4379 = DIRECTION('',(0.,-0.254726129558,-0.967013236166));
#4380 = ORIENTED_EDGE('',*,*,#4381,.T.);
#4381 = EDGE_CURVE('',#4374,#4382,#4384,.T.);
#4382 = VERTEX_POINT('',#4383);
#4383 = CARTESIAN_POINT('',(10.5,19.824886997754,29.437077969925));
#4384 = LINE('',#4385,#4386);
#4385 = CARTESIAN_POINT('',(10.5,17.942887912913,31.303203995333));
#4386 = VECTOR('',#4387,1.);
#4387 = DIRECTION('',(0.,0.710094963537,-0.704105917288));
#4388 = ORIENTED_EDGE('',*,*,#4389,.T.);
#4389 = EDGE_CURVE('',#4382,#4348,#4390,.T.);
#4390 = LINE('',#4391,#4392);
#4391 = CARTESIAN_POINT('',(10.5,19.824886997754,29.437077969925));
#4392 = VECTOR('',#4393,1.);
#4393 = DIRECTION('',(0.,0.964821093095,0.262907318878));
#4394 = FACE_BOUND('',#4395,.T.);
#4395 = EDGE_LOOP('',(#4396));
#4396 = ORIENTED_EDGE('',*,*,#2545,.F.);
#4397 = PLANE('',#4398);
#4398 = AXIS2_PLACEMENT_3D('',#4399,#4400,#4401);
#4399 = CARTESIAN_POINT('',(10.5,2.12E-15,14.));
#4400 = DIRECTION('',(1.,0.,0.));
#4401 = DIRECTION('',(0.,0.,1.));
#4402 = ADVANCED_FACE('',(#4403),#4407,.T.);
#4403 = FACE_BOUND('',#4404,.T.);
#4404 = EDGE_LOOP('',(#4405,#4406));
#4405 = ORIENTED_EDGE('',*,*,#2702,.F.);
#4406 = ORIENTED_EDGE('',*,*,#2628,.T.);
#4407 = PLANE('',#4408);
#4408 = AXIS2_PLACEMENT_3D('',#4409,#4410,#4411);
#4409 = CARTESIAN_POINT('',(1.4E-16,-21.,14.029342));
#4410 = DIRECTION('',(0.,1.,-2.9E-16));
#4411 = DIRECTION('',(0.,2.9E-16,1.));
#4412 = ADVANCED_FACE('',(#4413,#4416),#4419,.T.);
#4413 = FACE_BOUND('',#4414,.T.);
#4414 = EDGE_LOOP('',(#4415));
#4415 = ORIENTED_EDGE('',*,*,#3218,.T.);
#4416 = FACE_BOUND('',#4417,.T.);
#4417 = EDGE_LOOP('',(#4418));
#4418 = ORIENTED_EDGE('',*,*,#2780,.F.);
#4419 = PLANE('',#4420);
#4420 = AXIS2_PLACEMENT_3D('',#4421,#4422,#4423);
#4421 = CARTESIAN_POINT('',(3.,-26.5,-4.));
#4422 = DIRECTION('',(1.,0.,0.));
#4423 = DIRECTION('',(0.,0.,1.));
#4424 = ADVANCED_FACE('',(#4425),#4441,.T.);
#4425 = FACE_BOUND('',#4426,.T.);
#4426 = EDGE_LOOP('',(#4427,#4428,#4434,#4435));
#4427 = ORIENTED_EDGE('',*,*,#4281,.F.);
#4428 = ORIENTED_EDGE('',*,*,#4429,.T.);
#4429 = EDGE_CURVE('',#4274,#3010,#4430,.T.);
#4430 = LINE('',#4431,#4432);
#4431 = CARTESIAN_POINT('',(10.5,-17.93849842133,31.319517406137));
#4432 = VECTOR('',#4433,1.);
#4433 = DIRECTION('',(1.,0.,0.));
#4434 = ORIENTED_EDGE('',*,*,#3009,.T.);
#4435 = ORIENTED_EDGE('',*,*,#4436,.F.);
#4436 = EDGE_CURVE('',#4282,#3012,#4437,.T.);
#4437 = LINE('',#4438,#4439);
#4438 = CARTESIAN_POINT('',(10.5,-18.62993399755,33.878084142025));
#4439 = VECTOR('',#4440,1.);
#4440 = DIRECTION('',(1.,0.,0.));
#4441 = PLANE('',#4442);
#4442 = AXIS2_PLACEMENT_3D('',#4443,#4444,#4445);
#4443 = CARTESIAN_POINT('',(10.5,-17.93849842133,31.319517406137));
#4444 = DIRECTION('',(0.,-0.965369945002,-0.260884781631));
#4445 = DIRECTION('',(0.,-0.260884781631,0.965369945002));
#4446 = ADVANCED_FACE('',(#4447),#4458,.T.);
#4447 = FACE_BOUND('',#4448,.T.);
#4448 = EDGE_LOOP('',(#4449,#4450,#4451,#4452));
#4449 = ORIENTED_EDGE('',*,*,#4289,.F.);
#4450 = ORIENTED_EDGE('',*,*,#4436,.T.);
#4451 = ORIENTED_EDGE('',*,*,#3144,.T.);
#4452 = ORIENTED_EDGE('',*,*,#4453,.F.);
#4453 = EDGE_CURVE('',#4290,#3110,#4454,.T.);
#4454 = LINE('',#4455,#4456);
#4455 = CARTESIAN_POINT('',(10.5,-21.19143557621,34.558566735888));
#4456 = VECTOR('',#4457,1.);
#4457 = DIRECTION('',(1.,0.,0.));
#4458 = PLANE('',#4459);
#4459 = AXIS2_PLACEMENT_3D('',#4460,#4461,#4462);
#4460 = CARTESIAN_POINT('',(10.5,-18.62993399755,33.878084142025));
#4461 = DIRECTION('',(0.,-0.256752124147,-0.966477287237));
#4462 = DIRECTION('',(0.,-0.966477287237,0.256752124147));
#4463 = ADVANCED_FACE('',(#4464),#4475,.T.);
#4464 = FACE_BOUND('',#4465,.T.);
#4465 = EDGE_LOOP('',(#4466,#4467,#4468,#4469));
#4466 = ORIENTED_EDGE('',*,*,#4297,.F.);
#4467 = ORIENTED_EDGE('',*,*,#4453,.T.);
#4468 = ORIENTED_EDGE('',*,*,#3109,.T.);
#4469 = ORIENTED_EDGE('',*,*,#4470,.F.);
#4470 = EDGE_CURVE('',#4298,#3097,#4471,.T.);
#4471 = LINE('',#4472,#4473);
#4472 = CARTESIAN_POINT('',(10.5,-23.06150157866,32.680482593863));
#4473 = VECTOR('',#4474,1.);
#4474 = DIRECTION('',(1.,0.,0.));
#4475 = PLANE('',#4476);
#4476 = AXIS2_PLACEMENT_3D('',#4477,#4478,#4479);
#4477 = CARTESIAN_POINT('',(10.5,-21.19143557621,34.558566735888));
#4478 = DIRECTION('',(0.,0.708617820855,-0.705592505606));
#4479 = DIRECTION('',(0.,-0.705592505606,-0.708617820855));
#4480 = ADVANCED_FACE('',(#4481),#4492,.T.);
#4481 = FACE_BOUND('',#4482,.T.);
#4482 = EDGE_LOOP('',(#4483,#4484,#4485,#4486));
#4483 = ORIENTED_EDGE('',*,*,#4305,.F.);
#4484 = ORIENTED_EDGE('',*,*,#4470,.T.);
#4485 = ORIENTED_EDGE('',*,*,#3096,.F.);
#4486 = ORIENTED_EDGE('',*,*,#4487,.F.);
#4487 = EDGE_CURVE('',#4306,#3060,#4488,.T.);
#4488 = LINE('',#4489,#4490);
#4489 = CARTESIAN_POINT('',(10.5,-22.37006600245,30.121915857975));
#4490 = VECTOR('',#4491,1.);
#4491 = DIRECTION('',(1.,0.,0.));
#4492 = PLANE('',#4493);
#4493 = AXIS2_PLACEMENT_3D('',#4494,#4495,#4496);
#4494 = CARTESIAN_POINT('',(10.5,-23.06150157866,32.680482593863));
#4495 = DIRECTION('',(0.,0.965369945002,0.260884781631));
#4496 = DIRECTION('',(0.,0.260884781631,-0.965369945002));
#4497 = ADVANCED_FACE('',(#4498),#4509,.T.);
#4498 = FACE_BOUND('',#4499,.T.);
#4499 = EDGE_LOOP('',(#4500,#4501,#4502,#4503));
#4500 = ORIENTED_EDGE('',*,*,#4313,.F.);
#4501 = ORIENTED_EDGE('',*,*,#4487,.T.);
#4502 = ORIENTED_EDGE('',*,*,#3059,.F.);
#4503 = ORIENTED_EDGE('',*,*,#4504,.F.);
#4504 = EDGE_CURVE('',#4272,#3025,#4505,.T.);
#4505 = LINE('',#4506,#4507);
#4506 = CARTESIAN_POINT('',(10.5,-19.80856442378,29.441433264112));
#4507 = VECTOR('',#4508,1.);
#4508 = DIRECTION('',(1.,0.,0.));
#4509 = PLANE('',#4510);
#4510 = AXIS2_PLACEMENT_3D('',#4511,#4512,#4513);
#4511 = CARTESIAN_POINT('',(10.5,-22.37006600245,30.121915857975));
#4512 = DIRECTION('',(0.,0.256752124147,0.966477287237));
#4513 = DIRECTION('',(0.,0.966477287237,-0.256752124147));
#4514 = ADVANCED_FACE('',(#4515),#4521,.T.);
#4515 = FACE_BOUND('',#4516,.T.);
#4516 = EDGE_LOOP('',(#4517,#4518,#4519,#4520));
#4517 = ORIENTED_EDGE('',*,*,#4271,.F.);
#4518 = ORIENTED_EDGE('',*,*,#4504,.T.);
#4519 = ORIENTED_EDGE('',*,*,#3024,.F.);
#4520 = ORIENTED_EDGE('',*,*,#4429,.F.);
#4521 = PLANE('',#4522);
#4522 = AXIS2_PLACEMENT_3D('',#4523,#4524,#4525);
#4523 = CARTESIAN_POINT('',(10.5,-19.80856442378,29.441433264112));
#4524 = DIRECTION('',(0.,-0.708617820855,0.705592505606));
#4525 = DIRECTION('',(0.,0.705592505606,0.708617820855));
#4526 = ADVANCED_FACE('',(#4527,#4530),#4533,.F.);
#4527 = FACE_BOUND('',#4528,.F.);
#4528 = EDGE_LOOP('',(#4529));
#4529 = ORIENTED_EDGE('',*,*,#3235,.T.);
#4530 = FACE_BOUND('',#4531,.F.);
#4531 = EDGE_LOOP('',(#4532));
#4532 = ORIENTED_EDGE('',*,*,#4214,.F.);
#4533 = PLANE('',#4534);
#4534 = AXIS2_PLACEMENT_3D('',#4535,#4536,#4537);
#4535 = CARTESIAN_POINT('',(9.1E-16,0.,26.));
#4536 = DIRECTION('',(0.,0.,1.));
#4537 = DIRECTION('',(1.,0.,0.));
#4538 = ADVANCED_FACE('',(#4539),#4555,.T.);
#4539 = FACE_BOUND('',#4540,.T.);
#4540 = EDGE_LOOP('',(#4541,#4542,#4548,#4549));
#4541 = ORIENTED_EDGE('',*,*,#4347,.F.);
#4542 = ORIENTED_EDGE('',*,*,#4543,.T.);
#4543 = EDGE_CURVE('',#4348,#3498,#4544,.T.);
#4544 = LINE('',#4545,#4546);
#4545 = CARTESIAN_POINT('',(10.5,22.381999084841,30.133873974592));
#4546 = VECTOR('',#4547,1.);
#4547 = DIRECTION('',(1.,0.,0.));
#4548 = ORIENTED_EDGE('',*,*,#3497,.T.);
#4549 = ORIENTED_EDGE('',*,*,#4550,.F.);
#4550 = EDGE_CURVE('',#4350,#3500,#4551,.T.);
#4551 = LINE('',#4552,#4553);
#4552 = CARTESIAN_POINT('',(10.5,23.057112087087,32.696796004667));
#4553 = VECTOR('',#4554,1.);
#4554 = DIRECTION('',(1.,0.,0.));
#4555 = PLANE('',#4556);
#4556 = AXIS2_PLACEMENT_3D('',#4557,#4558,#4559);
#4557 = CARTESIAN_POINT('',(10.5,22.381999084841,30.133873974592));
#4558 = DIRECTION('',(0.,-0.967013236166,0.254726129558));
#4559 = DIRECTION('',(0.,0.254726129558,0.967013236166));
#4560 = ADVANCED_FACE('',(#4561),#4572,.T.);
#4561 = FACE_BOUND('',#4562,.T.);
#4562 = EDGE_LOOP('',(#4563,#4564,#4565,#4566));
#4563 = ORIENTED_EDGE('',*,*,#4357,.F.);
#4564 = ORIENTED_EDGE('',*,*,#4550,.T.);
#4565 = ORIENTED_EDGE('',*,*,#3647,.T.);
#4566 = ORIENTED_EDGE('',*,*,#4567,.F.);
#4567 = EDGE_CURVE('',#4358,#3592,#4568,.T.);
#4568 = LINE('',#4569,#4570);
#4569 = CARTESIAN_POINT('',(10.5,21.175113002246,34.562922030075));
#4570 = VECTOR('',#4571,1.);
#4571 = DIRECTION('',(1.,0.,0.));
#4572 = PLANE('',#4573);
#4573 = AXIS2_PLACEMENT_3D('',#4574,#4575,#4576);
#4574 = CARTESIAN_POINT('',(10.5,23.057112087087,32.696796004667));
#4575 = DIRECTION('',(0.,-0.704105917288,-0.710094963537));
#4576 = DIRECTION('',(0.,-0.710094963537,0.704105917288));
#4577 = ADVANCED_FACE('',(#4578),#4589,.T.);
#4578 = FACE_BOUND('',#4579,.T.);
#4579 = EDGE_LOOP('',(#4580,#4581,#4582,#4583));
#4580 = ORIENTED_EDGE('',*,*,#4365,.F.);
#4581 = ORIENTED_EDGE('',*,*,#4567,.T.);
#4582 = ORIENTED_EDGE('',*,*,#3591,.T.);
#4583 = ORIENTED_EDGE('',*,*,#4584,.F.);
#4584 = EDGE_CURVE('',#4366,#3582,#4585,.T.);
#4585 = LINE('',#4586,#4587);
#4586 = CARTESIAN_POINT('',(10.5,18.618000915159,33.866126025408));
#4587 = VECTOR('',#4588,1.);
#4588 = DIRECTION('',(1.,0.,0.));
#4589 = PLANE('',#4590);
#4590 = AXIS2_PLACEMENT_3D('',#4591,#4592,#4593);
#4591 = CARTESIAN_POINT('',(10.5,21.175113002246,34.562922030075));
#4592 = DIRECTION('',(0.,0.262907318878,-0.964821093095));
#4593 = DIRECTION('',(0.,-0.964821093095,-0.262907318878));
#4594 = ADVANCED_FACE('',(#4595),#4606,.T.);
#4595 = FACE_BOUND('',#4596,.T.);
#4596 = EDGE_LOOP('',(#4597,#4598,#4599,#4600));
#4597 = ORIENTED_EDGE('',*,*,#4373,.F.);
#4598 = ORIENTED_EDGE('',*,*,#4584,.T.);
#4599 = ORIENTED_EDGE('',*,*,#3581,.T.);
#4600 = ORIENTED_EDGE('',*,*,#4601,.F.);
#4601 = EDGE_CURVE('',#4374,#3545,#4602,.T.);
#4602 = LINE('',#4603,#4604);
#4603 = CARTESIAN_POINT('',(10.5,17.942887912913,31.303203995333));
#4604 = VECTOR('',#4605,1.);
#4605 = DIRECTION('',(1.,0.,0.));
#4606 = PLANE('',#4607);
#4607 = AXIS2_PLACEMENT_3D('',#4608,#4609,#4610);
#4608 = CARTESIAN_POINT('',(10.5,18.618000915159,33.866126025408));
#4609 = DIRECTION('',(0.,0.967013236166,-0.254726129558));
#4610 = DIRECTION('',(0.,-0.254726129558,-0.967013236166));
#4611 = ADVANCED_FACE('',(#4612),#4623,.T.);
#4612 = FACE_BOUND('',#4613,.T.);
#4613 = EDGE_LOOP('',(#4614,#4615,#4616,#4617));
#4614 = ORIENTED_EDGE('',*,*,#4381,.F.);
#4615 = ORIENTED_EDGE('',*,*,#4601,.T.);
#4616 = ORIENTED_EDGE('',*,*,#3544,.F.);
#4617 = ORIENTED_EDGE('',*,*,#4618,.F.);
#4618 = EDGE_CURVE('',#4382,#3513,#4619,.T.);
#4619 = LINE('',#4620,#4621);
#4620 = CARTESIAN_POINT('',(10.5,19.824886997754,29.437077969925));
#4621 = VECTOR('',#4622,1.);
#4622 = DIRECTION('',(1.,0.,0.));
#4623 = PLANE('',#4624);
#4624 = AXIS2_PLACEMENT_3D('',#4625,#4626,#4627);
#4625 = CARTESIAN_POINT('',(10.5,17.942887912913,31.303203995333));
#4626 = DIRECTION('',(0.,0.704105917288,0.710094963537));
#4627 = DIRECTION('',(0.,0.710094963537,-0.704105917288));
#4628 = ADVANCED_FACE('',(#4629),#4635,.T.);
#4629 = FACE_BOUND('',#4630,.T.);
#4630 = EDGE_LOOP('',(#4631,#4632,#4633,#4634));
#4631 = ORIENTED_EDGE('',*,*,#4389,.F.);
#4632 = ORIENTED_EDGE('',*,*,#4618,.T.);
#4633 = ORIENTED_EDGE('',*,*,#3512,.F.);
#4634 = ORIENTED_EDGE('',*,*,#4543,.F.);
#4635 = PLANE('',#4636);
#4636 = AXIS2_PLACEMENT_3D('',#4637,#4638,#4639);
#4637 = CARTESIAN_POINT('',(10.5,19.824886997754,29.437077969925));
#4638 = DIRECTION('',(0.,-0.262907318878,0.964821093095));
#4639 = DIRECTION('',(0.,0.964821093095,0.262907318878));
#4640 = ADVANCED_FACE('',(#4641,#4644),#4647,.F.);
#4641 = FACE_BOUND('',#4642,.F.);
#4642 = EDGE_LOOP('',(#4643));
#4643 = ORIENTED_EDGE('',*,*,#3725,.T.);
#4644 = FACE_BOUND('',#4645,.F.);
#4645 = EDGE_LOOP('',(#4646));
#4646 = ORIENTED_EDGE('',*,*,#4239,.F.);
#4647 = PLANE('',#4648);
#4648 = AXIS2_PLACEMENT_3D('',#4649,#4650,#4651);
#4649 = CARTESIAN_POINT('',(9.1E-16,0.,26.));
#4650 = DIRECTION('',(0.,0.,1.));
#4651 = DIRECTION('',(1.,0.,0.));
#4652 = ADVANCED_FACE('',(#4653),#4656,.T.);
#4653 = FACE_BOUND('',#4654,.T.);
#4654 = EDGE_LOOP('',(#4655));
#4655 = ORIENTED_EDGE('',*,*,#4049,.T.);
#4656 = PLANE('',#4657);
#4657 = AXIS2_PLACEMENT_3D('',#4658,#4659,#4660);
#4658 = CARTESIAN_POINT('',(1.4E-16,-21.,14.029342));
#4659 = DIRECTION('',(0.,1.,-2.9E-16));
#4660 = DIRECTION('',(0.,2.9E-16,1.));
#4661 = ( GEOMETRIC_REPRESENTATION_CONTEXT(3) 
GLOBAL_UNCERTAINTY_ASSIGNED_CONTEXT((#4665)) 
GLOBAL_UNIT_ASSIGNED_CONTEXT((#4662,#4663,#4664)) REPRESENTATION_CONTEXT
('Context #1','3D Context with UNIT and UNCERTAINTY') );
#4662 = ( LENGTH_UNIT() NAMED_UNIT(*) SI_UNIT(.MILLI.,.METRE.) );
#4663 = ( NAMED_UNIT(*) PLANE_ANGLE_UNIT() SI_UNIT($,.RADIAN.) );
#4664 = ( NAMED_UNIT(*) SI_UNIT($,.STERADIAN.) SOLID_ANGLE_UNIT() );
#4665 = UNCERTAINTY_MEASURE_WITH_UNIT(LENGTH_MEASURE(5.E-06),#4662,
  'distance_accuracy_value','confusion accuracy');
#4666 = PRODUCT_RELATED_PRODUCT_CATEGORY('part',$,(#7));
#4667 = MECHANICAL_DESIGN_GEOMETRIC_PRESENTATION_REPRESENTATION('',(
    #4668),#4661);
#4668 = STYLED_ITEM('color',(#4669),#15);
#4669 = PRESENTATION_STYLE_ASSIGNMENT((#4670,#4676));
#4670 = SURFACE_STYLE_USAGE(.BOTH.,#4671);
#4671 = SURFACE_SIDE_STYLE('',(#4672));
#4672 = SURFACE_STYLE_FILL_AREA(#4673);
#4673 = FILL_AREA_STYLE('',(#4674));
#4674 = FILL_AREA_STYLE_COLOUR('',#4675);
#4675 = COLOUR_RGB('',0.800000010877,0.800000010877,0.901960800373);
#4676 = CURVE_STYLE('',#4677,POSITIVE_LENGTH_MEASURE(0.1),#4678);
#4677 = DRAUGHTING_PRE_DEFINED_CURVE_FONT('continuous');
#4678 = COLOUR_RGB('',9.803921802644E-02,9.803921802644E-02,
  9.803921802644E-02);
ENDSEC;
END-ISO-10303-21;
