# Supplementary material for: StereoPylot: An Open-Source Raspberry Pi-Based Stereotaxic Apparatus Controller with 3D Printed Components for Fully Motorized Control, Digital Display, and Customizable Features
Source: eNeuro. 2026 Jul 7;13(7):ENEURO.0460-25.2026. doi: 10.1523/ENEURO.0460-25.2026 (PMC13362190; doi:10.1523/ENEURO.0460-25.2026)
Supplement: Data 1 — All relevant code and files for StereoPylot. Download Data 1, ZIP file. [file eneuro-13-ENEURO.0460-25.2026-s007.zip › StereoPylot-main/Build_Setup_Files/3D_models/3d_Printing_STEP/Control_Box_Base_Cover.step]

ISO-10303-21;
HEADER;
FILE_DESCRIPTION(('FreeCAD Model'),'2;1');
FILE_NAME('Open CASCADE Shape Model','2026-02-11T15:16:11',(''),(''),
  'Open CASCADE STEP processor 7.8','FreeCAD','Unknown');
FILE_SCHEMA(('AUTOMOTIVE_DESIGN { 1 0 10303 214 1 1 1 1 }'));
ENDSEC;
DATA;
#1 = APPLICATION_PROTOCOL_DEFINITION('international standard',
  'automotive_design',2000,#2);
#2 = APPLICATION_CONTEXT(
  'core data for automotive mechanical design processes');
#3 = SHAPE_DEFINITION_REPRESENTATION(#4,#10);
#4 = PRODUCT_DEFINITION_SHAPE('','',#5);
#5 = PRODUCT_DEFINITION('design','',#6,#9);
#6 = PRODUCT_DEFINITION_FORMATION('','',#7);
#7 = PRODUCT('Bottom cover','Bottom cover','',(#8));
#8 = PRODUCT_CONTEXT('',#2,'mechanical');
#9 = PRODUCT_DEFINITION_CONTEXT('part definition',#2,'design');
#10 = ADVANCED_BREP_SHAPE_REPRESENTATION('',(#11,#15),#1025);
#11 = AXIS2_PLACEMENT_3D('',#12,#13,#14);
#12 = CARTESIAN_POINT('',(0.,0.,0.));
#13 = DIRECTION('',(0.,0.,1.));
#14 = DIRECTION('',(1.,0.,-0.));
#15 = MANIFOLD_SOLID_BREP('',#16);
#16 = CLOSED_SHELL('',(#17,#57,#90,#123,#174,#295,#312,#329,#346,#363,
    #375,#428,#453,#477,#502,#548,#573,#597,#615,#701,#726,#751,#776,
    #801,#838,#863,#887,#912,#942,#967,#991,#1009));
#17 = ADVANCED_FACE('',(#18),#52,.F.);
#18 = FACE_BOUND('',#19,.F.);
#19 = EDGE_LOOP('',(#20,#30,#38,#46));
#20 = ORIENTED_EDGE('',*,*,#21,.T.);
#21 = EDGE_CURVE('',#22,#24,#26,.T.);
#22 = VERTEX_POINT('',#23);
#23 = CARTESIAN_POINT('',(-105.,105.,-21.));
#24 = VERTEX_POINT('',#25);
#25 = CARTESIAN_POINT('',(-105.,105.,-19.));
#26 = LINE('',#27,#28);
#27 = CARTESIAN_POINT('',(-105.,105.,-21.));
#28 = VECTOR('',#29,1.);
#29 = DIRECTION('',(0.,0.,1.));
#30 = ORIENTED_EDGE('',*,*,#31,.T.);
#31 = EDGE_CURVE('',#24,#32,#34,.T.);
#32 = VERTEX_POINT('',#33);
#33 = CARTESIAN_POINT('',(-105.,-70.,-19.));
#34 = LINE('',#35,#36);
#35 = CARTESIAN_POINT('',(-105.,105.,-19.));
#36 = VECTOR('',#37,1.);
#37 = DIRECTION('',(0.,-1.,0.));
#38 = ORIENTED_EDGE('',*,*,#39,.F.);
#39 = EDGE_CURVE('',#40,#32,#42,.T.);
#40 = VERTEX_POINT('',#41);
#41 = CARTESIAN_POINT('',(-105.,-70.,-21.));
#42 = LINE('',#43,#44);
#43 = CARTESIAN_POINT('',(-105.,-70.,-21.));
#44 = VECTOR('',#45,1.);
#45 = DIRECTION('',(0.,0.,1.));
#46 = ORIENTED_EDGE('',*,*,#47,.F.);
#47 = EDGE_CURVE('',#22,#40,#48,.T.);
#48 = LINE('',#49,#50);
#49 = CARTESIAN_POINT('',(-105.,105.,-21.));
#50 = VECTOR('',#51,1.);
#51 = DIRECTION('',(0.,-1.,0.));
#52 = PLANE('',#53);
#53 = AXIS2_PLACEMENT_3D('',#54,#55,#56);
#54 = CARTESIAN_POINT('',(-105.,105.,-21.));
#55 = DIRECTION('',(1.,0.,0.));
#56 = DIRECTION('',(0.,-1.,0.));
#57 = ADVANCED_FACE('',(#58),#85,.T.);
#58 = FACE_BOUND('',#59,.F.);
#59 = EDGE_LOOP('',(#60,#70,#77,#78));
#60 = ORIENTED_EDGE('',*,*,#61,.T.);
#61 = EDGE_CURVE('',#62,#64,#66,.T.);
#62 = VERTEX_POINT('',#63);
#63 = CARTESIAN_POINT('',(-100.,110.,-21.));
#64 = VERTEX_POINT('',#65);
#65 = CARTESIAN_POINT('',(-100.,110.,-19.));
#66 = LINE('',#67,#68);
#67 = CARTESIAN_POINT('',(-100.,110.,-21.));
#68 = VECTOR('',#69,1.);
#69 = DIRECTION('',(0.,0.,1.));
#70 = ORIENTED_EDGE('',*,*,#71,.T.);
#71 = EDGE_CURVE('',#64,#24,#72,.T.);
#72 = CIRCLE('',#73,5.);
#73 = AXIS2_PLACEMENT_3D('',#74,#75,#76);
#74 = CARTESIAN_POINT('',(-100.,105.,-19.));
#75 = DIRECTION('',(0.,0.,1.));
#76 = DIRECTION('',(1.,0.,0.));
#77 = ORIENTED_EDGE('',*,*,#21,.F.);
#78 = ORIENTED_EDGE('',*,*,#79,.F.);
#79 = EDGE_CURVE('',#62,#22,#80,.T.);
#80 = CIRCLE('',#81,5.);
#81 = AXIS2_PLACEMENT_3D('',#82,#83,#84);
#82 = CARTESIAN_POINT('',(-100.,105.,-21.));
#83 = DIRECTION('',(0.,0.,1.));
#84 = DIRECTION('',(1.,0.,0.));
#85 = CYLINDRICAL_SURFACE('',#86,5.);
#86 = AXIS2_PLACEMENT_3D('',#87,#88,#89);
#87 = CARTESIAN_POINT('',(-100.,105.,-21.));
#88 = DIRECTION('',(-0.,-0.,-1.));
#89 = DIRECTION('',(1.,0.,0.));
#90 = ADVANCED_FACE('',(#91),#118,.T.);
#91 = FACE_BOUND('',#92,.F.);
#92 = EDGE_LOOP('',(#93,#94,#103,#111));
#93 = ORIENTED_EDGE('',*,*,#39,.T.);
#94 = ORIENTED_EDGE('',*,*,#95,.T.);
#95 = EDGE_CURVE('',#32,#96,#98,.T.);
#96 = VERTEX_POINT('',#97);
#97 = CARTESIAN_POINT('',(-100.,-75.,-19.));
#98 = CIRCLE('',#99,5.);
#99 = AXIS2_PLACEMENT_3D('',#100,#101,#102);
#100 = CARTESIAN_POINT('',(-100.,-70.,-19.));
#101 = DIRECTION('',(0.,0.,1.));
#102 = DIRECTION('',(1.,0.,0.));
#103 = ORIENTED_EDGE('',*,*,#104,.F.);
#104 = EDGE_CURVE('',#105,#96,#107,.T.);
#105 = VERTEX_POINT('',#106);
#106 = CARTESIAN_POINT('',(-100.,-75.,-21.));
#107 = LINE('',#108,#109);
#108 = CARTESIAN_POINT('',(-100.,-75.,-21.));
#109 = VECTOR('',#110,1.);
#110 = DIRECTION('',(0.,0.,1.));
#111 = ORIENTED_EDGE('',*,*,#112,.F.);
#112 = EDGE_CURVE('',#40,#105,#113,.T.);
#113 = CIRCLE('',#114,5.);
#114 = AXIS2_PLACEMENT_3D('',#115,#116,#117);
#115 = CARTESIAN_POINT('',(-100.,-70.,-21.));
#116 = DIRECTION('',(0.,0.,1.));
#117 = DIRECTION('',(1.,0.,0.));
#118 = CYLINDRICAL_SURFACE('',#119,5.);
#119 = AXIS2_PLACEMENT_3D('',#120,#121,#122);
#120 = CARTESIAN_POINT('',(-100.,-70.,-21.));
#121 = DIRECTION('',(-0.,-0.,-1.));
#122 = DIRECTION('',(1.,0.,0.));
#123 = ADVANCED_FACE('',(#124),#169,.F.);
#124 = FACE_BOUND('',#125,.F.);
#125 = EDGE_LOOP('',(#126,#127,#128,#136,#145,#153,#162,#168));
#126 = ORIENTED_EDGE('',*,*,#47,.T.);
#127 = ORIENTED_EDGE('',*,*,#112,.T.);
#128 = ORIENTED_EDGE('',*,*,#129,.T.);
#129 = EDGE_CURVE('',#105,#130,#132,.T.);
#130 = VERTEX_POINT('',#131);
#131 = CARTESIAN_POINT('',(100.,-75.,-21.));
#132 = LINE('',#133,#134);
#133 = CARTESIAN_POINT('',(-100.,-75.,-21.));
#134 = VECTOR('',#135,1.);
#135 = DIRECTION('',(1.,0.,0.));
#136 = ORIENTED_EDGE('',*,*,#137,.T.);
#137 = EDGE_CURVE('',#130,#138,#140,.T.);
#138 = VERTEX_POINT('',#139);
#139 = CARTESIAN_POINT('',(105.,-70.,-21.));
#140 = CIRCLE('',#141,5.);
#141 = AXIS2_PLACEMENT_3D('',#142,#143,#144);
#142 = CARTESIAN_POINT('',(100.,-70.,-21.));
#143 = DIRECTION('',(0.,0.,1.));
#144 = DIRECTION('',(1.,0.,0.));
#145 = ORIENTED_EDGE('',*,*,#146,.T.);
#146 = EDGE_CURVE('',#138,#147,#149,.T.);
#147 = VERTEX_POINT('',#148);
#148 = CARTESIAN_POINT('',(105.,105.,-21.));
#149 = LINE('',#150,#151);
#150 = CARTESIAN_POINT('',(105.,-70.,-21.));
#151 = VECTOR('',#152,1.);
#152 = DIRECTION('',(0.,1.,0.));
#153 = ORIENTED_EDGE('',*,*,#154,.T.);
#154 = EDGE_CURVE('',#147,#155,#157,.T.);
#155 = VERTEX_POINT('',#156);
#156 = CARTESIAN_POINT('',(100.,110.,-21.));
#157 = CIRCLE('',#158,5.);
#158 = AXIS2_PLACEMENT_3D('',#159,#160,#161);
#159 = CARTESIAN_POINT('',(100.,105.,-21.));
#160 = DIRECTION('',(0.,0.,1.));
#161 = DIRECTION('',(1.,0.,0.));
#162 = ORIENTED_EDGE('',*,*,#163,.T.);
#163 = EDGE_CURVE('',#155,#62,#164,.T.);
#164 = LINE('',#165,#166);
#165 = CARTESIAN_POINT('',(100.,110.,-21.));
#166 = VECTOR('',#167,1.);
#167 = DIRECTION('',(-1.,0.,0.));
#168 = ORIENTED_EDGE('',*,*,#79,.T.);
#169 = PLANE('',#170);
#170 = AXIS2_PLACEMENT_3D('',#171,#172,#173);
#171 = CARTESIAN_POINT('',(1.55E-14,17.5,-21.));
#172 = DIRECTION('',(0.,0.,1.));
#173 = DIRECTION('',(1.,0.,0.));
#174 = ADVANCED_FACE('',(#175,#220),#290,.T.);
#175 = FACE_BOUND('',#176,.T.);
#176 = EDGE_LOOP('',(#177,#178,#179,#187,#196,#204,#213,#219));
#177 = ORIENTED_EDGE('',*,*,#31,.T.);
#178 = ORIENTED_EDGE('',*,*,#95,.T.);
#179 = ORIENTED_EDGE('',*,*,#180,.T.);
#180 = EDGE_CURVE('',#96,#181,#183,.T.);
#181 = VERTEX_POINT('',#182);
#182 = CARTESIAN_POINT('',(100.,-75.,-19.));
#183 = LINE('',#184,#185);
#184 = CARTESIAN_POINT('',(-100.,-75.,-19.));
#185 = VECTOR('',#186,1.);
#186 = DIRECTION('',(1.,0.,0.));
#187 = ORIENTED_EDGE('',*,*,#188,.T.);
#188 = EDGE_CURVE('',#181,#189,#191,.T.);
#189 = VERTEX_POINT('',#190);
#190 = CARTESIAN_POINT('',(105.,-70.,-19.));
#191 = CIRCLE('',#192,5.);
#192 = AXIS2_PLACEMENT_3D('',#193,#194,#195);
#193 = CARTESIAN_POINT('',(100.,-70.,-19.));
#194 = DIRECTION('',(0.,0.,1.));
#195 = DIRECTION('',(1.,0.,0.));
#196 = ORIENTED_EDGE('',*,*,#197,.T.);
#197 = EDGE_CURVE('',#189,#198,#200,.T.);
#198 = VERTEX_POINT('',#199);
#199 = CARTESIAN_POINT('',(105.,105.,-19.));
#200 = LINE('',#201,#202);
#201 = CARTESIAN_POINT('',(105.,-70.,-19.));
#202 = VECTOR('',#203,1.);
#203 = DIRECTION('',(0.,1.,0.));
#204 = ORIENTED_EDGE('',*,*,#205,.T.);
#205 = EDGE_CURVE('',#198,#206,#208,.T.);
#206 = VERTEX_POINT('',#207);
#207 = CARTESIAN_POINT('',(100.,110.,-19.));
#208 = CIRCLE('',#209,5.);
#209 = AXIS2_PLACEMENT_3D('',#210,#211,#212);
#210 = CARTESIAN_POINT('',(100.,105.,-19.));
#211 = DIRECTION('',(0.,0.,1.));
#212 = DIRECTION('',(1.,0.,0.));
#213 = ORIENTED_EDGE('',*,*,#214,.T.);
#214 = EDGE_CURVE('',#206,#64,#215,.T.);
#215 = LINE('',#216,#217);
#216 = CARTESIAN_POINT('',(100.,110.,-19.));
#217 = VECTOR('',#218,1.);
#218 = DIRECTION('',(-1.,0.,0.));
#219 = ORIENTED_EDGE('',*,*,#71,.T.);
#220 = FACE_BOUND('',#221,.T.);
#221 = EDGE_LOOP('',(#222,#232,#241,#249,#258,#266,#275,#283));
#222 = ORIENTED_EDGE('',*,*,#223,.F.);
#223 = EDGE_CURVE('',#224,#226,#228,.T.);
#224 = VERTEX_POINT('',#225);
#225 = CARTESIAN_POINT('',(-103.1,104.7,-19.));
#226 = VERTEX_POINT('',#227);
#227 = CARTESIAN_POINT('',(-103.1,-69.7,-19.));
#228 = LINE('',#229,#230);
#229 = CARTESIAN_POINT('',(-103.1,104.7,-19.));
#230 = VECTOR('',#231,1.);
#231 = DIRECTION('',(0.,-1.,0.));
#232 = ORIENTED_EDGE('',*,*,#233,.F.);
#233 = EDGE_CURVE('',#234,#224,#236,.T.);
#234 = VERTEX_POINT('',#235);
#235 = CARTESIAN_POINT('',(-99.7,108.1,-19.));
#236 = CIRCLE('',#237,3.4);
#237 = AXIS2_PLACEMENT_3D('',#238,#239,#240);
#238 = CARTESIAN_POINT('',(-99.7,104.7,-19.));
#239 = DIRECTION('',(0.,0.,1.));
#240 = DIRECTION('',(1.,0.,0.));
#241 = ORIENTED_EDGE('',*,*,#242,.F.);
#242 = EDGE_CURVE('',#243,#234,#245,.T.);
#243 = VERTEX_POINT('',#244);
#244 = CARTESIAN_POINT('',(99.7,108.1,-19.));
#245 = LINE('',#246,#247);
#246 = CARTESIAN_POINT('',(99.7,108.1,-19.));
#247 = VECTOR('',#248,1.);
#248 = DIRECTION('',(-1.,0.,0.));
#249 = ORIENTED_EDGE('',*,*,#250,.F.);
#250 = EDGE_CURVE('',#251,#243,#253,.T.);
#251 = VERTEX_POINT('',#252);
#252 = CARTESIAN_POINT('',(103.1,104.7,-19.));
#253 = CIRCLE('',#254,3.4);
#254 = AXIS2_PLACEMENT_3D('',#255,#256,#257);
#255 = CARTESIAN_POINT('',(99.7,104.7,-19.));
#256 = DIRECTION('',(0.,0.,1.));
#257 = DIRECTION('',(1.,0.,0.));
#258 = ORIENTED_EDGE('',*,*,#259,.F.);
#259 = EDGE_CURVE('',#260,#251,#262,.T.);
#260 = VERTEX_POINT('',#261);
#261 = CARTESIAN_POINT('',(103.1,-69.7,-19.));
#262 = LINE('',#263,#264);
#263 = CARTESIAN_POINT('',(103.1,-69.7,-19.));
#264 = VECTOR('',#265,1.);
#265 = DIRECTION('',(0.,1.,0.));
#266 = ORIENTED_EDGE('',*,*,#267,.F.);
#267 = EDGE_CURVE('',#268,#260,#270,.T.);
#268 = VERTEX_POINT('',#269);
#269 = CARTESIAN_POINT('',(99.7,-73.1,-19.));
#270 = CIRCLE('',#271,3.4);
#271 = AXIS2_PLACEMENT_3D('',#272,#273,#274);
#272 = CARTESIAN_POINT('',(99.7,-69.7,-19.));
#273 = DIRECTION('',(0.,0.,1.));
#274 = DIRECTION('',(1.,0.,0.));
#275 = ORIENTED_EDGE('',*,*,#276,.F.);
#276 = EDGE_CURVE('',#277,#268,#279,.T.);
#277 = VERTEX_POINT('',#278);
#278 = CARTESIAN_POINT('',(-99.7,-73.1,-19.));
#279 = LINE('',#280,#281);
#280 = CARTESIAN_POINT('',(-99.7,-73.1,-19.));
#281 = VECTOR('',#282,1.);
#282 = DIRECTION('',(1.,0.,0.));
#283 = ORIENTED_EDGE('',*,*,#284,.F.);
#284 = EDGE_CURVE('',#226,#277,#285,.T.);
#285 = CIRCLE('',#286,3.4);
#286 = AXIS2_PLACEMENT_3D('',#287,#288,#289);
#287 = CARTESIAN_POINT('',(-99.7,-69.7,-19.));
#288 = DIRECTION('',(0.,0.,1.));
#289 = DIRECTION('',(1.,0.,0.));
#290 = PLANE('',#291);
#291 = AXIS2_PLACEMENT_3D('',#292,#293,#294);
#292 = CARTESIAN_POINT('',(1.55E-14,17.5,-19.));
#293 = DIRECTION('',(0.,0.,1.));
#294 = DIRECTION('',(1.,0.,0.));
#295 = ADVANCED_FACE('',(#296),#307,.F.);
#296 = FACE_BOUND('',#297,.F.);
#297 = EDGE_LOOP('',(#298,#304,#305,#306));
#298 = ORIENTED_EDGE('',*,*,#299,.T.);
#299 = EDGE_CURVE('',#155,#206,#300,.T.);
#300 = LINE('',#301,#302);
#301 = CARTESIAN_POINT('',(100.,110.,-21.));
#302 = VECTOR('',#303,1.);
#303 = DIRECTION('',(0.,0.,1.));
#304 = ORIENTED_EDGE('',*,*,#214,.T.);
#305 = ORIENTED_EDGE('',*,*,#61,.F.);
#306 = ORIENTED_EDGE('',*,*,#163,.F.);
#307 = PLANE('',#308);
#308 = AXIS2_PLACEMENT_3D('',#309,#310,#311);
#309 = CARTESIAN_POINT('',(100.,110.,-21.));
#310 = DIRECTION('',(0.,-1.,0.));
#311 = DIRECTION('',(-1.,0.,0.));
#312 = ADVANCED_FACE('',(#313),#324,.F.);
#313 = FACE_BOUND('',#314,.F.);
#314 = EDGE_LOOP('',(#315,#316,#317,#323));
#315 = ORIENTED_EDGE('',*,*,#104,.T.);
#316 = ORIENTED_EDGE('',*,*,#180,.T.);
#317 = ORIENTED_EDGE('',*,*,#318,.F.);
#318 = EDGE_CURVE('',#130,#181,#319,.T.);
#319 = LINE('',#320,#321);
#320 = CARTESIAN_POINT('',(100.,-75.,-21.));
#321 = VECTOR('',#322,1.);
#322 = DIRECTION('',(0.,0.,1.));
#323 = ORIENTED_EDGE('',*,*,#129,.F.);
#324 = PLANE('',#325);
#325 = AXIS2_PLACEMENT_3D('',#326,#327,#328);
#326 = CARTESIAN_POINT('',(-100.,-75.,-21.));
#327 = DIRECTION('',(0.,1.,0.));
#328 = DIRECTION('',(1.,0.,0.));
#329 = ADVANCED_FACE('',(#330),#341,.T.);
#330 = FACE_BOUND('',#331,.F.);
#331 = EDGE_LOOP('',(#332,#333,#334,#340));
#332 = ORIENTED_EDGE('',*,*,#318,.T.);
#333 = ORIENTED_EDGE('',*,*,#188,.T.);
#334 = ORIENTED_EDGE('',*,*,#335,.F.);
#335 = EDGE_CURVE('',#138,#189,#336,.T.);
#336 = LINE('',#337,#338);
#337 = CARTESIAN_POINT('',(105.,-70.,-21.));
#338 = VECTOR('',#339,1.);
#339 = DIRECTION('',(0.,0.,1.));
#340 = ORIENTED_EDGE('',*,*,#137,.F.);
#341 = CYLINDRICAL_SURFACE('',#342,5.);
#342 = AXIS2_PLACEMENT_3D('',#343,#344,#345);
#343 = CARTESIAN_POINT('',(100.,-70.,-21.));
#344 = DIRECTION('',(-0.,-0.,-1.));
#345 = DIRECTION('',(1.,0.,0.));
#346 = ADVANCED_FACE('',(#347),#358,.F.);
#347 = FACE_BOUND('',#348,.F.);
#348 = EDGE_LOOP('',(#349,#350,#351,#357));
#349 = ORIENTED_EDGE('',*,*,#335,.T.);
#350 = ORIENTED_EDGE('',*,*,#197,.T.);
#351 = ORIENTED_EDGE('',*,*,#352,.F.);
#352 = EDGE_CURVE('',#147,#198,#353,.T.);
#353 = LINE('',#354,#355);
#354 = CARTESIAN_POINT('',(105.,105.,-21.));
#355 = VECTOR('',#356,1.);
#356 = DIRECTION('',(0.,0.,1.));
#357 = ORIENTED_EDGE('',*,*,#146,.F.);
#358 = PLANE('',#359);
#359 = AXIS2_PLACEMENT_3D('',#360,#361,#362);
#360 = CARTESIAN_POINT('',(105.,-70.,-21.));
#361 = DIRECTION('',(-1.,0.,0.));
#362 = DIRECTION('',(0.,1.,0.));
#363 = ADVANCED_FACE('',(#364),#370,.T.);
#364 = FACE_BOUND('',#365,.F.);
#365 = EDGE_LOOP('',(#366,#367,#368,#369));
#366 = ORIENTED_EDGE('',*,*,#352,.T.);
#367 = ORIENTED_EDGE('',*,*,#205,.T.);
#368 = ORIENTED_EDGE('',*,*,#299,.F.);
#369 = ORIENTED_EDGE('',*,*,#154,.F.);
#370 = CYLINDRICAL_SURFACE('',#371,5.);
#371 = AXIS2_PLACEMENT_3D('',#372,#373,#374);
#372 = CARTESIAN_POINT('',(100.,105.,-21.));
#373 = DIRECTION('',(-0.,-0.,-1.));
#374 = DIRECTION('',(1.,0.,0.));
#375 = ADVANCED_FACE('',(#376,#401,#412),#423,.F.);
#376 = FACE_BOUND('',#377,.F.);
#377 = EDGE_LOOP('',(#378,#386,#394,#400));
#378 = ORIENTED_EDGE('',*,*,#379,.T.);
#379 = EDGE_CURVE('',#224,#380,#382,.T.);
#380 = VERTEX_POINT('',#381);
#381 = CARTESIAN_POINT('',(-103.1,104.7,-11.));
#382 = LINE('',#383,#384);
#383 = CARTESIAN_POINT('',(-103.1,104.7,-19.));
#384 = VECTOR('',#385,1.);
#385 = DIRECTION('',(0.,0.,1.));
#386 = ORIENTED_EDGE('',*,*,#387,.T.);
#387 = EDGE_CURVE('',#380,#388,#390,.T.);
#388 = VERTEX_POINT('',#389);
#389 = CARTESIAN_POINT('',(-103.1,-69.7,-11.));
#390 = LINE('',#391,#392);
#391 = CARTESIAN_POINT('',(-103.1,104.7,-11.));
#392 = VECTOR('',#393,1.);
#393 = DIRECTION('',(0.,-1.,0.));
#394 = ORIENTED_EDGE('',*,*,#395,.F.);
#395 = EDGE_CURVE('',#226,#388,#396,.T.);
#396 = LINE('',#397,#398);
#397 = CARTESIAN_POINT('',(-103.1,-69.7,-19.));
#398 = VECTOR('',#399,1.);
#399 = DIRECTION('',(0.,0.,1.));
#400 = ORIENTED_EDGE('',*,*,#223,.F.);
#401 = FACE_BOUND('',#402,.F.);
#402 = EDGE_LOOP('',(#403));
#403 = ORIENTED_EDGE('',*,*,#404,.T.);
#404 = EDGE_CURVE('',#405,#405,#407,.T.);
#405 = VERTEX_POINT('',#406);
#406 = CARTESIAN_POINT('',(-103.1,92.,-15.));
#407 = CIRCLE('',#408,1.);
#408 = AXIS2_PLACEMENT_3D('',#409,#410,#411);
#409 = CARTESIAN_POINT('',(-103.1,93.,-15.));
#410 = DIRECTION('',(-1.,0.,0.));
#411 = DIRECTION('',(0.,-1.,0.));
#412 = FACE_BOUND('',#413,.F.);
#413 = EDGE_LOOP('',(#414));
#414 = ORIENTED_EDGE('',*,*,#415,.T.);
#415 = EDGE_CURVE('',#416,#416,#418,.T.);
#416 = VERTEX_POINT('',#417);
#417 = CARTESIAN_POINT('',(-103.1,-61.,-15.));
#418 = CIRCLE('',#419,1.);
#419 = AXIS2_PLACEMENT_3D('',#420,#421,#422);
#420 = CARTESIAN_POINT('',(-103.1,-60.,-15.));
#421 = DIRECTION('',(-1.,0.,0.));
#422 = DIRECTION('',(0.,-1.,0.));
#423 = PLANE('',#424);
#424 = AXIS2_PLACEMENT_3D('',#425,#426,#427);
#425 = CARTESIAN_POINT('',(-103.1,104.7,-19.));
#426 = DIRECTION('',(1.,0.,0.));
#427 = DIRECTION('',(0.,-1.,0.));
#428 = ADVANCED_FACE('',(#429),#448,.T.);
#429 = FACE_BOUND('',#430,.F.);
#430 = EDGE_LOOP('',(#431,#432,#441,#447));
#431 = ORIENTED_EDGE('',*,*,#395,.T.);
#432 = ORIENTED_EDGE('',*,*,#433,.T.);
#433 = EDGE_CURVE('',#388,#434,#436,.T.);
#434 = VERTEX_POINT('',#435);
#435 = CARTESIAN_POINT('',(-99.7,-73.1,-11.));
#436 = CIRCLE('',#437,3.4);
#437 = AXIS2_PLACEMENT_3D('',#438,#439,#440);
#438 = CARTESIAN_POINT('',(-99.7,-69.7,-11.));
#439 = DIRECTION('',(0.,0.,1.));
#440 = DIRECTION('',(1.,0.,0.));
#441 = ORIENTED_EDGE('',*,*,#442,.F.);
#442 = EDGE_CURVE('',#277,#434,#443,.T.);
#443 = LINE('',#444,#445);
#444 = CARTESIAN_POINT('',(-99.7,-73.1,-19.));
#445 = VECTOR('',#446,1.);
#446 = DIRECTION('',(0.,0.,1.));
#447 = ORIENTED_EDGE('',*,*,#284,.F.);
#448 = CYLINDRICAL_SURFACE('',#449,3.4);
#449 = AXIS2_PLACEMENT_3D('',#450,#451,#452);
#450 = CARTESIAN_POINT('',(-99.7,-69.7,-19.));
#451 = DIRECTION('',(-0.,-0.,-1.));
#452 = DIRECTION('',(1.,0.,0.));
#453 = ADVANCED_FACE('',(#454),#472,.F.);
#454 = FACE_BOUND('',#455,.F.);
#455 = EDGE_LOOP('',(#456,#457,#465,#471));
#456 = ORIENTED_EDGE('',*,*,#442,.T.);
#457 = ORIENTED_EDGE('',*,*,#458,.T.);
#458 = EDGE_CURVE('',#434,#459,#461,.T.);
#459 = VERTEX_POINT('',#460);
#460 = CARTESIAN_POINT('',(99.7,-73.1,-11.));
#461 = LINE('',#462,#463);
#462 = CARTESIAN_POINT('',(-99.7,-73.1,-11.));
#463 = VECTOR('',#464,1.);
#464 = DIRECTION('',(1.,0.,0.));
#465 = ORIENTED_EDGE('',*,*,#466,.F.);
#466 = EDGE_CURVE('',#268,#459,#467,.T.);
#467 = LINE('',#468,#469);
#468 = CARTESIAN_POINT('',(99.7,-73.1,-19.));
#469 = VECTOR('',#470,1.);
#470 = DIRECTION('',(0.,0.,1.));
#471 = ORIENTED_EDGE('',*,*,#276,.F.);
#472 = PLANE('',#473);
#473 = AXIS2_PLACEMENT_3D('',#474,#475,#476);
#474 = CARTESIAN_POINT('',(-99.7,-73.1,-19.));
#475 = DIRECTION('',(0.,1.,0.));
#476 = DIRECTION('',(1.,0.,0.));
#477 = ADVANCED_FACE('',(#478),#497,.T.);
#478 = FACE_BOUND('',#479,.F.);
#479 = EDGE_LOOP('',(#480,#481,#490,#496));
#480 = ORIENTED_EDGE('',*,*,#466,.T.);
#481 = ORIENTED_EDGE('',*,*,#482,.T.);
#482 = EDGE_CURVE('',#459,#483,#485,.T.);
#483 = VERTEX_POINT('',#484);
#484 = CARTESIAN_POINT('',(103.1,-69.7,-11.));
#485 = CIRCLE('',#486,3.4);
#486 = AXIS2_PLACEMENT_3D('',#487,#488,#489);
#487 = CARTESIAN_POINT('',(99.7,-69.7,-11.));
#488 = DIRECTION('',(0.,0.,1.));
#489 = DIRECTION('',(1.,0.,0.));
#490 = ORIENTED_EDGE('',*,*,#491,.F.);
#491 = EDGE_CURVE('',#260,#483,#492,.T.);
#492 = LINE('',#493,#494);
#493 = CARTESIAN_POINT('',(103.1,-69.7,-19.));
#494 = VECTOR('',#495,1.);
#495 = DIRECTION('',(0.,0.,1.));
#496 = ORIENTED_EDGE('',*,*,#267,.F.);
#497 = CYLINDRICAL_SURFACE('',#498,3.4);
#498 = AXIS2_PLACEMENT_3D('',#499,#500,#501);
#499 = CARTESIAN_POINT('',(99.7,-69.7,-19.));
#500 = DIRECTION('',(-0.,-0.,-1.));
#501 = DIRECTION('',(1.,0.,0.));
#502 = ADVANCED_FACE('',(#503,#521,#532),#543,.F.);
#503 = FACE_BOUND('',#504,.F.);
#504 = EDGE_LOOP('',(#505,#506,#514,#520));
#505 = ORIENTED_EDGE('',*,*,#491,.T.);
#506 = ORIENTED_EDGE('',*,*,#507,.T.);
#507 = EDGE_CURVE('',#483,#508,#510,.T.);
#508 = VERTEX_POINT('',#509);
#509 = CARTESIAN_POINT('',(103.1,104.7,-11.));
#510 = LINE('',#511,#512);
#511 = CARTESIAN_POINT('',(103.1,-69.7,-11.));
#512 = VECTOR('',#513,1.);
#513 = DIRECTION('',(0.,1.,0.));
#514 = ORIENTED_EDGE('',*,*,#515,.F.);
#515 = EDGE_CURVE('',#251,#508,#516,.T.);
#516 = LINE('',#517,#518);
#517 = CARTESIAN_POINT('',(103.1,104.7,-19.));
#518 = VECTOR('',#519,1.);
#519 = DIRECTION('',(0.,0.,1.));
#520 = ORIENTED_EDGE('',*,*,#259,.F.);
#521 = FACE_BOUND('',#522,.F.);
#522 = EDGE_LOOP('',(#523));
#523 = ORIENTED_EDGE('',*,*,#524,.F.);
#524 = EDGE_CURVE('',#525,#525,#527,.T.);
#525 = VERTEX_POINT('',#526);
#526 = CARTESIAN_POINT('',(103.1,-61.,-15.));
#527 = CIRCLE('',#528,1.);
#528 = AXIS2_PLACEMENT_3D('',#529,#530,#531);
#529 = CARTESIAN_POINT('',(103.1,-60.,-15.));
#530 = DIRECTION('',(-1.,0.,0.));
#531 = DIRECTION('',(0.,-1.,0.));
#532 = FACE_BOUND('',#533,.F.);
#533 = EDGE_LOOP('',(#534));
#534 = ORIENTED_EDGE('',*,*,#535,.F.);
#535 = EDGE_CURVE('',#536,#536,#538,.T.);
#536 = VERTEX_POINT('',#537);
#537 = CARTESIAN_POINT('',(103.1,92.,-15.));
#538 = CIRCLE('',#539,1.);
#539 = AXIS2_PLACEMENT_3D('',#540,#541,#542);
#540 = CARTESIAN_POINT('',(103.1,93.,-15.));
#541 = DIRECTION('',(-1.,0.,0.));
#542 = DIRECTION('',(0.,-1.,0.));
#543 = PLANE('',#544);
#544 = AXIS2_PLACEMENT_3D('',#545,#546,#547);
#545 = CARTESIAN_POINT('',(103.1,-69.7,-19.));
#546 = DIRECTION('',(-1.,0.,0.));
#547 = DIRECTION('',(0.,1.,0.));
#548 = ADVANCED_FACE('',(#549),#568,.T.);
#549 = FACE_BOUND('',#550,.F.);
#550 = EDGE_LOOP('',(#551,#552,#561,#567));
#551 = ORIENTED_EDGE('',*,*,#515,.T.);
#552 = ORIENTED_EDGE('',*,*,#553,.T.);
#553 = EDGE_CURVE('',#508,#554,#556,.T.);
#554 = VERTEX_POINT('',#555);
#555 = CARTESIAN_POINT('',(99.7,108.1,-11.));
#556 = CIRCLE('',#557,3.4);
#557 = AXIS2_PLACEMENT_3D('',#558,#559,#560);
#558 = CARTESIAN_POINT('',(99.7,104.7,-11.));
#559 = DIRECTION('',(0.,0.,1.));
#560 = DIRECTION('',(1.,0.,0.));
#561 = ORIENTED_EDGE('',*,*,#562,.F.);
#562 = EDGE_CURVE('',#243,#554,#563,.T.);
#563 = LINE('',#564,#565);
#564 = CARTESIAN_POINT('',(99.7,108.1,-19.));
#565 = VECTOR('',#566,1.);
#566 = DIRECTION('',(0.,0.,1.));
#567 = ORIENTED_EDGE('',*,*,#250,.F.);
#568 = CYLINDRICAL_SURFACE('',#569,3.4);
#569 = AXIS2_PLACEMENT_3D('',#570,#571,#572);
#570 = CARTESIAN_POINT('',(99.7,104.7,-19.));
#571 = DIRECTION('',(-0.,-0.,-1.));
#572 = DIRECTION('',(1.,0.,0.));
#573 = ADVANCED_FACE('',(#574),#592,.F.);
#574 = FACE_BOUND('',#575,.F.);
#575 = EDGE_LOOP('',(#576,#577,#585,#591));
#576 = ORIENTED_EDGE('',*,*,#562,.T.);
#577 = ORIENTED_EDGE('',*,*,#578,.T.);
#578 = EDGE_CURVE('',#554,#579,#581,.T.);
#579 = VERTEX_POINT('',#580);
#580 = CARTESIAN_POINT('',(-99.7,108.1,-11.));
#581 = LINE('',#582,#583);
#582 = CARTESIAN_POINT('',(99.7,108.1,-11.));
#583 = VECTOR('',#584,1.);
#584 = DIRECTION('',(-1.,0.,0.));
#585 = ORIENTED_EDGE('',*,*,#586,.F.);
#586 = EDGE_CURVE('',#234,#579,#587,.T.);
#587 = LINE('',#588,#589);
#588 = CARTESIAN_POINT('',(-99.7,108.1,-19.));
#589 = VECTOR('',#590,1.);
#590 = DIRECTION('',(0.,0.,1.));
#591 = ORIENTED_EDGE('',*,*,#242,.F.);
#592 = PLANE('',#593);
#593 = AXIS2_PLACEMENT_3D('',#594,#595,#596);
#594 = CARTESIAN_POINT('',(99.7,108.1,-19.));
#595 = DIRECTION('',(0.,-1.,0.));
#596 = DIRECTION('',(-1.,0.,0.));
#597 = ADVANCED_FACE('',(#598),#610,.T.);
#598 = FACE_BOUND('',#599,.F.);
#599 = EDGE_LOOP('',(#600,#601,#608,#609));
#600 = ORIENTED_EDGE('',*,*,#586,.T.);
#601 = ORIENTED_EDGE('',*,*,#602,.T.);
#602 = EDGE_CURVE('',#579,#380,#603,.T.);
#603 = CIRCLE('',#604,3.4);
#604 = AXIS2_PLACEMENT_3D('',#605,#606,#607);
#605 = CARTESIAN_POINT('',(-99.7,104.7,-11.));
#606 = DIRECTION('',(0.,0.,1.));
#607 = DIRECTION('',(1.,0.,0.));
#608 = ORIENTED_EDGE('',*,*,#379,.F.);
#609 = ORIENTED_EDGE('',*,*,#233,.F.);
#610 = CYLINDRICAL_SURFACE('',#611,3.4);
#611 = AXIS2_PLACEMENT_3D('',#612,#613,#614);
#612 = CARTESIAN_POINT('',(-99.7,104.7,-19.));
#613 = DIRECTION('',(-0.,-0.,-1.));
#614 = DIRECTION('',(1.,0.,0.));
#615 = ADVANCED_FACE('',(#616,#626),#696,.T.);
#616 = FACE_BOUND('',#617,.T.);
#617 = EDGE_LOOP('',(#618,#619,#620,#621,#622,#623,#624,#625));
#618 = ORIENTED_EDGE('',*,*,#387,.T.);
#619 = ORIENTED_EDGE('',*,*,#433,.T.);
#620 = ORIENTED_EDGE('',*,*,#458,.T.);
#621 = ORIENTED_EDGE('',*,*,#482,.T.);
#622 = ORIENTED_EDGE('',*,*,#507,.T.);
#623 = ORIENTED_EDGE('',*,*,#553,.T.);
#624 = ORIENTED_EDGE('',*,*,#578,.T.);
#625 = ORIENTED_EDGE('',*,*,#602,.T.);
#626 = FACE_BOUND('',#627,.T.);
#627 = EDGE_LOOP('',(#628,#638,#647,#655,#664,#672,#681,#689));
#628 = ORIENTED_EDGE('',*,*,#629,.F.);
#629 = EDGE_CURVE('',#630,#632,#634,.T.);
#630 = VERTEX_POINT('',#631);
#631 = CARTESIAN_POINT('',(-100.5,101.9,-11.));
#632 = VERTEX_POINT('',#633);
#633 = CARTESIAN_POINT('',(-100.5,-67.3,-11.));
#634 = LINE('',#635,#636);
#635 = CARTESIAN_POINT('',(-100.5,101.9,-11.));
#636 = VECTOR('',#637,1.);
#637 = DIRECTION('',(0.,-1.,0.));
#638 = ORIENTED_EDGE('',*,*,#639,.F.);
#639 = EDGE_CURVE('',#640,#630,#642,.T.);
#640 = VERTEX_POINT('',#641);
#641 = CARTESIAN_POINT('',(-97.1,105.3,-11.));
#642 = CIRCLE('',#643,3.4);
#643 = AXIS2_PLACEMENT_3D('',#644,#645,#646);
#644 = CARTESIAN_POINT('',(-97.1,101.9,-11.));
#645 = DIRECTION('',(0.,0.,1.));
#646 = DIRECTION('',(1.,0.,0.));
#647 = ORIENTED_EDGE('',*,*,#648,.F.);
#648 = EDGE_CURVE('',#649,#640,#651,.T.);
#649 = VERTEX_POINT('',#650);
#650 = CARTESIAN_POINT('',(97.1,105.3,-11.));
#651 = LINE('',#652,#653);
#652 = CARTESIAN_POINT('',(97.1,105.3,-11.));
#653 = VECTOR('',#654,1.);
#654 = DIRECTION('',(-1.,0.,0.));
#655 = ORIENTED_EDGE('',*,*,#656,.F.);
#656 = EDGE_CURVE('',#657,#649,#659,.T.);
#657 = VERTEX_POINT('',#658);
#658 = CARTESIAN_POINT('',(100.5,101.9,-11.));
#659 = CIRCLE('',#660,3.4);
#660 = AXIS2_PLACEMENT_3D('',#661,#662,#663);
#661 = CARTESIAN_POINT('',(97.1,101.9,-11.));
#662 = DIRECTION('',(0.,0.,1.));
#663 = DIRECTION('',(1.,0.,0.));
#664 = ORIENTED_EDGE('',*,*,#665,.F.);
#665 = EDGE_CURVE('',#666,#657,#668,.T.);
#666 = VERTEX_POINT('',#667);
#667 = CARTESIAN_POINT('',(100.5,-67.3,-11.));
#668 = LINE('',#669,#670);
#669 = CARTESIAN_POINT('',(100.5,-67.3,-11.));
#670 = VECTOR('',#671,1.);
#671 = DIRECTION('',(0.,1.,0.));
#672 = ORIENTED_EDGE('',*,*,#673,.F.);
#673 = EDGE_CURVE('',#674,#666,#676,.T.);
#674 = VERTEX_POINT('',#675);
#675 = CARTESIAN_POINT('',(97.1,-70.7,-11.));
#676 = CIRCLE('',#677,3.4);
#677 = AXIS2_PLACEMENT_3D('',#678,#679,#680);
#678 = CARTESIAN_POINT('',(97.1,-67.3,-11.));
#679 = DIRECTION('',(0.,0.,1.));
#680 = DIRECTION('',(1.,0.,0.));
#681 = ORIENTED_EDGE('',*,*,#682,.F.);
#682 = EDGE_CURVE('',#683,#674,#685,.T.);
#683 = VERTEX_POINT('',#684);
#684 = CARTESIAN_POINT('',(-97.1,-70.7,-11.));
#685 = LINE('',#686,#687);
#686 = CARTESIAN_POINT('',(-97.1,-70.7,-11.));
#687 = VECTOR('',#688,1.);
#688 = DIRECTION('',(1.,0.,0.));
#689 = ORIENTED_EDGE('',*,*,#690,.F.);
#690 = EDGE_CURVE('',#632,#683,#691,.T.);
#691 = CIRCLE('',#692,3.4);
#692 = AXIS2_PLACEMENT_3D('',#693,#694,#695);
#693 = CARTESIAN_POINT('',(-97.1,-67.3,-11.));
#694 = DIRECTION('',(0.,0.,1.));
#695 = DIRECTION('',(1.,0.,0.));
#696 = PLANE('',#697);
#697 = AXIS2_PLACEMENT_3D('',#698,#699,#700);
#698 = CARTESIAN_POINT('',(1.53E-15,17.5,-11.));
#699 = DIRECTION('',(0.,0.,1.));
#700 = DIRECTION('',(1.,0.,0.));
#701 = ADVANCED_FACE('',(#702),#721,.F.);
#702 = FACE_BOUND('',#703,.F.);
#703 = EDGE_LOOP('',(#704,#705,#713,#720));
#704 = ORIENTED_EDGE('',*,*,#404,.F.);
#705 = ORIENTED_EDGE('',*,*,#706,.T.);
#706 = EDGE_CURVE('',#405,#707,#709,.T.);
#707 = VERTEX_POINT('',#708);
#708 = CARTESIAN_POINT('',(-100.5,92.,-15.));
#709 = LINE('',#710,#711);
#710 = CARTESIAN_POINT('',(-103.1,92.,-15.));
#711 = VECTOR('',#712,1.);
#712 = DIRECTION('',(1.,0.,0.));
#713 = ORIENTED_EDGE('',*,*,#714,.T.);
#714 = EDGE_CURVE('',#707,#707,#715,.T.);
#715 = CIRCLE('',#716,1.);
#716 = AXIS2_PLACEMENT_3D('',#717,#718,#719);
#717 = CARTESIAN_POINT('',(-100.5,93.,-15.));
#718 = DIRECTION('',(-1.,0.,0.));
#719 = DIRECTION('',(0.,-1.,0.));
#720 = ORIENTED_EDGE('',*,*,#706,.F.);
#721 = CYLINDRICAL_SURFACE('',#722,1.);
#722 = AXIS2_PLACEMENT_3D('',#723,#724,#725);
#723 = CARTESIAN_POINT('',(-103.1,93.,-15.));
#724 = DIRECTION('',(-1.,0.,0.));
#725 = DIRECTION('',(0.,-1.,0.));
#726 = ADVANCED_FACE('',(#727),#746,.F.);
#727 = FACE_BOUND('',#728,.F.);
#728 = EDGE_LOOP('',(#729,#730,#738,#745));
#729 = ORIENTED_EDGE('',*,*,#415,.F.);
#730 = ORIENTED_EDGE('',*,*,#731,.T.);
#731 = EDGE_CURVE('',#416,#732,#734,.T.);
#732 = VERTEX_POINT('',#733);
#733 = CARTESIAN_POINT('',(-100.5,-61.,-15.));
#734 = LINE('',#735,#736);
#735 = CARTESIAN_POINT('',(-103.1,-61.,-15.));
#736 = VECTOR('',#737,1.);
#737 = DIRECTION('',(1.,0.,0.));
#738 = ORIENTED_EDGE('',*,*,#739,.T.);
#739 = EDGE_CURVE('',#732,#732,#740,.T.);
#740 = CIRCLE('',#741,1.);
#741 = AXIS2_PLACEMENT_3D('',#742,#743,#744);
#742 = CARTESIAN_POINT('',(-100.5,-60.,-15.));
#743 = DIRECTION('',(-1.,0.,0.));
#744 = DIRECTION('',(0.,-1.,0.));
#745 = ORIENTED_EDGE('',*,*,#731,.F.);
#746 = CYLINDRICAL_SURFACE('',#747,1.);
#747 = AXIS2_PLACEMENT_3D('',#748,#749,#750);
#748 = CARTESIAN_POINT('',(-103.1,-60.,-15.));
#749 = DIRECTION('',(-1.,0.,0.));
#750 = DIRECTION('',(0.,-1.,0.));
#751 = ADVANCED_FACE('',(#752),#771,.F.);
#752 = FACE_BOUND('',#753,.F.);
#753 = EDGE_LOOP('',(#754,#763,#769,#770));
#754 = ORIENTED_EDGE('',*,*,#755,.F.);
#755 = EDGE_CURVE('',#756,#756,#758,.T.);
#756 = VERTEX_POINT('',#757);
#757 = CARTESIAN_POINT('',(100.5,-61.,-15.));
#758 = CIRCLE('',#759,1.);
#759 = AXIS2_PLACEMENT_3D('',#760,#761,#762);
#760 = CARTESIAN_POINT('',(100.5,-60.,-15.));
#761 = DIRECTION('',(-1.,0.,0.));
#762 = DIRECTION('',(0.,-1.,0.));
#763 = ORIENTED_EDGE('',*,*,#764,.T.);
#764 = EDGE_CURVE('',#756,#525,#765,.T.);
#765 = LINE('',#766,#767);
#766 = CARTESIAN_POINT('',(-103.1,-61.,-15.));
#767 = VECTOR('',#768,1.);
#768 = DIRECTION('',(1.,0.,0.));
#769 = ORIENTED_EDGE('',*,*,#524,.T.);
#770 = ORIENTED_EDGE('',*,*,#764,.F.);
#771 = CYLINDRICAL_SURFACE('',#772,1.);
#772 = AXIS2_PLACEMENT_3D('',#773,#774,#775);
#773 = CARTESIAN_POINT('',(-103.1,-60.,-15.));
#774 = DIRECTION('',(-1.,0.,0.));
#775 = DIRECTION('',(0.,-1.,0.));
#776 = ADVANCED_FACE('',(#777),#796,.F.);
#777 = FACE_BOUND('',#778,.F.);
#778 = EDGE_LOOP('',(#779,#788,#794,#795));
#779 = ORIENTED_EDGE('',*,*,#780,.F.);
#780 = EDGE_CURVE('',#781,#781,#783,.T.);
#781 = VERTEX_POINT('',#782);
#782 = CARTESIAN_POINT('',(100.5,92.,-15.));
#783 = CIRCLE('',#784,1.);
#784 = AXIS2_PLACEMENT_3D('',#785,#786,#787);
#785 = CARTESIAN_POINT('',(100.5,93.,-15.));
#786 = DIRECTION('',(-1.,0.,0.));
#787 = DIRECTION('',(0.,-1.,0.));
#788 = ORIENTED_EDGE('',*,*,#789,.T.);
#789 = EDGE_CURVE('',#781,#536,#790,.T.);
#790 = LINE('',#791,#792);
#791 = CARTESIAN_POINT('',(-103.1,92.,-15.));
#792 = VECTOR('',#793,1.);
#793 = DIRECTION('',(1.,0.,0.));
#794 = ORIENTED_EDGE('',*,*,#535,.T.);
#795 = ORIENTED_EDGE('',*,*,#789,.F.);
#796 = CYLINDRICAL_SURFACE('',#797,1.);
#797 = AXIS2_PLACEMENT_3D('',#798,#799,#800);
#798 = CARTESIAN_POINT('',(-103.1,93.,-15.));
#799 = DIRECTION('',(-1.,0.,0.));
#800 = DIRECTION('',(0.,-1.,0.));
#801 = ADVANCED_FACE('',(#802,#827,#830),#833,.F.);
#802 = FACE_BOUND('',#803,.F.);
#803 = EDGE_LOOP('',(#804,#812,#820,#826));
#804 = ORIENTED_EDGE('',*,*,#805,.T.);
#805 = EDGE_CURVE('',#630,#806,#808,.T.);
#806 = VERTEX_POINT('',#807);
#807 = CARTESIAN_POINT('',(-100.5,101.9,-19.));
#808 = LINE('',#809,#810);
#809 = CARTESIAN_POINT('',(-100.5,101.9,-11.));
#810 = VECTOR('',#811,1.);
#811 = DIRECTION('',(-0.,-0.,-1.));
#812 = ORIENTED_EDGE('',*,*,#813,.T.);
#813 = EDGE_CURVE('',#806,#814,#816,.T.);
#814 = VERTEX_POINT('',#815);
#815 = CARTESIAN_POINT('',(-100.5,-67.3,-19.));
#816 = LINE('',#817,#818);
#817 = CARTESIAN_POINT('',(-100.5,101.9,-19.));
#818 = VECTOR('',#819,1.);
#819 = DIRECTION('',(0.,-1.,0.));
#820 = ORIENTED_EDGE('',*,*,#821,.F.);
#821 = EDGE_CURVE('',#632,#814,#822,.T.);
#822 = LINE('',#823,#824);
#823 = CARTESIAN_POINT('',(-100.5,-67.3,-11.));
#824 = VECTOR('',#825,1.);
#825 = DIRECTION('',(-0.,-0.,-1.));
#826 = ORIENTED_EDGE('',*,*,#629,.F.);
#827 = FACE_BOUND('',#828,.F.);
#828 = EDGE_LOOP('',(#829));
#829 = ORIENTED_EDGE('',*,*,#714,.F.);
#830 = FACE_BOUND('',#831,.F.);
#831 = EDGE_LOOP('',(#832));
#832 = ORIENTED_EDGE('',*,*,#739,.F.);
#833 = PLANE('',#834);
#834 = AXIS2_PLACEMENT_3D('',#835,#836,#837);
#835 = CARTESIAN_POINT('',(-100.5,101.9,-11.));
#836 = DIRECTION('',(-1.,0.,0.));
#837 = DIRECTION('',(0.,-1.,0.));
#838 = ADVANCED_FACE('',(#839),#858,.F.);
#839 = FACE_BOUND('',#840,.F.);
#840 = EDGE_LOOP('',(#841,#842,#851,#857));
#841 = ORIENTED_EDGE('',*,*,#821,.T.);
#842 = ORIENTED_EDGE('',*,*,#843,.T.);
#843 = EDGE_CURVE('',#814,#844,#846,.T.);
#844 = VERTEX_POINT('',#845);
#845 = CARTESIAN_POINT('',(-97.1,-70.7,-19.));
#846 = CIRCLE('',#847,3.4);
#847 = AXIS2_PLACEMENT_3D('',#848,#849,#850);
#848 = CARTESIAN_POINT('',(-97.1,-67.3,-19.));
#849 = DIRECTION('',(0.,0.,1.));
#850 = DIRECTION('',(1.,0.,0.));
#851 = ORIENTED_EDGE('',*,*,#852,.F.);
#852 = EDGE_CURVE('',#683,#844,#853,.T.);
#853 = LINE('',#854,#855);
#854 = CARTESIAN_POINT('',(-97.1,-70.7,-11.));
#855 = VECTOR('',#856,1.);
#856 = DIRECTION('',(-0.,-0.,-1.));
#857 = ORIENTED_EDGE('',*,*,#690,.F.);
#858 = CYLINDRICAL_SURFACE('',#859,3.4);
#859 = AXIS2_PLACEMENT_3D('',#860,#861,#862);
#860 = CARTESIAN_POINT('',(-97.1,-67.3,-11.));
#861 = DIRECTION('',(0.,0.,1.));
#862 = DIRECTION('',(1.,0.,0.));
#863 = ADVANCED_FACE('',(#864),#882,.F.);
#864 = FACE_BOUND('',#865,.F.);
#865 = EDGE_LOOP('',(#866,#867,#875,#881));
#866 = ORIENTED_EDGE('',*,*,#852,.T.);
#867 = ORIENTED_EDGE('',*,*,#868,.T.);
#868 = EDGE_CURVE('',#844,#869,#871,.T.);
#869 = VERTEX_POINT('',#870);
#870 = CARTESIAN_POINT('',(97.1,-70.7,-19.));
#871 = LINE('',#872,#873);
#872 = CARTESIAN_POINT('',(-97.1,-70.7,-19.));
#873 = VECTOR('',#874,1.);
#874 = DIRECTION('',(1.,0.,0.));
#875 = ORIENTED_EDGE('',*,*,#876,.F.);
#876 = EDGE_CURVE('',#674,#869,#877,.T.);
#877 = LINE('',#878,#879);
#878 = CARTESIAN_POINT('',(97.1,-70.7,-11.));
#879 = VECTOR('',#880,1.);
#880 = DIRECTION('',(-0.,-0.,-1.));
#881 = ORIENTED_EDGE('',*,*,#682,.F.);
#882 = PLANE('',#883);
#883 = AXIS2_PLACEMENT_3D('',#884,#885,#886);
#884 = CARTESIAN_POINT('',(-97.1,-70.7,-11.));
#885 = DIRECTION('',(0.,-1.,0.));
#886 = DIRECTION('',(1.,0.,0.));
#887 = ADVANCED_FACE('',(#888),#907,.F.);
#888 = FACE_BOUND('',#889,.F.);
#889 = EDGE_LOOP('',(#890,#891,#900,#906));
#890 = ORIENTED_EDGE('',*,*,#876,.T.);
#891 = ORIENTED_EDGE('',*,*,#892,.T.);
#892 = EDGE_CURVE('',#869,#893,#895,.T.);
#893 = VERTEX_POINT('',#894);
#894 = CARTESIAN_POINT('',(100.5,-67.3,-19.));
#895 = CIRCLE('',#896,3.4);
#896 = AXIS2_PLACEMENT_3D('',#897,#898,#899);
#897 = CARTESIAN_POINT('',(97.1,-67.3,-19.));
#898 = DIRECTION('',(0.,0.,1.));
#899 = DIRECTION('',(1.,0.,0.));
#900 = ORIENTED_EDGE('',*,*,#901,.F.);
#901 = EDGE_CURVE('',#666,#893,#902,.T.);
#902 = LINE('',#903,#904);
#903 = CARTESIAN_POINT('',(100.5,-67.3,-11.));
#904 = VECTOR('',#905,1.);
#905 = DIRECTION('',(-0.,-0.,-1.));
#906 = ORIENTED_EDGE('',*,*,#673,.F.);
#907 = CYLINDRICAL_SURFACE('',#908,3.4);
#908 = AXIS2_PLACEMENT_3D('',#909,#910,#911);
#909 = CARTESIAN_POINT('',(97.1,-67.3,-11.));
#910 = DIRECTION('',(0.,0.,1.));
#911 = DIRECTION('',(1.,0.,0.));
#912 = ADVANCED_FACE('',(#913,#931,#934),#937,.F.);
#913 = FACE_BOUND('',#914,.F.);
#914 = EDGE_LOOP('',(#915,#916,#924,#930));
#915 = ORIENTED_EDGE('',*,*,#901,.T.);
#916 = ORIENTED_EDGE('',*,*,#917,.T.);
#917 = EDGE_CURVE('',#893,#918,#920,.T.);
#918 = VERTEX_POINT('',#919);
#919 = CARTESIAN_POINT('',(100.5,101.9,-19.));
#920 = LINE('',#921,#922);
#921 = CARTESIAN_POINT('',(100.5,-67.3,-19.));
#922 = VECTOR('',#923,1.);
#923 = DIRECTION('',(0.,1.,0.));
#924 = ORIENTED_EDGE('',*,*,#925,.F.);
#925 = EDGE_CURVE('',#657,#918,#926,.T.);
#926 = LINE('',#927,#928);
#927 = CARTESIAN_POINT('',(100.5,101.9,-11.));
#928 = VECTOR('',#929,1.);
#929 = DIRECTION('',(-0.,-0.,-1.));
#930 = ORIENTED_EDGE('',*,*,#665,.F.);
#931 = FACE_BOUND('',#932,.F.);
#932 = EDGE_LOOP('',(#933));
#933 = ORIENTED_EDGE('',*,*,#755,.T.);
#934 = FACE_BOUND('',#935,.F.);
#935 = EDGE_LOOP('',(#936));
#936 = ORIENTED_EDGE('',*,*,#780,.T.);
#937 = PLANE('',#938);
#938 = AXIS2_PLACEMENT_3D('',#939,#940,#941);
#939 = CARTESIAN_POINT('',(100.5,-67.3,-11.));
#940 = DIRECTION('',(1.,0.,0.));
#941 = DIRECTION('',(0.,1.,0.));
#942 = ADVANCED_FACE('',(#943),#962,.F.);
#943 = FACE_BOUND('',#944,.F.);
#944 = EDGE_LOOP('',(#945,#946,#955,#961));
#945 = ORIENTED_EDGE('',*,*,#925,.T.);
#946 = ORIENTED_EDGE('',*,*,#947,.T.);
#947 = EDGE_CURVE('',#918,#948,#950,.T.);
#948 = VERTEX_POINT('',#949);
#949 = CARTESIAN_POINT('',(97.1,105.3,-19.));
#950 = CIRCLE('',#951,3.4);
#951 = AXIS2_PLACEMENT_3D('',#952,#953,#954);
#952 = CARTESIAN_POINT('',(97.1,101.9,-19.));
#953 = DIRECTION('',(0.,0.,1.));
#954 = DIRECTION('',(1.,0.,0.));
#955 = ORIENTED_EDGE('',*,*,#956,.F.);
#956 = EDGE_CURVE('',#649,#948,#957,.T.);
#957 = LINE('',#958,#959);
#958 = CARTESIAN_POINT('',(97.1,105.3,-11.));
#959 = VECTOR('',#960,1.);
#960 = DIRECTION('',(-0.,-0.,-1.));
#961 = ORIENTED_EDGE('',*,*,#656,.F.);
#962 = CYLINDRICAL_SURFACE('',#963,3.4);
#963 = AXIS2_PLACEMENT_3D('',#964,#965,#966);
#964 = CARTESIAN_POINT('',(97.1,101.9,-11.));
#965 = DIRECTION('',(0.,0.,1.));
#966 = DIRECTION('',(1.,0.,0.));
#967 = ADVANCED_FACE('',(#968),#986,.F.);
#968 = FACE_BOUND('',#969,.F.);
#969 = EDGE_LOOP('',(#970,#971,#979,#985));
#970 = ORIENTED_EDGE('',*,*,#956,.T.);
#971 = ORIENTED_EDGE('',*,*,#972,.T.);
#972 = EDGE_CURVE('',#948,#973,#975,.T.);
#973 = VERTEX_POINT('',#974);
#974 = CARTESIAN_POINT('',(-97.1,105.3,-19.));
#975 = LINE('',#976,#977);
#976 = CARTESIAN_POINT('',(97.1,105.3,-19.));
#977 = VECTOR('',#978,1.);
#978 = DIRECTION('',(-1.,0.,0.));
#979 = ORIENTED_EDGE('',*,*,#980,.F.);
#980 = EDGE_CURVE('',#640,#973,#981,.T.);
#981 = LINE('',#982,#983);
#982 = CARTESIAN_POINT('',(-97.1,105.3,-11.));
#983 = VECTOR('',#984,1.);
#984 = DIRECTION('',(-0.,-0.,-1.));
#985 = ORIENTED_EDGE('',*,*,#648,.F.);
#986 = PLANE('',#987);
#987 = AXIS2_PLACEMENT_3D('',#988,#989,#990);
#988 = CARTESIAN_POINT('',(97.1,105.3,-11.));
#989 = DIRECTION('',(0.,1.,0.));
#990 = DIRECTION('',(-1.,0.,0.));
#991 = ADVANCED_FACE('',(#992),#1004,.F.);
#992 = FACE_BOUND('',#993,.F.);
#993 = EDGE_LOOP('',(#994,#995,#1002,#1003));
#994 = ORIENTED_EDGE('',*,*,#980,.T.);
#995 = ORIENTED_EDGE('',*,*,#996,.T.);
#996 = EDGE_CURVE('',#973,#806,#997,.T.);
#997 = CIRCLE('',#998,3.4);
#998 = AXIS2_PLACEMENT_3D('',#999,#1000,#1001);
#999 = CARTESIAN_POINT('',(-97.1,101.9,-19.));
#1000 = DIRECTION('',(0.,0.,1.));
#1001 = DIRECTION('',(1.,0.,0.));
#1002 = ORIENTED_EDGE('',*,*,#805,.F.);
#1003 = ORIENTED_EDGE('',*,*,#639,.F.);
#1004 = CYLINDRICAL_SURFACE('',#1005,3.4);
#1005 = AXIS2_PLACEMENT_3D('',#1006,#1007,#1008);
#1006 = CARTESIAN_POINT('',(-97.1,101.9,-11.));
#1007 = DIRECTION('',(0.,0.,1.));
#1008 = DIRECTION('',(1.,0.,0.));
#1009 = ADVANCED_FACE('',(#1010),#1020,.T.);
#1010 = FACE_BOUND('',#1011,.T.);
#1011 = EDGE_LOOP('',(#1012,#1013,#1014,#1015,#1016,#1017,#1018,#1019));
#1012 = ORIENTED_EDGE('',*,*,#813,.T.);
#1013 = ORIENTED_EDGE('',*,*,#843,.T.);
#1014 = ORIENTED_EDGE('',*,*,#868,.T.);
#1015 = ORIENTED_EDGE('',*,*,#892,.T.);
#1016 = ORIENTED_EDGE('',*,*,#917,.T.);
#1017 = ORIENTED_EDGE('',*,*,#947,.T.);
#1018 = ORIENTED_EDGE('',*,*,#972,.T.);
#1019 = ORIENTED_EDGE('',*,*,#996,.T.);
#1020 = PLANE('',#1021);
#1021 = AXIS2_PLACEMENT_3D('',#1022,#1023,#1024);
#1022 = CARTESIAN_POINT('',(-4.54E-15,17.3,-19.));
#1023 = DIRECTION('',(0.,0.,1.));
#1024 = DIRECTION('',(1.,0.,0.));
#1025 = ( GEOMETRIC_REPRESENTATION_CONTEXT(3) 
GLOBAL_UNCERTAINTY_ASSIGNED_CONTEXT((#1029)) 
GLOBAL_UNIT_ASSIGNED_CONTEXT((#1026,#1027,#1028)) REPRESENTATION_CONTEXT
('Context #1','3D Context with UNIT and UNCERTAINTY') );
#1026 = ( LENGTH_UNIT() NAMED_UNIT(*) SI_UNIT(.MILLI.,.METRE.) );
#1027 = ( NAMED_UNIT(*) PLANE_ANGLE_UNIT() SI_UNIT($,.RADIAN.) );
#1028 = ( NAMED_UNIT(*) SI_UNIT($,.STERADIAN.) SOLID_ANGLE_UNIT() );
#1029 = UNCERTAINTY_MEASURE_WITH_UNIT(LENGTH_MEASURE(1.E-07),#1026,
  'distance_accuracy_value','confusion accuracy');
#1030 = PRODUCT_RELATED_PRODUCT_CATEGORY('part',$,(#7));
#1031 = MECHANICAL_DESIGN_GEOMETRIC_PRESENTATION_REPRESENTATION('',(
    #1032),#1025);
#1032 = STYLED_ITEM('color',(#1033),#15);
#1033 = PRESENTATION_STYLE_ASSIGNMENT((#1034,#1040));
#1034 = SURFACE_STYLE_USAGE(.BOTH.,#1035);
#1035 = SURFACE_SIDE_STYLE('',(#1036));
#1036 = SURFACE_STYLE_FILL_AREA(#1037);
#1037 = FILL_AREA_STYLE('',(#1038));
#1038 = FILL_AREA_STYLE_COLOUR('',#1039);
#1039 = COLOUR_RGB('',0.800000010877,0.800000010877,0.901960800373);
#1040 = CURVE_STYLE('',#1041,POSITIVE_LENGTH_MEASURE(0.1),#1042);
#1041 = DRAUGHTING_PRE_DEFINED_CURVE_FONT('continuous');
#1042 = COLOUR_RGB('',9.803921802644E-02,9.803921802644E-02,
  9.803921802644E-02);
ENDSEC;
END-ISO-10303-21;
