# Supplementary material for: StereoPylot: An Open-Source Raspberry Pi-Based Stereotaxic Apparatus Controller with 3D Printed Components for Fully Motorized Control, Digital Display, and Customizable Features
Source: eNeuro. 2026 Jul 7;13(7):ENEURO.0460-25.2026. doi: 10.1523/ENEURO.0460-25.2026 (PMC13362190; doi:10.1523/ENEURO.0460-25.2026)
Supplement: Data 1 — All relevant code and files for StereoPylot. Download Data 1, ZIP file. [file eneuro-13-ENEURO.0460-25.2026-s007.zip › StereoPylot-main/Build_Setup_Files/3D_models/3d_Printing_STEP/Control_Box_Cableholder.step]

ISO-10303-21;
HEADER;
FILE_DESCRIPTION(('FreeCAD Model'),'2;1');
FILE_NAME('Open CASCADE Shape Model','2026-03-18T01:18:05',(''),(''),
  'Open CASCADE STEP processor 7.8','FreeCAD','Unknown');
FILE_SCHEMA(('AUTOMOTIVE_DESIGN { 1 0 10303 214 1 1 1 1 }'));
ENDSEC;
DATA;
#1 = APPLICATION_PROTOCOL_DEFINITION('international standard',
  'automotive_design',2000,#2);
#2 = APPLICATION_CONTEXT(
  'core data for automotive mechanical design processes');
#3 = SHAPE_DEFINITION_REPRESENTATION(#4,#10);
#4 = PRODUCT_DEFINITION_SHAPE('','',#5);
#5 = PRODUCT_DEFINITION('design','',#6,#9);
#6 = PRODUCT_DEFINITION_FORMATION('','',#7);
#7 = PRODUCT('Cable holder','Cable holder','',(#8));
#8 = PRODUCT_CONTEXT('',#2,'mechanical');
#9 = PRODUCT_DEFINITION_CONTEXT('part definition',#2,'design');
#10 = ADVANCED_BREP_SHAPE_REPRESENTATION('',(#11,#15),#641);
#11 = AXIS2_PLACEMENT_3D('',#12,#13,#14);
#12 = CARTESIAN_POINT('',(0.,0.,0.));
#13 = DIRECTION('',(0.,0.,1.));
#14 = DIRECTION('',(1.,0.,-0.));
#15 = MANIFOLD_SOLID_BREP('',#16);
#16 = CLOSED_SHELL('',(#17,#57,#88,#121,#255,#280,#304,#328,#353,#377,
    #401,#419,#444,#469,#494,#519,#544,#569,#578,#587,#596,#605,#614,
    #623));
#17 = ADVANCED_FACE('',(#18),#52,.F.);
#18 = FACE_BOUND('',#19,.F.);
#19 = EDGE_LOOP('',(#20,#30,#38,#46));
#20 = ORIENTED_EDGE('',*,*,#21,.T.);
#21 = EDGE_CURVE('',#22,#24,#26,.T.);
#22 = VERTEX_POINT('',#23);
#23 = CARTESIAN_POINT('',(-100.8072408324,46.24679631598,39.872355));
#24 = VERTEX_POINT('',#25);
#25 = CARTESIAN_POINT('',(-100.2073322153,46.257267759843,39.872355));
#26 = LINE('',#27,#28);
#27 = CARTESIAN_POINT('',(-100.8072408324,46.24679631598,39.872355));
#28 = VECTOR('',#29,1.);
#29 = DIRECTION('',(0.999847695156,1.745240643728E-02,-1.E-17));
#30 = ORIENTED_EDGE('',*,*,#31,.T.);
#31 = EDGE_CURVE('',#24,#32,#34,.T.);
#32 = VERTEX_POINT('',#33);
#33 = CARTESIAN_POINT('',(-100.2073322153,46.257267759843,60.051872));
#34 = LINE('',#35,#36);
#35 = CARTESIAN_POINT('',(-100.2073322153,46.257267759843,39.872355));
#36 = VECTOR('',#37,1.);
#37 = DIRECTION('',(-2.914335439641E-16,-1.1E-16,1.));
#38 = ORIENTED_EDGE('',*,*,#39,.F.);
#39 = EDGE_CURVE('',#40,#32,#42,.T.);
#40 = VERTEX_POINT('',#41);
#41 = CARTESIAN_POINT('',(-100.8072408324,46.24679631598,60.051872));
#42 = LINE('',#43,#44);
#43 = CARTESIAN_POINT('',(-100.8072408324,46.24679631598,60.051872));
#44 = VECTOR('',#45,1.);
#45 = DIRECTION('',(0.999847695156,1.745240643728E-02,-1.E-17));
#46 = ORIENTED_EDGE('',*,*,#47,.F.);
#47 = EDGE_CURVE('',#22,#40,#48,.T.);
#48 = LINE('',#49,#50);
#49 = CARTESIAN_POINT('',(-100.8072408324,46.24679631598,39.872355));
#50 = VECTOR('',#51,1.);
#51 = DIRECTION('',(-2.914335439641E-16,-1.1E-16,1.));
#52 = PLANE('',#53);
#53 = AXIS2_PLACEMENT_3D('',#54,#55,#56);
#54 = CARTESIAN_POINT('',(-100.8072408324,46.24679631598,39.872355));
#55 = DIRECTION('',(1.745240643728E-02,-0.999847695156,5.6E-16));
#56 = DIRECTION('',(-6.776498023376E-16,5.482568824062E-16,1.));
#57 = ADVANCED_FACE('',(#58),#83,.T.);
#58 = FACE_BOUND('',#59,.T.);
#59 = EDGE_LOOP('',(#60,#61,#69,#77));
#60 = ORIENTED_EDGE('',*,*,#21,.T.);
#61 = ORIENTED_EDGE('',*,*,#62,.T.);
#62 = EDGE_CURVE('',#24,#63,#65,.T.);
#63 = VERTEX_POINT('',#64);
#64 = CARTESIAN_POINT('',(-100.078705362,38.888240269386,39.872355));
#65 = LINE('',#66,#67);
#66 = CARTESIAN_POINT('',(-100.2073322153,46.257267759843,39.872355));
#67 = VECTOR('',#68,1.);
#68 = DIRECTION('',(1.745240643728E-02,-0.999847695156,
    7.608930846503E-16));
#69 = ORIENTED_EDGE('',*,*,#70,.F.);
#70 = EDGE_CURVE('',#71,#63,#73,.T.);
#71 = VERTEX_POINT('',#72);
#72 = CARTESIAN_POINT('',(-100.6786139791,38.877768825523,39.872355));
#73 = LINE('',#74,#75);
#74 = CARTESIAN_POINT('',(-100.6786139791,38.877768825523,39.872355));
#75 = VECTOR('',#76,1.);
#76 = DIRECTION('',(0.999847695156,1.745240643728E-02,-1.E-17));
#77 = ORIENTED_EDGE('',*,*,#78,.F.);
#78 = EDGE_CURVE('',#22,#71,#79,.T.);
#79 = LINE('',#80,#81);
#80 = CARTESIAN_POINT('',(-100.8072408324,46.24679631598,39.872355));
#81 = VECTOR('',#82,1.);
#82 = DIRECTION('',(1.745240643728E-02,-0.999847695156,
    7.608930846503E-16));
#83 = PLANE('',#84);
#84 = AXIS2_PLACEMENT_3D('',#85,#86,#87);
#85 = CARTESIAN_POINT('',(-100.8072408324,46.24679631598,39.872355));
#86 = DIRECTION('',(4.5E-16,-3.3E-16,-1.));
#87 = DIRECTION('',(1.745240643728E-02,-0.999847695156,
    3.378033222984E-16));
#88 = ADVANCED_FACE('',(#89),#116,.T.);
#89 = FACE_BOUND('',#90,.F.);
#90 = EDGE_LOOP('',(#91,#92,#101,#109));
#91 = ORIENTED_EDGE('',*,*,#39,.T.);
#92 = ORIENTED_EDGE('',*,*,#93,.T.);
#93 = EDGE_CURVE('',#32,#94,#96,.T.);
#94 = VERTEX_POINT('',#95);
#95 = CARTESIAN_POINT('',(-100.1375225895,42.257876979217,64.051872));
#96 = CIRCLE('',#97,4.);
#97 = AXIS2_PLACEMENT_3D('',#98,#99,#100);
#98 = CARTESIAN_POINT('',(-100.1375225895,42.257876979217,60.051872));
#99 = DIRECTION('',(0.999847695156,1.745240643728E-02,3.02484889115E-16)
  );
#100 = DIRECTION('',(1.745240643728E-02,-0.999847695156,
    7.60947294759E-16));
#101 = ORIENTED_EDGE('',*,*,#102,.F.);
#102 = EDGE_CURVE('',#103,#94,#105,.T.);
#103 = VERTEX_POINT('',#104);
#104 = CARTESIAN_POINT('',(-100.7374312066,42.247405535355,64.051872));
#105 = LINE('',#106,#107);
#106 = CARTESIAN_POINT('',(-100.7374312066,42.247405535355,64.051872));
#107 = VECTOR('',#108,1.);
#108 = DIRECTION('',(0.999847695156,1.745240643728E-02,-1.E-17));
#109 = ORIENTED_EDGE('',*,*,#110,.F.);
#110 = EDGE_CURVE('',#40,#103,#111,.T.);
#111 = CIRCLE('',#112,4.);
#112 = AXIS2_PLACEMENT_3D('',#113,#114,#115);
#113 = CARTESIAN_POINT('',(-100.7374312066,42.247405535355,60.051872));
#114 = DIRECTION('',(0.999847695156,1.745240643728E-02,3.02484889115E-16
    ));
#115 = DIRECTION('',(1.745240643728E-02,-0.999847695156,
    7.60947294759E-16));
#116 = CYLINDRICAL_SURFACE('',#117,4.);
#117 = AXIS2_PLACEMENT_3D('',#118,#119,#120);
#118 = CARTESIAN_POINT('',(-100.7374312066,42.247405535355,60.051872));
#119 = DIRECTION('',(-0.999847695156,-1.745240643728E-02,-2.2E-16));
#120 = DIRECTION('',(1.745240643728E-02,-0.999847695156,7.8E-16));
#121 = ADVANCED_FACE('',(#122,#184,#195,#206,#217,#228,#239),#250,.T.);
#122 = FACE_BOUND('',#123,.T.);
#123 = EDGE_LOOP('',(#124,#125,#126,#134,#143,#151,#160,#168,#176,#183)
  );
#124 = ORIENTED_EDGE('',*,*,#31,.T.);
#125 = ORIENTED_EDGE('',*,*,#93,.T.);
#126 = ORIENTED_EDGE('',*,*,#127,.T.);
#127 = EDGE_CURVE('',#94,#128,#130,.T.);
#128 = VERTEX_POINT('',#129);
#129 = CARTESIAN_POINT('',(-99.71694524947,18.16301730206,64.051872));
#130 = LINE('',#131,#132);
#131 = CARTESIAN_POINT('',(-100.1375225895,42.257876979217,64.051872));
#132 = VECTOR('',#133,1.);
#133 = DIRECTION('',(1.745240643728E-02,-0.999847695156,
    7.608930846503E-16));
#134 = ORIENTED_EDGE('',*,*,#135,.T.);
#135 = EDGE_CURVE('',#128,#136,#138,.T.);
#136 = VERTEX_POINT('',#137);
#137 = CARTESIAN_POINT('',(-99.64713562372,14.163626521434,60.051872));
#138 = CIRCLE('',#139,4.);
#139 = AXIS2_PLACEMENT_3D('',#140,#141,#142);
#140 = CARTESIAN_POINT('',(-99.71694524947,18.16301730206,60.051872));
#141 = DIRECTION('',(0.999847695156,1.745240643728E-02,3.02484889115E-16
    ));
#142 = DIRECTION('',(1.745240643728E-02,-0.999847695156,
    7.60947294759E-16));
#143 = ORIENTED_EDGE('',*,*,#144,.T.);
#144 = EDGE_CURVE('',#136,#145,#147,.T.);
#145 = VERTEX_POINT('',#146);
#146 = CARTESIAN_POINT('',(-99.64713562372,14.163626521434,
    33.173233849894));
#147 = LINE('',#148,#149);
#148 = CARTESIAN_POINT('',(-99.64713562372,14.163626521434,60.051872));
#149 = VECTOR('',#150,1.);
#150 = DIRECTION('',(2.914335439641E-16,1.1E-16,-1.));
#151 = ORIENTED_EDGE('',*,*,#152,.T.);
#152 = EDGE_CURVE('',#145,#153,#155,.T.);
#153 = VERTEX_POINT('',#154);
#154 = CARTESIAN_POINT('',(-99.69368162759,16.830245297394,
    30.506208873113));
#155 = CIRCLE('',#156,2.667024976781);
#156 = AXIS2_PLACEMENT_3D('',#157,#158,#159);
#157 = CARTESIAN_POINT('',(-99.69368162759,16.830245297394,
    33.173233849894));
#158 = DIRECTION('',(0.999847695156,1.745240643728E-02,3.02484889115E-16
    ));
#159 = DIRECTION('',(1.745240643728E-02,-0.999847695156,
    7.60947294759E-16));
#160 = ORIENTED_EDGE('',*,*,#161,.T.);
#161 = EDGE_CURVE('',#153,#162,#164,.T.);
#162 = VERTEX_POINT('',#163);
#163 = CARTESIAN_POINT('',(-100.0263481427,35.888697183917,
    30.506208873113));
#164 = LINE('',#165,#166);
#165 = CARTESIAN_POINT('',(-99.69368162759,16.830245297394,
    30.506208873113));
#166 = VECTOR('',#167,1.);
#167 = DIRECTION('',(-1.745240643728E-02,0.999847695156,
    -7.608930846503E-16));
#168 = ORIENTED_EDGE('',*,*,#169,.F.);
#169 = EDGE_CURVE('',#170,#162,#172,.T.);
#170 = VERTEX_POINT('',#171);
#171 = CARTESIAN_POINT('',(-100.0263481427,35.888697183917,36.872355));
#172 = LINE('',#173,#174);
#173 = CARTESIAN_POINT('',(-100.0263481427,35.888697183916,36.872355));
#174 = VECTOR('',#175,1.);
#175 = DIRECTION('',(2.914335439641E-16,1.1E-16,-1.));
#176 = ORIENTED_EDGE('',*,*,#177,.F.);
#177 = EDGE_CURVE('',#63,#170,#178,.T.);
#178 = CIRCLE('',#179,3.);
#179 = AXIS2_PLACEMENT_3D('',#180,#181,#182);
#180 = CARTESIAN_POINT('',(-100.078705362,38.888240269386,36.872355));
#181 = DIRECTION('',(0.999847695156,1.745240643728E-02,3.02484889115E-16
    ));
#182 = DIRECTION('',(1.745240643728E-02,-0.999847695156,
    7.60947294759E-16));
#183 = ORIENTED_EDGE('',*,*,#62,.F.);
#184 = FACE_BOUND('',#185,.T.);
#185 = EDGE_LOOP('',(#186));
#186 = ORIENTED_EDGE('',*,*,#187,.T.);
#187 = EDGE_CURVE('',#188,#188,#190,.T.);
#188 = VERTEX_POINT('',#189);
#189 = CARTESIAN_POINT('',(-99.7664940163,21.001664252794,45.604153));
#190 = CIRCLE('',#191,2.15);
#191 = AXIS2_PLACEMENT_3D('',#192,#193,#194);
#192 = CARTESIAN_POINT('',(-99.72897134246,18.851991708208,45.604153));
#193 = DIRECTION('',(-0.999847695156,-1.745240643728E-02,-4.4E-16));
#194 = DIRECTION('',(-1.745240643728E-02,0.999847695156,-4.5E-16));
#195 = FACE_BOUND('',#196,.T.);
#196 = EDGE_LOOP('',(#197));
#197 = ORIENTED_EDGE('',*,*,#198,.T.);
#198 = EDGE_CURVE('',#199,#199,#201,.T.);
#199 = VERTEX_POINT('',#200);
#200 = CARTESIAN_POINT('',(-99.73542534708,19.221741384963,52.327209));
#201 = CIRCLE('',#202,2.25);
#202 = AXIS2_PLACEMENT_3D('',#203,#204,#205);
#203 = CARTESIAN_POINT('',(-99.69615743259,16.972084070861,52.327209));
#204 = DIRECTION('',(-0.999847695156,-1.745240643728E-02,-4.4E-16));
#205 = DIRECTION('',(-1.745240643728E-02,0.999847695156,-4.5E-16));
#206 = FACE_BOUND('',#207,.T.);
#207 = EDGE_LOOP('',(#208));
#208 = ORIENTED_EDGE('',*,*,#209,.T.);
#209 = EDGE_CURVE('',#210,#210,#212,.T.);
#210 = VERTEX_POINT('',#211);
#211 = CARTESIAN_POINT('',(-99.75843644968,20.540046570113,61.026329));
#212 = CIRCLE('',#213,2.2);
#213 = AXIS2_PLACEMENT_3D('',#214,#215,#216);
#214 = CARTESIAN_POINT('',(-99.72004115552,18.340381640769,61.026329));
#215 = DIRECTION('',(-0.999847695156,-1.745240643728E-02,-4.4E-16));
#216 = DIRECTION('',(-1.745240643728E-02,0.999847695156,-4.5E-16));
#217 = FACE_BOUND('',#218,.T.);
#218 = EDGE_LOOP('',(#219));
#219 = ORIENTED_EDGE('',*,*,#220,.T.);
#220 = EDGE_CURVE('',#221,#221,#223,.T.);
#221 = VERTEX_POINT('',#222);
#222 = CARTESIAN_POINT('',(-99.90821671909,29.120952457504,59.685883));
#223 = CIRCLE('',#224,2.1);
#224 = AXIS2_PLACEMENT_3D('',#225,#226,#227);
#225 = CARTESIAN_POINT('',(-99.87156666557,27.021272297676,59.685883));
#226 = DIRECTION('',(-0.999847695156,-1.745240643728E-02,-4.4E-16));
#227 = DIRECTION('',(-1.745240643728E-02,0.999847695156,-4.5E-16));
#228 = FACE_BOUND('',#229,.T.);
#229 = EDGE_LOOP('',(#230));
#230 = ORIENTED_EDGE('',*,*,#231,.T.);
#231 = EDGE_CURVE('',#232,#232,#234,.T.);
#232 = VERTEX_POINT('',#233);
#233 = CARTESIAN_POINT('',(-100.0632249092,38.001365721522,59.580093));
#234 = CIRCLE('',#235,2.2);
#235 = AXIS2_PLACEMENT_3D('',#236,#237,#238);
#236 = CARTESIAN_POINT('',(-100.024829615,35.801700792178,59.580093));
#237 = DIRECTION('',(-0.999847695156,-1.745240643728E-02,-4.4E-16));
#238 = DIRECTION('',(-1.745240643728E-02,0.999847695156,-4.5E-16));
#239 = FACE_BOUND('',#240,.T.);
#240 = EDGE_LOOP('',(#241));
#241 = ORIENTED_EDGE('',*,*,#242,.T.);
#242 = EDGE_CURVE('',#243,#243,#245,.T.);
#243 = VERTEX_POINT('',#244);
#244 = CARTESIAN_POINT('',(-100.1784818229,44.604429889674,59.580093));
#245 = CIRCLE('',#246,2.35);
#246 = AXIS2_PLACEMENT_3D('',#247,#248,#249);
#247 = CARTESIAN_POINT('',(-100.1374686678,42.254787806056,59.580093));
#248 = DIRECTION('',(-0.999847695156,-1.745240643728E-02,-4.4E-16));
#249 = DIRECTION('',(-1.745240643728E-02,0.999847695156,-4.5E-16));
#250 = PLANE('',#251);
#251 = AXIS2_PLACEMENT_3D('',#252,#253,#254);
#252 = CARTESIAN_POINT('',(-99.91549374062,29.537852741713,
    47.791298137854));
#253 = DIRECTION('',(0.999847695156,1.745240643728E-02,-2.3E-16));
#254 = DIRECTION('',(-1.745240643728E-02,0.999847695156,-5.5E-16));
#255 = ADVANCED_FACE('',(#256),#275,.F.);
#256 = FACE_BOUND('',#257,.T.);
#257 = EDGE_LOOP('',(#258,#259,#260,#268));
#258 = ORIENTED_EDGE('',*,*,#70,.T.);
#259 = ORIENTED_EDGE('',*,*,#177,.T.);
#260 = ORIENTED_EDGE('',*,*,#261,.F.);
#261 = EDGE_CURVE('',#262,#170,#264,.T.);
#262 = VERTEX_POINT('',#263);
#263 = CARTESIAN_POINT('',(-100.6262567598,35.878225740054,36.872355));
#264 = LINE('',#265,#266);
#265 = CARTESIAN_POINT('',(-100.6262567598,35.878225740054,36.872355));
#266 = VECTOR('',#267,1.);
#267 = DIRECTION('',(0.999847695156,1.745240643728E-02,-1.E-17));
#268 = ORIENTED_EDGE('',*,*,#269,.F.);
#269 = EDGE_CURVE('',#71,#262,#270,.T.);
#270 = CIRCLE('',#271,3.);
#271 = AXIS2_PLACEMENT_3D('',#272,#273,#274);
#272 = CARTESIAN_POINT('',(-100.6786139791,38.877768825523,36.872355));
#273 = DIRECTION('',(0.999847695156,1.745240643728E-02,3.02484889115E-16
    ));
#274 = DIRECTION('',(1.745240643728E-02,-0.999847695156,
    7.60947294759E-16));
#275 = CYLINDRICAL_SURFACE('',#276,3.);
#276 = AXIS2_PLACEMENT_3D('',#277,#278,#279);
#277 = CARTESIAN_POINT('',(-100.6786139791,38.877768825523,36.872355));
#278 = DIRECTION('',(-0.999847695156,-1.745240643728E-02,-2.2E-16));
#279 = DIRECTION('',(1.745240643728E-02,-0.999847695156,7.8E-16));
#280 = ADVANCED_FACE('',(#281),#299,.F.);
#281 = FACE_BOUND('',#282,.F.);
#282 = EDGE_LOOP('',(#283,#284,#285,#293));
#283 = ORIENTED_EDGE('',*,*,#102,.T.);
#284 = ORIENTED_EDGE('',*,*,#127,.T.);
#285 = ORIENTED_EDGE('',*,*,#286,.F.);
#286 = EDGE_CURVE('',#287,#128,#289,.T.);
#287 = VERTEX_POINT('',#288);
#288 = CARTESIAN_POINT('',(-100.3168538665,18.152545858198,64.051872));
#289 = LINE('',#290,#291);
#290 = CARTESIAN_POINT('',(-100.3168538665,18.152545858198,64.051872));
#291 = VECTOR('',#292,1.);
#292 = DIRECTION('',(0.999847695156,1.745240643728E-02,-1.E-17));
#293 = ORIENTED_EDGE('',*,*,#294,.F.);
#294 = EDGE_CURVE('',#103,#287,#295,.T.);
#295 = LINE('',#296,#297);
#296 = CARTESIAN_POINT('',(-100.7374312066,42.247405535355,64.051872));
#297 = VECTOR('',#298,1.);
#298 = DIRECTION('',(1.745240643728E-02,-0.999847695156,
    7.608930846503E-16));
#299 = PLANE('',#300);
#300 = AXIS2_PLACEMENT_3D('',#301,#302,#303);
#301 = CARTESIAN_POINT('',(-100.7374312066,42.247405535355,64.051872));
#302 = DIRECTION('',(4.5E-16,-3.3E-16,-1.));
#303 = DIRECTION('',(1.745240643728E-02,-0.999847695156,
    3.378033222984E-16));
#304 = ADVANCED_FACE('',(#305),#323,.T.);
#305 = FACE_BOUND('',#306,.T.);
#306 = EDGE_LOOP('',(#307,#308,#309,#317));
#307 = ORIENTED_EDGE('',*,*,#261,.T.);
#308 = ORIENTED_EDGE('',*,*,#169,.T.);
#309 = ORIENTED_EDGE('',*,*,#310,.F.);
#310 = EDGE_CURVE('',#311,#162,#313,.T.);
#311 = VERTEX_POINT('',#312);
#312 = CARTESIAN_POINT('',(-100.6262567598,35.878225740054,
    30.506208873113));
#313 = LINE('',#314,#315);
#314 = CARTESIAN_POINT('',(-100.6262567598,35.878225740054,
    30.506208873113));
#315 = VECTOR('',#316,1.);
#316 = DIRECTION('',(0.999847695156,1.745240643728E-02,-1.E-17));
#317 = ORIENTED_EDGE('',*,*,#318,.F.);
#318 = EDGE_CURVE('',#262,#311,#319,.T.);
#319 = LINE('',#320,#321);
#320 = CARTESIAN_POINT('',(-100.6262567598,35.878225740054,36.872355));
#321 = VECTOR('',#322,1.);
#322 = DIRECTION('',(2.914335439641E-16,1.1E-16,-1.));
#323 = PLANE('',#324);
#324 = AXIS2_PLACEMENT_3D('',#325,#326,#327);
#325 = CARTESIAN_POINT('',(-100.6262567598,35.878225740054,36.872355));
#326 = DIRECTION('',(-1.745240643728E-02,0.999847695156,-5.6E-16));
#327 = DIRECTION('',(6.776498023376E-16,-5.482568824062E-16,-1.));
#328 = ADVANCED_FACE('',(#329),#348,.T.);
#329 = FACE_BOUND('',#330,.F.);
#330 = EDGE_LOOP('',(#331,#332,#333,#341));
#331 = ORIENTED_EDGE('',*,*,#286,.T.);
#332 = ORIENTED_EDGE('',*,*,#135,.T.);
#333 = ORIENTED_EDGE('',*,*,#334,.F.);
#334 = EDGE_CURVE('',#335,#136,#337,.T.);
#335 = VERTEX_POINT('',#336);
#336 = CARTESIAN_POINT('',(-100.2470442408,14.153155077572,60.051872));
#337 = LINE('',#338,#339);
#338 = CARTESIAN_POINT('',(-100.2470442408,14.153155077572,60.051872));
#339 = VECTOR('',#340,1.);
#340 = DIRECTION('',(0.999847695156,1.745240643728E-02,-1.E-17));
#341 = ORIENTED_EDGE('',*,*,#342,.F.);
#342 = EDGE_CURVE('',#287,#335,#343,.T.);
#343 = CIRCLE('',#344,4.);
#344 = AXIS2_PLACEMENT_3D('',#345,#346,#347);
#345 = CARTESIAN_POINT('',(-100.3168538665,18.152545858197,60.051872));
#346 = DIRECTION('',(0.999847695156,1.745240643728E-02,3.02484889115E-16
    ));
#347 = DIRECTION('',(1.745240643728E-02,-0.999847695156,
    7.60947294759E-16));
#348 = CYLINDRICAL_SURFACE('',#349,4.);
#349 = AXIS2_PLACEMENT_3D('',#350,#351,#352);
#350 = CARTESIAN_POINT('',(-100.3168538665,18.152545858198,60.051872));
#351 = DIRECTION('',(-0.999847695156,-1.745240643728E-02,-2.2E-16));
#352 = DIRECTION('',(1.745240643728E-02,-0.999847695156,7.8E-16));
#353 = ADVANCED_FACE('',(#354),#372,.F.);
#354 = FACE_BOUND('',#355,.F.);
#355 = EDGE_LOOP('',(#356,#364,#365,#366));
#356 = ORIENTED_EDGE('',*,*,#357,.T.);
#357 = EDGE_CURVE('',#358,#153,#360,.T.);
#358 = VERTEX_POINT('',#359);
#359 = CARTESIAN_POINT('',(-100.2935902446,16.819773853531,
    30.506208873113));
#360 = LINE('',#361,#362);
#361 = CARTESIAN_POINT('',(-100.2935902446,16.819773853531,
    30.506208873113));
#362 = VECTOR('',#363,1.);
#363 = DIRECTION('',(0.999847695156,1.745240643728E-02,-1.E-17));
#364 = ORIENTED_EDGE('',*,*,#161,.T.);
#365 = ORIENTED_EDGE('',*,*,#310,.F.);
#366 = ORIENTED_EDGE('',*,*,#367,.F.);
#367 = EDGE_CURVE('',#358,#311,#368,.T.);
#368 = LINE('',#369,#370);
#369 = CARTESIAN_POINT('',(-100.2935902446,16.819773853531,
    30.506208873113));
#370 = VECTOR('',#371,1.);
#371 = DIRECTION('',(-1.745240643728E-02,0.999847695156,
    -7.608930846503E-16));
#372 = PLANE('',#373);
#373 = AXIS2_PLACEMENT_3D('',#374,#375,#376);
#374 = CARTESIAN_POINT('',(-100.2935902446,16.819773853531,
    30.506208873113));
#375 = DIRECTION('',(-4.5E-16,3.3E-16,1.));
#376 = DIRECTION('',(-1.745240643728E-02,0.999847695156,
    -3.378033222984E-16));
#377 = ADVANCED_FACE('',(#378),#396,.F.);
#378 = FACE_BOUND('',#379,.F.);
#379 = EDGE_LOOP('',(#380,#381,#382,#390));
#380 = ORIENTED_EDGE('',*,*,#334,.T.);
#381 = ORIENTED_EDGE('',*,*,#144,.T.);
#382 = ORIENTED_EDGE('',*,*,#383,.F.);
#383 = EDGE_CURVE('',#384,#145,#386,.T.);
#384 = VERTEX_POINT('',#385);
#385 = CARTESIAN_POINT('',(-100.2470442408,14.153155077572,
    33.173233849894));
#386 = LINE('',#387,#388);
#387 = CARTESIAN_POINT('',(-100.2470442408,14.153155077572,
    33.173233849894));
#388 = VECTOR('',#389,1.);
#389 = DIRECTION('',(0.999847695156,1.745240643728E-02,-1.E-17));
#390 = ORIENTED_EDGE('',*,*,#391,.F.);
#391 = EDGE_CURVE('',#335,#384,#392,.T.);
#392 = LINE('',#393,#394);
#393 = CARTESIAN_POINT('',(-100.2470442408,14.153155077572,60.051872));
#394 = VECTOR('',#395,1.);
#395 = DIRECTION('',(2.914335439641E-16,1.1E-16,-1.));
#396 = PLANE('',#397);
#397 = AXIS2_PLACEMENT_3D('',#398,#399,#400);
#398 = CARTESIAN_POINT('',(-100.2470442408,14.153155077572,60.051872));
#399 = DIRECTION('',(-1.745240643728E-02,0.999847695156,-5.6E-16));
#400 = DIRECTION('',(6.776498023376E-16,-5.482568824062E-16,-1.));
#401 = ADVANCED_FACE('',(#402),#414,.T.);
#402 = FACE_BOUND('',#403,.F.);
#403 = EDGE_LOOP('',(#404,#405,#406,#407));
#404 = ORIENTED_EDGE('',*,*,#383,.T.);
#405 = ORIENTED_EDGE('',*,*,#152,.T.);
#406 = ORIENTED_EDGE('',*,*,#357,.F.);
#407 = ORIENTED_EDGE('',*,*,#408,.F.);
#408 = EDGE_CURVE('',#384,#358,#409,.T.);
#409 = CIRCLE('',#410,2.667024976781);
#410 = AXIS2_PLACEMENT_3D('',#411,#412,#413);
#411 = CARTESIAN_POINT('',(-100.2935902446,16.819773853531,
    33.173233849894));
#412 = DIRECTION('',(0.999847695156,1.745240643728E-02,3.02484889115E-16
    ));
#413 = DIRECTION('',(1.745240643728E-02,-0.999847695156,
    7.60947294759E-16));
#414 = CYLINDRICAL_SURFACE('',#415,2.667024976781);
#415 = AXIS2_PLACEMENT_3D('',#416,#417,#418);
#416 = CARTESIAN_POINT('',(-100.2935902446,16.819773853531,
    33.173233849894));
#417 = DIRECTION('',(-0.999847695156,-1.745240643728E-02,-2.2E-16));
#418 = DIRECTION('',(1.745240643728E-02,-0.999847695156,7.8E-16));
#419 = ADVANCED_FACE('',(#420),#439,.T.);
#420 = FACE_BOUND('',#421,.T.);
#421 = EDGE_LOOP('',(#422,#423,#431,#438));
#422 = ORIENTED_EDGE('',*,*,#187,.F.);
#423 = ORIENTED_EDGE('',*,*,#424,.T.);
#424 = EDGE_CURVE('',#188,#425,#427,.T.);
#425 = VERTEX_POINT('',#426);
#426 = CARTESIAN_POINT('',(-90.36792568183,21.165716873305,45.604153));
#427 = LINE('',#428,#429);
#428 = CARTESIAN_POINT('',(-100.3664026334,20.991192808932,45.604153));
#429 = VECTOR('',#430,1.);
#430 = DIRECTION('',(0.999847695156,1.745240643728E-02,2.2E-16));
#431 = ORIENTED_EDGE('',*,*,#432,.T.);
#432 = EDGE_CURVE('',#425,#425,#433,.T.);
#433 = CIRCLE('',#434,2.15);
#434 = AXIS2_PLACEMENT_3D('',#435,#436,#437);
#435 = CARTESIAN_POINT('',(-90.33040300799,19.016044328718,45.604153));
#436 = DIRECTION('',(-0.999847695156,-1.745240643728E-02,
    -6.291780857891E-16));
#437 = DIRECTION('',(-1.745240643728E-02,0.999847695156,
    -3.338800590169E-16));
#438 = ORIENTED_EDGE('',*,*,#424,.F.);
#439 = CYLINDRICAL_SURFACE('',#440,2.15);
#440 = AXIS2_PLACEMENT_3D('',#441,#442,#443);
#441 = CARTESIAN_POINT('',(-100.3288799595,18.841520264346,45.604153));
#442 = DIRECTION('',(-0.999847695156,-1.745240643728E-02,-4.4E-16));
#443 = DIRECTION('',(-1.745240643728E-02,0.999847695156,-4.5E-16));
#444 = ADVANCED_FACE('',(#445),#464,.T.);
#445 = FACE_BOUND('',#446,.T.);
#446 = EDGE_LOOP('',(#447,#448,#456,#463));
#447 = ORIENTED_EDGE('',*,*,#198,.F.);
#448 = ORIENTED_EDGE('',*,*,#449,.T.);
#449 = EDGE_CURVE('',#199,#450,#452,.T.);
#450 = VERTEX_POINT('',#451);
#451 = CARTESIAN_POINT('',(-90.33685701261,19.385794005473,52.327209));
#452 = LINE('',#453,#454);
#453 = CARTESIAN_POINT('',(-100.3353339641,19.211269941101,52.327209));
#454 = VECTOR('',#455,1.);
#455 = DIRECTION('',(0.999847695156,1.745240643728E-02,2.2E-16));
#456 = ORIENTED_EDGE('',*,*,#457,.T.);
#457 = EDGE_CURVE('',#450,#450,#458,.T.);
#458 = CIRCLE('',#459,2.25);
#459 = AXIS2_PLACEMENT_3D('',#460,#461,#462);
#460 = CARTESIAN_POINT('',(-90.29758909812,17.136136691371,52.327209));
#461 = DIRECTION('',(-0.999847695156,-1.745240643728E-02,
    -6.291780857891E-16));
#462 = DIRECTION('',(-1.745240643728E-02,0.999847695156,
    -3.338800590169E-16));
#463 = ORIENTED_EDGE('',*,*,#449,.F.);
#464 = CYLINDRICAL_SURFACE('',#465,2.25);
#465 = AXIS2_PLACEMENT_3D('',#466,#467,#468);
#466 = CARTESIAN_POINT('',(-100.2960660496,16.961612626999,52.327209));
#467 = DIRECTION('',(-0.999847695156,-1.745240643728E-02,-4.4E-16));
#468 = DIRECTION('',(-1.745240643728E-02,0.999847695156,-4.5E-16));
#469 = ADVANCED_FACE('',(#470),#489,.T.);
#470 = FACE_BOUND('',#471,.T.);
#471 = EDGE_LOOP('',(#472,#473,#481,#488));
#472 = ORIENTED_EDGE('',*,*,#209,.F.);
#473 = ORIENTED_EDGE('',*,*,#474,.T.);
#474 = EDGE_CURVE('',#210,#475,#477,.T.);
#475 = VERTEX_POINT('',#476);
#476 = CARTESIAN_POINT('',(-90.35986811521,20.704099190623,61.026329));
#477 = LINE('',#478,#479);
#478 = CARTESIAN_POINT('',(-100.3583450667,20.52957512625,61.026329));
#479 = VECTOR('',#480,1.);
#480 = DIRECTION('',(0.999847695156,1.745240643728E-02,2.2E-16));
#481 = ORIENTED_EDGE('',*,*,#482,.T.);
#482 = EDGE_CURVE('',#475,#475,#483,.T.);
#483 = CIRCLE('',#484,2.2);
#484 = AXIS2_PLACEMENT_3D('',#485,#486,#487);
#485 = CARTESIAN_POINT('',(-90.32147282105,18.504434261279,61.026329));
#486 = DIRECTION('',(-0.999847695156,-1.745240643728E-02,
    -6.291780857891E-16));
#487 = DIRECTION('',(-1.745240643728E-02,0.999847695156,
    -3.338800590169E-16));
#488 = ORIENTED_EDGE('',*,*,#474,.F.);
#489 = CYLINDRICAL_SURFACE('',#490,2.2);
#490 = AXIS2_PLACEMENT_3D('',#491,#492,#493);
#491 = CARTESIAN_POINT('',(-100.3199497726,18.329910196906,61.026329));
#492 = DIRECTION('',(-0.999847695156,-1.745240643728E-02,-4.4E-16));
#493 = DIRECTION('',(-1.745240643728E-02,0.999847695156,-4.5E-16));
#494 = ADVANCED_FACE('',(#495),#514,.T.);
#495 = FACE_BOUND('',#496,.T.);
#496 = EDGE_LOOP('',(#497,#498,#506,#513));
#497 = ORIENTED_EDGE('',*,*,#220,.F.);
#498 = ORIENTED_EDGE('',*,*,#499,.T.);
#499 = EDGE_CURVE('',#221,#500,#502,.T.);
#500 = VERTEX_POINT('',#501);
#501 = CARTESIAN_POINT('',(-90.50964838462,29.285005078015,59.685883));
#502 = LINE('',#503,#504);
#503 = CARTESIAN_POINT('',(-100.5081253361,29.110481013642,59.685883));
#504 = VECTOR('',#505,1.);
#505 = DIRECTION('',(0.999847695156,1.745240643728E-02,2.2E-16));
#506 = ORIENTED_EDGE('',*,*,#507,.T.);
#507 = EDGE_CURVE('',#500,#500,#508,.T.);
#508 = CIRCLE('',#509,2.1);
#509 = AXIS2_PLACEMENT_3D('',#510,#511,#512);
#510 = CARTESIAN_POINT('',(-90.4729983311,27.185324918186,59.685883));
#511 = DIRECTION('',(-0.999847695156,-1.745240643728E-02,
    -6.291780857891E-16));
#512 = DIRECTION('',(-1.745240643728E-02,0.999847695156,
    -3.338800590169E-16));
#513 = ORIENTED_EDGE('',*,*,#499,.F.);
#514 = CYLINDRICAL_SURFACE('',#515,2.1);
#515 = AXIS2_PLACEMENT_3D('',#516,#517,#518);
#516 = CARTESIAN_POINT('',(-100.4714752826,27.010800853813,59.685883));
#517 = DIRECTION('',(-0.999847695156,-1.745240643728E-02,-4.4E-16));
#518 = DIRECTION('',(-1.745240643728E-02,0.999847695156,-4.5E-16));
#519 = ADVANCED_FACE('',(#520),#539,.T.);
#520 = FACE_BOUND('',#521,.T.);
#521 = EDGE_LOOP('',(#522,#523,#531,#538));
#522 = ORIENTED_EDGE('',*,*,#231,.F.);
#523 = ORIENTED_EDGE('',*,*,#524,.T.);
#524 = EDGE_CURVE('',#232,#525,#527,.T.);
#525 = VERTEX_POINT('',#526);
#526 = CARTESIAN_POINT('',(-90.66465657473,38.165418342033,59.580093));
#527 = LINE('',#528,#529);
#528 = CARTESIAN_POINT('',(-100.6631335262,37.99089427766,59.580093));
#529 = VECTOR('',#530,1.);
#530 = DIRECTION('',(0.999847695156,1.745240643728E-02,2.2E-16));
#531 = ORIENTED_EDGE('',*,*,#532,.T.);
#532 = EDGE_CURVE('',#525,#525,#533,.T.);
#533 = CIRCLE('',#534,2.2);
#534 = AXIS2_PLACEMENT_3D('',#535,#536,#537);
#535 = CARTESIAN_POINT('',(-90.62626128057,35.965753412689,59.580093));
#536 = DIRECTION('',(-0.999847695156,-1.745240643728E-02,
    -6.291780857891E-16));
#537 = DIRECTION('',(-1.745240643728E-02,0.999847695156,
    -3.338800590169E-16));
#538 = ORIENTED_EDGE('',*,*,#524,.F.);
#539 = CYLINDRICAL_SURFACE('',#540,2.2);
#540 = AXIS2_PLACEMENT_3D('',#541,#542,#543);
#541 = CARTESIAN_POINT('',(-100.6247382321,35.791229348316,59.580093));
#542 = DIRECTION('',(-0.999847695156,-1.745240643728E-02,-4.4E-16));
#543 = DIRECTION('',(-1.745240643728E-02,0.999847695156,-4.5E-16));
#544 = ADVANCED_FACE('',(#545),#564,.T.);
#545 = FACE_BOUND('',#546,.T.);
#546 = EDGE_LOOP('',(#547,#548,#556,#563));
#547 = ORIENTED_EDGE('',*,*,#242,.F.);
#548 = ORIENTED_EDGE('',*,*,#549,.T.);
#549 = EDGE_CURVE('',#243,#550,#552,.T.);
#550 = VERTEX_POINT('',#551);
#551 = CARTESIAN_POINT('',(-90.77991348851,44.768482510184,59.580093));
#552 = LINE('',#553,#554);
#553 = CARTESIAN_POINT('',(-100.77839044,44.593958445812,59.580093));
#554 = VECTOR('',#555,1.);
#555 = DIRECTION('',(0.999847695156,1.745240643728E-02,2.2E-16));
#556 = ORIENTED_EDGE('',*,*,#557,.T.);
#557 = EDGE_CURVE('',#550,#550,#558,.T.);
#558 = CIRCLE('',#559,2.35);
#559 = AXIS2_PLACEMENT_3D('',#560,#561,#562);
#560 = CARTESIAN_POINT('',(-90.73890033338,42.418840426567,59.580093));
#561 = DIRECTION('',(-0.999847695156,-1.745240643728E-02,
    -6.291780857891E-16));
#562 = DIRECTION('',(-1.745240643728E-02,0.999847695156,
    -3.338800590169E-16));
#563 = ORIENTED_EDGE('',*,*,#549,.F.);
#564 = CYLINDRICAL_SURFACE('',#565,2.35);
#565 = AXIS2_PLACEMENT_3D('',#566,#567,#568);
#566 = CARTESIAN_POINT('',(-100.7373772849,42.244316362194,59.580093));
#567 = DIRECTION('',(-0.999847695156,-1.745240643728E-02,-4.4E-16));
#568 = DIRECTION('',(-1.745240643728E-02,0.999847695156,-4.5E-16));
#569 = ADVANCED_FACE('',(#570),#573,.T.);
#570 = FACE_BOUND('',#571,.F.);
#571 = EDGE_LOOP('',(#572));
#572 = ORIENTED_EDGE('',*,*,#432,.T.);
#573 = PLANE('',#574);
#574 = AXIS2_PLACEMENT_3D('',#575,#576,#577);
#575 = CARTESIAN_POINT('',(-90.46752220681,26.871597967976,
    56.337573618868));
#576 = DIRECTION('',(0.999847695156,1.745240643728E-02,-1.2E-16));
#577 = DIRECTION('',(-1.745240643728E-02,0.999847695156,-3.3E-16));
#578 = ADVANCED_FACE('',(#579),#582,.T.);
#579 = FACE_BOUND('',#580,.F.);
#580 = EDGE_LOOP('',(#581));
#581 = ORIENTED_EDGE('',*,*,#457,.T.);
#582 = PLANE('',#583);
#583 = AXIS2_PLACEMENT_3D('',#584,#585,#586);
#584 = CARTESIAN_POINT('',(-90.46752220681,26.871597967976,
    56.337573618868));
#585 = DIRECTION('',(0.999847695156,1.745240643728E-02,-1.2E-16));
#586 = DIRECTION('',(-1.745240643728E-02,0.999847695156,-3.3E-16));
#587 = ADVANCED_FACE('',(#588),#591,.T.);
#588 = FACE_BOUND('',#589,.F.);
#589 = EDGE_LOOP('',(#590));
#590 = ORIENTED_EDGE('',*,*,#482,.T.);
#591 = PLANE('',#592);
#592 = AXIS2_PLACEMENT_3D('',#593,#594,#595);
#593 = CARTESIAN_POINT('',(-90.46752220681,26.871597967976,
    56.337573618868));
#594 = DIRECTION('',(0.999847695156,1.745240643728E-02,-1.2E-16));
#595 = DIRECTION('',(-1.745240643728E-02,0.999847695156,-3.3E-16));
#596 = ADVANCED_FACE('',(#597),#600,.T.);
#597 = FACE_BOUND('',#598,.F.);
#598 = EDGE_LOOP('',(#599));
#599 = ORIENTED_EDGE('',*,*,#507,.T.);
#600 = PLANE('',#601);
#601 = AXIS2_PLACEMENT_3D('',#602,#603,#604);
#602 = CARTESIAN_POINT('',(-90.46752220681,26.871597967976,
    56.337573618868));
#603 = DIRECTION('',(0.999847695156,1.745240643728E-02,-1.2E-16));
#604 = DIRECTION('',(-1.745240643728E-02,0.999847695156,-3.3E-16));
#605 = ADVANCED_FACE('',(#606),#609,.T.);
#606 = FACE_BOUND('',#607,.F.);
#607 = EDGE_LOOP('',(#608));
#608 = ORIENTED_EDGE('',*,*,#532,.T.);
#609 = PLANE('',#610);
#610 = AXIS2_PLACEMENT_3D('',#611,#612,#613);
#611 = CARTESIAN_POINT('',(-90.46752220681,26.871597967976,
    56.337573618868));
#612 = DIRECTION('',(0.999847695156,1.745240643728E-02,-1.2E-16));
#613 = DIRECTION('',(-1.745240643728E-02,0.999847695156,-3.3E-16));
#614 = ADVANCED_FACE('',(#615),#618,.T.);
#615 = FACE_BOUND('',#616,.F.);
#616 = EDGE_LOOP('',(#617));
#617 = ORIENTED_EDGE('',*,*,#557,.T.);
#618 = PLANE('',#619);
#619 = AXIS2_PLACEMENT_3D('',#620,#621,#622);
#620 = CARTESIAN_POINT('',(-90.46752220681,26.871597967976,
    56.337573618868));
#621 = DIRECTION('',(0.999847695156,1.745240643728E-02,-1.2E-16));
#622 = DIRECTION('',(-1.745240643728E-02,0.999847695156,-3.3E-16));
#623 = ADVANCED_FACE('',(#624),#636,.T.);
#624 = FACE_BOUND('',#625,.T.);
#625 = EDGE_LOOP('',(#626,#627,#628,#629,#630,#631,#632,#633,#634,#635)
  );
#626 = ORIENTED_EDGE('',*,*,#47,.F.);
#627 = ORIENTED_EDGE('',*,*,#78,.T.);
#628 = ORIENTED_EDGE('',*,*,#269,.T.);
#629 = ORIENTED_EDGE('',*,*,#318,.T.);
#630 = ORIENTED_EDGE('',*,*,#367,.F.);
#631 = ORIENTED_EDGE('',*,*,#408,.F.);
#632 = ORIENTED_EDGE('',*,*,#391,.F.);
#633 = ORIENTED_EDGE('',*,*,#342,.F.);
#634 = ORIENTED_EDGE('',*,*,#294,.F.);
#635 = ORIENTED_EDGE('',*,*,#110,.F.);
#636 = PLANE('',#637);
#637 = AXIS2_PLACEMENT_3D('',#638,#639,#640);
#638 = CARTESIAN_POINT('',(-100.5154023577,29.527381297851,
    47.791298137854));
#639 = DIRECTION('',(-0.999847695156,-1.745240643728E-02,-6.1E-16));
#640 = DIRECTION('',(1.745240643728E-02,-0.999847695156,1.1E-16));
#641 = ( GEOMETRIC_REPRESENTATION_CONTEXT(3) 
GLOBAL_UNCERTAINTY_ASSIGNED_CONTEXT((#645)) GLOBAL_UNIT_ASSIGNED_CONTEXT
((#642,#643,#644)) REPRESENTATION_CONTEXT('Context #1',
  '3D Context with UNIT and UNCERTAINTY') );
#642 = ( LENGTH_UNIT() NAMED_UNIT(*) SI_UNIT(.MILLI.,.METRE.) );
#643 = ( NAMED_UNIT(*) PLANE_ANGLE_UNIT() SI_UNIT($,.RADIAN.) );
#644 = ( NAMED_UNIT(*) SI_UNIT($,.STERADIAN.) SOLID_ANGLE_UNIT() );
#645 = UNCERTAINTY_MEASURE_WITH_UNIT(LENGTH_MEASURE(1.E-07),#642,
  'distance_accuracy_value','confusion accuracy');
#646 = PRODUCT_RELATED_PRODUCT_CATEGORY('part',$,(#7));
#647 = MECHANICAL_DESIGN_GEOMETRIC_PRESENTATION_REPRESENTATION('',(#648)
  ,#641);
#648 = STYLED_ITEM('color',(#649),#15);
#649 = PRESENTATION_STYLE_ASSIGNMENT((#650,#658));
#650 = SURFACE_STYLE_USAGE(.BOTH.,#651);
#651 = SURFACE_SIDE_STYLE('',(#652,#656));
#652 = SURFACE_STYLE_FILL_AREA(#653);
#653 = FILL_AREA_STYLE('',(#654));
#654 = FILL_AREA_STYLE_COLOUR('',#655);
#655 = COLOUR_RGB('',0.678431390124,0.709803936702,0.741176476869);
#656 = SURFACE_STYLE_RENDERING_WITH_PROPERTIES(.NORMAL_SHADING.,#655,(
    #657));
#657 = SURFACE_STYLE_TRANSPARENT(0.699999988079);
#658 = CURVE_STYLE('',#659,POSITIVE_LENGTH_MEASURE(0.1),#660);
#659 = DRAUGHTING_PRE_DEFINED_CURVE_FONT('continuous');
#660 = COLOUR_RGB('',9.803921802644E-02,9.803921802644E-02,
  9.803921802644E-02);
ENDSEC;
END-ISO-10303-21;
