# Supplementary material for: StereoPylot: An Open-Source Raspberry Pi-Based Stereotaxic Apparatus Controller with 3D Printed Components for Fully Motorized Control, Digital Display, and Customizable Features
Source: eNeuro. 2026 Jul 7;13(7):ENEURO.0460-25.2026. doi: 10.1523/ENEURO.0460-25.2026 (PMC13362190; doi:10.1523/ENEURO.0460-25.2026)
Supplement: Data 1 — All relevant code and files for StereoPylot. Download Data 1, ZIP file. [file eneuro-13-ENEURO.0460-25.2026-s007.zip › StereoPylot-main/Build_Setup_Files/3D_models/3d_Printing_STEP/Control_Box_lower.step]

ISO-10303-21;
HEADER;
FILE_DESCRIPTION(('FreeCAD Model'),'2;1');
FILE_NAME('Open CASCADE Shape Model','2025-11-17T21:43:55',(''),(''),
  'Open CASCADE STEP processor 7.8','FreeCAD','Unknown');
FILE_SCHEMA(('AUTOMOTIVE_DESIGN { 1 0 10303 214 1 1 1 1 }'));
ENDSEC;
DATA;
#1 = APPLICATION_PROTOCOL_DEFINITION('international standard',
  'automotive_design',2000,#2);
#2 = APPLICATION_CONTEXT(
  'core data for automotive mechanical design processes');
#3 = SHAPE_DEFINITION_REPRESENTATION(#4,#10);
#4 = PRODUCT_DEFINITION_SHAPE('','',#5);
#5 = PRODUCT_DEFINITION('design','',#6,#9);
#6 = PRODUCT_DEFINITION_FORMATION('','',#7);
#7 = PRODUCT('Slice.1','Slice.1','',(#8));
#8 = PRODUCT_CONTEXT('',#2,'mechanical');
#9 = PRODUCT_DEFINITION_CONTEXT('part definition',#2,'design');
#10 = ADVANCED_BREP_SHAPE_REPRESENTATION('',(#11,#15),#9322);
#11 = AXIS2_PLACEMENT_3D('',#12,#13,#14);
#12 = CARTESIAN_POINT('',(0.,0.,0.));
#13 = DIRECTION('',(0.,0.,1.));
#14 = DIRECTION('',(1.,0.,-0.));
#15 = MANIFOLD_SOLID_BREP('',#16);
#16 = CLOSED_SHELL('',(#17,#109,#183,#597,#668,#1480,#1520,#1560,#1600,
    #1876,#1911,#1938,#1965,#1990,#2021,#2045,#2069,#2086,#2111,#2136,
    #2161,#2186,#2210,#2235,#2260,#2285,#2310,#2335,#2360,#2385,#2410,
    #2435,#2459,#2490,#2514,#2538,#2555,#2579,#2604,#2629,#2654,#2679,
    #2704,#2729,#2754,#2779,#2804,#2859,#2969,#2985,#3002,#3027,#3051,
    #3082,#3106,#3149,#3173,#3225,#3251,#3271,#3392,#3408,#3425,#3450,
    #3474,#3505,#3529,#3572,#3596,#3648,#3674,#3694,#3752,#3800,#3857,
    #3881,#3905,#3932,#3990,#4014,#4038,#4075,#4128,#4176,#4227,#4251,
    #4275,#4303,#4350,#4398,#4465,#4489,#4513,#4556,#4602,#4627,#4652,
    #4677,#4689,#4701,#4713,#5439,#5459,#5479,#5499,#5519,#5562,#5582,
    #5594,#5614,#5634,#5654,#5674,#5694,#5714,#5734,#5777,#5823,#5866,
    #5886,#5906,#5926,#5938,#5950,#5970,#5982,#5994,#6006,#6018,#6035,
    #6052,#6069,#6100,#6124,#6148,#6172,#6196,#6220,#6244,#6268,#6292,
    #6316,#6340,#6357,#6374,#6405,#6429,#6453,#6470,#6487,#6504,#6521,
    #6552,#6576,#6600,#6617,#6634,#6651,#6682,#6706,#6730,#6747,#6778,
    #6802,#6826,#6843,#6860,#6877,#6894,#6925,#6949,#6973,#6990,#7021,
    #7045,#7069,#7086,#7108,#7125,#7142,#7154,#7185,#7209,#7233,#7250,
    #7267,#7284,#7315,#7339,#7363,#7380,#7397,#7428,#7452,#7476,#7493,
    #7524,#7548,#7572,#7596,#7620,#7644,#7668,#7685,#7702,#7733,#7757,
    #7781,#7798,#7829,#7853,#7877,#7894,#7925,#7949,#7973,#7990,#8076,
    #8099,#8133,#8189,#8212,#8246,#8309,#8332,#8366,#8389,#8438,#8463,
    #8488,#8513,#8538,#8563,#8588,#8613,#8638,#8663,#8688,#8713,#8738,
    #8763,#8788,#8813,#8838,#8863,#8888,#8913,#8938,#8963,#8988,#9013,
    #9038,#9063,#9088,#9097,#9106,#9115,#9124,#9133,#9142,#9151,#9160,
    #9169,#9178,#9187,#9196,#9205,#9214,#9223,#9232,#9241,#9250,#9259,
    #9268,#9277,#9286,#9295,#9304,#9313));
#17 = ADVANCED_FACE('',(#18),#81,.T.);
#18 = FACE_BOUND('',#19,.T.);
#19 = EDGE_LOOP('',(#20,#30,#61,#69));
#20 = ORIENTED_EDGE('',*,*,#21,.F.);
#21 = EDGE_CURVE('',#22,#24,#26,.T.);
#22 = VERTEX_POINT('',#23);
#23 = CARTESIAN_POINT('',(-95.,68.367281510647,138.74666108371));
#24 = VERTEX_POINT('',#25);
#25 = CARTESIAN_POINT('',(-95.,60.943999880708,147.85088487178));
#26 = B_SPLINE_CURVE_WITH_KNOTS('',2,(#27,#28,#29),.UNSPECIFIED.,.F.,.F.
  ,(3,3),(0.,1.),.PIECEWISE_BEZIER_KNOTS.);
#27 = CARTESIAN_POINT('',(-95.,70.,0.));
#28 = CARTESIAN_POINT('',(-95.,117.62369662238,83.482184985339));
#29 = CARTESIAN_POINT('',(-95.,60.943999880708,147.85088487178));
#30 = ORIENTED_EDGE('',*,*,#31,.F.);
#31 = EDGE_CURVE('',#32,#22,#34,.T.);
#32 = VERTEX_POINT('',#33);
#33 = CARTESIAN_POINT('',(-95.,-73.44160645538,19.754875493757));
#34 = B_SPLINE_CURVE_WITH_KNOTS('',7,(#35,#36,#37,#38,#39,#40,#41,#42,
    #43,#44,#45,#46,#47,#48,#49,#50,#51,#52,#53,#54,#55,#56,#57,#58,#59,
    #60),.UNSPECIFIED.,.F.,.F.,(8,6,6,6,8),(0.,0.138650190402,
    0.339259495409,0.623576193372,1.),.UNSPECIFIED.);
#35 = CARTESIAN_POINT('',(-95.,-73.44160645538,19.754875493757));
#36 = CARTESIAN_POINT('',(-95.,-70.63281041472,22.111735215524));
#37 = CARTESIAN_POINT('',(-95.,-67.82400154306,24.468605703781));
#38 = CARTESIAN_POINT('',(-95.,-65.01518490063,26.825482712493));
#39 = CARTESIAN_POINT('',(-95.,-62.20636337434,29.182363819242));
#40 = CARTESIAN_POINT('',(-95.,-59.39753882754,31.539247460508));
#41 = CARTESIAN_POINT('',(-95.,-56.58871200999,33.896133007154));
#42 = CARTESIAN_POINT('',(-95.,-49.71586188518,39.663139012015));
#43 = CARTESIAN_POINT('',(-95.,-45.65183730188,43.073260540963));
#44 = CARTESIAN_POINT('',(-95.,-41.58781056104,46.483383880296));
#45 = CARTESIAN_POINT('',(-95.,-37.52378255852,49.893508278299));
#46 = CARTESIAN_POINT('',(-95.,-33.45975384929,53.303633269313));
#47 = CARTESIAN_POINT('',(-95.,-29.39572464929,56.713758672125));
#48 = CARTESIAN_POINT('',(-95.,-19.57188468906,64.956939159499));
#49 = CARTESIAN_POINT('',(-95.,-13.81207377306,69.789994374766));
#50 = CARTESIAN_POINT('',(-95.,-8.052262510128,74.623049881145));
#51 = CARTESIAN_POINT('',(-95.,-2.29245112191,79.456105492649));
#52 = CARTESIAN_POINT('',(-95.,3.467360270828,84.289161107946));
#53 = CARTESIAN_POINT('',(-95.,9.227171629663,89.122216694795));
#54 = CARTESIAN_POINT('',(-95.,22.612740267799,100.35404240215));
#55 = CARTESIAN_POINT('',(-95.,30.238497449454,106.75281244072));
#56 = CARTESIAN_POINT('',(-95.,37.864254518723,113.15158238499));
#57 = CARTESIAN_POINT('',(-95.,45.490011456378,119.55035221883));
#58 = CARTESIAN_POINT('',(-95.,53.115768257579,125.94912193816));
#59 = CARTESIAN_POINT('',(-95.,60.741524933046,132.347891552));
#60 = CARTESIAN_POINT('',(-95.,68.367281510647,138.74666108371));
#61 = ORIENTED_EDGE('',*,*,#62,.T.);
#62 = EDGE_CURVE('',#32,#63,#65,.T.);
#63 = VERTEX_POINT('',#64);
#64 = CARTESIAN_POINT('',(-95.,-76.9439998807,32.149115128211));
#65 = B_SPLINE_CURVE_WITH_KNOTS('',2,(#66,#67,#68),.UNSPECIFIED.,.F.,.F.
  ,(3,3),(0.,1.),.PIECEWISE_BEZIER_KNOTS.);
#66 = CARTESIAN_POINT('',(-95.,-70.,0.));
#67 = CARTESIAN_POINT('',(-95.,-70.43629823048,10.8659619569));
#68 = CARTESIAN_POINT('',(-95.,-76.9439998807,32.149115128211));
#69 = ORIENTED_EDGE('',*,*,#70,.F.);
#70 = EDGE_CURVE('',#24,#63,#71,.T.);
#71 = B_SPLINE_CURVE_WITH_KNOTS('',8,(#72,#73,#74,#75,#76,#77,#78,#79,
    #80),.UNSPECIFIED.,.F.,.F.,(9,9),(0.,1.),.PIECEWISE_BEZIER_KNOTS.);
#72 = CARTESIAN_POINT('',(-95.,60.943999880708,147.85088487178));
#73 = CARTESIAN_POINT('',(-95.,43.707999910531,133.38816365384));
#74 = CARTESIAN_POINT('',(-95.,26.471999940354,118.92544243589));
#75 = CARTESIAN_POINT('',(-95.,9.235999970177,104.46272121794));
#76 = CARTESIAN_POINT('',(-95.,-8.,90.));
#77 = CARTESIAN_POINT('',(-95.,-25.23599997017,75.537278782053));
#78 = CARTESIAN_POINT('',(-95.,-42.47199994035,61.074557564106));
#79 = CARTESIAN_POINT('',(-95.,-59.70799991053,46.611836346159));
#80 = CARTESIAN_POINT('',(-95.,-76.9439998807,32.149115128211));
#81 = B_SPLINE_SURFACE_WITH_KNOTS('',8,2,(
    (#82,#83,#84)
    ,(#85,#86,#87)
    ,(#88,#89,#90)
    ,(#91,#92,#93)
    ,(#94,#95,#96)
    ,(#97,#98,#99)
    ,(#100,#101,#102)
    ,(#103,#104,#105)
    ,(#106,#107,#108
    )),.UNSPECIFIED.,.F.,.F.,.F.,(9,9),(3,3),(0.,1.),(0.,1.),
  .PIECEWISE_BEZIER_KNOTS.);
#82 = CARTESIAN_POINT('',(-95.,70.,0.));
#83 = CARTESIAN_POINT('',(-95.,117.62369662238,83.482184985339));
#84 = CARTESIAN_POINT('',(-95.,60.943999880708,147.85088487178));
#85 = CARTESIAN_POINT('',(-95.,52.5,0.));
#86 = CARTESIAN_POINT('',(-95.,94.116197265774,74.405157106784));
#87 = CARTESIAN_POINT('',(-95.,43.707999910531,133.38816365384));
#88 = CARTESIAN_POINT('',(-95.,35.,0.));
#89 = CARTESIAN_POINT('',(-95.,70.608697909166,65.328129228229));
#90 = CARTESIAN_POINT('',(-95.,26.471999940354,118.92544243589));
#91 = CARTESIAN_POINT('',(-95.,17.5,0.));
#92 = CARTESIAN_POINT('',(-95.,47.101198552558,56.251101349674));
#93 = CARTESIAN_POINT('',(-95.,9.235999970177,104.46272121794));
#94 = CARTESIAN_POINT('',(-95.,0.,0.));
#95 = CARTESIAN_POINT('',(-95.,23.593699195949,47.174073471119));
#96 = CARTESIAN_POINT('',(-95.,-8.,90.));
#97 = CARTESIAN_POINT('',(-95.,-17.5,0.));
#98 = CARTESIAN_POINT('',(-95.,8.619983934077E-02,38.097045592565));
#99 = CARTESIAN_POINT('',(-95.,-25.23599997017,75.537278782053));
#100 = CARTESIAN_POINT('',(-95.,-35.,0.));
#101 = CARTESIAN_POINT('',(-95.,-23.42129951726,29.02001771401));
#102 = CARTESIAN_POINT('',(-95.,-42.47199994035,61.074557564106));
#103 = CARTESIAN_POINT('',(-95.,-52.5,0.));
#104 = CARTESIAN_POINT('',(-95.,-46.92879887387,19.942989835455));
#105 = CARTESIAN_POINT('',(-95.,-59.70799991053,46.611836346159));
#106 = CARTESIAN_POINT('',(-95.,-70.,0.));
#107 = CARTESIAN_POINT('',(-95.,-70.43629823048,10.8659619569));
#108 = CARTESIAN_POINT('',(-95.,-76.9439998807,32.149115128211));
#109 = ADVANCED_FACE('',(#110),#155,.T.);
#110 = FACE_BOUND('',#111,.T.);
#111 = EDGE_LOOP('',(#112,#122,#147,#148));
#112 = ORIENTED_EDGE('',*,*,#113,.F.);
#113 = EDGE_CURVE('',#114,#116,#118,.T.);
#114 = VERTEX_POINT('',#115);
#115 = CARTESIAN_POINT('',(-90.,72.206054032511,141.96777369098));
#116 = VERTEX_POINT('',#117);
#117 = CARTESIAN_POINT('',(-90.,64.774222096303,151.06482292022));
#118 = B_SPLINE_CURVE_WITH_KNOTS('',2,(#119,#120,#121),.UNSPECIFIED.,.F.
  ,.F.,(3,3),(0.,1.),.PIECEWISE_BEZIER_KNOTS.);
#119 = CARTESIAN_POINT('',(-90.,75.,0.));
#120 = CARTESIAN_POINT('',(-90.,122.50992734769,85.499302291684));
#121 = CARTESIAN_POINT('',(-90.,64.774222096303,151.06482292022));
#122 = ORIENTED_EDGE('',*,*,#123,.F.);
#123 = EDGE_CURVE('',#22,#114,#124,.T.);
#124 = B_SPLINE_CURVE_WITH_KNOTS('',6,(#125,#126,#127,#128,#129,#130,
    #131,#132,#133,#134,#135,#136,#137,#138,#139,#140,#141,#142,#143,
    #144,#145,#146),.UNSPECIFIED.,.F.,.F.,(7,5,5,5,7),(0.,0.319299755867
    ,0.488357932877,0.658318530332,1.),.UNSPECIFIED.);
#125 = CARTESIAN_POINT('',(-95.,68.367281510647,138.74666108371));
#126 = CARTESIAN_POINT('',(-95.,68.687812586206,139.01561859099));
#127 = CARTESIAN_POINT('',(-94.95817258717,69.008390198294,
    139.28461514706));
#128 = CARTESIAN_POINT('',(-94.87449439898,69.324906931083,
    139.5502042208));
#129 = CARTESIAN_POINT('',(-94.7498842611,69.633420825493,
    139.80907811581));
#130 = CARTESIAN_POINT('',(-94.58596621422,69.930121248954,
    140.05803933171));
#131 = CARTESIAN_POINT('',(-94.27907203984,70.360311360073,
    140.41901169529));
#132 = CARTESIAN_POINT('',(-94.16252457774,70.504920085987,
    140.54035282387));
#133 = CARTESIAN_POINT('',(-94.03604155786,70.644686816846,
    140.65763103618));
#134 = CARTESIAN_POINT('',(-93.90005146707,70.77911308361,
    140.77042806704));
#135 = CARTESIAN_POINT('',(-93.75503901209,70.907730841425,
    140.87835118019));
#136 = CARTESIAN_POINT('',(-93.44723188746,71.153127308817,
    141.08426326547));
#137 = CARTESIAN_POINT('',(-93.28434270189,71.269842352477,
    141.18219881556));
#138 = CARTESIAN_POINT('',(-93.11342805753,71.379803023113,
    141.27446677373));
#139 = CARTESIAN_POINT('',(-92.93508369438,71.482606800615,
    141.36072938552));
#140 = CARTESIAN_POINT('',(-92.74995059767,71.577893222261,
    141.44068418678));
#141 = CARTESIAN_POINT('',(-92.17426317907,71.841150926433,
    141.66158362925));
#142 = CARTESIAN_POINT('',(-91.76505731286,71.985331775428,
    141.78256572647));
#143 = CARTESIAN_POINT('',(-91.33679631522,72.095215560995,
    141.87476917041));
#144 = CARTESIAN_POINT('',(-90.89557180865,72.169116842799,
    141.93677970871));
#145 = CARTESIAN_POINT('',(-90.44773940872,72.206054032511,
    141.96777369098));
#146 = CARTESIAN_POINT('',(-90.,72.206054032511,141.96777369098));
#147 = ORIENTED_EDGE('',*,*,#21,.T.);
#148 = ORIENTED_EDGE('',*,*,#149,.F.);
#149 = EDGE_CURVE('',#116,#24,#150,.T.);
#150 = CIRCLE('',#151,5.);
#151 = AXIS2_PLACEMENT_3D('',#152,#153,#154);
#152 = CARTESIAN_POINT('',(-90.,60.943999880708,147.85088487178));
#153 = DIRECTION('',(0.,-0.642787609687,0.766044443119));
#154 = DIRECTION('',(1.,0.,0.));
#155 = B_SPLINE_SURFACE_WITH_KNOTS('',8,2,(
    (#156,#157,#158)
    ,(#159,#160,#161)
    ,(#162,#163,#164)
    ,(#165,#166,#167)
    ,(#168,#169,#170)
    ,(#171,#172,#173)
    ,(#174,#175,#176)
    ,(#177,#178,#179)
    ,(#180,#181,#182
    )),.UNSPECIFIED.,.F.,.F.,.F.,(9,9),(3,3),(7.,8.),(0.,1.),
  .PIECEWISE_BEZIER_KNOTS.);
#156 = CARTESIAN_POINT('',(-90.,75.,0.));
#157 = CARTESIAN_POINT('',(-90.,122.50992734769,85.499302291684));
#158 = CARTESIAN_POINT('',(-90.,64.774222096303,151.06482292022));
#159 = CARTESIAN_POINT('',(-90.98174770424,74.999999999999,0.));
#160 = CARTESIAN_POINT('',(-90.98174770424,122.50992734769,
    85.499302291684));
#161 = CARTESIAN_POINT('',(-90.98174770424,64.774222096303,
    151.06482292022));
#162 = CARTESIAN_POINT('',(-91.96349571752,74.779696055195,0.));
#163 = CARTESIAN_POINT('',(-91.96349571752,122.29463616689,
    85.410426511742));
#164 = CARTESIAN_POINT('',(-91.96349571752,64.605459483586,
    150.92321427413));
#165 = CARTESIAN_POINT('',(-92.88756617167,74.339090329355,0.));
#166 = CARTESIAN_POINT('',(-92.88756617166,121.86405591981,
    85.232675824762));
#167 = CARTESIAN_POINT('',(-92.88756617167,64.267935915704,
    150.63999837281));
#168 = CARTESIAN_POINT('',(-93.6962937789,73.696293778901,0.));
#169 = CARTESIAN_POINT('',(-93.69629377891,121.23588546884,
    84.973356615497));
#170 = CARTESIAN_POINT('',(-93.69629377889,63.775525190168,
    150.22681671462));
#171 = CARTESIAN_POINT('',(-94.33909032935,72.887566171674,0.));
#172 = CARTESIAN_POINT('',(-94.33909032934,120.44555953225,
    84.647096924953));
#173 = CARTESIAN_POINT('',(-94.33909032935,63.156003900659,
    149.70697662909));
#174 = CARTESIAN_POINT('',(-94.77969605519,71.963495717521,0.));
#175 = CARTESIAN_POINT('',(-94.7796960552,119.54251524318,
    84.274305223891));
#176 = CARTESIAN_POINT('',(-94.77969605519,62.448124864203,
    149.11299559068));
#177 = CARTESIAN_POINT('',(-95.,70.981747704247,0.));
#178 = CARTESIAN_POINT('',(-94.99999999999,118.58310578178,
    83.878245042278));
#179 = CARTESIAN_POINT('',(-95.,61.696062254091,148.48194013191));
#180 = CARTESIAN_POINT('',(-95.,70.,0.));
#181 = CARTESIAN_POINT('',(-95.,117.62369662238,83.482184985339));
#182 = CARTESIAN_POINT('',(-95.,60.943999880708,147.85088487178));
#183 = ADVANCED_FACE('',(#184,#271,#282,#316,#327,#338,#349,#360,#371,
    #382,#393,#404,#415,#426,#437,#448,#459,#470,#481,#515,#526,#537,
    #548,#559,#570,#581),#592,.T.);
#184 = FACE_BOUND('',#185,.T.);
#185 = EDGE_LOOP('',(#186,#187,#188,#197,#205,#214,#222,#231,#239,#248,
    #256,#265));
#186 = ORIENTED_EDGE('',*,*,#149,.T.);
#187 = ORIENTED_EDGE('',*,*,#70,.T.);
#188 = ORIENTED_EDGE('',*,*,#189,.T.);
#189 = EDGE_CURVE('',#63,#190,#192,.T.);
#190 = VERTEX_POINT('',#191);
#191 = CARTESIAN_POINT('',(-90.,-80.7742220963,28.935177079779));
#192 = CIRCLE('',#193,5.);
#193 = AXIS2_PLACEMENT_3D('',#194,#195,#196);
#194 = CARTESIAN_POINT('',(-90.,-76.9439998807,32.149115128211));
#195 = DIRECTION('',(0.,-0.642787609687,0.766044443119));
#196 = DIRECTION('',(1.,0.,0.));
#197 = ORIENTED_EDGE('',*,*,#198,.T.);
#198 = EDGE_CURVE('',#190,#199,#201,.T.);
#199 = VERTEX_POINT('',#200);
#200 = CARTESIAN_POINT('',(-68.83225364488,-80.7742220963,
    28.935177079779));
#201 = LINE('',#202,#203);
#202 = CARTESIAN_POINT('',(-90.,-80.7742220963,28.935177079779));
#203 = VECTOR('',#204,1.);
#204 = DIRECTION('',(1.,0.,0.));
#205 = ORIENTED_EDGE('',*,*,#206,.F.);
#206 = EDGE_CURVE('',#207,#199,#209,.T.);
#207 = VERTEX_POINT('',#208);
#208 = CARTESIAN_POINT('',(-63.39218835511,-80.7742220963,
    28.935177079779));
#209 = CIRCLE('',#210,2.75);
#210 = AXIS2_PLACEMENT_3D('',#211,#212,#213);
#211 = CARTESIAN_POINT('',(-66.112221,-81.08437305849,28.674929521796));
#212 = DIRECTION('',(0.,-0.642787609687,0.766044443119));
#213 = DIRECTION('',(1.,0.,0.));
#214 = ORIENTED_EDGE('',*,*,#215,.T.);
#215 = EDGE_CURVE('',#207,#216,#218,.T.);
#216 = VERTEX_POINT('',#217);
#217 = CARTESIAN_POINT('',(63.392188355119,-80.7742220963,
    28.935177079779));
#218 = LINE('',#219,#220);
#219 = CARTESIAN_POINT('',(-90.,-80.7742220963,28.935177079779));
#220 = VECTOR('',#221,1.);
#221 = DIRECTION('',(1.,0.,0.));
#222 = ORIENTED_EDGE('',*,*,#223,.F.);
#223 = EDGE_CURVE('',#224,#216,#226,.T.);
#224 = VERTEX_POINT('',#225);
#225 = CARTESIAN_POINT('',(68.832253644881,-80.7742220963,
    28.935177079779));
#226 = CIRCLE('',#227,2.75);
#227 = AXIS2_PLACEMENT_3D('',#228,#229,#230);
#228 = CARTESIAN_POINT('',(66.112221,-81.08437305849,28.674929521796));
#229 = DIRECTION('',(0.,-0.642787609687,0.766044443119));
#230 = DIRECTION('',(1.,0.,0.));
#231 = ORIENTED_EDGE('',*,*,#232,.T.);
#232 = EDGE_CURVE('',#224,#233,#235,.T.);
#233 = VERTEX_POINT('',#234);
#234 = CARTESIAN_POINT('',(90.,-80.7742220963,28.935177079779));
#235 = LINE('',#236,#237);
#236 = CARTESIAN_POINT('',(-90.,-80.7742220963,28.935177079779));
#237 = VECTOR('',#238,1.);
#238 = DIRECTION('',(1.,0.,0.));
#239 = ORIENTED_EDGE('',*,*,#240,.T.);
#240 = EDGE_CURVE('',#233,#241,#243,.T.);
#241 = VERTEX_POINT('',#242);
#242 = CARTESIAN_POINT('',(95.,-76.9439998807,32.149115128211));
#243 = CIRCLE('',#244,5.);
#244 = AXIS2_PLACEMENT_3D('',#245,#246,#247);
#245 = CARTESIAN_POINT('',(90.,-76.9439998807,32.149115128211));
#246 = DIRECTION('',(0.,-0.642787609687,0.766044443119));
#247 = DIRECTION('',(1.,0.,0.));
#248 = ORIENTED_EDGE('',*,*,#249,.T.);
#249 = EDGE_CURVE('',#241,#250,#252,.T.);
#250 = VERTEX_POINT('',#251);
#251 = CARTESIAN_POINT('',(95.,60.943999880708,147.85088487178));
#252 = LINE('',#253,#254);
#253 = CARTESIAN_POINT('',(95.,-76.9439998807,32.149115128211));
#254 = VECTOR('',#255,1.);
#255 = DIRECTION('',(0.,0.766044443119,0.642787609687));
#256 = ORIENTED_EDGE('',*,*,#257,.T.);
#257 = EDGE_CURVE('',#250,#258,#260,.T.);
#258 = VERTEX_POINT('',#259);
#259 = CARTESIAN_POINT('',(90.,64.774222096303,151.06482292022));
#260 = CIRCLE('',#261,5.);
#261 = AXIS2_PLACEMENT_3D('',#262,#263,#264);
#262 = CARTESIAN_POINT('',(90.,60.943999880708,147.85088487178));
#263 = DIRECTION('',(0.,-0.642787609687,0.766044443119));
#264 = DIRECTION('',(1.,0.,0.));
#265 = ORIENTED_EDGE('',*,*,#266,.T.);
#266 = EDGE_CURVE('',#258,#116,#267,.T.);
#267 = LINE('',#268,#269);
#268 = CARTESIAN_POINT('',(90.,64.774222096303,151.06482292022));
#269 = VECTOR('',#270,1.);
#270 = DIRECTION('',(-1.,0.,0.));
#271 = FACE_BOUND('',#272,.T.);
#272 = EDGE_LOOP('',(#273));
#273 = ORIENTED_EDGE('',*,*,#274,.F.);
#274 = EDGE_CURVE('',#275,#275,#277,.T.);
#275 = VERTEX_POINT('',#276);
#276 = CARTESIAN_POINT('',(85.903793,-58.76457353071,47.403465073507));
#277 = CIRCLE('',#278,2.75);
#278 = AXIS2_PLACEMENT_3D('',#279,#280,#281);
#279 = CARTESIAN_POINT('',(83.153793,-58.76457353071,47.403465073507));
#280 = DIRECTION('',(0.,-0.642787609687,0.766044443119));
#281 = DIRECTION('',(1.,0.,0.));
#282 = FACE_BOUND('',#283,.T.);
#283 = EDGE_LOOP('',(#284,#294,#302,#310));
#284 = ORIENTED_EDGE('',*,*,#285,.F.);
#285 = EDGE_CURVE('',#286,#288,#290,.T.);
#286 = VERTEX_POINT('',#287);
#287 = CARTESIAN_POINT('',(40.116276,-59.6677460575,46.645613339386));
#288 = VERTEX_POINT('',#289);
#289 = CARTESIAN_POINT('',(40.116276,-68.47725715337,39.253555827991));
#290 = LINE('',#291,#292);
#291 = CARTESIAN_POINT('',(40.116276,-38.23862857668,64.626777913995));
#292 = VECTOR('',#293,1.);
#293 = DIRECTION('',(-0.,-0.766044443119,-0.642787609687));
#294 = ORIENTED_EDGE('',*,*,#295,.F.);
#295 = EDGE_CURVE('',#296,#286,#298,.T.);
#296 = VERTEX_POINT('',#297);
#297 = CARTESIAN_POINT('',(69.116276,-59.6677460575,46.645613339386));
#298 = LINE('',#299,#300);
#299 = CARTESIAN_POINT('',(20.058138,-59.6677460575,46.645613339386));
#300 = VECTOR('',#301,1.);
#301 = DIRECTION('',(-1.,0.,0.));
#302 = ORIENTED_EDGE('',*,*,#303,.F.);
#303 = EDGE_CURVE('',#304,#296,#306,.T.);
#304 = VERTEX_POINT('',#305);
#305 = CARTESIAN_POINT('',(69.116276,-68.47725715337,39.253555827991));
#306 = LINE('',#307,#308);
#307 = CARTESIAN_POINT('',(69.116276,-33.83387302875,68.322806669693));
#308 = VECTOR('',#309,1.);
#309 = DIRECTION('',(0.,0.766044443119,0.642787609687));
#310 = ORIENTED_EDGE('',*,*,#311,.F.);
#311 = EDGE_CURVE('',#288,#304,#312,.T.);
#312 = LINE('',#313,#314);
#313 = CARTESIAN_POINT('',(34.558138,-68.47725715337,39.253555827991));
#314 = VECTOR('',#315,1.);
#315 = DIRECTION('',(1.,0.,0.));
#316 = FACE_BOUND('',#317,.T.);
#317 = EDGE_LOOP('',(#318));
#318 = ORIENTED_EDGE('',*,*,#319,.F.);
#319 = EDGE_CURVE('',#320,#320,#322,.T.);
#320 = VERTEX_POINT('',#321);
#321 = CARTESIAN_POINT('',(80.685641,-34.92145709161,67.410215283673));
#322 = CIRCLE('',#323,6.2);
#323 = AXIS2_PLACEMENT_3D('',#324,#325,#326);
#324 = CARTESIAN_POINT('',(74.485641,-34.92145709161,67.410215283673));
#325 = DIRECTION('',(0.,-0.642787609687,0.766044443119));
#326 = DIRECTION('',(1.,0.,0.));
#327 = FACE_BOUND('',#328,.T.);
#328 = EDGE_LOOP('',(#329));
#329 = ORIENTED_EDGE('',*,*,#330,.F.);
#330 = EDGE_CURVE('',#331,#331,#333,.T.);
#331 = VERTEX_POINT('',#332);
#332 = CARTESIAN_POINT('',(80.685641,-19.60056822923,80.265967477404));
#333 = CIRCLE('',#334,6.2);
#334 = AXIS2_PLACEMENT_3D('',#335,#336,#337);
#335 = CARTESIAN_POINT('',(74.485641,-19.60056822923,80.265967477404));
#336 = DIRECTION('',(0.,-0.642787609687,0.766044443119));
#337 = DIRECTION('',(1.,0.,0.));
#338 = FACE_BOUND('',#339,.T.);
#339 = EDGE_LOOP('',(#340));
#340 = ORIENTED_EDGE('',*,*,#341,.F.);
#341 = EDGE_CURVE('',#342,#342,#344,.T.);
#342 = VERTEX_POINT('',#343);
#343 = CARTESIAN_POINT('',(55.185641,-34.92145709161,67.410215283673));
#344 = CIRCLE('',#345,6.2);
#345 = AXIS2_PLACEMENT_3D('',#346,#347,#348);
#346 = CARTESIAN_POINT('',(48.985641,-34.92145709161,67.410215283673));
#347 = DIRECTION('',(0.,-0.642787609687,0.766044443119));
#348 = DIRECTION('',(1.,0.,0.));
#349 = FACE_BOUND('',#350,.T.);
#350 = EDGE_LOOP('',(#351));
#351 = ORIENTED_EDGE('',*,*,#352,.F.);
#352 = EDGE_CURVE('',#353,#353,#355,.T.);
#353 = VERTEX_POINT('',#354);
#354 = CARTESIAN_POINT('',(55.185641,-19.60056822923,80.265967477404));
#355 = CIRCLE('',#356,6.2);
#356 = AXIS2_PLACEMENT_3D('',#357,#358,#359);
#357 = CARTESIAN_POINT('',(48.985641,-19.60056822923,80.265967477404));
#358 = DIRECTION('',(0.,-0.642787609687,0.766044443119));
#359 = DIRECTION('',(1.,0.,0.));
#360 = FACE_BOUND('',#361,.T.);
#361 = EDGE_LOOP('',(#362));
#362 = ORIENTED_EDGE('',*,*,#363,.F.);
#363 = EDGE_CURVE('',#364,#364,#366,.T.);
#364 = VERTEX_POINT('',#365);
#365 = CARTESIAN_POINT('',(16.451576,-64.3414682359,42.723894783264));
#366 = CIRCLE('',#367,3.75);
#367 = AXIS2_PLACEMENT_3D('',#368,#369,#370);
#368 = CARTESIAN_POINT('',(12.701576,-64.3414682359,42.723894783264));
#369 = DIRECTION('',(0.,-0.642787609687,0.766044443119));
#370 = DIRECTION('',(1.,0.,0.));
#371 = FACE_BOUND('',#372,.T.);
#372 = EDGE_LOOP('',(#373));
#373 = ORIENTED_EDGE('',*,*,#374,.F.);
#374 = EDGE_CURVE('',#375,#375,#377,.T.);
#375 = VERTEX_POINT('',#376);
#376 = CARTESIAN_POINT('',(80.685641,-4.279679366853,93.121719671135));
#377 = CIRCLE('',#378,6.2);
#378 = AXIS2_PLACEMENT_3D('',#379,#380,#381);
#379 = CARTESIAN_POINT('',(74.485641,-4.279679366853,93.121719671135));
#380 = DIRECTION('',(0.,-0.642787609687,0.766044443119));
#381 = DIRECTION('',(1.,0.,0.));
#382 = FACE_BOUND('',#383,.T.);
#383 = EDGE_LOOP('',(#384));
#384 = ORIENTED_EDGE('',*,*,#385,.F.);
#385 = EDGE_CURVE('',#386,#386,#388,.T.);
#386 = VERTEX_POINT('',#387);
#387 = CARTESIAN_POINT('',(78.331314,13.174159895569,107.76722975886));
#388 = CIRCLE('',#389,2.75);
#389 = AXIS2_PLACEMENT_3D('',#390,#391,#392);
#390 = CARTESIAN_POINT('',(75.581314,13.174159895569,107.76722975886));
#391 = DIRECTION('',(0.,-0.642787609687,0.766044443119));
#392 = DIRECTION('',(1.,0.,0.));
#393 = FACE_BOUND('',#394,.T.);
#394 = EDGE_LOOP('',(#395));
#395 = ORIENTED_EDGE('',*,*,#396,.F.);
#396 = EDGE_CURVE('',#397,#397,#399,.T.);
#397 = VERTEX_POINT('',#398);
#398 = CARTESIAN_POINT('',(81.541003,24.393215871797,117.18113549067));
#399 = CIRCLE('',#400,6.2);
#400 = AXIS2_PLACEMENT_3D('',#401,#402,#403);
#401 = CARTESIAN_POINT('',(75.341003,24.393215871797,117.18113549067));
#402 = DIRECTION('',(0.,-0.642787609687,0.766044443119));
#403 = DIRECTION('',(1.,0.,0.));
#404 = FACE_BOUND('',#405,.T.);
#405 = EDGE_LOOP('',(#406));
#406 = ORIENTED_EDGE('',*,*,#407,.F.);
#407 = EDGE_CURVE('',#408,#408,#410,.T.);
#408 = VERTEX_POINT('',#409);
#409 = CARTESIAN_POINT('',(55.185641,-4.279679366853,93.121719671135));
#410 = CIRCLE('',#411,6.2);
#411 = AXIS2_PLACEMENT_3D('',#412,#413,#414);
#412 = CARTESIAN_POINT('',(48.985641,-4.279679366853,93.121719671135));
#413 = DIRECTION('',(0.,-0.642787609687,0.766044443119));
#414 = DIRECTION('',(1.,0.,0.));
#415 = FACE_BOUND('',#416,.T.);
#416 = EDGE_LOOP('',(#417));
#417 = ORIENTED_EDGE('',*,*,#418,.F.);
#418 = EDGE_CURVE('',#419,#419,#421,.T.);
#419 = VERTEX_POINT('',#420);
#420 = CARTESIAN_POINT('',(81.541003,37.41597140482,128.10852485534));
#421 = CIRCLE('',#422,6.2);
#422 = AXIS2_PLACEMENT_3D('',#423,#424,#425);
#423 = CARTESIAN_POINT('',(75.341003,37.41597140482,128.10852485534));
#424 = DIRECTION('',(0.,-0.642787609687,0.766044443119));
#425 = DIRECTION('',(1.,0.,0.));
#426 = FACE_BOUND('',#427,.T.);
#427 = EDGE_LOOP('',(#428));
#428 = ORIENTED_EDGE('',*,*,#429,.F.);
#429 = EDGE_CURVE('',#430,#430,#432,.T.);
#430 = VERTEX_POINT('',#431);
#431 = CARTESIAN_POINT('',(81.541003,51.204771380962,139.6787018297));
#432 = CIRCLE('',#433,6.2);
#433 = AXIS2_PLACEMENT_3D('',#434,#435,#436);
#434 = CARTESIAN_POINT('',(75.341003,51.204771380962,139.6787018297));
#435 = DIRECTION('',(0.,-0.642787609687,0.766044443119));
#436 = DIRECTION('',(1.,0.,0.));
#437 = FACE_BOUND('',#438,.T.);
#438 = EDGE_LOOP('',(#439));
#439 = ORIENTED_EDGE('',*,*,#440,.F.);
#440 = EDGE_CURVE('',#441,#441,#443,.T.);
#441 = VERTEX_POINT('',#442);
#442 = CARTESIAN_POINT('',(34.780567,24.393215871797,117.18113549067));
#443 = CIRCLE('',#444,6.2);
#444 = AXIS2_PLACEMENT_3D('',#445,#446,#447);
#445 = CARTESIAN_POINT('',(28.580567,24.393215871797,117.18113549067));
#446 = DIRECTION('',(0.,-0.642787609687,0.766044443119));
#447 = DIRECTION('',(1.,0.,0.));
#448 = FACE_BOUND('',#449,.T.);
#449 = EDGE_LOOP('',(#450));
#450 = ORIENTED_EDGE('',*,*,#451,.F.);
#451 = EDGE_CURVE('',#452,#452,#454,.T.);
#452 = VERTEX_POINT('',#453);
#453 = CARTESIAN_POINT('',(34.780567,37.798993626379,128.42991866018));
#454 = CIRCLE('',#455,6.2);
#455 = AXIS2_PLACEMENT_3D('',#456,#457,#458);
#456 = CARTESIAN_POINT('',(28.580567,37.798993626379,128.42991866018));
#457 = DIRECTION('',(0.,-0.642787609687,0.766044443119));
#458 = DIRECTION('',(1.,0.,0.));
#459 = FACE_BOUND('',#460,.T.);
#460 = EDGE_LOOP('',(#461));
#461 = ORIENTED_EDGE('',*,*,#462,.F.);
#462 = EDGE_CURVE('',#463,#463,#465,.T.);
#463 = VERTEX_POINT('',#464);
#464 = CARTESIAN_POINT('',(34.780567,51.204771380962,139.6787018297));
#465 = CIRCLE('',#466,6.2);
#466 = AXIS2_PLACEMENT_3D('',#467,#468,#469);
#467 = CARTESIAN_POINT('',(28.580567,51.204771380962,139.6787018297));
#468 = DIRECTION('',(0.,-0.642787609687,0.766044443119));
#469 = DIRECTION('',(1.,0.,0.));
#470 = FACE_BOUND('',#471,.T.);
#471 = EDGE_LOOP('',(#472));
#472 = ORIENTED_EDGE('',*,*,#473,.F.);
#473 = EDGE_CURVE('',#474,#474,#476,.T.);
#474 = VERTEX_POINT('',#475);
#475 = CARTESIAN_POINT('',(-23.548424,-64.3414682359,42.723894783264));
#476 = CIRCLE('',#477,3.75);
#477 = AXIS2_PLACEMENT_3D('',#478,#479,#480);
#478 = CARTESIAN_POINT('',(-27.298424,-64.3414682359,42.723894783264));
#479 = DIRECTION('',(0.,-0.642787609687,0.766044443119));
#480 = DIRECTION('',(1.,0.,0.));
#481 = FACE_BOUND('',#482,.T.);
#482 = EDGE_LOOP('',(#483,#493,#501,#509));
#483 = ORIENTED_EDGE('',*,*,#484,.F.);
#484 = EDGE_CURVE('',#485,#487,#489,.T.);
#485 = VERTEX_POINT('',#486);
#486 = CARTESIAN_POINT('',(-82.54822,9.593955435097,104.76308151654));
#487 = VERTEX_POINT('',#488);
#488 = CARTESIAN_POINT('',(-82.54822,-40.19893336763,62.981886886915));
#489 = LINE('',#490,#491);
#490 = CARTESIAN_POINT('',(-82.54822,9.593955435097,104.76308151654));
#491 = VECTOR('',#492,1.);
#492 = DIRECTION('',(0.,-0.766044443119,-0.642787609687));
#493 = ORIENTED_EDGE('',*,*,#494,.F.);
#494 = EDGE_CURVE('',#495,#485,#497,.T.);
#495 = VERTEX_POINT('',#496);
#496 = CARTESIAN_POINT('',(27.45178,9.593955435097,104.76308151654));
#497 = LINE('',#498,#499);
#498 = CARTESIAN_POINT('',(27.45178,9.593955435097,104.76308151654));
#499 = VECTOR('',#500,1.);
#500 = DIRECTION('',(-1.,0.,0.));
#501 = ORIENTED_EDGE('',*,*,#502,.F.);
#502 = EDGE_CURVE('',#503,#495,#505,.T.);
#503 = VERTEX_POINT('',#504);
#504 = CARTESIAN_POINT('',(27.45178,-40.19893336763,62.981886886915));
#505 = LINE('',#506,#507);
#506 = CARTESIAN_POINT('',(27.45178,-40.19893336763,62.981886886915));
#507 = VECTOR('',#508,1.);
#508 = DIRECTION('',(0.,0.766044443119,0.642787609687));
#509 = ORIENTED_EDGE('',*,*,#510,.F.);
#510 = EDGE_CURVE('',#487,#503,#511,.T.);
#511 = LINE('',#512,#513);
#512 = CARTESIAN_POINT('',(-82.54822,-40.19893336763,62.981886886915));
#513 = VECTOR('',#514,1.);
#514 = DIRECTION('',(1.,0.,0.));
#515 = FACE_BOUND('',#516,.T.);
#516 = EDGE_LOOP('',(#517));
#517 = ORIENTED_EDGE('',*,*,#518,.F.);
#518 = EDGE_CURVE('',#519,#519,#521,.T.);
#519 = VERTEX_POINT('',#520);
#520 = CARTESIAN_POINT('',(-63.548424,-64.3414682359,42.723894783264));
#521 = CIRCLE('',#522,3.75);
#522 = AXIS2_PLACEMENT_3D('',#523,#524,#525);
#523 = CARTESIAN_POINT('',(-67.298424,-64.3414682359,42.723894783264));
#524 = DIRECTION('',(0.,-0.642787609687,0.766044443119));
#525 = DIRECTION('',(1.,0.,0.));
#526 = FACE_BOUND('',#527,.T.);
#527 = EDGE_LOOP('',(#528));
#528 = ORIENTED_EDGE('',*,*,#529,.F.);
#529 = EDGE_CURVE('',#530,#530,#532,.T.);
#530 = VERTEX_POINT('',#531);
#531 = CARTESIAN_POINT('',(2.280567,24.393215871797,117.18113549067));
#532 = CIRCLE('',#533,6.2);
#533 = AXIS2_PLACEMENT_3D('',#534,#535,#536);
#534 = CARTESIAN_POINT('',(-3.919433,24.393215871797,117.18113549067));
#535 = DIRECTION('',(0.,-0.642787609687,0.766044443119));
#536 = DIRECTION('',(1.,0.,0.));
#537 = FACE_BOUND('',#538,.T.);
#538 = EDGE_LOOP('',(#539));
#539 = ORIENTED_EDGE('',*,*,#540,.F.);
#540 = EDGE_CURVE('',#541,#541,#543,.T.);
#541 = VERTEX_POINT('',#542);
#542 = CARTESIAN_POINT('',(2.280567,37.798993626379,128.42991866018));
#543 = CIRCLE('',#544,6.2);
#544 = AXIS2_PLACEMENT_3D('',#545,#546,#547);
#545 = CARTESIAN_POINT('',(-3.919433,37.798993626379,128.42991866018));
#546 = DIRECTION('',(0.,-0.642787609687,0.766044443119));
#547 = DIRECTION('',(1.,0.,0.));
#548 = FACE_BOUND('',#549,.T.);
#549 = EDGE_LOOP('',(#550));
#550 = ORIENTED_EDGE('',*,*,#551,.F.);
#551 = EDGE_CURVE('',#552,#552,#554,.T.);
#552 = VERTEX_POINT('',#553);
#553 = CARTESIAN_POINT('',(2.280567,51.204771380962,139.6787018297));
#554 = CIRCLE('',#555,6.2);
#555 = AXIS2_PLACEMENT_3D('',#556,#557,#558);
#556 = CARTESIAN_POINT('',(-3.919433,51.204771380962,139.6787018297));
#557 = DIRECTION('',(0.,-0.642787609687,0.766044443119));
#558 = DIRECTION('',(1.,0.,0.));
#559 = FACE_BOUND('',#560,.T.);
#560 = EDGE_LOOP('',(#561));
#561 = ORIENTED_EDGE('',*,*,#562,.F.);
#562 = EDGE_CURVE('',#563,#563,#565,.T.);
#563 = VERTEX_POINT('',#564);
#564 = CARTESIAN_POINT('',(-28.447056,57.563348981253,145.01418194891));
#565 = CIRCLE('',#566,2.75);
#566 = AXIS2_PLACEMENT_3D('',#567,#568,#569);
#567 = CARTESIAN_POINT('',(-31.197056,57.563348981253,145.01418194891));
#568 = DIRECTION('',(0.,-0.642787609687,0.766044443119));
#569 = DIRECTION('',(1.,0.,0.));
#570 = FACE_BOUND('',#571,.T.);
#571 = EDGE_LOOP('',(#572));
#572 = ORIENTED_EDGE('',*,*,#573,.F.);
#573 = EDGE_CURVE('',#574,#574,#576,.T.);
#574 = VERTEX_POINT('',#575);
#575 = CARTESIAN_POINT('',(-79.561523,24.291474865844,117.0957646501));
#576 = CIRCLE('',#577,2.75);
#577 = AXIS2_PLACEMENT_3D('',#578,#579,#580);
#578 = CARTESIAN_POINT('',(-82.311523,24.291474865844,117.0957646501));
#579 = DIRECTION('',(0.,-0.642787609687,0.766044443119));
#580 = DIRECTION('',(1.,0.,0.));
#581 = FACE_BOUND('',#582,.T.);
#582 = EDGE_LOOP('',(#583));
#583 = ORIENTED_EDGE('',*,*,#584,.F.);
#584 = EDGE_CURVE('',#585,#585,#587,.T.);
#585 = VERTEX_POINT('',#586);
#586 = CARTESIAN_POINT('',(-67.856343,44.861950624207,134.35644327208));
#587 = CIRCLE('',#588,6.2);
#588 = AXIS2_PLACEMENT_3D('',#589,#590,#591);
#589 = CARTESIAN_POINT('',(-74.056343,44.861950624207,134.35644327208));
#590 = DIRECTION('',(0.,-0.642787609687,0.766044443119));
#591 = DIRECTION('',(1.,0.,0.));
#592 = PLANE('',#593);
#593 = AXIS2_PLACEMENT_3D('',#594,#595,#596);
#594 = CARTESIAN_POINT('',(-8.9E-16,-8.,90.));
#595 = DIRECTION('',(0.,-0.642787609687,0.766044443119));
#596 = DIRECTION('',(0.,0.766044443119,0.642787609687));
#597 = ADVANCED_FACE('',(#598),#640,.T.);
#598 = FACE_BOUND('',#599,.T.);
#599 = EDGE_LOOP('',(#600,#601,#633,#639));
#600 = ORIENTED_EDGE('',*,*,#62,.F.);
#601 = ORIENTED_EDGE('',*,*,#602,.F.);
#602 = EDGE_CURVE('',#603,#32,#605,.T.);
#603 = VERTEX_POINT('',#604);
#604 = CARTESIAN_POINT('',(-90.,-77.59124523131,16.272915127351));
#605 = B_SPLINE_CURVE_WITH_KNOTS('',6,(#606,#607,#608,#609,#610,#611,
    #612,#613,#614,#615,#616,#617,#618,#619,#620,#621,#622,#623,#624,
    #625,#626,#627,#628,#629,#630,#631,#632),.UNSPECIFIED.,.F.,.F.,(7,5,
    5,5,5,7),(0.,0.274008412285,0.422775523776,0.584392476114,
    0.94998931437,1.),.UNSPECIFIED.);
#606 = CARTESIAN_POINT('',(-90.,-77.59124523131,16.272915127351));
#607 = CARTESIAN_POINT('',(-90.37340876278,-77.59124523131,
    16.272915127351));
#608 = CARTESIAN_POINT('',(-90.74692289332,-77.56329948042,
    16.296364396619));
#609 = CARTESIAN_POINT('',(-91.11582610072,-77.50738178701,
    16.343284912532));
#610 = CARTESIAN_POINT('',(-91.47589655834,-77.42441879696,
    16.412899126884));
#611 = CARTESIAN_POINT('',(-91.82331344765,-77.31589480394,
    16.503961569407));
#612 = CARTESIAN_POINT('',(-92.33459624925,-77.11226084849,
    16.674830746321));
#613 = CARTESIAN_POINT('',(-92.50981680787,-77.03367611431,
    16.740771167787));
#614 = CARTESIAN_POINT('',(-92.67983719121,-76.94847881095,
    16.812260193609));
#615 = CARTESIAN_POINT('',(-92.84421317703,-76.85701430396,
    16.889008027696));
#616 = CARTESIAN_POINT('',(-93.0025575608,-76.75964647901,
    16.970709333693));
#617 = CARTESIAN_POINT('',(-93.31963309396,-76.54496146458,
    17.150851450123));
#618 = CARTESIAN_POINT('',(-93.47721777545,-76.42664660287,
    17.25012940695));
#619 = CARTESIAN_POINT('',(-93.62685759478,-76.30227843268,
    17.354486692682));
#620 = CARTESIAN_POINT('',(-93.76819607376,-76.17233973137,
    17.46351820903));
#621 = CARTESIAN_POINT('',(-93.90093686568,-76.03731274329,
    17.576819304926));
#622 = CARTESIAN_POINT('',(-94.30509765202,-75.58178456517,
    17.959052831178));
#623 = CARTESIAN_POINT('',(-94.54003456574,-75.24235547306,
    18.243867657175));
#624 = CARTESIAN_POINT('',(-94.72694385928,-74.88474860417,
    18.543935448967));
#625 = CARTESIAN_POINT('',(-94.86408317702,-74.51424301453,
    18.854826552587));
#626 = CARTESIAN_POINT('',(-94.95045196962,-74.13597767055,
    19.172228863207));
#627 = CARTESIAN_POINT('',(-94.99038153869,-73.70276851028,
    19.535734509808));
#628 = CARTESIAN_POINT('',(-94.99422735435,-73.65058792414,19.5795192204
    ));
#629 = CARTESIAN_POINT('',(-94.99711299729,-73.59836843136,
    19.623336577531));
#630 = CARTESIAN_POINT('',(-94.99903747398,-73.54612301549,
    19.667175686716));
#631 = CARTESIAN_POINT('',(-95.,-73.49386468142,19.711025635559));
#632 = CARTESIAN_POINT('',(-95.,-73.44160645538,19.754875493757));
#633 = ORIENTED_EDGE('',*,*,#634,.T.);
#634 = EDGE_CURVE('',#603,#190,#635,.T.);
#635 = B_SPLINE_CURVE_WITH_KNOTS('',2,(#636,#637,#638),.UNSPECIFIED.,.F.
  ,.F.,(3,3),(0.,1.),.PIECEWISE_BEZIER_KNOTS.);
#636 = CARTESIAN_POINT('',(-90.,-75.,0.));
#637 = CARTESIAN_POINT('',(-90.,-75.32252895579,8.848844650554));
#638 = CARTESIAN_POINT('',(-90.,-80.7742220963,28.935177079779));
#639 = ORIENTED_EDGE('',*,*,#189,.F.);
#640 = B_SPLINE_SURFACE_WITH_KNOTS('',8,2,(
    (#641,#642,#643)
    ,(#644,#645,#646)
    ,(#647,#648,#649)
    ,(#650,#651,#652)
    ,(#653,#654,#655)
    ,(#656,#657,#658)
    ,(#659,#660,#661)
    ,(#662,#663,#664)
    ,(#665,#666,#667
    )),.UNSPECIFIED.,.F.,.F.,.F.,(9,9),(3,3),(1.,2.),(0.,1.),
  .PIECEWISE_BEZIER_KNOTS.);
#641 = CARTESIAN_POINT('',(-95.,-70.,0.));
#642 = CARTESIAN_POINT('',(-95.,-70.43629823048,10.8659619569));
#643 = CARTESIAN_POINT('',(-95.,-76.9439998807,32.149115128211));
#644 = CARTESIAN_POINT('',(-94.99999999999,-70.98174770424,0.));
#645 = CARTESIAN_POINT('',(-95.,-71.39570738988,10.469901899959));
#646 = CARTESIAN_POINT('',(-94.99999999999,-77.69606225409,
    31.518059868084));
#647 = CARTESIAN_POINT('',(-94.77969605519,-71.96349571752,0.));
#648 = CARTESIAN_POINT('',(-94.77969605519,-72.35511685127,
    10.073841718353));
#649 = CARTESIAN_POINT('',(-94.77969605519,-78.4481248642,
    30.887004409314));
#650 = CARTESIAN_POINT('',(-94.33909032934,-72.88756617167,0.));
#651 = CARTESIAN_POINT('',(-94.33909032936,-73.25816114037,
    9.701050017273));
#652 = CARTESIAN_POINT('',(-94.33909032934,-79.15600390065,
    30.293023370913));
#653 = CARTESIAN_POINT('',(-93.69629377891,-73.6962937789,0.));
#654 = CARTESIAN_POINT('',(-93.69629377889,-74.04848707691,
    9.374790326757));
#655 = CARTESIAN_POINT('',(-93.69629377891,-79.77552519017,
    29.773183285368));
#656 = CARTESIAN_POINT('',(-92.88756617166,-74.33909032935,0.));
#657 = CARTESIAN_POINT('',(-92.88756617168,-74.67665752793,
    9.115471117465));
#658 = CARTESIAN_POINT('',(-92.88756617166,-80.26793591569,
    29.360001627195));
#659 = CARTESIAN_POINT('',(-91.96349571752,-74.77969605519,0.));
#660 = CARTESIAN_POINT('',(-91.96349571751,-75.10723777498,
    8.937720430503));
#661 = CARTESIAN_POINT('',(-91.96349571752,-80.60545948359,
    29.076785725863));
#662 = CARTESIAN_POINT('',(-90.98174770424,-74.99999999999,0.));
#663 = CARTESIAN_POINT('',(-90.98174770424,-75.32252895579,
    8.848844650554));
#664 = CARTESIAN_POINT('',(-90.98174770424,-80.7742220963,
    28.935177079779));
#665 = CARTESIAN_POINT('',(-90.,-75.,0.));
#666 = CARTESIAN_POINT('',(-90.,-75.32252895579,8.848844650554));
#667 = CARTESIAN_POINT('',(-90.,-80.7742220963,28.935177079779));
#668 = ADVANCED_FACE('',(#669,#782,#793,#804,#815,#1442,#1453,#1464),
  #1475,.F.);
#669 = FACE_BOUND('',#670,.F.);
#670 = EDGE_LOOP('',(#671,#672,#673,#683,#715,#746,#773,#781));
#671 = ORIENTED_EDGE('',*,*,#31,.F.);
#672 = ORIENTED_EDGE('',*,*,#602,.F.);
#673 = ORIENTED_EDGE('',*,*,#674,.F.);
#674 = EDGE_CURVE('',#675,#603,#677,.T.);
#675 = VERTEX_POINT('',#676);
#676 = CARTESIAN_POINT('',(90.,-77.59124523131,16.272915127351));
#677 = B_SPLINE_CURVE_WITH_KNOTS('',4,(#678,#679,#680,#681,#682),
  .UNSPECIFIED.,.F.,.F.,(5,5),(0.,1.),.PIECEWISE_BEZIER_KNOTS.);
#678 = CARTESIAN_POINT('',(90.,-77.59124523131,16.272915127351));
#679 = CARTESIAN_POINT('',(45.,-77.59124523131,16.272915127351));
#680 = CARTESIAN_POINT('',(-5.684E-14,-77.59124523131,16.272915127351));
#681 = CARTESIAN_POINT('',(-45.,-77.59124523131,16.272915127351));
#682 = CARTESIAN_POINT('',(-90.,-77.59124523131,16.272915127351));
#683 = ORIENTED_EDGE('',*,*,#684,.F.);
#684 = EDGE_CURVE('',#685,#675,#687,.T.);
#685 = VERTEX_POINT('',#686);
#686 = CARTESIAN_POINT('',(95.,-73.44160645538,19.754875493757));
#687 = B_SPLINE_CURVE_WITH_KNOTS('',6,(#688,#689,#690,#691,#692,#693,
    #694,#695,#696,#697,#698,#699,#700,#701,#702,#703,#704,#705,#706,
    #707,#708,#709,#710,#711,#712,#713,#714),.UNSPECIFIED.,.F.,.F.,(7,5,
    5,5,5,7),(0.,5.066562991171E-02,0.416249257298,0.577854432379,
    0.726610741584,1.),.UNSPECIFIED.);
#688 = CARTESIAN_POINT('',(95.,-73.44160645538,19.754875493757));
#689 = CARTESIAN_POINT('',(95.,-73.49454907069,19.710451364774));
#690 = CARTESIAN_POINT('',(94.999012097825,-73.54749179628,
    19.666027143261));
#691 = CARTESIAN_POINT('',(94.997036891781,-73.60042108803,
    19.621614194071));
#692 = CARTESIAN_POINT('',(94.99407520038,-73.65332342393,
    19.577223863533));
#693 = CARTESIAN_POINT('',(94.990128062343,-73.70618530401,
    19.53286747945));
#694 = CARTESIAN_POINT('',(94.949614193652,-74.14003500666,
    19.168824353969));
#695 = CARTESIAN_POINT('',(94.862794726801,-74.51822568145,
    18.851484698239));
#696 = CARTESIAN_POINT('',(94.725214778432,-74.88862122904,
    18.540685930866));
#697 = CARTESIAN_POINT('',(94.537877928981,-75.24608242767,
    18.240740370935));
#698 = CARTESIAN_POINT('',(94.302530600346,-75.58532958503,
    17.956078206318));
#699 = CARTESIAN_POINT('',(93.897815990326,-76.04053721059,
    17.574113655605));
#700 = CARTESIAN_POINT('',(93.764913796648,-76.1754555298,
    17.460903743714));
#701 = CARTESIAN_POINT('',(93.623419659448,-76.30527872331,
    17.351969149925));
#702 = CARTESIAN_POINT('',(93.473630527645,-76.42952459794,
    17.247714482343));
#703 = CARTESIAN_POINT('',(93.31590356138,-76.54771049263,
    17.148544741701));
#704 = CARTESIAN_POINT('',(92.998569709333,-76.7621354347,
    16.968620851896));
#705 = CARTESIAN_POINT('',(92.840108084539,-76.85937314589,16.8870287243
    ));
#706 = CARTESIAN_POINT('',(92.675622059909,-76.95070222319,
    16.810394529224));
#707 = CARTESIAN_POINT('',(92.505499472996,-77.03575903051,
    16.739023393566));
#708 = CARTESIAN_POINT('',(92.330185191336,-77.11419855363,
    16.673204818648));
#709 = CARTESIAN_POINT('',(91.819387086297,-77.31711970136,
    16.502933758429));
#710 = CARTESIAN_POINT('',(91.47264116758,-77.42516804695,
    16.412270431501));
#711 = CARTESIAN_POINT('',(91.113324393548,-77.50776059008,
    16.342967059016));
#712 = CARTESIAN_POINT('',(90.745234181155,-77.56342565056,
    16.296258527302));
#713 = CARTESIAN_POINT('',(90.372564907081,-77.59124523131,
    16.272915127351));
#714 = CARTESIAN_POINT('',(90.,-77.59124523131,16.272915127351));
#715 = ORIENTED_EDGE('',*,*,#716,.F.);
#716 = EDGE_CURVE('',#717,#685,#719,.T.);
#717 = VERTEX_POINT('',#718);
#718 = CARTESIAN_POINT('',(95.,68.367281510647,138.74666108371));
#719 = B_SPLINE_CURVE_WITH_KNOTS('',7,(#720,#721,#722,#723,#724,#725,
    #726,#727,#728,#729,#730,#731,#732,#733,#734,#735,#736,#737,#738,
    #739,#740,#741,#742,#743,#744,#745),.UNSPECIFIED.,.F.,.F.,(8,6,6,6,8
    ),(0.,0.396520008984,0.675095645306,0.871849208032,1.),
  .UNSPECIFIED.);
#720 = CARTESIAN_POINT('',(95.,68.367281510647,138.74666108371));
#721 = CARTESIAN_POINT('',(95.,60.334407376596,132.00627936053));
#722 = CARTESIAN_POINT('',(95.,52.301533138262,125.26589754985));
#723 = CARTESIAN_POINT('',(95.,44.268658758276,118.52551562031));
#724 = CARTESIAN_POINT('',(95.,36.235784223424,111.78513356083));
#725 = CARTESIAN_POINT('',(95.,28.20290954156,105.04475137798));
#726 = CARTESIAN_POINT('',(95.,20.170034740364,98.304369095008));
#727 = CARTESIAN_POINT('',(95.,6.493653415901,86.828522569811));
#728 = CARTESIAN_POINT('',(95.,0.850146998101,82.093058416088));
#729 = CARTESIAN_POINT('',(95.,-4.793359438953,77.35759424621));
#730 = CARTESIAN_POINT('',(95.,-10.4368658506,72.622130097648));
#731 = CARTESIAN_POINT('',(95.,-16.08037210263,67.88666608302));
#732 = CARTESIAN_POINT('',(95.,-21.72387795039,63.151202407618));
#733 = CARTESIAN_POINT('',(95.,-31.3533012731,55.071156849081));
#734 = CARTESIAN_POINT('',(95.,-35.33921893299,51.72657481077));
#735 = CARTESIAN_POINT('',(95.,-39.32513603998,48.38199323639));
#736 = CARTESIAN_POINT('',(95.,-43.31105235748,45.037412324471));
#737 = CARTESIAN_POINT('',(95.,-47.29696727834,41.692832584473));
#738 = CARTESIAN_POINT('',(95.,-51.28287982502,38.348254836649));
#739 = CARTESIAN_POINT('',(95.,-57.86491584826,32.825270837149));
#740 = CARTESIAN_POINT('',(95.,-60.46104114869,30.646863055069));
#741 = CARTESIAN_POINT('',(95.,-63.05716423687,28.46845712929));
#742 = CARTESIAN_POINT('',(95.,-65.65328439902,26.290053658737));
#743 = CARTESIAN_POINT('',(95.,-68.24940004993,24.111653973569));
#744 = CARTESIAN_POINT('',(95.,-70.84550876169,21.933260111031));
#745 = CARTESIAN_POINT('',(95.,-73.44160645538,19.754875493757));
#746 = ORIENTED_EDGE('',*,*,#747,.F.);
#747 = EDGE_CURVE('',#748,#717,#750,.T.);
#748 = VERTEX_POINT('',#749);
#749 = CARTESIAN_POINT('',(90.,72.206054032511,141.96777369098));
#750 = B_SPLINE_CURVE_WITH_KNOTS('',6,(#751,#752,#753,#754,#755,#756,
    #757,#758,#759,#760,#761,#762,#763,#764,#765,#766,#767,#768,#769,
    #770,#771,#772),.UNSPECIFIED.,.F.,.F.,(7,5,5,5,7),(0.,0.341315676566
    ,0.511276061133,0.680334025842,1.),.UNSPECIFIED.);
#751 = CARTESIAN_POINT('',(90.,72.206054032511,141.96777369098));
#752 = CARTESIAN_POINT('',(90.447260083778,72.206054032511,
    141.96777369098));
#753 = CARTESIAN_POINT('',(90.894612668745,72.169195887469,
    141.93684603507));
#754 = CARTESIAN_POINT('',(91.335378820812,72.095452862294,
    141.87496828984));
#755 = CARTESIAN_POINT('',(91.763222982018,71.985802195836,
    141.78296045606));
#756 = CARTESIAN_POINT('',(92.172072309888,71.841922361682,
    141.66223094028));
#757 = CARTESIAN_POINT('',(92.747545503084,71.579106693985,
    141.44170241045));
#758 = CARTESIAN_POINT('',(92.932749929958,71.483902026325,
    141.36181620893));
#759 = CARTESIAN_POINT('',(93.111171264409,71.381177003168,
    141.27561967989));
#760 = CARTESIAN_POINT('',(93.282168247201,71.271291804565,
    141.18341505027));
#761 = CARTESIAN_POINT('',(93.445144833281,71.154648688897,
    141.08553985493));
#762 = CARTESIAN_POINT('',(93.753135721231,70.909388146433,
    140.87974182421));
#763 = CARTESIAN_POINT('',(93.898244491614,70.780834427145,
    140.77187244577));
#764 = CARTESIAN_POINT('',(94.034335245675,70.646468219193,
    140.65912581023));
#765 = CARTESIAN_POINT('',(94.1609229245,70.506757356099,140.54189447654
    ));
#766 = CARTESIAN_POINT('',(94.277578667518,70.362200120729,
    140.42059655366));
#767 = CARTESIAN_POINT('',(94.585025587093,69.93182279041,
    140.05946709452));
#768 = CARTESIAN_POINT('',(94.749312129913,69.634836388727,
    139.8102659144));
#769 = CARTESIAN_POINT('',(94.874206230253,69.325996255961,
    139.55111827291));
#770 = CARTESIAN_POINT('',(94.958076582245,69.009125742801,
    139.28523234218));
#771 = CARTESIAN_POINT('',(95.,68.688180224311,139.01592707599));
#772 = CARTESIAN_POINT('',(95.,68.367281510647,138.74666108371));
#773 = ORIENTED_EDGE('',*,*,#774,.F.);
#774 = EDGE_CURVE('',#114,#748,#775,.T.);
#775 = B_SPLINE_CURVE_WITH_KNOTS('',4,(#776,#777,#778,#779,#780),
  .UNSPECIFIED.,.F.,.F.,(5,5),(0.,1.),.PIECEWISE_BEZIER_KNOTS.);
#776 = CARTESIAN_POINT('',(-90.,72.206054032511,141.96777369098));
#777 = CARTESIAN_POINT('',(-44.99999999999,72.206054032511,
    141.96777369098));
#778 = CARTESIAN_POINT('',(-1.66267E-12,72.206054032511,141.96777369098)
  );
#779 = CARTESIAN_POINT('',(45.000000000001,72.206054032511,
    141.96777369098));
#780 = CARTESIAN_POINT('',(90.,72.206054032511,141.96777369098));
#781 = ORIENTED_EDGE('',*,*,#123,.F.);
#782 = FACE_BOUND('',#783,.F.);
#783 = EDGE_LOOP('',(#784));
#784 = ORIENTED_EDGE('',*,*,#785,.F.);
#785 = EDGE_CURVE('',#786,#786,#788,.T.);
#786 = VERTEX_POINT('',#787);
#787 = CARTESIAN_POINT('',(-64.962221,-73.53429682137,19.677099041844));
#788 = CIRCLE('',#789,1.15);
#789 = AXIS2_PLACEMENT_3D('',#790,#791,#792);
#790 = CARTESIAN_POINT('',(-66.112221,-73.53429682137,19.677099041844));
#791 = DIRECTION('',(0.,-0.642787609687,0.766044443119));
#792 = DIRECTION('',(1.,0.,0.));
#793 = FACE_BOUND('',#794,.F.);
#794 = EDGE_LOOP('',(#795));
#795 = ORIENTED_EDGE('',*,*,#796,.F.);
#796 = EDGE_CURVE('',#797,#797,#799,.T.);
#797 = VERTEX_POINT('',#798);
#798 = CARTESIAN_POINT('',(67.262221,-73.53429682137,19.677099041844));
#799 = CIRCLE('',#800,1.15);
#800 = AXIS2_PLACEMENT_3D('',#801,#802,#803);
#801 = CARTESIAN_POINT('',(66.112221,-73.53429682137,19.677099041844));
#802 = DIRECTION('',(0.,-0.642787609687,0.766044443119));
#803 = DIRECTION('',(1.,0.,0.));
#804 = FACE_BOUND('',#805,.F.);
#805 = EDGE_LOOP('',(#806));
#806 = ORIENTED_EDGE('',*,*,#807,.F.);
#807 = EDGE_CURVE('',#808,#808,#810,.T.);
#808 = VERTEX_POINT('',#809);
#809 = CARTESIAN_POINT('',(84.303793,-51.21449729358,38.405634593555));
#810 = CIRCLE('',#811,1.15);
#811 = AXIS2_PLACEMENT_3D('',#812,#813,#814);
#812 = CARTESIAN_POINT('',(83.153793,-51.21449729358,38.405634593555));
#813 = DIRECTION('',(0.,-0.642787609687,0.766044443119));
#814 = DIRECTION('',(1.,0.,0.));
#815 = FACE_BOUND('',#816,.F.);
#816 = EDGE_LOOP('',(#817,#851,#888,#896,#904,#912,#949,#976,#986,#994,
    #1002,#1010,#1020,#1047,#1084,#1092,#1100,#1108,#1145,#1153,#1161,
    #1169,#1206,#1238,#1248,#1256,#1264,#1272,#1280,#1288,#1296,#1304,
    #1312,#1320,#1328,#1336,#1346,#1354,#1362,#1370,#1378,#1386,#1394,
    #1402,#1410,#1418,#1426,#1434));
#817 = ORIENTED_EDGE('',*,*,#818,.T.);
#818 = EDGE_CURVE('',#819,#821,#823,.T.);
#819 = VERTEX_POINT('',#820);
#820 = CARTESIAN_POINT('',(-87.5000000001,-75.58953152084,
    17.952552363528));
#821 = VERTEX_POINT('',#822);
#822 = CARTESIAN_POINT('',(-92.5,-71.52647910176,21.361858149833));
#823 = B_SPLINE_CURVE_WITH_KNOTS('',6,(#824,#825,#826,#827,#828,#829,
    #830,#831,#832,#833,#834,#835,#836,#837,#838,#839,#840,#841,#842,
    #843,#844,#845,#846,#847,#848,#849,#850),.UNSPECIFIED.,.F.,.F.,(7,5,
    5,5,5,7),(0.,0.279521748558,0.428929538639,0.589426822152,
    0.944288618536,1.),.UNSPECIFIED.);
#824 = CARTESIAN_POINT('',(-87.5000000001,-75.58953152084,
    17.952552363528));
#825 = CARTESIAN_POINT('',(-87.87679886164,-75.58953152084,
    17.952552363534));
#826 = CARTESIAN_POINT('',(-88.25368849726,-75.56169836946,
    17.975907150593));
#827 = CARTESIAN_POINT('',(-88.62606892902,-75.50600954372,
    18.022635623725));
#828 = CARTESIAN_POINT('',(-88.9897474021,-75.423288415,18.092046892326)
  );
#829 = CARTESIAN_POINT('',(-89.34086322928,-75.31488175834,
    18.183010877948));
#830 = CARTESIAN_POINT('',(-89.85501626431,-75.11211220043,
    18.353154739201));
#831 = CARTESIAN_POINT('',(-90.02955404301,-75.03468887501,
    18.418120623009));
#832 = CARTESIAN_POINT('',(-90.19902871956,-74.9507549955,
    18.488549510353));
#833 = CARTESIAN_POINT('',(-90.36298703204,-74.8606219048,
    18.564180153513));
#834 = CARTESIAN_POINT('',(-90.52102407037,-74.76462255563,
    18.644733171993));
#835 = CARTESIAN_POINT('',(-90.83579442861,-74.5540512899,
    18.821423443403));
#836 = CARTESIAN_POINT('',(-90.99156237405,-74.43862839164,
    18.918274754763));
#837 = CARTESIAN_POINT('',(-91.13963601097,-74.31726464787,
    19.020111027401));
#838 = CARTESIAN_POINT('',(-91.27963302859,-74.19040279187,
    19.12656076398));
#839 = CARTESIAN_POINT('',(-91.41122560494,-74.05849323677,
    19.23724602301));
#840 = CARTESIAN_POINT('',(-91.80587956812,-73.62017280826,
    19.605040532911));
#841 = CARTESIAN_POINT('',(-92.0351355371,-73.29592231157,
    19.877119005095));
#842 = CARTESIAN_POINT('',(-92.21893968464,-72.95406573375,
    20.163970733462));
#843 = CARTESIAN_POINT('',(-92.35533621957,-72.59948642885,
    20.461498097423));
#844 = CARTESIAN_POINT('',(-92.44311890154,-72.23703618518,
    20.765629963205));
#845 = CARTESIAN_POINT('',(-92.48784798963,-71.81414485805,
    21.120477919831));
#846 = CARTESIAN_POINT('',(-92.49270657521,-71.7566868507,
    21.168690912604));
#847 = CARTESIAN_POINT('',(-92.49635239667,-71.69917245433,
    21.216951221384));
#848 = CARTESIAN_POINT('',(-92.49878390803,-71.64162046898,
    21.265243071067));
#849 = CARTESIAN_POINT('',(-92.5,-71.58404972874,21.313550657971));
#850 = CARTESIAN_POINT('',(-92.5,-71.52647910176,21.361858149833));
#851 = ORIENTED_EDGE('',*,*,#852,.T.);
#852 = EDGE_CURVE('',#821,#853,#855,.T.);
#853 = VERTEX_POINT('',#854);
#854 = CARTESIAN_POINT('',(-92.5,27.403025251803,104.37356876546));
#855 = B_SPLINE_CURVE_WITH_KNOTS('',7,(#856,#857,#858,#859,#860,#861,
    #862,#863,#864,#865,#866,#867,#868,#869,#870,#871,#872,#873,#874,
    #875,#876,#877,#878,#879,#880,#881,#882,#883,#884,#885,#886,#887),
  .UNSPECIFIED.,.F.,.F.,(8,6,6,6,6,8),(0.,0.126556632824,0.307624742663,
    0.563817712876,0.928642646615,1.),.UNSPECIFIED.);
#856 = CARTESIAN_POINT('',(-92.5,-71.52647910176,21.361858149833));
#857 = CARTESIAN_POINT('',(-92.5,-69.05364750462,23.436810230959));
#858 = CARTESIAN_POINT('',(-92.5,-66.58080383936,25.511772438438));
#859 = CARTESIAN_POINT('',(-92.5,-64.10795278518,27.586740845957));
#860 = CARTESIAN_POINT('',(-92.5,-61.63509707841,29.661713157465));
#861 = CARTESIAN_POINT('',(-92.5,-59.16223846893,31.736687904629));
#862 = CARTESIAN_POINT('',(-92.5,-56.68937767903,33.811664481385));
#863 = CARTESIAN_POINT('',(-92.5,-50.67852033547,38.855372661432));
#864 = CARTESIAN_POINT('',(-92.5,-47.14052260404,41.824105252978));
#865 = CARTESIAN_POINT('',(-92.5,-43.60252279202,44.792839590345));
#866 = CARTESIAN_POINT('',(-92.5,-40.06452174533,47.761574963732));
#867 = CARTESIAN_POINT('',(-92.5,-36.52651995991,50.73031095698));
#868 = CARTESIAN_POINT('',(-92.5,-32.98851766251,53.699047379832));
#869 = CARTESIAN_POINT('',(-92.5,-24.44460035608,60.868245240472));
#870 = CARTESIAN_POINT('',(-92.5,-19.43868514529,65.068706847551));
#871 = CARTESIAN_POINT('',(-92.5,-14.43276951556,69.269168806159));
#872 = CARTESIAN_POINT('',(-92.5,-9.426853685885,73.469630932547));
#873 = CARTESIAN_POINT('',(-92.5,-4.420937779263,77.670093123498));
#874 = CARTESIAN_POINT('',(-92.5,0.584978158847,81.870555340871));
#875 = CARTESIAN_POINT('',(-92.5,12.719438616637,92.052576635538));
#876 = CARTESIAN_POINT('',(-92.5,19.847983089823,98.034135673819));
#877 = CARTESIAN_POINT('',(-92.5,26.976527527395,104.01569468221));
#878 = CARTESIAN_POINT('',(-92.5,34.105071893554,109.99725363069));
#879 = CARTESIAN_POINT('',(-92.5,41.233616172776,115.97881250621));
#880 = CARTESIAN_POINT('',(-92.5,48.36216036936,121.9603713124));
#881 = CARTESIAN_POINT('',(-92.5,56.885000776656,129.11188355474));
#882 = CARTESIAN_POINT('',(-92.5,58.279297041144,130.28183703603));
#883 = CARTESIAN_POINT('',(-92.5,59.673593302872,131.45179051499));
#884 = CARTESIAN_POINT('',(-92.5,61.067889561872,132.62174399167));
#885 = CARTESIAN_POINT('',(-92.5,62.462185818174,133.79169746609));
#886 = CARTESIAN_POINT('',(-92.5,63.856482071815,134.96165093827));
#887 = CARTESIAN_POINT('',(-92.5,65.25077832283,136.13160440825));
#888 = ORIENTED_EDGE('',*,*,#889,.T.);
#889 = EDGE_CURVE('',#853,#890,#892,.T.);
#890 = VERTEX_POINT('',#891);
#891 = CARTESIAN_POINT('',(-76.475067,27.403025251803,104.37356876546));
#892 = LINE('',#893,#894);
#893 = CARTESIAN_POINT('',(-34.30600327233,27.403025251803,
    104.37356876546));
#894 = VECTOR('',#895,1.);
#895 = DIRECTION('',(1.,0.,0.));
#896 = ORIENTED_EDGE('',*,*,#897,.T.);
#897 = EDGE_CURVE('',#890,#898,#900,.T.);
#898 = VERTEX_POINT('',#899);
#899 = CARTESIAN_POINT('',(-76.475067,36.559687006093,112.0569202663));
#900 = LINE('',#901,#902);
#901 = CARTESIAN_POINT('',(-76.475067,19.745025820703,97.947744267273));
#902 = VECTOR('',#903,1.);
#903 = DIRECTION('',(0.,0.766044443119,0.642787609687));
#904 = ORIENTED_EDGE('',*,*,#905,.T.);
#905 = EDGE_CURVE('',#898,#906,#908,.T.);
#906 = VERTEX_POINT('',#907);
#907 = CARTESIAN_POINT('',(-92.5,36.559687006093,112.0569202663));
#908 = LINE('',#909,#910);
#909 = CARTESIAN_POINT('',(-42.62852877233,36.559687006093,
    112.0569202663));
#910 = VECTOR('',#911,1.);
#911 = DIRECTION('',(-1.,0.,0.));
#912 = ORIENTED_EDGE('',*,*,#913,.T.);
#913 = EDGE_CURVE('',#906,#914,#916,.T.);
#914 = VERTEX_POINT('',#915);
#915 = CARTESIAN_POINT('',(-92.5,65.25077832283,136.13160440825));
#916 = B_SPLINE_CURVE_WITH_KNOTS('',7,(#917,#918,#919,#920,#921,#922,
    #923,#924,#925,#926,#927,#928,#929,#930,#931,#932,#933,#934,#935,
    #936,#937,#938,#939,#940,#941,#942,#943,#944,#945,#946,#947,#948),
  .UNSPECIFIED.,.F.,.F.,(8,6,6,6,6,8),(0.,0.126556632824,0.307624742663,
    0.563817712876,0.928642646615,1.),.UNSPECIFIED.);
#917 = CARTESIAN_POINT('',(-92.5,-71.52647910176,21.361858149833));
#918 = CARTESIAN_POINT('',(-92.5,-69.05364750462,23.436810230959));
#919 = CARTESIAN_POINT('',(-92.5,-66.58080383936,25.511772438438));
#920 = CARTESIAN_POINT('',(-92.5,-64.10795278518,27.586740845957));
#921 = CARTESIAN_POINT('',(-92.5,-61.63509707841,29.661713157465));
#922 = CARTESIAN_POINT('',(-92.5,-59.16223846893,31.736687904629));
#923 = CARTESIAN_POINT('',(-92.5,-56.68937767903,33.811664481385));
#924 = CARTESIAN_POINT('',(-92.5,-50.67852033547,38.855372661432));
#925 = CARTESIAN_POINT('',(-92.5,-47.14052260404,41.824105252978));
#926 = CARTESIAN_POINT('',(-92.5,-43.60252279202,44.792839590345));
#927 = CARTESIAN_POINT('',(-92.5,-40.06452174533,47.761574963732));
#928 = CARTESIAN_POINT('',(-92.5,-36.52651995991,50.73031095698));
#929 = CARTESIAN_POINT('',(-92.5,-32.98851766251,53.699047379832));
#930 = CARTESIAN_POINT('',(-92.5,-24.44460035608,60.868245240472));
#931 = CARTESIAN_POINT('',(-92.5,-19.43868514529,65.068706847551));
#932 = CARTESIAN_POINT('',(-92.5,-14.43276951556,69.269168806159));
#933 = CARTESIAN_POINT('',(-92.5,-9.426853685885,73.469630932547));
#934 = CARTESIAN_POINT('',(-92.5,-4.420937779263,77.670093123498));
#935 = CARTESIAN_POINT('',(-92.5,0.584978158847,81.870555340871));
#936 = CARTESIAN_POINT('',(-92.5,12.719438616637,92.052576635538));
#937 = CARTESIAN_POINT('',(-92.5,19.847983089823,98.034135673819));
#938 = CARTESIAN_POINT('',(-92.5,26.976527527395,104.01569468221));
#939 = CARTESIAN_POINT('',(-92.5,34.105071893554,109.99725363069));
#940 = CARTESIAN_POINT('',(-92.5,41.233616172776,115.97881250621));
#941 = CARTESIAN_POINT('',(-92.5,48.36216036936,121.9603713124));
#942 = CARTESIAN_POINT('',(-92.5,56.885000776656,129.11188355474));
#943 = CARTESIAN_POINT('',(-92.5,58.279297041144,130.28183703603));
#944 = CARTESIAN_POINT('',(-92.5,59.673593302872,131.45179051499));
#945 = CARTESIAN_POINT('',(-92.5,61.067889561872,132.62174399167));
#946 = CARTESIAN_POINT('',(-92.5,62.462185818174,133.79169746609));
#947 = CARTESIAN_POINT('',(-92.5,63.856482071815,134.96165093827));
#948 = CARTESIAN_POINT('',(-92.5,65.25077832283,136.13160440825));
#949 = ORIENTED_EDGE('',*,*,#950,.T.);
#950 = EDGE_CURVE('',#914,#951,#953,.T.);
#951 = VERTEX_POINT('',#952);
#952 = CARTESIAN_POINT('',(-87.50000000002,69.082375621175,
    139.34669628811));
#953 = B_SPLINE_CURVE_WITH_KNOTS('',6,(#954,#955,#956,#957,#958,#959,
    #960,#961,#962,#963,#964,#965,#966,#967,#968,#969,#970,#971,#972,
    #973,#974,#975),.UNSPECIFIED.,.F.,.F.,(7,5,5,5,7),(0.,0.305047652344
    ,0.476062261659,0.650060570099,1.),.UNSPECIFIED.);
#954 = CARTESIAN_POINT('',(-92.5,65.25077832283,136.13160440825));
#955 = CARTESIAN_POINT('',(-92.5,65.556710895423,136.38831231708));
#956 = CARTESIAN_POINT('',(-92.46175010866,65.862681998651,
    136.64505255695));
#957 = CARTESIAN_POINT('',(-92.385232736,66.165097772751,136.89880952146
    ));
#958 = CARTESIAN_POINT('',(-92.27122595891,66.460502525922,
    137.14668354089));
#959 = CARTESIAN_POINT('',(-92.12111259849,66.74555270325,
    137.38586903955));
#960 = CARTESIAN_POINT('',(-91.83388845385,67.169274204974,
    137.74141359537));
#961 = CARTESIAN_POINT('',(-91.72003643797,67.317243388485,
    137.86557448268));
#962 = CARTESIAN_POINT('',(-91.59588575198,67.46041610022,
    137.98571065229));
#963 = CARTESIAN_POINT('',(-91.46187025356,67.598270832577,
    138.10138450737));
#964 = CARTESIAN_POINT('',(-91.31848309548,67.730317851515,
    138.21218511226));
#965 = CARTESIAN_POINT('',(-91.01141480474,67.984075054053,
    138.42511268732));
#966 = CARTESIAN_POINT('',(-90.84741920326,68.105568061793,
    138.5270574253));
#967 = CARTESIAN_POINT('',(-90.67487229028,68.220096362961,
    138.62315808057));
#968 = CARTESIAN_POINT('',(-90.49440631655,68.327223631482,
    138.71304853208));
#969 = CARTESIAN_POINT('',(-90.30670295202,68.426559457431,
    138.79640118699));
#970 = CARTESIAN_POINT('',(-89.72190407369,68.701178597419,
    139.02683400607));
#971 = CARTESIAN_POINT('',(-89.304900603,68.851736584664,139.15316715764
    ));
#972 = CARTESIAN_POINT('',(-88.86755599546,68.966540715179,
    139.24949926121));
#973 = CARTESIAN_POINT('',(-88.41637340159,69.043773933326,
    139.31430562607));
#974 = CARTESIAN_POINT('',(-87.95813626513,69.082375621173,
    139.34669628811));
#975 = CARTESIAN_POINT('',(-87.50000000002,69.082375621175,
    139.34669628811));
#976 = ORIENTED_EDGE('',*,*,#977,.T.);
#977 = EDGE_CURVE('',#951,#978,#980,.T.);
#978 = VERTEX_POINT('',#979);
#979 = CARTESIAN_POINT('',(-37.618328,69.082375618809,139.34669628612));
#980 = B_SPLINE_CURVE_WITH_KNOTS('',4,(#981,#982,#983,#984,#985),
  .UNSPECIFIED.,.F.,.F.,(5,5),(0.,1.),.PIECEWISE_BEZIER_KNOTS.);
#981 = CARTESIAN_POINT('',(-87.50000000002,69.082375621175,
    139.34669628811));
#982 = CARTESIAN_POINT('',(-43.75000000001,69.082375621176,
    139.34669628811));
#983 = CARTESIAN_POINT('',(3.2685E-13,69.082375621175,139.34669628811));
#984 = CARTESIAN_POINT('',(43.750000000011,69.082375621175,
    139.34669628811));
#985 = CARTESIAN_POINT('',(87.500000000023,69.082375621175,
    139.34669628811));
#986 = ORIENTED_EDGE('',*,*,#987,.T.);
#987 = EDGE_CURVE('',#978,#988,#990,.T.);
#988 = VERTEX_POINT('',#989);
#989 = CARTESIAN_POINT('',(-37.618328,61.655119878049,133.11448873339));
#990 = LINE('',#991,#992);
#991 = CARTESIAN_POINT('',(-37.618328,32.292742256681,108.47652850081));
#992 = VECTOR('',#993,1.);
#993 = DIRECTION('',(0.,-0.766044443119,-0.642787609687));
#994 = ORIENTED_EDGE('',*,*,#995,.T.);
#995 = EDGE_CURVE('',#988,#996,#998,.T.);
#996 = VERTEX_POINT('',#997);
#997 = CARTESIAN_POINT('',(-24.672089,61.655119878049,133.11448873339));
#998 = LINE('',#999,#1000);
#999 = CARTESIAN_POINT('',(-8.404514272339,61.655119878049,
    133.11448873339));
#1000 = VECTOR('',#1001,1.);
#1001 = DIRECTION('',(1.,0.,0.));
#1002 = ORIENTED_EDGE('',*,*,#1003,.T.);
#1003 = EDGE_CURVE('',#996,#1004,#1006,.T.);
#1004 = VERTEX_POINT('',#1005);
#1005 = CARTESIAN_POINT('',(-24.672089,69.082375618809,139.34669628612)
  );
#1006 = LINE('',#1007,#1008);
#1007 = CARTESIAN_POINT('',(-24.672089,37.36413955475,112.73193610318));
#1008 = VECTOR('',#1009,1.);
#1009 = DIRECTION('',(0.,0.766044443119,0.642787609687));
#1010 = ORIENTED_EDGE('',*,*,#1011,.T.);
#1011 = EDGE_CURVE('',#1004,#1012,#1014,.T.);
#1012 = VERTEX_POINT('',#1013);
#1013 = CARTESIAN_POINT('',(87.500000000023,69.082375621175,
    139.34669628811));
#1014 = B_SPLINE_CURVE_WITH_KNOTS('',4,(#1015,#1016,#1017,#1018,#1019),
  .UNSPECIFIED.,.F.,.F.,(5,5),(0.,1.),.PIECEWISE_BEZIER_KNOTS.);
#1015 = CARTESIAN_POINT('',(-87.50000000002,69.082375621175,
    139.34669628811));
#1016 = CARTESIAN_POINT('',(-43.75000000001,69.082375621176,
    139.34669628811));
#1017 = CARTESIAN_POINT('',(3.2685E-13,69.082375621175,139.34669628811)
  );
#1018 = CARTESIAN_POINT('',(43.750000000011,69.082375621175,
    139.34669628811));
#1019 = CARTESIAN_POINT('',(87.500000000023,69.082375621175,
    139.34669628811));
#1020 = ORIENTED_EDGE('',*,*,#1021,.T.);
#1021 = EDGE_CURVE('',#1012,#1022,#1024,.T.);
#1022 = VERTEX_POINT('',#1023);
#1023 = CARTESIAN_POINT('',(92.5,65.25077832283,136.13160440825));
#1024 = B_SPLINE_CURVE_WITH_KNOTS('',6,(#1025,#1026,#1027,#1028,#1029,
    #1030,#1031,#1032,#1033,#1034,#1035,#1036,#1037,#1038,#1039,#1040,
    #1041,#1042,#1043,#1044,#1045,#1046),.UNSPECIFIED.,.F.,.F.,(7,5,5,5,
    7),(0.,0.349573524354,0.522571793145,0.69358629411,1.),
  .UNSPECIFIED.);
#1025 = CARTESIAN_POINT('',(87.500000000023,69.082375621175,
    139.34669628811));
#1026 = CARTESIAN_POINT('',(87.957657176194,69.082375621174,
    139.34669628811));
#1027 = CARTESIAN_POINT('',(88.41541470155,69.043854626613,
    139.31437333578));
#1028 = CARTESIAN_POINT('',(88.866140069427,68.966782977177,
    139.24970254316));
#1029 = CARTESIAN_POINT('',(89.303070744389,68.852216695651,
    139.15357001859));
#1030 = CARTESIAN_POINT('',(89.719723164947,68.701965502857,
    139.02749429813));
#1031 = CARTESIAN_POINT('',(90.303202903741,68.42831936144,
    138.7978779218));
#1032 = CARTESIAN_POINT('',(90.489938662672,68.329683231857,
    138.71511238184));
#1033 = CARTESIAN_POINT('',(90.66952993439,68.223339848056,
    138.62587968772));
#1034 = CARTESIAN_POINT('',(90.841306185946,68.109672362275,
    138.53050134232));
#1035 = CARTESIAN_POINT('',(91.004645097108,67.989108846433,
    138.42933654065));
#1036 = CARTESIAN_POINT('',(91.311531240233,67.736591151687,
    138.21744903612));
#1037 = CARTESIAN_POINT('',(91.455287826914,67.604780221521,
    138.10684653323));
#1038 = CARTESIAN_POINT('',(91.589689035462,67.46714618268,137.991357862
    ));
#1039 = CARTESIAN_POINT('',(91.714240341839,67.324177958804,
    137.87139327808));
#1040 = CARTESIAN_POINT('',(91.828506428808,67.176396344743,
    137.74738978022));
#1041 = CARTESIAN_POINT('',(92.117744084883,66.751933503992,
    137.3912231671));
#1042 = CARTESIAN_POINT('',(92.269178988479,66.465793683256,
    137.15112334906));
#1043 = CARTESIAN_POINT('',(92.384202253755,66.169161025331,
    136.9022189952));
#1044 = CARTESIAN_POINT('',(92.461406769606,65.865422827369,
    136.64735238531));
#1045 = CARTESIAN_POINT('',(92.5,65.558080876629,136.3894618678));
#1046 = CARTESIAN_POINT('',(92.5,65.25077832283,136.13160440825));
#1047 = ORIENTED_EDGE('',*,*,#1048,.T.);
#1048 = EDGE_CURVE('',#1022,#1049,#1051,.T.);
#1049 = VERTEX_POINT('',#1050);
#1050 = CARTESIAN_POINT('',(92.5,23.441295420614,101.04928272529));
#1051 = B_SPLINE_CURVE_WITH_KNOTS('',7,(#1052,#1053,#1054,#1055,#1056,
    #1057,#1058,#1059,#1060,#1061,#1062,#1063,#1064,#1065,#1066,#1067,
    #1068,#1069,#1070,#1071,#1072,#1073,#1074,#1075,#1076,#1077,#1078,
    #1079,#1080,#1081,#1082,#1083),.UNSPECIFIED.,.F.,.F.,(8,6,6,6,6,8),(
    0.,0.387216367781,0.657900109736,0.849489184791,0.983146316202,1.),
  .UNSPECIFIED.);
#1052 = CARTESIAN_POINT('',(92.5,65.25077832283,136.13160440825));
#1053 = CARTESIAN_POINT('',(92.5,57.684713957102,129.7829225895));
#1054 = CARTESIAN_POINT('',(92.5,50.118649527815,123.43424071742));
#1055 = CARTESIAN_POINT('',(92.5,42.552585010037,117.08555877109));
#1056 = CARTESIAN_POINT('',(92.5,34.986520396156,110.73687674412));
#1057 = CARTESIAN_POINT('',(92.5,27.420455694358,104.38819464338));
#1058 = CARTESIAN_POINT('',(92.5,19.854390927844,98.039512488339));
#1059 = CARTESIAN_POINT('',(92.5,6.999265804531,87.252781738629));
#1060 = CARTESIAN_POINT('',(92.5,1.710205510114,82.814733196309));
#1061 = CARTESIAN_POINT('',(92.5,-3.578854784518,78.376684653809));
#1062 = CARTESIAN_POINT('',(92.5,-8.867915046654,73.938636138577));
#1063 = CARTESIAN_POINT('',(92.5,-14.15697518027,69.500587731178));
#1064 = CARTESIAN_POINT('',(92.5,-19.44603501214,65.062539576984));
#1065 = CARTESIAN_POINT('',(92.5,-28.47867324701,57.483256165546));
#1066 = CARTESIAN_POINT('',(92.5,-32.22225178441,54.342020795531));
#1067 = CARTESIAN_POINT('',(92.5,-35.96582993029,51.200785754044));
#1068 = CARTESIAN_POINT('',(92.5,-39.70940750171,48.059551194577));
#1069 = CARTESIAN_POINT('',(92.5,-43.45298409057,44.918317459582));
#1070 = CARTESIAN_POINT('',(92.5,-47.19655899729,41.777085136066));
#1071 = CARTESIAN_POINT('',(92.5,-53.55173670511,36.444457865373));
#1072 = CARTESIAN_POINT('',(92.5,-56.16334046887,34.253062110415));
#1073 = CARTESIAN_POINT('',(92.5,-58.77494245332,32.061667848485));
#1074 = CARTESIAN_POINT('',(92.5,-61.38654205476,29.870275586134));
#1075 = CARTESIAN_POINT('',(92.5,-63.99813782659,27.678886537205));
#1076 = CARTESIAN_POINT('',(92.5,-66.60972749592,25.487502608883));
#1077 = CARTESIAN_POINT('',(92.5,-69.55061803619,23.019802441211));
#1078 = CARTESIAN_POINT('',(92.5,-69.87992868677,22.74347799577));
#1079 = CARTESIAN_POINT('',(92.5,-70.20923916325,22.46715369641));
#1080 = CARTESIAN_POINT('',(92.5,-70.53854945511,22.190829551971));
#1081 = CARTESIAN_POINT('',(92.5,-70.86785955075,21.914505572176));
#1082 = CARTESIAN_POINT('',(92.5,-71.19716943753,21.638181767633));
#1083 = CARTESIAN_POINT('',(92.5,-71.52647910176,21.361858149833));
#1084 = ORIENTED_EDGE('',*,*,#1085,.T.);
#1085 = EDGE_CURVE('',#1049,#1086,#1088,.T.);
#1086 = VERTEX_POINT('',#1087);
#1087 = CARTESIAN_POINT('',(68.389679,23.441295420614,101.04928272529));
#1088 = LINE('',#1089,#1090);
#1089 = CARTESIAN_POINT('',(38.126369727661,23.441295420614,
    101.04928272529));
#1090 = VECTOR('',#1091,1.);
#1091 = DIRECTION('',(-1.,0.,0.));
#1092 = ORIENTED_EDGE('',*,*,#1093,.T.);
#1093 = EDGE_CURVE('',#1086,#1094,#1096,.T.);
#1094 = VERTEX_POINT('',#1095);
#1095 = CARTESIAN_POINT('',(68.389679,17.707859533467,96.238358787007));
#1096 = LINE('',#1097,#1098);
#1097 = CARTESIAN_POINT('',(68.389679,10.31911208439,90.038463527624));
#1098 = VECTOR('',#1099,1.);
#1099 = DIRECTION('',(0.,-0.766044443119,-0.642787609687));
#1100 = ORIENTED_EDGE('',*,*,#1101,.T.);
#1101 = EDGE_CURVE('',#1094,#1102,#1104,.T.);
#1102 = VERTEX_POINT('',#1103);
#1103 = CARTESIAN_POINT('',(92.5,17.707859533467,96.238358787007));
#1104 = LINE('',#1105,#1106);
#1105 = CARTESIAN_POINT('',(50.474097727661,17.707859533467,
    96.238358787007));
#1106 = VECTOR('',#1107,1.);
#1107 = DIRECTION('',(1.,0.,0.));
#1108 = ORIENTED_EDGE('',*,*,#1109,.T.);
#1109 = EDGE_CURVE('',#1102,#1110,#1112,.T.);
#1110 = VERTEX_POINT('',#1111);
#1111 = CARTESIAN_POINT('',(92.5,-46.93581810614,41.995872721663));
#1112 = B_SPLINE_CURVE_WITH_KNOTS('',7,(#1113,#1114,#1115,#1116,#1117,
    #1118,#1119,#1120,#1121,#1122,#1123,#1124,#1125,#1126,#1127,#1128,
    #1129,#1130,#1131,#1132,#1133,#1134,#1135,#1136,#1137,#1138,#1139,
    #1140,#1141,#1142,#1143,#1144),.UNSPECIFIED.,.F.,.F.,(8,6,6,6,6,8),(
    0.,0.387216367781,0.657900109736,0.849489184791,0.983146316202,1.),
  .UNSPECIFIED.);
#1113 = CARTESIAN_POINT('',(92.5,65.25077832283,136.13160440825));
#1114 = CARTESIAN_POINT('',(92.5,57.684713957102,129.7829225895));
#1115 = CARTESIAN_POINT('',(92.5,50.118649527815,123.43424071742));
#1116 = CARTESIAN_POINT('',(92.5,42.552585010037,117.08555877109));
#1117 = CARTESIAN_POINT('',(92.5,34.986520396156,110.73687674412));
#1118 = CARTESIAN_POINT('',(92.5,27.420455694358,104.38819464338));
#1119 = CARTESIAN_POINT('',(92.5,19.854390927844,98.039512488339));
#1120 = CARTESIAN_POINT('',(92.5,6.999265804531,87.252781738629));
#1121 = CARTESIAN_POINT('',(92.5,1.710205510114,82.814733196309));
#1122 = CARTESIAN_POINT('',(92.5,-3.578854784518,78.376684653809));
#1123 = CARTESIAN_POINT('',(92.5,-8.867915046654,73.938636138577));
#1124 = CARTESIAN_POINT('',(92.5,-14.15697518027,69.500587731178));
#1125 = CARTESIAN_POINT('',(92.5,-19.44603501214,65.062539576984));
#1126 = CARTESIAN_POINT('',(92.5,-28.47867324701,57.483256165546));
#1127 = CARTESIAN_POINT('',(92.5,-32.22225178441,54.342020795531));
#1128 = CARTESIAN_POINT('',(92.5,-35.96582993029,51.200785754044));
#1129 = CARTESIAN_POINT('',(92.5,-39.70940750171,48.059551194577));
#1130 = CARTESIAN_POINT('',(92.5,-43.45298409057,44.918317459582));
#1131 = CARTESIAN_POINT('',(92.5,-47.19655899729,41.777085136066));
#1132 = CARTESIAN_POINT('',(92.5,-53.55173670511,36.444457865373));
#1133 = CARTESIAN_POINT('',(92.5,-56.16334046887,34.253062110415));
#1134 = CARTESIAN_POINT('',(92.5,-58.77494245332,32.061667848485));
#1135 = CARTESIAN_POINT('',(92.5,-61.38654205476,29.870275586134));
#1136 = CARTESIAN_POINT('',(92.5,-63.99813782659,27.678886537205));
#1137 = CARTESIAN_POINT('',(92.5,-66.60972749592,25.487502608883));
#1138 = CARTESIAN_POINT('',(92.5,-69.55061803619,23.019802441211));
#1139 = CARTESIAN_POINT('',(92.5,-69.87992868677,22.74347799577));
#1140 = CARTESIAN_POINT('',(92.5,-70.20923916325,22.46715369641));
#1141 = CARTESIAN_POINT('',(92.5,-70.53854945511,22.190829551971));
#1142 = CARTESIAN_POINT('',(92.5,-70.86785955075,21.914505572176));
#1143 = CARTESIAN_POINT('',(92.5,-71.19716943753,21.638181767633));
#1144 = CARTESIAN_POINT('',(92.5,-71.52647910176,21.361858149833));
#1145 = ORIENTED_EDGE('',*,*,#1146,.T.);
#1146 = EDGE_CURVE('',#1110,#1147,#1149,.T.);
#1147 = VERTEX_POINT('',#1148);
#1148 = CARTESIAN_POINT('',(77.366302,-46.93581810614,41.995872721663));
#1149 = LINE('',#1150,#1151);
#1150 = CARTESIAN_POINT('',(42.614681227661,-46.93581810614,
    41.995872721663));
#1151 = VECTOR('',#1152,1.);
#1152 = DIRECTION('',(-1.,0.,0.));
#1153 = ORIENTED_EDGE('',*,*,#1154,.T.);
#1154 = EDGE_CURVE('',#1147,#1155,#1157,.T.);
#1155 = VERTEX_POINT('',#1156);
#1156 = CARTESIAN_POINT('',(77.366302,-55.34207115044,34.942188892608));
#1157 = LINE('',#1158,#1159);
#1158 = CARTESIAN_POINT('',(77.366302,-26.20585325756,59.390378580425));
#1159 = VECTOR('',#1160,1.);
#1160 = DIRECTION('',(0.,-0.766044443119,-0.642787609687));
#1161 = ORIENTED_EDGE('',*,*,#1162,.T.);
#1162 = EDGE_CURVE('',#1155,#1163,#1165,.T.);
#1163 = VERTEX_POINT('',#1164);
#1164 = CARTESIAN_POINT('',(92.5,-55.34207115044,34.942188892608));
#1165 = LINE('',#1166,#1167);
#1166 = CARTESIAN_POINT('',(50.625400727661,-55.34207115044,
    34.942188892608));
#1167 = VECTOR('',#1168,1.);
#1168 = DIRECTION('',(1.,0.,0.));
#1169 = ORIENTED_EDGE('',*,*,#1170,.T.);
#1170 = EDGE_CURVE('',#1163,#1171,#1173,.T.);
#1171 = VERTEX_POINT('',#1172);
#1172 = CARTESIAN_POINT('',(92.5,-71.52647910176,21.361858149833));
#1173 = B_SPLINE_CURVE_WITH_KNOTS('',7,(#1174,#1175,#1176,#1177,#1178,
    #1179,#1180,#1181,#1182,#1183,#1184,#1185,#1186,#1187,#1188,#1189,
    #1190,#1191,#1192,#1193,#1194,#1195,#1196,#1197,#1198,#1199,#1200,
    #1201,#1202,#1203,#1204,#1205),.UNSPECIFIED.,.F.,.F.,(8,6,6,6,6,8),(
    0.,0.387216367781,0.657900109736,0.849489184791,0.983146316202,1.),
  .UNSPECIFIED.);
#1174 = CARTESIAN_POINT('',(92.5,65.25077832283,136.13160440825));
#1175 = CARTESIAN_POINT('',(92.5,57.684713957102,129.7829225895));
#1176 = CARTESIAN_POINT('',(92.5,50.118649527815,123.43424071742));
#1177 = CARTESIAN_POINT('',(92.5,42.552585010037,117.08555877109));
#1178 = CARTESIAN_POINT('',(92.5,34.986520396156,110.73687674412));
#1179 = CARTESIAN_POINT('',(92.5,27.420455694358,104.38819464338));
#1180 = CARTESIAN_POINT('',(92.5,19.854390927844,98.039512488339));
#1181 = CARTESIAN_POINT('',(92.5,6.999265804531,87.252781738629));
#1182 = CARTESIAN_POINT('',(92.5,1.710205510114,82.814733196309));
#1183 = CARTESIAN_POINT('',(92.5,-3.578854784518,78.376684653809));
#1184 = CARTESIAN_POINT('',(92.5,-8.867915046654,73.938636138577));
#1185 = CARTESIAN_POINT('',(92.5,-14.15697518027,69.500587731178));
#1186 = CARTESIAN_POINT('',(92.5,-19.44603501214,65.062539576984));
#1187 = CARTESIAN_POINT('',(92.5,-28.47867324701,57.483256165546));
#1188 = CARTESIAN_POINT('',(92.5,-32.22225178441,54.342020795531));
#1189 = CARTESIAN_POINT('',(92.5,-35.96582993029,51.200785754044));
#1190 = CARTESIAN_POINT('',(92.5,-39.70940750171,48.059551194577));
#1191 = CARTESIAN_POINT('',(92.5,-43.45298409057,44.918317459582));
#1192 = CARTESIAN_POINT('',(92.5,-47.19655899729,41.777085136066));
#1193 = CARTESIAN_POINT('',(92.5,-53.55173670511,36.444457865373));
#1194 = CARTESIAN_POINT('',(92.5,-56.16334046887,34.253062110415));
#1195 = CARTESIAN_POINT('',(92.5,-58.77494245332,32.061667848485));
#1196 = CARTESIAN_POINT('',(92.5,-61.38654205476,29.870275586134));
#1197 = CARTESIAN_POINT('',(92.5,-63.99813782659,27.678886537205));
#1198 = CARTESIAN_POINT('',(92.5,-66.60972749592,25.487502608883));
#1199 = CARTESIAN_POINT('',(92.5,-69.55061803619,23.019802441211));
#1200 = CARTESIAN_POINT('',(92.5,-69.87992868677,22.74347799577));
#1201 = CARTESIAN_POINT('',(92.5,-70.20923916325,22.46715369641));
#1202 = CARTESIAN_POINT('',(92.5,-70.53854945511,22.190829551971));
#1203 = CARTESIAN_POINT('',(92.5,-70.86785955075,21.914505572176));
#1204 = CARTESIAN_POINT('',(92.5,-71.19716943753,21.638181767633));
#1205 = CARTESIAN_POINT('',(92.5,-71.52647910176,21.361858149833));
#1206 = ORIENTED_EDGE('',*,*,#1207,.T.);
#1207 = EDGE_CURVE('',#1171,#1208,#1210,.T.);
#1208 = VERTEX_POINT('',#1209);
#1209 = CARTESIAN_POINT('',(87.500000000103,-75.58953152084,
    17.952552363528));
#1210 = B_SPLINE_CURVE_WITH_KNOTS('',6,(#1211,#1212,#1213,#1214,#1215,
    #1216,#1217,#1218,#1219,#1220,#1221,#1222,#1223,#1224,#1225,#1226,
    #1227,#1228,#1229,#1230,#1231,#1232,#1233,#1234,#1235,#1236,#1237),
  .UNSPECIFIED.,.F.,.F.,(7,5,5,5,5,7),(0.,5.533560083998E-02,
    0.410203121278,0.570705811223,0.720118668646,1.),.UNSPECIFIED.);
#1211 = CARTESIAN_POINT('',(92.5,-71.52647910176,21.361858149833));
#1212 = CARTESIAN_POINT('',(92.5,-71.58366140206,21.313876502745));
#1213 = CARTESIAN_POINT('',(92.498800258361,-71.64084381369,
    21.265894762238));
#1214 = CARTESIAN_POINT('',(92.496401434089,-71.6980078481,
    21.217928442046));
#1215 = CARTESIAN_POINT('',(92.492804611281,-71.7551350497,
    21.169993028251));
#1216 = CARTESIAN_POINT('',(92.488011299121,-71.81220699586,
    21.122103979283));
#1217 = CARTESIAN_POINT('',(92.443623205489,-72.23473572295,
    20.767560280215));
#1218 = CARTESIAN_POINT('',(92.356096279989,-72.59722830644,
    20.463392887102));
#1219 = CARTESIAN_POINT('',(92.219949588624,-72.95187004905,
    20.165813131677));
#1220 = CARTESIAN_POINT('',(92.036387154504,-73.29380902407,
    19.878892263859));
#1221 = CARTESIAN_POINT('',(91.807362275714,-73.61816182624,
    19.606727947188));
#1222 = CARTESIAN_POINT('',(91.41302149201,-74.05666172689,
    19.23878284228));
#1223 = CARTESIAN_POINT('',(91.281521797568,-74.18863267698,
    19.128046066734));
#1224 = CARTESIAN_POINT('',(91.141614192775,-74.31555972847,
    19.02154162464));
#1225 = CARTESIAN_POINT('',(90.993626172978,-74.43699239342,
    18.919647520266));
#1226 = CARTESIAN_POINT('',(90.837939695646,-74.55248783083,
    18.822735341336));
#1227 = CARTESIAN_POINT('',(90.523317859216,-74.76320588288,
    18.645921901574));
#1228 = CARTESIAN_POINT('',(90.365348482173,-74.85927901137,
    18.56530697489));
#1229 = CARTESIAN_POINT('',(90.201453595264,-74.9494887605,
    18.489612007673));
#1230 = CARTESIAN_POINT('',(90.032037794424,-75.03350201461,
    18.41911651713));
#1231 = CARTESIAN_POINT('',(89.857554029854,-75.11100722252,
    18.35408192576));
#1232 = CARTESIAN_POINT('',(89.343121696171,-75.31418401189,
    18.183596356734));
#1233 = CARTESIAN_POINT('',(88.991618996427,-75.42286238315,
    18.092404375495));
#1234 = CARTESIAN_POINT('',(88.627506455517,-75.50579440415,
    18.022816147258));
#1235 = CARTESIAN_POINT('',(88.254658515075,-75.56162670602,
    17.975967283354));
#1236 = CARTESIAN_POINT('',(87.877283615442,-75.58953152084,
    17.952552363534));
#1237 = CARTESIAN_POINT('',(87.500000000103,-75.58953152084,
    17.952552363528));
#1238 = ORIENTED_EDGE('',*,*,#1239,.T.);
#1239 = EDGE_CURVE('',#1208,#1240,#1242,.T.);
#1240 = VERTEX_POINT('',#1241);
#1241 = CARTESIAN_POINT('',(75.512848,-75.58953152874,17.952552356899));
#1242 = B_SPLINE_CURVE_WITH_KNOTS('',4,(#1243,#1244,#1245,#1246,#1247),
  .UNSPECIFIED.,.F.,.F.,(5,5),(0.,1.),.PIECEWISE_BEZIER_KNOTS.);
#1243 = CARTESIAN_POINT('',(87.500000000103,-75.58953152084,
    17.952552363528));
#1244 = CARTESIAN_POINT('',(43.750000000052,-75.58953152084,
    17.952552363528));
#1245 = CARTESIAN_POINT('',(-8.8107E-13,-75.58953152084,17.952552363528)
  );
#1246 = CARTESIAN_POINT('',(-43.75000000005,-75.58953152084,
    17.952552363528));
#1247 = CARTESIAN_POINT('',(-87.5000000001,-75.58953152084,
    17.952552363528));
#1248 = ORIENTED_EDGE('',*,*,#1249,.F.);
#1249 = EDGE_CURVE('',#1250,#1240,#1252,.T.);
#1250 = VERTEX_POINT('',#1251);
#1251 = CARTESIAN_POINT('',(75.512848,-75.46004445626,18.061204911667));
#1252 = LINE('',#1253,#1254);
#1253 = CARTESIAN_POINT('',(75.512848,-35.32632937049,51.737390437904));
#1254 = VECTOR('',#1255,1.);
#1255 = DIRECTION('',(0.,-0.766044443119,-0.642787609687));
#1256 = ORIENTED_EDGE('',*,*,#1257,.F.);
#1257 = EDGE_CURVE('',#1258,#1250,#1260,.T.);
#1258 = VERTEX_POINT('',#1259);
#1259 = CARTESIAN_POINT('',(75.599594,-75.46004445626,18.061204911667));
#1260 = LINE('',#1261,#1262);
#1261 = CARTESIAN_POINT('',(41.731327227661,-75.46004445626,
    18.061204911667));
#1262 = VECTOR('',#1263,1.);
#1263 = DIRECTION('',(-1.,0.,0.));
#1264 = ORIENTED_EDGE('',*,*,#1265,.F.);
#1265 = EDGE_CURVE('',#1266,#1258,#1268,.T.);
#1266 = VERTEX_POINT('',#1267);
#1267 = CARTESIAN_POINT('',(75.599594,-72.03519534094,20.934994541168));
#1268 = LINE('',#1269,#1270);
#1269 = CARTESIAN_POINT('',(75.599594,-34.55241535281,52.386781404705));
#1270 = VECTOR('',#1271,1.);
#1271 = DIRECTION('',(0.,-0.766044443119,-0.642787609687));
#1272 = ORIENTED_EDGE('',*,*,#1273,.F.);
#1273 = EDGE_CURVE('',#1274,#1266,#1276,.T.);
#1274 = VERTEX_POINT('',#1275);
#1275 = CARTESIAN_POINT('',(75.494977,-72.03519534094,20.934994541168));
#1276 = LINE('',#1277,#1278);
#1277 = CARTESIAN_POINT('',(31.969560727661,-72.03519534094,
    20.934994541168));
#1278 = VECTOR('',#1279,1.);
#1279 = DIRECTION('',(1.,0.,0.));
#1280 = ORIENTED_EDGE('',*,*,#1281,.T.);
#1281 = EDGE_CURVE('',#1274,#1282,#1284,.T.);
#1282 = VERTEX_POINT('',#1283);
#1283 = CARTESIAN_POINT('',(75.494977,-70.15502581832,22.512644094144));
#1284 = LINE('',#1285,#1286);
#1285 = CARTESIAN_POINT('',(75.494977,-33.6123305915,53.175606181193));
#1286 = VECTOR('',#1287,1.);
#1287 = DIRECTION('',(0.,0.766044443119,0.642787609687));
#1288 = ORIENTED_EDGE('',*,*,#1289,.T.);
#1289 = EDGE_CURVE('',#1282,#1290,#1292,.T.);
#1290 = VERTEX_POINT('',#1291);
#1291 = CARTESIAN_POINT('',(56.122032,-70.15502581832,22.512644094144));
#1292 = LINE('',#1293,#1294);
#1293 = CARTESIAN_POINT('',(31.992546227661,-70.15502581832,
    22.512644094144));
#1294 = VECTOR('',#1295,1.);
#1295 = DIRECTION('',(-1.,0.,0.));
#1296 = ORIENTED_EDGE('',*,*,#1297,.T.);
#1297 = EDGE_CURVE('',#1290,#1298,#1300,.T.);
#1298 = VERTEX_POINT('',#1299);
#1299 = CARTESIAN_POINT('',(56.122032,-72.03519534094,20.934994541168));
#1300 = LINE('',#1301,#1302);
#1301 = CARTESIAN_POINT('',(56.122032,-35.5274416993,51.568637156976));
#1302 = VECTOR('',#1303,1.);
#1303 = DIRECTION('',(0.,-0.766044443119,-0.642787609687));
#1304 = ORIENTED_EDGE('',*,*,#1305,.F.);
#1305 = EDGE_CURVE('',#1306,#1298,#1308,.T.);
#1306 = VERTEX_POINT('',#1307);
#1307 = CARTESIAN_POINT('',(56.076061,-72.03519534094,20.934994541168));
#1308 = LINE('',#1309,#1310);
#1309 = CARTESIAN_POINT('',(31.969560727661,-72.03519534094,
    20.934994541168));
#1310 = VECTOR('',#1311,1.);
#1311 = DIRECTION('',(1.,0.,0.));
#1312 = ORIENTED_EDGE('',*,*,#1313,.F.);
#1313 = EDGE_CURVE('',#1314,#1306,#1316,.T.);
#1314 = VERTEX_POINT('',#1315);
#1315 = CARTESIAN_POINT('',(56.076061,-75.46004445626,18.061204911667));
#1316 = LINE('',#1317,#1318);
#1317 = CARTESIAN_POINT('',(56.076061,-36.26483991047,50.949886589954));
#1318 = VECTOR('',#1319,1.);
#1319 = DIRECTION('',(0.,0.766044443119,0.642787609687));
#1320 = ORIENTED_EDGE('',*,*,#1321,.F.);
#1321 = EDGE_CURVE('',#1322,#1314,#1324,.T.);
#1322 = VERTEX_POINT('',#1323);
#1323 = CARTESIAN_POINT('',(56.081005,-75.46004445626,18.061204911667));
#1324 = LINE('',#1325,#1326);
#1325 = CARTESIAN_POINT('',(41.731327227661,-75.46004445626,
    18.061204911667));
#1326 = VECTOR('',#1327,1.);
#1327 = DIRECTION('',(-1.,0.,0.));
#1328 = ORIENTED_EDGE('',*,*,#1329,.F.);
#1329 = EDGE_CURVE('',#1330,#1322,#1332,.T.);
#1330 = VERTEX_POINT('',#1331);
#1331 = CARTESIAN_POINT('',(56.081005,-75.58953152874,17.952552356899));
#1332 = LINE('',#1333,#1334);
#1333 = CARTESIAN_POINT('',(56.081005,-37.1051412547,50.244790041929));
#1334 = VECTOR('',#1335,1.);
#1335 = DIRECTION('',(0.,0.766044443119,0.642787609687));
#1336 = ORIENTED_EDGE('',*,*,#1337,.T.);
#1337 = EDGE_CURVE('',#1330,#1338,#1340,.T.);
#1338 = VERTEX_POINT('',#1339);
#1339 = CARTESIAN_POINT('',(-56.081005,-75.58953152874,17.952552356899)
  );
#1340 = B_SPLINE_CURVE_WITH_KNOTS('',4,(#1341,#1342,#1343,#1344,#1345),
  .UNSPECIFIED.,.F.,.F.,(5,5),(0.,1.),.PIECEWISE_BEZIER_KNOTS.);
#1341 = CARTESIAN_POINT('',(87.500000000103,-75.58953152084,
    17.952552363528));
#1342 = CARTESIAN_POINT('',(43.750000000052,-75.58953152084,
    17.952552363528));
#1343 = CARTESIAN_POINT('',(-8.8107E-13,-75.58953152084,17.952552363528)
  );
#1344 = CARTESIAN_POINT('',(-43.75000000005,-75.58953152084,
    17.952552363528));
#1345 = CARTESIAN_POINT('',(-87.5000000001,-75.58953152084,
    17.952552363528));
#1346 = ORIENTED_EDGE('',*,*,#1347,.F.);
#1347 = EDGE_CURVE('',#1348,#1338,#1350,.T.);
#1348 = VERTEX_POINT('',#1349);
#1349 = CARTESIAN_POINT('',(-56.081005,-75.46004445626,18.061204911667)
  );
#1350 = LINE('',#1351,#1352);
#1351 = CARTESIAN_POINT('',(-56.081005,-35.32632937049,51.737390437904)
  );
#1352 = VECTOR('',#1353,1.);
#1353 = DIRECTION('',(0.,-0.766044443119,-0.642787609687));
#1354 = ORIENTED_EDGE('',*,*,#1355,.F.);
#1355 = EDGE_CURVE('',#1356,#1348,#1358,.T.);
#1356 = VERTEX_POINT('',#1357);
#1357 = CARTESIAN_POINT('',(-56.076061,-75.46004445626,18.061204911667)
  );
#1358 = LINE('',#1359,#1360);
#1359 = CARTESIAN_POINT('',(-24.10650027233,-75.46004445626,
    18.061204911667));
#1360 = VECTOR('',#1361,1.);
#1361 = DIRECTION('',(-1.,0.,0.));
#1362 = ORIENTED_EDGE('',*,*,#1363,.F.);
#1363 = EDGE_CURVE('',#1364,#1356,#1366,.T.);
#1364 = VERTEX_POINT('',#1365);
#1365 = CARTESIAN_POINT('',(-56.076061,-72.03519534094,20.934994541168)
  );
#1366 = LINE('',#1367,#1368);
#1367 = CARTESIAN_POINT('',(-56.076061,-34.55241535281,52.386781404705)
  );
#1368 = VECTOR('',#1369,1.);
#1369 = DIRECTION('',(0.,-0.766044443119,-0.642787609687));
#1370 = ORIENTED_EDGE('',*,*,#1371,.F.);
#1371 = EDGE_CURVE('',#1372,#1364,#1374,.T.);
#1372 = VERTEX_POINT('',#1373);
#1373 = CARTESIAN_POINT('',(-56.122032,-72.03519534094,20.934994541168)
  );
#1374 = LINE('',#1375,#1376);
#1375 = CARTESIAN_POINT('',(-33.86826677233,-72.03519534094,
    20.934994541168));
#1376 = VECTOR('',#1377,1.);
#1377 = DIRECTION('',(1.,0.,0.));
#1378 = ORIENTED_EDGE('',*,*,#1379,.T.);
#1379 = EDGE_CURVE('',#1372,#1380,#1382,.T.);
#1380 = VERTEX_POINT('',#1381);
#1381 = CARTESIAN_POINT('',(-56.122032,-70.15502581832,22.512644094144)
  );
#1382 = LINE('',#1383,#1384);
#1383 = CARTESIAN_POINT('',(-56.122032,-33.6123305915,53.175606181193));
#1384 = VECTOR('',#1385,1.);
#1385 = DIRECTION('',(0.,0.766044443119,0.642787609687));
#1386 = ORIENTED_EDGE('',*,*,#1387,.T.);
#1387 = EDGE_CURVE('',#1380,#1388,#1390,.T.);
#1388 = VERTEX_POINT('',#1389);
#1389 = CARTESIAN_POINT('',(-75.494977,-70.15502581832,22.512644094144)
  );
#1390 = LINE('',#1391,#1392);
#1391 = CARTESIAN_POINT('',(-33.81595827233,-70.15502581832,
    22.512644094144));
#1392 = VECTOR('',#1393,1.);
#1393 = DIRECTION('',(-1.,0.,0.));
#1394 = ORIENTED_EDGE('',*,*,#1395,.T.);
#1395 = EDGE_CURVE('',#1388,#1396,#1398,.T.);
#1396 = VERTEX_POINT('',#1397);
#1397 = CARTESIAN_POINT('',(-75.494977,-72.03519534094,20.934994541168)
  );
#1398 = LINE('',#1399,#1400);
#1399 = CARTESIAN_POINT('',(-75.494977,-35.5274416993,51.568637156976));
#1400 = VECTOR('',#1401,1.);
#1401 = DIRECTION('',(0.,-0.766044443119,-0.642787609687));
#1402 = ORIENTED_EDGE('',*,*,#1403,.F.);
#1403 = EDGE_CURVE('',#1404,#1396,#1406,.T.);
#1404 = VERTEX_POINT('',#1405);
#1405 = CARTESIAN_POINT('',(-75.599594,-72.03519534094,20.934994541168)
  );
#1406 = LINE('',#1407,#1408);
#1407 = CARTESIAN_POINT('',(-33.86826677233,-72.03519534094,
    20.934994541168));
#1408 = VECTOR('',#1409,1.);
#1409 = DIRECTION('',(1.,0.,0.));
#1410 = ORIENTED_EDGE('',*,*,#1411,.F.);
#1411 = EDGE_CURVE('',#1412,#1404,#1414,.T.);
#1412 = VERTEX_POINT('',#1413);
#1413 = CARTESIAN_POINT('',(-75.599594,-75.46004445626,18.061204911667)
  );
#1414 = LINE('',#1415,#1416);
#1415 = CARTESIAN_POINT('',(-75.599594,-36.26483991047,50.949886589954)
  );
#1416 = VECTOR('',#1417,1.);
#1417 = DIRECTION('',(0.,0.766044443119,0.642787609687));
#1418 = ORIENTED_EDGE('',*,*,#1419,.F.);
#1419 = EDGE_CURVE('',#1420,#1412,#1422,.T.);
#1420 = VERTEX_POINT('',#1421);
#1421 = CARTESIAN_POINT('',(-75.512848,-75.46004445626,18.061204911667)
  );
#1422 = LINE('',#1423,#1424);
#1423 = CARTESIAN_POINT('',(-24.10650027233,-75.46004445626,
    18.061204911667));
#1424 = VECTOR('',#1425,1.);
#1425 = DIRECTION('',(-1.,0.,0.));
#1426 = ORIENTED_EDGE('',*,*,#1427,.F.);
#1427 = EDGE_CURVE('',#1428,#1420,#1430,.T.);
#1428 = VERTEX_POINT('',#1429);
#1429 = CARTESIAN_POINT('',(-75.512848,-75.58953152874,17.952552356899)
  );
#1430 = LINE('',#1431,#1432);
#1431 = CARTESIAN_POINT('',(-75.512848,-37.1051412547,50.244790041929));
#1432 = VECTOR('',#1433,1.);
#1433 = DIRECTION('',(0.,0.766044443119,0.642787609687));
#1434 = ORIENTED_EDGE('',*,*,#1435,.T.);
#1435 = EDGE_CURVE('',#1428,#819,#1436,.T.);
#1436 = B_SPLINE_CURVE_WITH_KNOTS('',4,(#1437,#1438,#1439,#1440,#1441),
  .UNSPECIFIED.,.F.,.F.,(5,5),(0.,1.),.PIECEWISE_BEZIER_KNOTS.);
#1437 = CARTESIAN_POINT('',(87.500000000103,-75.58953152084,
    17.952552363528));
#1438 = CARTESIAN_POINT('',(43.750000000052,-75.58953152084,
    17.952552363528));
#1439 = CARTESIAN_POINT('',(-8.8107E-13,-75.58953152084,17.952552363528)
  );
#1440 = CARTESIAN_POINT('',(-43.75000000005,-75.58953152084,
    17.952552363528));
#1441 = CARTESIAN_POINT('',(-87.5000000001,-75.58953152084,
    17.952552363528));
#1442 = FACE_BOUND('',#1443,.F.);
#1443 = EDGE_LOOP('',(#1444));
#1444 = ORIENTED_EDGE('',*,*,#1445,.F.);
#1445 = EDGE_CURVE('',#1446,#1446,#1448,.T.);
#1446 = VERTEX_POINT('',#1447);
#1447 = CARTESIAN_POINT('',(-81.161523,31.841551102968,108.09793417014)
  );
#1448 = CIRCLE('',#1449,1.15);
#1449 = AXIS2_PLACEMENT_3D('',#1450,#1451,#1452);
#1450 = CARTESIAN_POINT('',(-82.311523,31.841551102968,108.09793417014)
  );
#1451 = DIRECTION('',(0.,-0.642787609687,0.766044443119));
#1452 = DIRECTION('',(1.,0.,0.));
#1453 = FACE_BOUND('',#1454,.F.);
#1454 = EDGE_LOOP('',(#1455));
#1455 = ORIENTED_EDGE('',*,*,#1456,.F.);
#1456 = EDGE_CURVE('',#1457,#1457,#1459,.T.);
#1457 = VERTEX_POINT('',#1458);
#1458 = CARTESIAN_POINT('',(-30.047056,65.113425218376,136.01635146896)
  );
#1459 = CIRCLE('',#1460,1.15);
#1460 = AXIS2_PLACEMENT_3D('',#1461,#1462,#1463);
#1461 = CARTESIAN_POINT('',(-31.197056,65.113425218376,136.01635146896)
  );
#1462 = DIRECTION('',(0.,-0.642787609687,0.766044443119));
#1463 = DIRECTION('',(1.,0.,0.));
#1464 = FACE_BOUND('',#1465,.F.);
#1465 = EDGE_LOOP('',(#1466));
#1466 = ORIENTED_EDGE('',*,*,#1467,.F.);
#1467 = EDGE_CURVE('',#1468,#1468,#1470,.T.);
#1468 = VERTEX_POINT('',#1469);
#1469 = CARTESIAN_POINT('',(76.731314,20.724236132693,98.769399278909));
#1470 = CIRCLE('',#1471,1.15);
#1471 = AXIS2_PLACEMENT_3D('',#1472,#1473,#1474);
#1472 = CARTESIAN_POINT('',(75.581314,20.724236132693,98.769399278909));
#1473 = DIRECTION('',(0.,-0.642787609687,0.766044443119));
#1474 = DIRECTION('',(1.,0.,0.));
#1475 = PLANE('',#1476);
#1476 = AXIS2_PLACEMENT_3D('',#1477,#1478,#1479);
#1477 = CARTESIAN_POINT('',(7.863060455322,2.930364635313,
    83.838568268241));
#1478 = DIRECTION('',(0.,-0.642787609687,0.766044443119));
#1479 = DIRECTION('',(1.,0.,0.));
#1480 = ADVANCED_FACE('',(#1481),#1492,.T.);
#1481 = FACE_BOUND('',#1482,.T.);
#1482 = EDGE_LOOP('',(#1483,#1489,#1490,#1491));
#1483 = ORIENTED_EDGE('',*,*,#1484,.F.);
#1484 = EDGE_CURVE('',#748,#258,#1485,.T.);
#1485 = B_SPLINE_CURVE_WITH_KNOTS('',2,(#1486,#1487,#1488),
  .UNSPECIFIED.,.F.,.F.,(3,3),(0.,1.),.PIECEWISE_BEZIER_KNOTS.);
#1486 = CARTESIAN_POINT('',(90.,75.,0.));
#1487 = CARTESIAN_POINT('',(90.,122.50992734769,85.499302291684));
#1488 = CARTESIAN_POINT('',(90.,64.774222096303,151.06482292022));
#1489 = ORIENTED_EDGE('',*,*,#774,.F.);
#1490 = ORIENTED_EDGE('',*,*,#113,.T.);
#1491 = ORIENTED_EDGE('',*,*,#266,.F.);
#1492 = B_SPLINE_SURFACE_WITH_KNOTS('',8,2,(
    (#1493,#1494,#1495)
    ,(#1496,#1497,#1498)
    ,(#1499,#1500,#1501)
    ,(#1502,#1503,#1504)
    ,(#1505,#1506,#1507)
    ,(#1508,#1509,#1510)
    ,(#1511,#1512,#1513)
    ,(#1514,#1515,#1516)
    ,(#1517,#1518,#1519
  )),.UNSPECIFIED.,.F.,.F.,.F.,(9,9),(3,3),(6.,7.),(0.,1.),
  .PIECEWISE_BEZIER_KNOTS.);
#1493 = CARTESIAN_POINT('',(90.,75.,0.));
#1494 = CARTESIAN_POINT('',(90.,122.50992734769,85.499302291684));
#1495 = CARTESIAN_POINT('',(90.,64.774222096303,151.06482292022));
#1496 = CARTESIAN_POINT('',(67.5,75.,0.));
#1497 = CARTESIAN_POINT('',(67.5,122.50992734769,85.499302291684));
#1498 = CARTESIAN_POINT('',(67.5,64.774222096303,151.06482292022));
#1499 = CARTESIAN_POINT('',(45.,75.,0.));
#1500 = CARTESIAN_POINT('',(45.,122.50992734769,85.499302291684));
#1501 = CARTESIAN_POINT('',(45.,64.774222096303,151.06482292022));
#1502 = CARTESIAN_POINT('',(22.5,75.,0.));
#1503 = CARTESIAN_POINT('',(22.5,122.50992734769,85.499302291684));
#1504 = CARTESIAN_POINT('',(22.5,64.774222096303,151.06482292022));
#1505 = CARTESIAN_POINT('',(-4.4E-16,75.,0.));
#1506 = CARTESIAN_POINT('',(3.33E-15,122.50992734769,85.499302291684));
#1507 = CARTESIAN_POINT('',(-4.4E-16,64.774222096303,151.06482292022));
#1508 = CARTESIAN_POINT('',(-22.5,75.,0.));
#1509 = CARTESIAN_POINT('',(-22.5,122.50992734769,85.499302291684));
#1510 = CARTESIAN_POINT('',(-22.5,64.774222096303,151.06482292022));
#1511 = CARTESIAN_POINT('',(-45.,75.,0.));
#1512 = CARTESIAN_POINT('',(-45.,122.50992734769,85.499302291684));
#1513 = CARTESIAN_POINT('',(-45.,64.774222096303,151.06482292022));
#1514 = CARTESIAN_POINT('',(-67.5,75.,0.));
#1515 = CARTESIAN_POINT('',(-67.5,122.50992734769,85.499302291684));
#1516 = CARTESIAN_POINT('',(-67.5,64.774222096303,151.06482292022));
#1517 = CARTESIAN_POINT('',(-90.,75.,0.));
#1518 = CARTESIAN_POINT('',(-90.,122.50992734769,85.499302291684));
#1519 = CARTESIAN_POINT('',(-90.,64.774222096303,151.06482292022));
#1520 = ADVANCED_FACE('',(#1521),#1532,.T.);
#1521 = FACE_BOUND('',#1522,.T.);
#1522 = EDGE_LOOP('',(#1523,#1529,#1530,#1531));
#1523 = ORIENTED_EDGE('',*,*,#1524,.F.);
#1524 = EDGE_CURVE('',#717,#250,#1525,.T.);
#1525 = B_SPLINE_CURVE_WITH_KNOTS('',2,(#1526,#1527,#1528),
  .UNSPECIFIED.,.F.,.F.,(3,3),(0.,1.),.PIECEWISE_BEZIER_KNOTS.);
#1526 = CARTESIAN_POINT('',(95.,70.,0.));
#1527 = CARTESIAN_POINT('',(95.,117.62369662238,83.482184985339));
#1528 = CARTESIAN_POINT('',(95.,60.943999880708,147.85088487178));
#1529 = ORIENTED_EDGE('',*,*,#747,.F.);
#1530 = ORIENTED_EDGE('',*,*,#1484,.T.);
#1531 = ORIENTED_EDGE('',*,*,#257,.F.);
#1532 = B_SPLINE_SURFACE_WITH_KNOTS('',8,2,(
    (#1533,#1534,#1535)
    ,(#1536,#1537,#1538)
    ,(#1539,#1540,#1541)
    ,(#1542,#1543,#1544)
    ,(#1545,#1546,#1547)
    ,(#1548,#1549,#1550)
    ,(#1551,#1552,#1553)
    ,(#1554,#1555,#1556)
    ,(#1557,#1558,#1559
  )),.UNSPECIFIED.,.F.,.F.,.F.,(9,9),(3,3),(5.,6.),(0.,1.),
  .PIECEWISE_BEZIER_KNOTS.);
#1533 = CARTESIAN_POINT('',(95.,70.,0.));
#1534 = CARTESIAN_POINT('',(95.,117.62369662238,83.482184985339));
#1535 = CARTESIAN_POINT('',(95.,60.943999880708,147.85088487178));
#1536 = CARTESIAN_POINT('',(95.,70.981747704247,0.));
#1537 = CARTESIAN_POINT('',(95.,118.58310578178,83.878245042278));
#1538 = CARTESIAN_POINT('',(95.000000000001,61.696062254092,
    148.48194013191));
#1539 = CARTESIAN_POINT('',(94.779696055193,71.96349571752,0.));
#1540 = CARTESIAN_POINT('',(94.779696055196,119.54251524318,
    84.27430522389));
#1541 = CARTESIAN_POINT('',(94.779696055192,62.4481248642,
    149.11299559068));
#1542 = CARTESIAN_POINT('',(94.339090329359,72.887566171677,0.));
#1543 = CARTESIAN_POINT('',(94.339090329354,120.44555953226,
    84.647096924956));
#1544 = CARTESIAN_POINT('',(94.339090329361,63.156003900663,
    149.70697662909));
#1545 = CARTESIAN_POINT('',(93.696293778897,73.696293778897,0.));
#1546 = CARTESIAN_POINT('',(93.696293778902,121.23588546883,
    84.973356615494));
#1547 = CARTESIAN_POINT('',(93.696293778895,63.775525190164,
    150.22681671462));
#1548 = CARTESIAN_POINT('',(92.887566171677,74.339090329359,0.));
#1549 = CARTESIAN_POINT('',(92.887566171673,121.86405591982,
    85.232675824764));
#1550 = CARTESIAN_POINT('',(92.887566171678,64.267935915707,
    150.63999837281));
#1551 = CARTESIAN_POINT('',(91.96349571752,74.779696055193,0.));
#1552 = CARTESIAN_POINT('',(91.963495717522,122.29463616689,
    85.410426511741));
#1553 = CARTESIAN_POINT('',(91.96349571752,64.605459483585,
    150.92321427413));
#1554 = CARTESIAN_POINT('',(90.981747704247,75.,0.));
#1555 = CARTESIAN_POINT('',(90.981747704247,122.50992734769,
    85.499302291684));
#1556 = CARTESIAN_POINT('',(90.981747704247,64.774222096303,
    151.06482292022));
#1557 = CARTESIAN_POINT('',(90.,75.,0.));
#1558 = CARTESIAN_POINT('',(90.,122.50992734769,85.499302291684));
#1559 = CARTESIAN_POINT('',(90.,64.774222096303,151.06482292022));
#1560 = ADVANCED_FACE('',(#1561),#1572,.T.);
#1561 = FACE_BOUND('',#1562,.T.);
#1562 = EDGE_LOOP('',(#1563,#1569,#1570,#1571));
#1563 = ORIENTED_EDGE('',*,*,#1564,.F.);
#1564 = EDGE_CURVE('',#685,#241,#1565,.T.);
#1565 = B_SPLINE_CURVE_WITH_KNOTS('',2,(#1566,#1567,#1568),
  .UNSPECIFIED.,.F.,.F.,(3,3),(0.,1.),.PIECEWISE_BEZIER_KNOTS.);
#1566 = CARTESIAN_POINT('',(95.,-70.,0.));
#1567 = CARTESIAN_POINT('',(95.,-70.43629823048,10.8659619569));
#1568 = CARTESIAN_POINT('',(95.,-76.9439998807,32.149115128211));
#1569 = ORIENTED_EDGE('',*,*,#716,.F.);
#1570 = ORIENTED_EDGE('',*,*,#1524,.T.);
#1571 = ORIENTED_EDGE('',*,*,#249,.F.);
#1572 = B_SPLINE_SURFACE_WITH_KNOTS('',8,2,(
    (#1573,#1574,#1575)
    ,(#1576,#1577,#1578)
    ,(#1579,#1580,#1581)
    ,(#1582,#1583,#1584)
    ,(#1585,#1586,#1587)
    ,(#1588,#1589,#1590)
    ,(#1591,#1592,#1593)
    ,(#1594,#1595,#1596)
    ,(#1597,#1598,#1599
  )),.UNSPECIFIED.,.F.,.F.,.F.,(9,9),(3,3),(4.,5.),(0.,1.),
  .PIECEWISE_BEZIER_KNOTS.);
#1573 = CARTESIAN_POINT('',(95.,-70.,0.));
#1574 = CARTESIAN_POINT('',(95.,-70.43629823048,10.8659619569));
#1575 = CARTESIAN_POINT('',(95.,-76.9439998807,32.149115128211));
#1576 = CARTESIAN_POINT('',(95.,-52.5,0.));
#1577 = CARTESIAN_POINT('',(95.,-46.92879887387,19.942989835455));
#1578 = CARTESIAN_POINT('',(95.,-59.70799991053,46.611836346159));
#1579 = CARTESIAN_POINT('',(95.,-35.,0.));
#1580 = CARTESIAN_POINT('',(95.,-23.42129951726,29.02001771401));
#1581 = CARTESIAN_POINT('',(95.,-42.47199994035,61.074557564106));
#1582 = CARTESIAN_POINT('',(95.,-17.5,0.));
#1583 = CARTESIAN_POINT('',(95.,8.619983934078E-02,38.097045592565));
#1584 = CARTESIAN_POINT('',(95.,-25.23599997017,75.537278782053));
#1585 = CARTESIAN_POINT('',(95.,0.,0.));
#1586 = CARTESIAN_POINT('',(95.,23.593699195949,47.174073471119));
#1587 = CARTESIAN_POINT('',(95.,-8.,90.));
#1588 = CARTESIAN_POINT('',(95.,17.5,0.));
#1589 = CARTESIAN_POINT('',(95.,47.101198552558,56.251101349674));
#1590 = CARTESIAN_POINT('',(95.,9.235999970177,104.46272121794));
#1591 = CARTESIAN_POINT('',(95.,35.,0.));
#1592 = CARTESIAN_POINT('',(95.,70.608697909166,65.328129228229));
#1593 = CARTESIAN_POINT('',(95.,26.471999940354,118.92544243589));
#1594 = CARTESIAN_POINT('',(95.,52.5,0.));
#1595 = CARTESIAN_POINT('',(95.,94.116197265774,74.405157106784));
#1596 = CARTESIAN_POINT('',(95.,43.707999910531,133.38816365384));
#1597 = CARTESIAN_POINT('',(95.,70.,0.));
#1598 = CARTESIAN_POINT('',(95.,117.62369662238,83.482184985339));
#1599 = CARTESIAN_POINT('',(95.,60.943999880708,147.85088487178));
#1600 = ADVANCED_FACE('',(#1601),#1848,.T.);
#1601 = FACE_BOUND('',#1602,.T.);
#1602 = EDGE_LOOP('',(#1603,#1604,#1605,#1611,#1612,#1633,#1729,#1730,
    #1751,#1847));
#1603 = ORIENTED_EDGE('',*,*,#634,.F.);
#1604 = ORIENTED_EDGE('',*,*,#674,.F.);
#1605 = ORIENTED_EDGE('',*,*,#1606,.T.);
#1606 = EDGE_CURVE('',#675,#233,#1607,.T.);
#1607 = B_SPLINE_CURVE_WITH_KNOTS('',2,(#1608,#1609,#1610),
  .UNSPECIFIED.,.F.,.F.,(3,3),(0.,1.),.PIECEWISE_BEZIER_KNOTS.);
#1608 = CARTESIAN_POINT('',(90.,-75.,0.));
#1609 = CARTESIAN_POINT('',(90.,-75.32252895579,8.848844650554));
#1610 = CARTESIAN_POINT('',(90.,-80.7742220963,28.935177079779));
#1611 = ORIENTED_EDGE('',*,*,#232,.F.);
#1612 = ORIENTED_EDGE('',*,*,#1613,.T.);
#1613 = EDGE_CURVE('',#224,#1614,#1616,.T.);
#1614 = VERTEX_POINT('',#1615);
#1615 = CARTESIAN_POINT('',(68.862221,-80.5231977101,28.006146784275));
#1616 = B_SPLINE_CURVE_WITH_KNOTS('',8,(#1617,#1618,#1619,#1620,#1621,
    #1622,#1623,#1624,#1625,#1626,#1627,#1628,#1629,#1630,#1631,#1632),
  .UNSPECIFIED.,.F.,.F.,(9,7,9),(0.,0.4707892879,1.),.UNSPECIFIED.);
#1617 = CARTESIAN_POINT('',(68.832253644881,-80.7742220963,
    28.935177079779));
#1618 = CARTESIAN_POINT('',(68.836154245618,-80.75786694278,
    28.87491780947));
#1619 = CARTESIAN_POINT('',(68.839757408631,-80.74153817414,
    28.814716354919));
#1620 = CARTESIAN_POINT('',(68.843065477039,-80.72523579031,
    28.754572715878));
#1621 = CARTESIAN_POINT('',(68.846080606844,-80.70895979119,
    28.694486892013));
#1622 = CARTESIAN_POINT('',(68.848804766929,-80.69271017664,
    28.634458882902));
#1623 = CARTESIAN_POINT('',(68.851239739059,-80.67648694651,
    28.574488688036));
#1624 = CARTESIAN_POINT('',(68.853387117879,-80.66029010063,
    28.514576306817));
#1625 = CARTESIAN_POINT('',(68.857340464069,-80.62594254379,
    28.387439666719));
#1626 = CARTESIAN_POINT('',(68.858612803381,-80.61177116526,
    28.334934152472));
#1627 = CARTESIAN_POINT('',(68.859794250408,-80.59773654873,
    28.282924106347));
#1628 = CARTESIAN_POINT('',(68.860872518024,-80.58162622699,
    28.223182336423));
#1629 = CARTESIAN_POINT('',(68.861918901719,-80.56310115112,
    28.154458846269));
#1630 = CARTESIAN_POINT('',(68.862192590526,-80.54397543692,
    28.083391431997));
#1631 = CARTESIAN_POINT('',(68.862221000999,-80.52840381588,
    28.025502367348));
#1632 = CARTESIAN_POINT('',(68.862221,-80.5231977101,28.006146784275));
#1633 = ORIENTED_EDGE('',*,*,#1634,.T.);
#1634 = EDGE_CURVE('',#1614,#216,#1635,.T.);
#1635 = B_SPLINE_CURVE_WITH_KNOTS('',8,(#1636,#1637,#1638,#1639,#1640,
    #1641,#1642,#1643,#1644,#1645,#1646,#1647,#1648,#1649,#1650,#1651,
    #1652,#1653,#1654,#1655,#1656,#1657,#1658,#1659,#1660,#1661,#1662,
    #1663,#1664,#1665,#1666,#1667,#1668,#1669,#1670,#1671,#1672,#1673,
    #1674,#1675,#1676,#1677,#1678,#1679,#1680,#1681,#1682,#1683,#1684,
    #1685,#1686,#1687,#1688,#1689,#1690,#1691,#1692,#1693,#1694,#1695,
    #1696,#1697,#1698,#1699,#1700,#1701,#1702,#1703,#1704,#1705,#1706,
    #1707,#1708,#1709,#1710,#1711,#1712,#1713,#1714,#1715,#1716,#1717,
    #1718,#1719,#1720,#1721,#1722,#1723,#1724,#1725,#1726,#1727,#1728),
  .UNSPECIFIED.,.F.,.F.,(9,7,7,7,7,7,7,7,7,7,7,7,7,9),(0.,0.133574512133
    ,0.200064293369,0.269198474221,0.303692378395,0.343425154577,
    0.386262268468,0.434722598311,0.473480889018,0.512265712808,
    0.609369083331,0.704529088694,0.945609188212,1.),.UNSPECIFIED.);
#1636 = CARTESIAN_POINT('',(68.862221,-80.5231977101,28.006146784275));
#1637 = CARTESIAN_POINT('',(68.862221,-80.44530070118,27.716536456205));
#1638 = CARTESIAN_POINT('',(68.855572348064,-80.36763651068,
    27.426836613404));
#1639 = CARTESIAN_POINT('',(68.842231078273,-80.29023064822,
    27.137125249892));
#1640 = CARTESIAN_POINT('',(68.822074136266,-80.21311370664,
    26.847500119016));
#1641 = CARTESIAN_POINT('',(68.794895011433,-80.13632158167,
    26.558080219641));
#1642 = CARTESIAN_POINT('',(68.760398580575,-80.05989554331,
    26.269006761646));
#1643 = CARTESIAN_POINT('',(68.718172260234,-79.9838826965,
    25.980445793355));
#1644 = CARTESIAN_POINT('',(68.642442319886,-79.87073294574,
    25.549310167551));
#1645 = CARTESIAN_POINT('',(68.61520977359,-79.83324600665,
    25.40620780535));
#1646 = CARTESIAN_POINT('',(68.585838719449,-79.79588329511,
    25.263312134493));
#1647 = CARTESIAN_POINT('',(68.554243199605,-79.75865317397,
    25.120654111933));
#1648 = CARTESIAN_POINT('',(68.520324454382,-79.72156564387,
    24.978271276719));
#1649 = CARTESIAN_POINT('',(68.483967661624,-79.68463244954,
    24.836208279656));
#1650 = CARTESIAN_POINT('',(68.445036465981,-79.64786727313,
    24.694517769963));
#1651 = CARTESIAN_POINT('',(68.360036804648,-79.57324986386,
    24.406387536887));
#1652 = CARTESIAN_POINT('',(68.313751530382,-79.53541733429,
    24.260001521126));
#1653 = CARTESIAN_POINT('',(68.264319367974,-79.49780231137,
    24.114157904192));
#1654 = CARTESIAN_POINT('',(68.211520869106,-79.46042613044,
    23.968940373059));
#1655 = CARTESIAN_POINT('',(68.155094339835,-79.4233183349,
    23.824465508998));
#1656 = CARTESIAN_POINT('',(68.094727751853,-79.386517063,
    23.680884847147));
#1657 = CARTESIAN_POINT('',(68.030032681584,-79.35007052382,
    23.53839135005));
#1658 = CARTESIAN_POINT('',(67.92577352463,-79.29606441312,
    23.326808007732));
#1659 = CARTESIAN_POINT('',(67.889862685644,-79.27819322421,
    23.256719286768));
#1660 = CARTESIAN_POINT('',(67.852679240564,-79.26043507128,
    23.187000740588));
#1661 = CARTESIAN_POINT('',(67.814150331899,-79.24279971007,
    23.117691674377));
#1662 = CARTESIAN_POINT('',(67.774195221554,-79.22529908514,
    23.048840224171));
#1663 = CARTESIAN_POINT('',(67.732722799439,-79.20794753482,
    22.980504244431));
#1664 = CARTESIAN_POINT('',(67.689627355237,-79.19076215251,
    22.912752823545));
#1665 = CARTESIAN_POINT('',(67.593126932916,-79.15418270159,
    22.768395373765));
#1666 = CARTESIAN_POINT('',(67.539173935487,-79.13485855289,
    22.692042688538));
#1667 = CARTESIAN_POINT('',(67.482711506698,-79.11581342081,
    22.616702765243));
#1668 = CARTESIAN_POINT('',(67.423512223603,-79.09708520789,
    22.542529109617));
#1669 = CARTESIAN_POINT('',(67.361321385945,-79.07872881671,
    22.469743559299));
#1670 = CARTESIAN_POINT('',(67.295852895499,-79.06081656373,
    22.398638519389));
#1671 = CARTESIAN_POINT('',(67.22676574928,-79.0434411361,22.32958932071
    ));
#1672 = CARTESIAN_POINT('',(67.074705130574,-79.00870257783,
    22.191398817398));
#1673 = CARTESIAN_POINT('',(66.991256285328,-78.99148937036,
    22.122842463239));
#1674 = CARTESIAN_POINT('',(66.902479673022,-78.97518227452,
    22.057820810932));
#1675 = CARTESIAN_POINT('',(66.807765003658,-78.96001517518,
    21.997278376562));
#1676 = CARTESIAN_POINT('',(66.706697979465,-78.94635646328,
    21.942701542166));
#1677 = CARTESIAN_POINT('',(66.59915615358,-78.93466977604,
    21.895965813408));
#1678 = CARTESIAN_POINT('',(66.485342362074,-78.92551921608,
    21.859353337485));
#1679 = CARTESIAN_POINT('',(66.231707666531,-78.9124897462,
    21.807206892809));
#1680 = CARTESIAN_POINT('',(66.090947147829,-78.90948655811,
    21.795174998168));
#1681 = CARTESIAN_POINT('',(65.950291108665,-78.91130561624,
    21.802454860758));
#1682 = CARTESIAN_POINT('',(65.813393221196,-78.91770377898,
    21.828088434961));
#1683 = CARTESIAN_POINT('',(65.682769436533,-78.92802630023,
    21.869415922255));
#1684 = CARTESIAN_POINT('',(65.560005215391,-78.94143391495,
    21.923037290705));
#1685 = CARTESIAN_POINT('',(65.446085939965,-78.95704352288,
    21.985390137747));
#1686 = CARTESIAN_POINT('',(65.257884983097,-78.9875942421,
    22.107280395889));
#1687 = CARTESIAN_POINT('',(65.184826723527,-79.00129762688,
    22.161906273587));
#1688 = CARTESIAN_POINT('',(65.118873622731,-79.01495363158,
    22.216294488746));
#1689 = CARTESIAN_POINT('',(65.058290043341,-79.02860303492,
    22.270609750195));
#1690 = CARTESIAN_POINT('',(65.001802488395,-79.04227238055,
    22.324957471764));
#1691 = CARTESIAN_POINT('',(64.948681487602,-79.05599820018,
    22.379482682323));
#1692 = CARTESIAN_POINT('',(64.898460999635,-79.06976840109,
    22.434136618478));
#1693 = CARTESIAN_POINT('',(64.803366105633,-79.09729642909,
    22.543301867176));
#1694 = CARTESIAN_POINT('',(64.758356109903,-79.11109414409,
    22.597971286278));
#1695 = CARTESIAN_POINT('',(64.715535707603,-79.12491585361,
    22.652688988393));
#1696 = CARTESIAN_POINT('',(64.67463281169,-79.13876166564,
    22.70745544708));
#1697 = CARTESIAN_POINT('',(64.635438140842,-79.15263345216,
    22.762278103317));
#1698 = CARTESIAN_POINT('',(64.597784985015,-79.16653255248,
    22.817162236462));
#1699 = CARTESIAN_POINT('',(64.561537971026,-79.18045852076,
    22.87210604742));
#1700 = CARTESIAN_POINT('',(64.439095642408,-79.22933573746,
    23.064785088733));
#1701 = CARTESIAN_POINT('',(64.3584032917,-79.26495158723,
    23.204896812468));
#1702 = CARTESIAN_POINT('',(64.283530391471,-79.3011208691,
    23.346885406562));
#1703 = CARTESIAN_POINT('',(64.213828517612,-79.33774643128,
    23.490359016644));
#1704 = CARTESIAN_POINT('',(64.148791463381,-79.3747548366,
    23.635023177666));
#1705 = CARTESIAN_POINT('',(64.087996774209,-79.4120922412,
    23.780662995173));
#1706 = CARTESIAN_POINT('',(64.031100043329,-79.4497242675,
    23.927141436503));
#1707 = CARTESIAN_POINT('',(63.925567563195,-79.52478355803,
    24.218686051906));
#1708 = CARTESIAN_POINT('',(63.876806708995,-79.56218758247,
    24.363674183885));
#1709 = CARTESIAN_POINT('',(63.831248388068,-79.59981800957,
    24.509243273981));
#1710 = CARTESIAN_POINT('',(63.788678159455,-79.63765215765,
    24.655304285032));
#1711 = CARTESIAN_POINT('',(63.748919651703,-79.67567122088,
    24.801784157128));
#1712 = CARTESIAN_POINT('',(63.711822867595,-79.71385976061,
    24.948623547707));
#1713 = CARTESIAN_POINT('',(63.677257783682,-79.75220545031,
    25.09577560492));
#1714 = CARTESIAN_POINT('',(63.563677680846,-79.88821952526,
    25.616708063979));
#1715 = CARTESIAN_POINT('',(63.497797584417,-79.98666429178,
    25.991898976346));
#1716 = CARTESIAN_POINT('',(63.445640874081,-80.08588609376,
    26.368228082119));
#1717 = CARTESIAN_POINT('',(63.406169407229,-80.18576706798,
    26.745272296382));
#1718 = CARTESIAN_POINT('',(63.378646127607,-80.28620825512,
    27.12268932093));
#1719 = CARTESIAN_POINT('',(63.362624949014,-80.38712999997,
    27.500215833227));
#1720 = CARTESIAN_POINT('',(63.357863175622,-80.48846975306,
    27.87765583809));
#1721 = CARTESIAN_POINT('',(63.36583187689,-80.61313037048,
    28.339987063232));
#1722 = CARTESIAN_POINT('',(63.367872038008,-80.63609607194,
    28.425078993988));
#1723 = CARTESIAN_POINT('',(63.370485372171,-80.65907893513,
    28.510153608399));
#1724 = CARTESIAN_POINT('',(63.373672384799,-80.68207815618,
    28.595208377088));
#1725 = CARTESIAN_POINT('',(63.377434182077,-80.70509291848,
    28.680240732757));
#1726 = CARTESIAN_POINT('',(63.381772470954,-80.72812239273,
    28.765248070181));
#1727 = CARTESIAN_POINT('',(63.386689559142,-80.75116573692,
    28.850227746213));
#1728 = CARTESIAN_POINT('',(63.392188355119,-80.7742220963,
    28.935177079779));
#1729 = ORIENTED_EDGE('',*,*,#215,.F.);
#1730 = ORIENTED_EDGE('',*,*,#1731,.T.);
#1731 = EDGE_CURVE('',#207,#1732,#1734,.T.);
#1732 = VERTEX_POINT('',#1733);
#1733 = CARTESIAN_POINT('',(-63.362221,-80.5231977101,28.006146784275));
#1734 = B_SPLINE_CURVE_WITH_KNOTS('',8,(#1735,#1736,#1737,#1738,#1739,
    #1740,#1741,#1742,#1743,#1744,#1745,#1746,#1747,#1748,#1749,#1750),
  .UNSPECIFIED.,.F.,.F.,(9,7,9),(0.,0.4707892879,1.),.UNSPECIFIED.);
#1735 = CARTESIAN_POINT('',(-63.39218835511,-80.7742220963,
    28.935177079779));
#1736 = CARTESIAN_POINT('',(-63.38828775438,-80.75786694278,
    28.87491780947));
#1737 = CARTESIAN_POINT('',(-63.38468459136,-80.74153817414,
    28.814716354919));
#1738 = CARTESIAN_POINT('',(-63.38137652296,-80.72523579031,
    28.754572715878));
#1739 = CARTESIAN_POINT('',(-63.37836139315,-80.70895979119,
    28.694486892013));
#1740 = CARTESIAN_POINT('',(-63.37563723307,-80.69271017664,
    28.634458882902));
#1741 = CARTESIAN_POINT('',(-63.37320226094,-80.67648694651,
    28.574488688036));
#1742 = CARTESIAN_POINT('',(-63.37105488212,-80.66029010063,
    28.514576306817));
#1743 = CARTESIAN_POINT('',(-63.36710153593,-80.62594254379,
    28.387439666719));
#1744 = CARTESIAN_POINT('',(-63.36582919662,-80.61177116526,
    28.334934152473));
#1745 = CARTESIAN_POINT('',(-63.36464774959,-80.59773654873,
    28.282924106346));
#1746 = CARTESIAN_POINT('',(-63.36356948197,-80.58162622699,
    28.223182336423));
#1747 = CARTESIAN_POINT('',(-63.36252309828,-80.56310115112,
    28.154458846268));
#1748 = CARTESIAN_POINT('',(-63.36224940947,-80.54397543692,
    28.083391431997));
#1749 = CARTESIAN_POINT('',(-63.362220999,-80.52840381588,
    28.025502367348));
#1750 = CARTESIAN_POINT('',(-63.362221,-80.5231977101,28.006146784275));
#1751 = ORIENTED_EDGE('',*,*,#1752,.T.);
#1752 = EDGE_CURVE('',#1732,#199,#1753,.T.);
#1753 = B_SPLINE_CURVE_WITH_KNOTS('',8,(#1754,#1755,#1756,#1757,#1758,
    #1759,#1760,#1761,#1762,#1763,#1764,#1765,#1766,#1767,#1768,#1769,
    #1770,#1771,#1772,#1773,#1774,#1775,#1776,#1777,#1778,#1779,#1780,
    #1781,#1782,#1783,#1784,#1785,#1786,#1787,#1788,#1789,#1790,#1791,
    #1792,#1793,#1794,#1795,#1796,#1797,#1798,#1799,#1800,#1801,#1802,
    #1803,#1804,#1805,#1806,#1807,#1808,#1809,#1810,#1811,#1812,#1813,
    #1814,#1815,#1816,#1817,#1818,#1819,#1820,#1821,#1822,#1823,#1824,
    #1825,#1826,#1827,#1828,#1829,#1830,#1831,#1832,#1833,#1834,#1835,
    #1836,#1837,#1838,#1839,#1840,#1841,#1842,#1843,#1844,#1845,#1846),
  .UNSPECIFIED.,.F.,.F.,(9,7,7,7,7,7,7,7,7,7,7,7,7,9),(0.,0.133574512906
    ,0.200064294517,0.26919847576,0.30369238013,0.343425156539,
    0.386262270704,0.43472260163,0.473480892139,0.512265715727,
    0.609369085796,0.704529090751,0.945609192084,1.),.UNSPECIFIED.);
#1754 = CARTESIAN_POINT('',(-63.362221,-80.5231977101,28.006146784275));
#1755 = CARTESIAN_POINT('',(-63.362221,-80.44530070117,27.716536456169)
  );
#1756 = CARTESIAN_POINT('',(-63.36886965193,-80.36763651066,
    27.426836613333));
#1757 = CARTESIAN_POINT('',(-63.38221092173,-80.29023064819,
    27.137125249785));
#1758 = CARTESIAN_POINT('',(-63.40236786374,-80.2131137066,
    26.847500118873));
#1759 = CARTESIAN_POINT('',(-63.42954698858,-80.13632158162,
    26.558080219463));
#1760 = CARTESIAN_POINT('',(-63.46404341945,-80.05989554326,
    26.269006761432));
#1761 = CARTESIAN_POINT('',(-63.5062697398,-79.98388269643,
    25.980445793107));
#1762 = CARTESIAN_POINT('',(-63.58199968016,-79.87073294566,
    25.549310167268));
#1763 = CARTESIAN_POINT('',(-63.60923222646,-79.83324600658,
    25.406207805068));
#1764 = CARTESIAN_POINT('',(-63.63860328061,-79.79588329504,
    25.263312134211));
#1765 = CARTESIAN_POINT('',(-63.67019880045,-79.75865317389,
    25.120654111652));
#1766 = CARTESIAN_POINT('',(-63.70411754568,-79.7215656438,
    24.978271276438));
#1767 = CARTESIAN_POINT('',(-63.74047433845,-79.68463244947,
    24.836208279376));
#1768 = CARTESIAN_POINT('',(-63.77940553409,-79.64786727305,
    24.694517769683));
#1769 = CARTESIAN_POINT('',(-63.86440519543,-79.57324986379,
    24.406387536609));
#1770 = CARTESIAN_POINT('',(-63.91069046971,-79.53541733422,
    24.260001520847));
#1771 = CARTESIAN_POINT('',(-63.96012263212,-79.4978023113,
    24.114157903914));
#1772 = CARTESIAN_POINT('',(-64.01292113099,-79.46042613037,
    23.968940372782));
#1773 = CARTESIAN_POINT('',(-64.06934766027,-79.42331833482,
    23.824465508721));
#1774 = CARTESIAN_POINT('',(-64.12971424826,-79.38651706293,
    23.680884846871));
#1775 = CARTESIAN_POINT('',(-64.19440931854,-79.35007052375,
    23.538391349775));
#1776 = CARTESIAN_POINT('',(-64.2986684755,-79.29606441305,
    23.326808007458));
#1777 = CARTESIAN_POINT('',(-64.3345793145,-79.27819322414,
    23.256719286495));
#1778 = CARTESIAN_POINT('',(-64.37176275958,-79.26043507121,
    23.187000740314));
#1779 = CARTESIAN_POINT('',(-64.41029166825,-79.24279971,23.117691674104
    ));
#1780 = CARTESIAN_POINT('',(-64.4502467786,-79.22529908507,
    23.048840223898));
#1781 = CARTESIAN_POINT('',(-64.49171920072,-79.20794753475,
    22.980504244158));
#1782 = CARTESIAN_POINT('',(-64.53481464493,-79.19076215244,
    22.912752823274));
#1783 = CARTESIAN_POINT('',(-64.63131506727,-79.15418270153,
    22.768395373492));
#1784 = CARTESIAN_POINT('',(-64.68526806471,-79.13485855282,
    22.692042688263));
#1785 = CARTESIAN_POINT('',(-64.74173049351,-79.11581342074,
    22.616702764967));
#1786 = CARTESIAN_POINT('',(-64.80092977662,-79.09708520782,
    22.54252910934));
#1787 = CARTESIAN_POINT('',(-64.86312061429,-79.07872881664,
    22.469743559022));
#1788 = CARTESIAN_POINT('',(-64.92858910475,-79.06081656366,
    22.398638519114));
#1789 = CARTESIAN_POINT('',(-64.99767625099,-79.04344113604,
    22.329589320438));
#1790 = CARTESIAN_POINT('',(-65.14973686979,-79.00870257775,
    22.191398817088));
#1791 = CARTESIAN_POINT('',(-65.23318571512,-78.99148937027,
    22.122842462893));
#1792 = CARTESIAN_POINT('',(-65.32196232751,-78.97518227442,
    22.057820810558));
#1793 = CARTESIAN_POINT('',(-65.41667699698,-78.96001517508,
    21.99727837617));
#1794 = CARTESIAN_POINT('',(-65.51774402129,-78.94635646318,
    21.942701541774));
#1795 = CARTESIAN_POINT('',(-65.62528584729,-78.93466977594,
    21.895965813038));
#1796 = CARTESIAN_POINT('',(-65.73909963893,-78.925519216,
    21.859353337167));
#1797 = CARTESIAN_POINT('',(-65.99273433689,-78.91248974605,
    21.807206892229));
#1798 = CARTESIAN_POINT('',(-66.13349485797,-78.90948655802,
    21.795174997802));
#1799 = CARTESIAN_POINT('',(-66.27415089939,-78.91130561637,
    21.802454861286));
#1800 = CARTESIAN_POINT('',(-66.41104878873,-78.91770377947,
    21.828088436916));
#1801 = CARTESIAN_POINT('',(-66.54167257502,-78.92802630116,
    21.869415925962));
#1802 = CARTESIAN_POINT('',(-66.66443679741,-78.94143391635,
    21.923037296315));
#1803 = CARTESIAN_POINT('',(-66.77835607382,-78.95704352477,
    21.985390145286));
#1804 = CARTESIAN_POINT('',(-66.96655702975,-78.98759424446,
    22.107280405329));
#1805 = CARTESIAN_POINT('',(-67.03961528818,-79.00129762925,
    22.161906282997));
#1806 = CARTESIAN_POINT('',(-67.10556838811,-79.01495363395,
    22.216294498163));
#1807 = CARTESIAN_POINT('',(-67.16615196682,-79.02860303729,
    22.270609759625));
#1808 = CARTESIAN_POINT('',(-67.22263952119,-79.04227238292,
    22.324957481214));
#1809 = CARTESIAN_POINT('',(-67.27576052147,-79.05599820256,
    22.379482691777));
#1810 = CARTESIAN_POINT('',(-67.32598100899,-79.06976840347,
    22.434136627931));
#1811 = CARTESIAN_POINT('',(-67.42107590222,-79.09729643148,
    22.543301876649));
#1812 = CARTESIAN_POINT('',(-67.46608589761,-79.11109414648,
    22.597971295759));
#1813 = CARTESIAN_POINT('',(-67.50890629961,-79.12491585601,
    22.652688997882));
#1814 = CARTESIAN_POINT('',(-67.54980919525,-79.13876166805,
    22.707455456578));
#1815 = CARTESIAN_POINT('',(-67.58900386585,-79.15263345456,
    22.762278112823));
#1816 = CARTESIAN_POINT('',(-67.62665702145,-79.16653255489,
    22.817162245977));
#1817 = CARTESIAN_POINT('',(-67.66290403522,-79.18045852317,
    22.872106056943));
#1818 = CARTESIAN_POINT('',(-67.7853463632,-79.22933573991,
    23.064785098358));
#1819 = CARTESIAN_POINT('',(-67.86603871351,-79.2649515897,
    23.204896822152));
#1820 = CARTESIAN_POINT('',(-67.94091161339,-79.30112087158,
    23.346885416283));
#1821 = CARTESIAN_POINT('',(-68.01061348693,-79.33774643377,
    23.490359026383));
#1822 = CARTESIAN_POINT('',(-68.07565054087,-79.3747548391,
    23.635023187411));
#1823 = CARTESIAN_POINT('',(-68.13644522978,-79.4120922437,
    23.780663004915));
#1824 = CARTESIAN_POINT('',(-68.19334196041,-79.44972427,23.927141446234
    ));
#1825 = CARTESIAN_POINT('',(-68.29887444011,-79.52478356055,
    24.218686061656));
#1826 = CARTESIAN_POINT('',(-68.34763529412,-79.562187585,
    24.363674193665));
#1827 = CARTESIAN_POINT('',(-68.39319361486,-79.59981801211,
    24.509243283788));
#1828 = CARTESIAN_POINT('',(-68.43576384331,-79.6376521602,
    24.655304294862));
#1829 = CARTESIAN_POINT('',(-68.4755223509,-79.67567122344,
    24.801784166977));
#1830 = CARTESIAN_POINT('',(-68.51261913485,-79.71385976318,
    24.948623557573));
#1831 = CARTESIAN_POINT('',(-68.54718421861,-79.75220545289,
    25.095775614801));
#1832 = CARTESIAN_POINT('',(-68.66076432191,-79.88821952901,
    25.616708078317));
#1833 = CARTESIAN_POINT('',(-68.7266444186,-79.98666429672,
    25.991898995148));
#1834 = CARTESIAN_POINT('',(-68.77880112893,-80.08588609991,
    26.36822810542));
#1835 = CARTESIAN_POINT('',(-68.81827259551,-80.18576707534,
    26.745272324138));
#1836 = CARTESIAN_POINT('',(-68.84579587463,-80.28620826371,
    27.122689353187));
#1837 = CARTESIAN_POINT('',(-68.86181705246,-80.38713000979,
    27.50021586993));
#1838 = CARTESIAN_POINT('',(-68.86657882486,-80.48846976411,
    27.877655879238));
#1839 = CARTESIAN_POINT('',(-68.85861012215,-80.61313038124,
    28.339987103095));
#1840 = CARTESIAN_POINT('',(-68.85656996094,-80.63609608117,
    28.42507902815));
#1841 = CARTESIAN_POINT('',(-68.85395662676,-80.65907894283,
    28.51015363686));
#1842 = CARTESIAN_POINT('',(-68.85076961419,-80.68207816234,
    28.595208399851));
#1843 = CARTESIAN_POINT('',(-68.84700781705,-80.7050929231,
    28.680240749824));
#1844 = CARTESIAN_POINT('',(-68.84266952838,-80.72812239582,
    28.765248081556));
#1845 = CARTESIAN_POINT('',(-68.83775244049,-80.75116573846,
    28.850227751898));
#1846 = CARTESIAN_POINT('',(-68.83225364488,-80.7742220963,
    28.935177079779));
#1847 = ORIENTED_EDGE('',*,*,#198,.F.);
#1848 = B_SPLINE_SURFACE_WITH_KNOTS('',8,2,(
    (#1849,#1850,#1851)
    ,(#1852,#1853,#1854)
    ,(#1855,#1856,#1857)
    ,(#1858,#1859,#1860)
    ,(#1861,#1862,#1863)
    ,(#1864,#1865,#1866)
    ,(#1867,#1868,#1869)
    ,(#1870,#1871,#1872)
    ,(#1873,#1874,#1875
  )),.UNSPECIFIED.,.F.,.F.,.F.,(9,9),(3,3),(2.,3.),(0.,1.),
  .PIECEWISE_BEZIER_KNOTS.);
#1849 = CARTESIAN_POINT('',(-90.,-75.,0.));
#1850 = CARTESIAN_POINT('',(-90.,-75.32252895579,8.848844650554));
#1851 = CARTESIAN_POINT('',(-90.,-80.7742220963,28.935177079779));
#1852 = CARTESIAN_POINT('',(-67.5,-75.,0.));
#1853 = CARTESIAN_POINT('',(-67.5,-75.32252895579,8.848844650554));
#1854 = CARTESIAN_POINT('',(-67.5,-80.7742220963,28.935177079779));
#1855 = CARTESIAN_POINT('',(-45.,-75.,0.));
#1856 = CARTESIAN_POINT('',(-45.,-75.32252895579,8.848844650554));
#1857 = CARTESIAN_POINT('',(-45.,-80.7742220963,28.935177079779));
#1858 = CARTESIAN_POINT('',(-22.5,-75.,0.));
#1859 = CARTESIAN_POINT('',(-22.5,-75.32252895579,8.848844650554));
#1860 = CARTESIAN_POINT('',(-22.5,-80.7742220963,28.935177079779));
#1861 = CARTESIAN_POINT('',(4.4E-16,-75.,0.));
#1862 = CARTESIAN_POINT('',(-5.22E-15,-75.32252895579,8.848844650554));
#1863 = CARTESIAN_POINT('',(4.4E-16,-80.7742220963,28.935177079779));
#1864 = CARTESIAN_POINT('',(22.5,-75.,0.));
#1865 = CARTESIAN_POINT('',(22.5,-75.32252895579,8.848844650554));
#1866 = CARTESIAN_POINT('',(22.5,-80.7742220963,28.935177079779));
#1867 = CARTESIAN_POINT('',(45.,-75.,0.));
#1868 = CARTESIAN_POINT('',(45.,-75.32252895579,8.848844650554));
#1869 = CARTESIAN_POINT('',(45.,-80.7742220963,28.935177079779));
#1870 = CARTESIAN_POINT('',(67.5,-75.,0.));
#1871 = CARTESIAN_POINT('',(67.5,-75.32252895579,8.848844650554));
#1872 = CARTESIAN_POINT('',(67.5,-80.7742220963,28.935177079779));
#1873 = CARTESIAN_POINT('',(90.,-75.,0.));
#1874 = CARTESIAN_POINT('',(90.,-75.32252895579,8.848844650554));
#1875 = CARTESIAN_POINT('',(90.,-80.7742220963,28.935177079779));
#1876 = ADVANCED_FACE('',(#1877),#1883,.T.);
#1877 = FACE_BOUND('',#1878,.T.);
#1878 = EDGE_LOOP('',(#1879,#1880,#1881,#1882));
#1879 = ORIENTED_EDGE('',*,*,#1606,.F.);
#1880 = ORIENTED_EDGE('',*,*,#684,.F.);
#1881 = ORIENTED_EDGE('',*,*,#1564,.T.);
#1882 = ORIENTED_EDGE('',*,*,#240,.F.);
#1883 = B_SPLINE_SURFACE_WITH_KNOTS('',8,2,(
    (#1884,#1885,#1886)
    ,(#1887,#1888,#1889)
    ,(#1890,#1891,#1892)
    ,(#1893,#1894,#1895)
    ,(#1896,#1897,#1898)
    ,(#1899,#1900,#1901)
    ,(#1902,#1903,#1904)
    ,(#1905,#1906,#1907)
    ,(#1908,#1909,#1910
  )),.UNSPECIFIED.,.F.,.F.,.F.,(9,9),(3,3),(3.,4.),(0.,1.),
  .PIECEWISE_BEZIER_KNOTS.);
#1884 = CARTESIAN_POINT('',(90.,-75.,0.));
#1885 = CARTESIAN_POINT('',(90.,-75.32252895579,8.848844650554));
#1886 = CARTESIAN_POINT('',(90.,-80.7742220963,28.935177079779));
#1887 = CARTESIAN_POINT('',(90.981747704247,-75.,0.));
#1888 = CARTESIAN_POINT('',(90.981747704247,-75.32252895579,
    8.848844650554));
#1889 = CARTESIAN_POINT('',(90.981747704246,-80.7742220963,
    28.935177079779));
#1890 = CARTESIAN_POINT('',(91.963495717519,-74.77969605519,0.));
#1891 = CARTESIAN_POINT('',(91.963495717521,-75.10723777499,
    8.937720430501));
#1892 = CARTESIAN_POINT('',(91.963495717523,-80.60545948358,
    29.076785725863));
#1893 = CARTESIAN_POINT('',(92.887566171678,-74.33909032935,0.));
#1894 = CARTESIAN_POINT('',(92.887566171674,-74.67665752792,
    9.11547111747));
#1895 = CARTESIAN_POINT('',(92.887566171673,-80.2679359157,
    29.360001627193));
#1896 = CARTESIAN_POINT('',(93.696293778896,-73.6962937789,0.));
#1897 = CARTESIAN_POINT('',(93.696293778901,-74.04848707693,
    9.374790326751));
#1898 = CARTESIAN_POINT('',(93.696293778902,-79.77552519017,
    29.773183285371));
#1899 = CARTESIAN_POINT('',(94.33909032936,-72.88756617167,0.));
#1900 = CARTESIAN_POINT('',(94.339090329355,-73.25816114036,
    9.701050017278));
#1901 = CARTESIAN_POINT('',(94.339090329356,-79.15600390065,
    30.29302337091));
#1902 = CARTESIAN_POINT('',(94.779696055193,-71.96349571752,0.));
#1903 = CARTESIAN_POINT('',(94.779696055196,-72.35511685127,
    10.073841718351));
#1904 = CARTESIAN_POINT('',(94.779696055195,-78.4481248642,
    30.887004409315));
#1905 = CARTESIAN_POINT('',(95.,-70.98174770424,0.));
#1906 = CARTESIAN_POINT('',(95.,-71.39570738988,10.46990189996));
#1907 = CARTESIAN_POINT('',(95.,-77.69606225409,31.518059868084));
#1908 = CARTESIAN_POINT('',(95.,-70.,0.));
#1909 = CARTESIAN_POINT('',(95.,-70.43629823048,10.8659619569));
#1910 = CARTESIAN_POINT('',(95.,-76.9439998807,32.149115128211));
#1911 = ADVANCED_FACE('',(#1912),#1933,.F.);
#1912 = FACE_BOUND('',#1913,.F.);
#1913 = EDGE_LOOP('',(#1914,#1915,#1923,#1930,#1931,#1932));
#1914 = ORIENTED_EDGE('',*,*,#1731,.T.);
#1915 = ORIENTED_EDGE('',*,*,#1916,.T.);
#1916 = EDGE_CURVE('',#1732,#1917,#1919,.T.);
#1917 = VERTEX_POINT('',#1918);
#1918 = CARTESIAN_POINT('',(-63.362221,-75.942072181,22.546573976844));
#1919 = LINE('',#1920,#1921);
#1920 = CARTESIAN_POINT('',(-63.362221,-81.08437305849,28.674929521796)
  );
#1921 = VECTOR('',#1922,1.);
#1922 = DIRECTION('',(0.,0.642787609687,-0.766044443119));
#1923 = ORIENTED_EDGE('',*,*,#1924,.T.);
#1924 = EDGE_CURVE('',#1917,#1917,#1925,.T.);
#1925 = CIRCLE('',#1926,2.75);
#1926 = AXIS2_PLACEMENT_3D('',#1927,#1928,#1929);
#1927 = CARTESIAN_POINT('',(-66.112221,-75.942072181,22.546573976844));
#1928 = DIRECTION('',(0.,-0.642787609687,0.766044443119));
#1929 = DIRECTION('',(1.,0.,0.));
#1930 = ORIENTED_EDGE('',*,*,#1916,.F.);
#1931 = ORIENTED_EDGE('',*,*,#1752,.T.);
#1932 = ORIENTED_EDGE('',*,*,#206,.F.);
#1933 = CYLINDRICAL_SURFACE('',#1934,2.75);
#1934 = AXIS2_PLACEMENT_3D('',#1935,#1936,#1937);
#1935 = CARTESIAN_POINT('',(-66.112221,-81.08437305849,28.674929521796)
  );
#1936 = DIRECTION('',(0.,-0.642787609687,0.766044443119));
#1937 = DIRECTION('',(1.,0.,0.));
#1938 = ADVANCED_FACE('',(#1939),#1960,.F.);
#1939 = FACE_BOUND('',#1940,.F.);
#1940 = EDGE_LOOP('',(#1941,#1942,#1950,#1957,#1958,#1959));
#1941 = ORIENTED_EDGE('',*,*,#1613,.T.);
#1942 = ORIENTED_EDGE('',*,*,#1943,.T.);
#1943 = EDGE_CURVE('',#1614,#1944,#1946,.T.);
#1944 = VERTEX_POINT('',#1945);
#1945 = CARTESIAN_POINT('',(68.862221,-75.942072181,22.546573976844));
#1946 = LINE('',#1947,#1948);
#1947 = CARTESIAN_POINT('',(68.862221,-81.08437305849,28.674929521796));
#1948 = VECTOR('',#1949,1.);
#1949 = DIRECTION('',(0.,0.642787609687,-0.766044443119));
#1950 = ORIENTED_EDGE('',*,*,#1951,.T.);
#1951 = EDGE_CURVE('',#1944,#1944,#1952,.T.);
#1952 = CIRCLE('',#1953,2.75);
#1953 = AXIS2_PLACEMENT_3D('',#1954,#1955,#1956);
#1954 = CARTESIAN_POINT('',(66.112221,-75.942072181,22.546573976844));
#1955 = DIRECTION('',(0.,-0.642787609687,0.766044443119));
#1956 = DIRECTION('',(1.,0.,0.));
#1957 = ORIENTED_EDGE('',*,*,#1943,.F.);
#1958 = ORIENTED_EDGE('',*,*,#1634,.T.);
#1959 = ORIENTED_EDGE('',*,*,#223,.F.);
#1960 = CYLINDRICAL_SURFACE('',#1961,2.75);
#1961 = AXIS2_PLACEMENT_3D('',#1962,#1963,#1964);
#1962 = CARTESIAN_POINT('',(66.112221,-81.08437305849,28.674929521796));
#1963 = DIRECTION('',(0.,-0.642787609687,0.766044443119));
#1964 = DIRECTION('',(1.,0.,0.));
#1965 = ADVANCED_FACE('',(#1966),#1985,.F.);
#1966 = FACE_BOUND('',#1967,.F.);
#1967 = EDGE_LOOP('',(#1968,#1976,#1983,#1984));
#1968 = ORIENTED_EDGE('',*,*,#1969,.T.);
#1969 = EDGE_CURVE('',#275,#1970,#1972,.T.);
#1970 = VERTEX_POINT('',#1971);
#1971 = CARTESIAN_POINT('',(85.903793,-53.62227265322,41.275109528555));
#1972 = LINE('',#1973,#1974);
#1973 = CARTESIAN_POINT('',(85.903793,-58.76457353071,47.403465073507));
#1974 = VECTOR('',#1975,1.);
#1975 = DIRECTION('',(0.,0.642787609687,-0.766044443119));
#1976 = ORIENTED_EDGE('',*,*,#1977,.T.);
#1977 = EDGE_CURVE('',#1970,#1970,#1978,.T.);
#1978 = CIRCLE('',#1979,2.75);
#1979 = AXIS2_PLACEMENT_3D('',#1980,#1981,#1982);
#1980 = CARTESIAN_POINT('',(83.153793,-53.62227265322,41.275109528555));
#1981 = DIRECTION('',(0.,-0.642787609687,0.766044443119));
#1982 = DIRECTION('',(1.,0.,0.));
#1983 = ORIENTED_EDGE('',*,*,#1969,.F.);
#1984 = ORIENTED_EDGE('',*,*,#274,.F.);
#1985 = CYLINDRICAL_SURFACE('',#1986,2.75);
#1986 = AXIS2_PLACEMENT_3D('',#1987,#1988,#1989);
#1987 = CARTESIAN_POINT('',(83.153793,-58.76457353071,47.403465073507));
#1988 = DIRECTION('',(0.,-0.642787609687,0.766044443119));
#1989 = DIRECTION('',(1.,0.,0.));
#1990 = ADVANCED_FACE('',(#1991),#2016,.F.);
#1991 = FACE_BOUND('',#1992,.F.);
#1992 = EDGE_LOOP('',(#1993,#2003,#2009,#2010));
#1993 = ORIENTED_EDGE('',*,*,#1994,.F.);
#1994 = EDGE_CURVE('',#1995,#1997,#1999,.T.);
#1995 = VERTEX_POINT('',#1996);
#1996 = CARTESIAN_POINT('',(40.116276,-67.00004552385,37.49308356149));
#1997 = VERTEX_POINT('',#1998);
#1998 = CARTESIAN_POINT('',(40.116276,-58.19053442798,44.885141072885));
#1999 = LINE('',#2000,#2001);
#2000 = CARTESIAN_POINT('',(40.116276,-67.00004552385,37.49308356149));
#2001 = VECTOR('',#2002,1.);
#2002 = DIRECTION('',(0.,0.766044443119,0.642787609687));
#2003 = ORIENTED_EDGE('',*,*,#2004,.T.);
#2004 = EDGE_CURVE('',#1995,#288,#2005,.T.);
#2005 = LINE('',#2006,#2007);
#2006 = CARTESIAN_POINT('',(40.116276,-67.00004552385,37.49308356149));
#2007 = VECTOR('',#2008,1.);
#2008 = DIRECTION('',(0.,-0.642787609687,0.766044443119));
#2009 = ORIENTED_EDGE('',*,*,#285,.F.);
#2010 = ORIENTED_EDGE('',*,*,#2011,.F.);
#2011 = EDGE_CURVE('',#1997,#286,#2012,.T.);
#2012 = LINE('',#2013,#2014);
#2013 = CARTESIAN_POINT('',(40.116276,-58.19053442798,44.885141072885));
#2014 = VECTOR('',#2015,1.);
#2015 = DIRECTION('',(0.,-0.642787609687,0.766044443119));
#2016 = PLANE('',#2017);
#2017 = AXIS2_PLACEMENT_3D('',#2018,#2019,#2020);
#2018 = CARTESIAN_POINT('',(40.116276,-67.00004552385,37.49308356149));
#2019 = DIRECTION('',(-1.,0.,0.));
#2020 = DIRECTION('',(0.,0.766044443119,0.642787609687));
#2021 = ADVANCED_FACE('',(#2022),#2040,.F.);
#2022 = FACE_BOUND('',#2023,.F.);
#2023 = EDGE_LOOP('',(#2024,#2032,#2038,#2039));
#2024 = ORIENTED_EDGE('',*,*,#2025,.F.);
#2025 = EDGE_CURVE('',#2026,#1995,#2028,.T.);
#2026 = VERTEX_POINT('',#2027);
#2027 = CARTESIAN_POINT('',(69.116276,-67.00004552385,37.49308356149));
#2028 = LINE('',#2029,#2030);
#2029 = CARTESIAN_POINT('',(69.116276,-67.00004552385,37.49308356149));
#2030 = VECTOR('',#2031,1.);
#2031 = DIRECTION('',(-1.,0.,-0.));
#2032 = ORIENTED_EDGE('',*,*,#2033,.T.);
#2033 = EDGE_CURVE('',#2026,#304,#2034,.T.);
#2034 = LINE('',#2035,#2036);
#2035 = CARTESIAN_POINT('',(69.116276,-67.00004552385,37.49308356149));
#2036 = VECTOR('',#2037,1.);
#2037 = DIRECTION('',(0.,-0.642787609687,0.766044443119));
#2038 = ORIENTED_EDGE('',*,*,#311,.F.);
#2039 = ORIENTED_EDGE('',*,*,#2004,.F.);
#2040 = PLANE('',#2041);
#2041 = AXIS2_PLACEMENT_3D('',#2042,#2043,#2044);
#2042 = CARTESIAN_POINT('',(69.116276,-67.00004552385,37.49308356149));
#2043 = DIRECTION('',(0.,-0.766044443119,-0.642787609687));
#2044 = DIRECTION('',(-1.,0.,0.));
#2045 = ADVANCED_FACE('',(#2046),#2064,.F.);
#2046 = FACE_BOUND('',#2047,.F.);
#2047 = EDGE_LOOP('',(#2048,#2056,#2062,#2063));
#2048 = ORIENTED_EDGE('',*,*,#2049,.F.);
#2049 = EDGE_CURVE('',#2050,#2026,#2052,.T.);
#2050 = VERTEX_POINT('',#2051);
#2051 = CARTESIAN_POINT('',(69.116276,-58.19053442798,44.885141072885));
#2052 = LINE('',#2053,#2054);
#2053 = CARTESIAN_POINT('',(69.116276,-58.19053442798,44.885141072885));
#2054 = VECTOR('',#2055,1.);
#2055 = DIRECTION('',(0.,-0.766044443119,-0.642787609687));
#2056 = ORIENTED_EDGE('',*,*,#2057,.T.);
#2057 = EDGE_CURVE('',#2050,#296,#2058,.T.);
#2058 = LINE('',#2059,#2060);
#2059 = CARTESIAN_POINT('',(69.116276,-58.19053442798,44.885141072885));
#2060 = VECTOR('',#2061,1.);
#2061 = DIRECTION('',(0.,-0.642787609687,0.766044443119));
#2062 = ORIENTED_EDGE('',*,*,#303,.F.);
#2063 = ORIENTED_EDGE('',*,*,#2033,.F.);
#2064 = PLANE('',#2065);
#2065 = AXIS2_PLACEMENT_3D('',#2066,#2067,#2068);
#2066 = CARTESIAN_POINT('',(69.116276,-58.19053442798,44.885141072885));
#2067 = DIRECTION('',(1.,0.,0.));
#2068 = DIRECTION('',(0.,-0.766044443119,-0.642787609687));
#2069 = ADVANCED_FACE('',(#2070),#2081,.F.);
#2070 = FACE_BOUND('',#2071,.F.);
#2071 = EDGE_LOOP('',(#2072,#2078,#2079,#2080));
#2072 = ORIENTED_EDGE('',*,*,#2073,.F.);
#2073 = EDGE_CURVE('',#1997,#2050,#2074,.T.);
#2074 = LINE('',#2075,#2076);
#2075 = CARTESIAN_POINT('',(40.116276,-58.19053442798,44.885141072885));
#2076 = VECTOR('',#2077,1.);
#2077 = DIRECTION('',(1.,0.,0.));
#2078 = ORIENTED_EDGE('',*,*,#2011,.T.);
#2079 = ORIENTED_EDGE('',*,*,#295,.F.);
#2080 = ORIENTED_EDGE('',*,*,#2057,.F.);
#2081 = PLANE('',#2082);
#2082 = AXIS2_PLACEMENT_3D('',#2083,#2084,#2085);
#2083 = CARTESIAN_POINT('',(40.116276,-58.19053442798,44.885141072885));
#2084 = DIRECTION('',(0.,0.766044443119,0.642787609687));
#2085 = DIRECTION('',(1.,0.,0.));
#2086 = ADVANCED_FACE('',(#2087),#2106,.F.);
#2087 = FACE_BOUND('',#2088,.F.);
#2088 = EDGE_LOOP('',(#2089,#2097,#2098,#2099));
#2089 = ORIENTED_EDGE('',*,*,#2090,.F.);
#2090 = EDGE_CURVE('',#320,#2091,#2093,.T.);
#2091 = VERTEX_POINT('',#2092);
#2092 = CARTESIAN_POINT('',(80.685641,-34.27866948192,66.644170840554));
#2093 = LINE('',#2094,#2095);
#2094 = CARTESIAN_POINT('',(80.685641,-34.92145709161,67.410215283673));
#2095 = VECTOR('',#2096,1.);
#2096 = DIRECTION('',(0.,0.642787609687,-0.766044443119));
#2097 = ORIENTED_EDGE('',*,*,#319,.F.);
#2098 = ORIENTED_EDGE('',*,*,#2090,.T.);
#2099 = ORIENTED_EDGE('',*,*,#2100,.T.);
#2100 = EDGE_CURVE('',#2091,#2091,#2101,.T.);
#2101 = CIRCLE('',#2102,6.2);
#2102 = AXIS2_PLACEMENT_3D('',#2103,#2104,#2105);
#2103 = CARTESIAN_POINT('',(74.485641,-34.27866948192,66.644170840554));
#2104 = DIRECTION('',(0.,-0.642787609687,0.766044443119));
#2105 = DIRECTION('',(1.,0.,0.));
#2106 = CYLINDRICAL_SURFACE('',#2107,6.2);
#2107 = AXIS2_PLACEMENT_3D('',#2108,#2109,#2110);
#2108 = CARTESIAN_POINT('',(74.485641,-34.92145709161,67.410215283673));
#2109 = DIRECTION('',(0.,-0.642787609687,0.766044443119));
#2110 = DIRECTION('',(1.,0.,0.));
#2111 = ADVANCED_FACE('',(#2112),#2131,.F.);
#2112 = FACE_BOUND('',#2113,.F.);
#2113 = EDGE_LOOP('',(#2114,#2122,#2123,#2124));
#2114 = ORIENTED_EDGE('',*,*,#2115,.F.);
#2115 = EDGE_CURVE('',#331,#2116,#2118,.T.);
#2116 = VERTEX_POINT('',#2117);
#2117 = CARTESIAN_POINT('',(80.685641,-18.95778061954,79.499923034285));
#2118 = LINE('',#2119,#2120);
#2119 = CARTESIAN_POINT('',(80.685641,-19.60056822923,80.265967477404));
#2120 = VECTOR('',#2121,1.);
#2121 = DIRECTION('',(0.,0.642787609687,-0.766044443119));
#2122 = ORIENTED_EDGE('',*,*,#330,.F.);
#2123 = ORIENTED_EDGE('',*,*,#2115,.T.);
#2124 = ORIENTED_EDGE('',*,*,#2125,.T.);
#2125 = EDGE_CURVE('',#2116,#2116,#2126,.T.);
#2126 = CIRCLE('',#2127,6.2);
#2127 = AXIS2_PLACEMENT_3D('',#2128,#2129,#2130);
#2128 = CARTESIAN_POINT('',(74.485641,-18.95778061954,79.499923034285));
#2129 = DIRECTION('',(0.,-0.642787609687,0.766044443119));
#2130 = DIRECTION('',(1.,0.,0.));
#2131 = CYLINDRICAL_SURFACE('',#2132,6.2);
#2132 = AXIS2_PLACEMENT_3D('',#2133,#2134,#2135);
#2133 = CARTESIAN_POINT('',(74.485641,-19.60056822923,80.265967477404));
#2134 = DIRECTION('',(0.,-0.642787609687,0.766044443119));
#2135 = DIRECTION('',(1.,0.,0.));
#2136 = ADVANCED_FACE('',(#2137),#2156,.F.);
#2137 = FACE_BOUND('',#2138,.F.);
#2138 = EDGE_LOOP('',(#2139,#2147,#2148,#2149));
#2139 = ORIENTED_EDGE('',*,*,#2140,.F.);
#2140 = EDGE_CURVE('',#342,#2141,#2143,.T.);
#2141 = VERTEX_POINT('',#2142);
#2142 = CARTESIAN_POINT('',(55.185641,-34.27866948192,66.644170840554));
#2143 = LINE('',#2144,#2145);
#2144 = CARTESIAN_POINT('',(55.185641,-34.92145709161,67.410215283673));
#2145 = VECTOR('',#2146,1.);
#2146 = DIRECTION('',(0.,0.642787609687,-0.766044443119));
#2147 = ORIENTED_EDGE('',*,*,#341,.F.);
#2148 = ORIENTED_EDGE('',*,*,#2140,.T.);
#2149 = ORIENTED_EDGE('',*,*,#2150,.T.);
#2150 = EDGE_CURVE('',#2141,#2141,#2151,.T.);
#2151 = CIRCLE('',#2152,6.2);
#2152 = AXIS2_PLACEMENT_3D('',#2153,#2154,#2155);
#2153 = CARTESIAN_POINT('',(48.985641,-34.27866948192,66.644170840554));
#2154 = DIRECTION('',(0.,-0.642787609687,0.766044443119));
#2155 = DIRECTION('',(1.,0.,0.));
#2156 = CYLINDRICAL_SURFACE('',#2157,6.2);
#2157 = AXIS2_PLACEMENT_3D('',#2158,#2159,#2160);
#2158 = CARTESIAN_POINT('',(48.985641,-34.92145709161,67.410215283673));
#2159 = DIRECTION('',(0.,-0.642787609687,0.766044443119));
#2160 = DIRECTION('',(1.,0.,0.));
#2161 = ADVANCED_FACE('',(#2162),#2181,.F.);
#2162 = FACE_BOUND('',#2163,.F.);
#2163 = EDGE_LOOP('',(#2164,#2172,#2173,#2174));
#2164 = ORIENTED_EDGE('',*,*,#2165,.F.);
#2165 = EDGE_CURVE('',#353,#2166,#2168,.T.);
#2166 = VERTEX_POINT('',#2167);
#2167 = CARTESIAN_POINT('',(55.185641,-18.95778061954,79.499923034285));
#2168 = LINE('',#2169,#2170);
#2169 = CARTESIAN_POINT('',(55.185641,-19.60056822923,80.265967477404));
#2170 = VECTOR('',#2171,1.);
#2171 = DIRECTION('',(0.,0.642787609687,-0.766044443119));
#2172 = ORIENTED_EDGE('',*,*,#352,.F.);
#2173 = ORIENTED_EDGE('',*,*,#2165,.T.);
#2174 = ORIENTED_EDGE('',*,*,#2175,.T.);
#2175 = EDGE_CURVE('',#2166,#2166,#2176,.T.);
#2176 = CIRCLE('',#2177,6.2);
#2177 = AXIS2_PLACEMENT_3D('',#2178,#2179,#2180);
#2178 = CARTESIAN_POINT('',(48.985641,-18.95778061954,79.499923034285));
#2179 = DIRECTION('',(0.,-0.642787609687,0.766044443119));
#2180 = DIRECTION('',(1.,0.,0.));
#2181 = CYLINDRICAL_SURFACE('',#2182,6.2);
#2182 = AXIS2_PLACEMENT_3D('',#2183,#2184,#2185);
#2183 = CARTESIAN_POINT('',(48.985641,-19.60056822923,80.265967477404));
#2184 = DIRECTION('',(0.,-0.642787609687,0.766044443119));
#2185 = DIRECTION('',(1.,0.,0.));
#2186 = ADVANCED_FACE('',(#2187),#2205,.F.);
#2187 = FACE_BOUND('',#2188,.F.);
#2188 = EDGE_LOOP('',(#2189,#2190,#2197,#2204));
#2189 = ORIENTED_EDGE('',*,*,#363,.F.);
#2190 = ORIENTED_EDGE('',*,*,#2191,.F.);
#2191 = EDGE_CURVE('',#2192,#364,#2194,.T.);
#2192 = VERTEX_POINT('',#2193);
#2193 = CARTESIAN_POINT('',(16.451576,-62.86425660638,40.963422516763));
#2194 = B_SPLINE_CURVE_WITH_KNOTS('',1,(#2195,#2196),.UNSPECIFIED.,.F.,
  .F.,(2,2),(-2.298133329357,0.),.PIECEWISE_BEZIER_KNOTS.);
#2195 = CARTESIAN_POINT('',(16.451576,-62.86425660638,40.963422516763));
#2196 = CARTESIAN_POINT('',(16.451576,-64.3414682359,42.723894783264));
#2197 = ORIENTED_EDGE('',*,*,#2198,.T.);
#2198 = EDGE_CURVE('',#2192,#2192,#2199,.T.);
#2199 = CIRCLE('',#2200,3.75);
#2200 = AXIS2_PLACEMENT_3D('',#2201,#2202,#2203);
#2201 = CARTESIAN_POINT('',(12.701576,-62.86425660638,40.963422516763));
#2202 = DIRECTION('',(0.,-0.642787609687,0.766044443119));
#2203 = DIRECTION('',(1.,0.,0.));
#2204 = ORIENTED_EDGE('',*,*,#2191,.T.);
#2205 = CYLINDRICAL_SURFACE('',#2206,3.75);
#2206 = AXIS2_PLACEMENT_3D('',#2207,#2208,#2209);
#2207 = CARTESIAN_POINT('',(12.701576,-64.3414682359,42.723894783264));
#2208 = DIRECTION('',(0.,-0.642787609687,0.766044443119));
#2209 = DIRECTION('',(1.,0.,0.));
#2210 = ADVANCED_FACE('',(#2211),#2230,.F.);
#2211 = FACE_BOUND('',#2212,.F.);
#2212 = EDGE_LOOP('',(#2213,#2221,#2222,#2223));
#2213 = ORIENTED_EDGE('',*,*,#2214,.F.);
#2214 = EDGE_CURVE('',#375,#2215,#2217,.T.);
#2215 = VERTEX_POINT('',#2216);
#2216 = CARTESIAN_POINT('',(80.685641,-3.636891757166,92.355675228016));
#2217 = LINE('',#2218,#2219);
#2218 = CARTESIAN_POINT('',(80.685641,-4.279679366853,93.121719671135));
#2219 = VECTOR('',#2220,1.);
#2220 = DIRECTION('',(0.,0.642787609687,-0.766044443119));
#2221 = ORIENTED_EDGE('',*,*,#374,.F.);
#2222 = ORIENTED_EDGE('',*,*,#2214,.T.);
#2223 = ORIENTED_EDGE('',*,*,#2224,.T.);
#2224 = EDGE_CURVE('',#2215,#2215,#2225,.T.);
#2225 = CIRCLE('',#2226,6.2);
#2226 = AXIS2_PLACEMENT_3D('',#2227,#2228,#2229);
#2227 = CARTESIAN_POINT('',(74.485641,-3.636891757166,92.355675228016));
#2228 = DIRECTION('',(0.,-0.642787609687,0.766044443119));
#2229 = DIRECTION('',(1.,0.,0.));
#2230 = CYLINDRICAL_SURFACE('',#2231,6.2);
#2231 = AXIS2_PLACEMENT_3D('',#2232,#2233,#2234);
#2232 = CARTESIAN_POINT('',(74.485641,-4.279679366853,93.121719671135));
#2233 = DIRECTION('',(0.,-0.642787609687,0.766044443119));
#2234 = DIRECTION('',(1.,0.,0.));
#2235 = ADVANCED_FACE('',(#2236),#2255,.F.);
#2236 = FACE_BOUND('',#2237,.F.);
#2237 = EDGE_LOOP('',(#2238,#2246,#2253,#2254));
#2238 = ORIENTED_EDGE('',*,*,#2239,.T.);
#2239 = EDGE_CURVE('',#386,#2240,#2242,.T.);
#2240 = VERTEX_POINT('',#2241);
#2241 = CARTESIAN_POINT('',(78.331314,18.316460773062,101.6388742139));
#2242 = LINE('',#2243,#2244);
#2243 = CARTESIAN_POINT('',(78.331314,13.174159895569,107.76722975886));
#2244 = VECTOR('',#2245,1.);
#2245 = DIRECTION('',(0.,0.642787609687,-0.766044443119));
#2246 = ORIENTED_EDGE('',*,*,#2247,.T.);
#2247 = EDGE_CURVE('',#2240,#2240,#2248,.T.);
#2248 = CIRCLE('',#2249,2.75);
#2249 = AXIS2_PLACEMENT_3D('',#2250,#2251,#2252);
#2250 = CARTESIAN_POINT('',(75.581314,18.316460773062,101.6388742139));
#2251 = DIRECTION('',(0.,-0.642787609687,0.766044443119));
#2252 = DIRECTION('',(1.,0.,0.));
#2253 = ORIENTED_EDGE('',*,*,#2239,.F.);
#2254 = ORIENTED_EDGE('',*,*,#385,.F.);
#2255 = CYLINDRICAL_SURFACE('',#2256,2.75);
#2256 = AXIS2_PLACEMENT_3D('',#2257,#2258,#2259);
#2257 = CARTESIAN_POINT('',(75.581314,13.174159895569,107.76722975886));
#2258 = DIRECTION('',(0.,-0.642787609687,0.766044443119));
#2259 = DIRECTION('',(1.,0.,0.));
#2260 = ADVANCED_FACE('',(#2261),#2280,.F.);
#2261 = FACE_BOUND('',#2262,.F.);
#2262 = EDGE_LOOP('',(#2263,#2271,#2272,#2273));
#2263 = ORIENTED_EDGE('',*,*,#2264,.F.);
#2264 = EDGE_CURVE('',#397,#2265,#2267,.T.);
#2265 = VERTEX_POINT('',#2266);
#2266 = CARTESIAN_POINT('',(81.541003,25.036003481484,116.41509104755));
#2267 = LINE('',#2268,#2269);
#2268 = CARTESIAN_POINT('',(81.541003,24.393215871797,117.18113549067));
#2269 = VECTOR('',#2270,1.);
#2270 = DIRECTION('',(0.,0.642787609687,-0.766044443119));
#2271 = ORIENTED_EDGE('',*,*,#396,.F.);
#2272 = ORIENTED_EDGE('',*,*,#2264,.T.);
#2273 = ORIENTED_EDGE('',*,*,#2274,.T.);
#2274 = EDGE_CURVE('',#2265,#2265,#2275,.T.);
#2275 = CIRCLE('',#2276,6.2);
#2276 = AXIS2_PLACEMENT_3D('',#2277,#2278,#2279);
#2277 = CARTESIAN_POINT('',(75.341003,25.036003481484,116.41509104755));
#2278 = DIRECTION('',(0.,-0.642787609687,0.766044443119));
#2279 = DIRECTION('',(1.,0.,0.));
#2280 = CYLINDRICAL_SURFACE('',#2281,6.2);
#2281 = AXIS2_PLACEMENT_3D('',#2282,#2283,#2284);
#2282 = CARTESIAN_POINT('',(75.341003,24.393215871797,117.18113549067));
#2283 = DIRECTION('',(0.,-0.642787609687,0.766044443119));
#2284 = DIRECTION('',(1.,0.,0.));
#2285 = ADVANCED_FACE('',(#2286),#2305,.F.);
#2286 = FACE_BOUND('',#2287,.F.);
#2287 = EDGE_LOOP('',(#2288,#2296,#2297,#2298));
#2288 = ORIENTED_EDGE('',*,*,#2289,.F.);
#2289 = EDGE_CURVE('',#408,#2290,#2292,.T.);
#2290 = VERTEX_POINT('',#2291);
#2291 = CARTESIAN_POINT('',(55.185641,-3.636891757166,92.355675228016));
#2292 = LINE('',#2293,#2294);
#2293 = CARTESIAN_POINT('',(55.185641,-4.279679366853,93.121719671135));
#2294 = VECTOR('',#2295,1.);
#2295 = DIRECTION('',(0.,0.642787609687,-0.766044443119));
#2296 = ORIENTED_EDGE('',*,*,#407,.F.);
#2297 = ORIENTED_EDGE('',*,*,#2289,.T.);
#2298 = ORIENTED_EDGE('',*,*,#2299,.T.);
#2299 = EDGE_CURVE('',#2290,#2290,#2300,.T.);
#2300 = CIRCLE('',#2301,6.2);
#2301 = AXIS2_PLACEMENT_3D('',#2302,#2303,#2304);
#2302 = CARTESIAN_POINT('',(48.985641,-3.636891757166,92.355675228016));
#2303 = DIRECTION('',(0.,-0.642787609687,0.766044443119));
#2304 = DIRECTION('',(1.,0.,0.));
#2305 = CYLINDRICAL_SURFACE('',#2306,6.2);
#2306 = AXIS2_PLACEMENT_3D('',#2307,#2308,#2309);
#2307 = CARTESIAN_POINT('',(48.985641,-4.279679366853,93.121719671135));
#2308 = DIRECTION('',(0.,-0.642787609687,0.766044443119));
#2309 = DIRECTION('',(1.,0.,0.));
#2310 = ADVANCED_FACE('',(#2311),#2330,.F.);
#2311 = FACE_BOUND('',#2312,.F.);
#2312 = EDGE_LOOP('',(#2313,#2321,#2322,#2323));
#2313 = ORIENTED_EDGE('',*,*,#2314,.F.);
#2314 = EDGE_CURVE('',#419,#2315,#2317,.T.);
#2315 = VERTEX_POINT('',#2316);
#2316 = CARTESIAN_POINT('',(81.541003,38.058759014507,127.34248041222));
#2317 = LINE('',#2318,#2319);
#2318 = CARTESIAN_POINT('',(81.541003,37.41597140482,128.10852485534));
#2319 = VECTOR('',#2320,1.);
#2320 = DIRECTION('',(0.,0.642787609687,-0.766044443119));
#2321 = ORIENTED_EDGE('',*,*,#418,.F.);
#2322 = ORIENTED_EDGE('',*,*,#2314,.T.);
#2323 = ORIENTED_EDGE('',*,*,#2324,.T.);
#2324 = EDGE_CURVE('',#2315,#2315,#2325,.T.);
#2325 = CIRCLE('',#2326,6.2);
#2326 = AXIS2_PLACEMENT_3D('',#2327,#2328,#2329);
#2327 = CARTESIAN_POINT('',(75.341003,38.058759014507,127.34248041222));
#2328 = DIRECTION('',(0.,-0.642787609687,0.766044443119));
#2329 = DIRECTION('',(1.,0.,0.));
#2330 = CYLINDRICAL_SURFACE('',#2331,6.2);
#2331 = AXIS2_PLACEMENT_3D('',#2332,#2333,#2334);
#2332 = CARTESIAN_POINT('',(75.341003,37.41597140482,128.10852485534));
#2333 = DIRECTION('',(0.,-0.642787609687,0.766044443119));
#2334 = DIRECTION('',(1.,0.,0.));
#2335 = ADVANCED_FACE('',(#2336),#2355,.F.);
#2336 = FACE_BOUND('',#2337,.F.);
#2337 = EDGE_LOOP('',(#2338,#2346,#2347,#2348));
#2338 = ORIENTED_EDGE('',*,*,#2339,.F.);
#2339 = EDGE_CURVE('',#430,#2340,#2342,.T.);
#2340 = VERTEX_POINT('',#2341);
#2341 = CARTESIAN_POINT('',(81.541003,51.847558990648,138.91265738658));
#2342 = LINE('',#2343,#2344);
#2343 = CARTESIAN_POINT('',(81.541003,51.204771380962,139.6787018297));
#2344 = VECTOR('',#2345,1.);
#2345 = DIRECTION('',(0.,0.642787609687,-0.766044443119));
#2346 = ORIENTED_EDGE('',*,*,#429,.F.);
#2347 = ORIENTED_EDGE('',*,*,#2339,.T.);
#2348 = ORIENTED_EDGE('',*,*,#2349,.T.);
#2349 = EDGE_CURVE('',#2340,#2340,#2350,.T.);
#2350 = CIRCLE('',#2351,6.2);
#2351 = AXIS2_PLACEMENT_3D('',#2352,#2353,#2354);
#2352 = CARTESIAN_POINT('',(75.341003,51.847558990648,138.91265738658));
#2353 = DIRECTION('',(0.,-0.642787609687,0.766044443119));
#2354 = DIRECTION('',(1.,0.,0.));
#2355 = CYLINDRICAL_SURFACE('',#2356,6.2);
#2356 = AXIS2_PLACEMENT_3D('',#2357,#2358,#2359);
#2357 = CARTESIAN_POINT('',(75.341003,51.204771380962,139.6787018297));
#2358 = DIRECTION('',(0.,-0.642787609687,0.766044443119));
#2359 = DIRECTION('',(1.,0.,0.));
#2360 = ADVANCED_FACE('',(#2361),#2380,.F.);
#2361 = FACE_BOUND('',#2362,.F.);
#2362 = EDGE_LOOP('',(#2363,#2371,#2372,#2373));
#2363 = ORIENTED_EDGE('',*,*,#2364,.F.);
#2364 = EDGE_CURVE('',#441,#2365,#2367,.T.);
#2365 = VERTEX_POINT('',#2366);
#2366 = CARTESIAN_POINT('',(34.780567,25.036003481484,116.41509104755));
#2367 = LINE('',#2368,#2369);
#2368 = CARTESIAN_POINT('',(34.780567,24.393215871797,117.18113549067));
#2369 = VECTOR('',#2370,1.);
#2370 = DIRECTION('',(0.,0.642787609687,-0.766044443119));
#2371 = ORIENTED_EDGE('',*,*,#440,.F.);
#2372 = ORIENTED_EDGE('',*,*,#2364,.T.);
#2373 = ORIENTED_EDGE('',*,*,#2374,.T.);
#2374 = EDGE_CURVE('',#2365,#2365,#2375,.T.);
#2375 = CIRCLE('',#2376,6.2);
#2376 = AXIS2_PLACEMENT_3D('',#2377,#2378,#2379);
#2377 = CARTESIAN_POINT('',(28.580567,25.036003481484,116.41509104755));
#2378 = DIRECTION('',(0.,-0.642787609687,0.766044443119));
#2379 = DIRECTION('',(1.,0.,0.));
#2380 = CYLINDRICAL_SURFACE('',#2381,6.2);
#2381 = AXIS2_PLACEMENT_3D('',#2382,#2383,#2384);
#2382 = CARTESIAN_POINT('',(28.580567,24.393215871797,117.18113549067));
#2383 = DIRECTION('',(0.,-0.642787609687,0.766044443119));
#2384 = DIRECTION('',(1.,0.,0.));
#2385 = ADVANCED_FACE('',(#2386),#2405,.F.);
#2386 = FACE_BOUND('',#2387,.F.);
#2387 = EDGE_LOOP('',(#2388,#2396,#2397,#2398));
#2388 = ORIENTED_EDGE('',*,*,#2389,.F.);
#2389 = EDGE_CURVE('',#452,#2390,#2392,.T.);
#2390 = VERTEX_POINT('',#2391);
#2391 = CARTESIAN_POINT('',(34.780567,38.441781236066,127.66387421706));
#2392 = LINE('',#2393,#2394);
#2393 = CARTESIAN_POINT('',(34.780567,37.798993626379,128.42991866018));
#2394 = VECTOR('',#2395,1.);
#2395 = DIRECTION('',(0.,0.642787609687,-0.766044443119));
#2396 = ORIENTED_EDGE('',*,*,#451,.F.);
#2397 = ORIENTED_EDGE('',*,*,#2389,.T.);
#2398 = ORIENTED_EDGE('',*,*,#2399,.T.);
#2399 = EDGE_CURVE('',#2390,#2390,#2400,.T.);
#2400 = CIRCLE('',#2401,6.2);
#2401 = AXIS2_PLACEMENT_3D('',#2402,#2403,#2404);
#2402 = CARTESIAN_POINT('',(28.580567,38.441781236066,127.66387421706));
#2403 = DIRECTION('',(0.,-0.642787609687,0.766044443119));
#2404 = DIRECTION('',(1.,0.,0.));
#2405 = CYLINDRICAL_SURFACE('',#2406,6.2);
#2406 = AXIS2_PLACEMENT_3D('',#2407,#2408,#2409);
#2407 = CARTESIAN_POINT('',(28.580567,37.798993626379,128.42991866018));
#2408 = DIRECTION('',(0.,-0.642787609687,0.766044443119));
#2409 = DIRECTION('',(1.,0.,0.));
#2410 = ADVANCED_FACE('',(#2411),#2430,.F.);
#2411 = FACE_BOUND('',#2412,.F.);
#2412 = EDGE_LOOP('',(#2413,#2421,#2422,#2423));
#2413 = ORIENTED_EDGE('',*,*,#2414,.F.);
#2414 = EDGE_CURVE('',#463,#2415,#2417,.T.);
#2415 = VERTEX_POINT('',#2416);
#2416 = CARTESIAN_POINT('',(34.780567,51.847558990648,138.91265738658));
#2417 = LINE('',#2418,#2419);
#2418 = CARTESIAN_POINT('',(34.780567,51.204771380962,139.6787018297));
#2419 = VECTOR('',#2420,1.);
#2420 = DIRECTION('',(0.,0.642787609687,-0.766044443119));
#2421 = ORIENTED_EDGE('',*,*,#462,.F.);
#2422 = ORIENTED_EDGE('',*,*,#2414,.T.);
#2423 = ORIENTED_EDGE('',*,*,#2424,.T.);
#2424 = EDGE_CURVE('',#2415,#2415,#2425,.T.);
#2425 = CIRCLE('',#2426,6.2);
#2426 = AXIS2_PLACEMENT_3D('',#2427,#2428,#2429);
#2427 = CARTESIAN_POINT('',(28.580567,51.847558990648,138.91265738658));
#2428 = DIRECTION('',(0.,-0.642787609687,0.766044443119));
#2429 = DIRECTION('',(1.,0.,0.));
#2430 = CYLINDRICAL_SURFACE('',#2431,6.2);
#2431 = AXIS2_PLACEMENT_3D('',#2432,#2433,#2434);
#2432 = CARTESIAN_POINT('',(28.580567,51.204771380962,139.6787018297));
#2433 = DIRECTION('',(0.,-0.642787609687,0.766044443119));
#2434 = DIRECTION('',(1.,0.,0.));
#2435 = ADVANCED_FACE('',(#2436),#2454,.F.);
#2436 = FACE_BOUND('',#2437,.F.);
#2437 = EDGE_LOOP('',(#2438,#2439,#2446,#2453));
#2438 = ORIENTED_EDGE('',*,*,#473,.F.);
#2439 = ORIENTED_EDGE('',*,*,#2440,.F.);
#2440 = EDGE_CURVE('',#2441,#474,#2443,.T.);
#2441 = VERTEX_POINT('',#2442);
#2442 = CARTESIAN_POINT('',(-23.548424,-62.86425660638,40.963422516763)
  );
#2443 = B_SPLINE_CURVE_WITH_KNOTS('',1,(#2444,#2445),.UNSPECIFIED.,.F.,
  .F.,(2,2),(-2.298133329357,0.),.PIECEWISE_BEZIER_KNOTS.);
#2444 = CARTESIAN_POINT('',(-23.548424,-62.86425660638,40.963422516763)
  );
#2445 = CARTESIAN_POINT('',(-23.548424,-64.3414682359,42.723894783264));
#2446 = ORIENTED_EDGE('',*,*,#2447,.T.);
#2447 = EDGE_CURVE('',#2441,#2441,#2448,.T.);
#2448 = CIRCLE('',#2449,3.75);
#2449 = AXIS2_PLACEMENT_3D('',#2450,#2451,#2452);
#2450 = CARTESIAN_POINT('',(-27.298424,-62.86425660638,40.963422516763)
  );
#2451 = DIRECTION('',(0.,-0.642787609687,0.766044443119));
#2452 = DIRECTION('',(1.,0.,0.));
#2453 = ORIENTED_EDGE('',*,*,#2440,.T.);
#2454 = CYLINDRICAL_SURFACE('',#2455,3.75);
#2455 = AXIS2_PLACEMENT_3D('',#2456,#2457,#2458);
#2456 = CARTESIAN_POINT('',(-27.298424,-64.3414682359,42.723894783264));
#2457 = DIRECTION('',(0.,-0.642787609687,0.766044443119));
#2458 = DIRECTION('',(1.,0.,0.));
#2459 = ADVANCED_FACE('',(#2460),#2485,.F.);
#2460 = FACE_BOUND('',#2461,.F.);
#2461 = EDGE_LOOP('',(#2462,#2463,#2471,#2479));
#2462 = ORIENTED_EDGE('',*,*,#484,.F.);
#2463 = ORIENTED_EDGE('',*,*,#2464,.T.);
#2464 = EDGE_CURVE('',#485,#2465,#2467,.T.);
#2465 = VERTEX_POINT('',#2466);
#2466 = CARTESIAN_POINT('',(-82.54822,10.236743044784,103.99703707342));
#2467 = LINE('',#2468,#2469);
#2468 = CARTESIAN_POINT('',(-82.54822,9.593955435097,104.76308151654));
#2469 = VECTOR('',#2470,1.);
#2470 = DIRECTION('',(0.,0.642787609687,-0.766044443119));
#2471 = ORIENTED_EDGE('',*,*,#2472,.F.);
#2472 = EDGE_CURVE('',#2473,#2465,#2475,.T.);
#2473 = VERTEX_POINT('',#2474);
#2474 = CARTESIAN_POINT('',(-82.54822,-39.55614575795,62.215842443796));
#2475 = LINE('',#2476,#2477);
#2476 = CARTESIAN_POINT('',(-82.54822,-3.031663407014,92.863522113407));
#2477 = VECTOR('',#2478,1.);
#2478 = DIRECTION('',(0.,0.766044443119,0.642787609687));
#2479 = ORIENTED_EDGE('',*,*,#2480,.F.);
#2480 = EDGE_CURVE('',#487,#2473,#2481,.T.);
#2481 = LINE('',#2482,#2483);
#2482 = CARTESIAN_POINT('',(-82.54822,-40.19893336763,62.981886886915));
#2483 = VECTOR('',#2484,1.);
#2484 = DIRECTION('',(0.,0.642787609687,-0.766044443119));
#2485 = PLANE('',#2486);
#2486 = AXIS2_PLACEMENT_3D('',#2487,#2488,#2489);
#2487 = CARTESIAN_POINT('',(-82.54822,9.593955435097,104.76308151654));
#2488 = DIRECTION('',(-1.,0.,0.));
#2489 = DIRECTION('',(-0.,-0.766044443119,-0.642787609687));
#2490 = ADVANCED_FACE('',(#2491),#2509,.F.);
#2491 = FACE_BOUND('',#2492,.F.);
#2492 = EDGE_LOOP('',(#2493,#2494,#2502,#2508));
#2493 = ORIENTED_EDGE('',*,*,#494,.F.);
#2494 = ORIENTED_EDGE('',*,*,#2495,.T.);
#2495 = EDGE_CURVE('',#495,#2496,#2498,.T.);
#2496 = VERTEX_POINT('',#2497);
#2497 = CARTESIAN_POINT('',(27.45178,10.236743044784,103.99703707342));
#2498 = LINE('',#2499,#2500);
#2499 = CARTESIAN_POINT('',(27.45178,9.593955435097,104.76308151654));
#2500 = VECTOR('',#2501,1.);
#2501 = DIRECTION('',(0.,0.642787609687,-0.766044443119));
#2502 = ORIENTED_EDGE('',*,*,#2503,.F.);
#2503 = EDGE_CURVE('',#2465,#2496,#2504,.T.);
#2504 = LINE('',#2505,#2506);
#2505 = CARTESIAN_POINT('',(-2.411E-02,10.236743044784,103.99703707342)
  );
#2506 = VECTOR('',#2507,1.);
#2507 = DIRECTION('',(1.,0.,0.));
#2508 = ORIENTED_EDGE('',*,*,#2464,.F.);
#2509 = PLANE('',#2510);
#2510 = AXIS2_PLACEMENT_3D('',#2511,#2512,#2513);
#2511 = CARTESIAN_POINT('',(27.45178,9.593955435097,104.76308151654));
#2512 = DIRECTION('',(0.,0.766044443119,0.642787609687));
#2513 = DIRECTION('',(-1.,0.,0.));
#2514 = ADVANCED_FACE('',(#2515),#2533,.F.);
#2515 = FACE_BOUND('',#2516,.F.);
#2516 = EDGE_LOOP('',(#2517,#2518,#2519,#2527));
#2517 = ORIENTED_EDGE('',*,*,#510,.F.);
#2518 = ORIENTED_EDGE('',*,*,#2480,.T.);
#2519 = ORIENTED_EDGE('',*,*,#2520,.F.);
#2520 = EDGE_CURVE('',#2521,#2473,#2523,.T.);
#2521 = VERTEX_POINT('',#2522);
#2522 = CARTESIAN_POINT('',(27.45178,-39.55614575795,62.215842443796));
#2523 = LINE('',#2524,#2525);
#2524 = CARTESIAN_POINT('',(-55.02411,-39.55614575795,62.215842443796));
#2525 = VECTOR('',#2526,1.);
#2526 = DIRECTION('',(-1.,0.,0.));
#2527 = ORIENTED_EDGE('',*,*,#2528,.F.);
#2528 = EDGE_CURVE('',#503,#2521,#2529,.T.);
#2529 = LINE('',#2530,#2531);
#2530 = CARTESIAN_POINT('',(27.45178,-40.19893336763,62.981886886915));
#2531 = VECTOR('',#2532,1.);
#2532 = DIRECTION('',(0.,0.642787609687,-0.766044443119));
#2533 = PLANE('',#2534);
#2534 = AXIS2_PLACEMENT_3D('',#2535,#2536,#2537);
#2535 = CARTESIAN_POINT('',(-82.54822,-40.19893336763,62.981886886915));
#2536 = DIRECTION('',(0.,-0.766044443119,-0.642787609687));
#2537 = DIRECTION('',(1.,0.,0.));
#2538 = ADVANCED_FACE('',(#2539),#2550,.F.);
#2539 = FACE_BOUND('',#2540,.F.);
#2540 = EDGE_LOOP('',(#2541,#2542,#2543,#2549));
#2541 = ORIENTED_EDGE('',*,*,#502,.F.);
#2542 = ORIENTED_EDGE('',*,*,#2528,.T.);
#2543 = ORIENTED_EDGE('',*,*,#2544,.F.);
#2544 = EDGE_CURVE('',#2496,#2521,#2545,.T.);
#2545 = LINE('',#2546,#2547);
#2546 = CARTESIAN_POINT('',(27.45178,-27.92810780838,71.972924798595));
#2547 = VECTOR('',#2548,1.);
#2548 = DIRECTION('',(0.,-0.766044443119,-0.642787609687));
#2549 = ORIENTED_EDGE('',*,*,#2495,.F.);
#2550 = PLANE('',#2551);
#2551 = AXIS2_PLACEMENT_3D('',#2552,#2553,#2554);
#2552 = CARTESIAN_POINT('',(27.45178,-40.19893336763,62.981886886915));
#2553 = DIRECTION('',(1.,0.,0.));
#2554 = DIRECTION('',(0.,0.766044443119,0.642787609687));
#2555 = ADVANCED_FACE('',(#2556),#2574,.F.);
#2556 = FACE_BOUND('',#2557,.F.);
#2557 = EDGE_LOOP('',(#2558,#2559,#2566,#2573));
#2558 = ORIENTED_EDGE('',*,*,#518,.F.);
#2559 = ORIENTED_EDGE('',*,*,#2560,.F.);
#2560 = EDGE_CURVE('',#2561,#519,#2563,.T.);
#2561 = VERTEX_POINT('',#2562);
#2562 = CARTESIAN_POINT('',(-63.548424,-62.86425660638,40.963422516763)
  );
#2563 = B_SPLINE_CURVE_WITH_KNOTS('',1,(#2564,#2565),.UNSPECIFIED.,.F.,
  .F.,(2,2),(-2.298133329357,0.),.PIECEWISE_BEZIER_KNOTS.);
#2564 = CARTESIAN_POINT('',(-63.548424,-62.86425660638,40.963422516763)
  );
#2565 = CARTESIAN_POINT('',(-63.548424,-64.3414682359,42.723894783264));
#2566 = ORIENTED_EDGE('',*,*,#2567,.T.);
#2567 = EDGE_CURVE('',#2561,#2561,#2568,.T.);
#2568 = CIRCLE('',#2569,3.75);
#2569 = AXIS2_PLACEMENT_3D('',#2570,#2571,#2572);
#2570 = CARTESIAN_POINT('',(-67.298424,-62.86425660638,40.963422516763)
  );
#2571 = DIRECTION('',(0.,-0.642787609687,0.766044443119));
#2572 = DIRECTION('',(1.,0.,0.));
#2573 = ORIENTED_EDGE('',*,*,#2560,.T.);
#2574 = CYLINDRICAL_SURFACE('',#2575,3.75);
#2575 = AXIS2_PLACEMENT_3D('',#2576,#2577,#2578);
#2576 = CARTESIAN_POINT('',(-67.298424,-64.3414682359,42.723894783264));
#2577 = DIRECTION('',(0.,-0.642787609687,0.766044443119));
#2578 = DIRECTION('',(1.,0.,0.));
#2579 = ADVANCED_FACE('',(#2580),#2599,.F.);
#2580 = FACE_BOUND('',#2581,.F.);
#2581 = EDGE_LOOP('',(#2582,#2590,#2591,#2592));
#2582 = ORIENTED_EDGE('',*,*,#2583,.F.);
#2583 = EDGE_CURVE('',#530,#2584,#2586,.T.);
#2584 = VERTEX_POINT('',#2585);
#2585 = CARTESIAN_POINT('',(2.280567,25.036003481484,116.41509104755));
#2586 = LINE('',#2587,#2588);
#2587 = CARTESIAN_POINT('',(2.280567,24.393215871797,117.18113549067));
#2588 = VECTOR('',#2589,1.);
#2589 = DIRECTION('',(0.,0.642787609687,-0.766044443119));
#2590 = ORIENTED_EDGE('',*,*,#529,.F.);
#2591 = ORIENTED_EDGE('',*,*,#2583,.T.);
#2592 = ORIENTED_EDGE('',*,*,#2593,.T.);
#2593 = EDGE_CURVE('',#2584,#2584,#2594,.T.);
#2594 = CIRCLE('',#2595,6.2);
#2595 = AXIS2_PLACEMENT_3D('',#2596,#2597,#2598);
#2596 = CARTESIAN_POINT('',(-3.919433,25.036003481484,116.41509104755));
#2597 = DIRECTION('',(0.,-0.642787609687,0.766044443119));
#2598 = DIRECTION('',(1.,0.,0.));
#2599 = CYLINDRICAL_SURFACE('',#2600,6.2);
#2600 = AXIS2_PLACEMENT_3D('',#2601,#2602,#2603);
#2601 = CARTESIAN_POINT('',(-3.919433,24.393215871797,117.18113549067));
#2602 = DIRECTION('',(0.,-0.642787609687,0.766044443119));
#2603 = DIRECTION('',(1.,0.,0.));
#2604 = ADVANCED_FACE('',(#2605),#2624,.F.);
#2605 = FACE_BOUND('',#2606,.F.);
#2606 = EDGE_LOOP('',(#2607,#2615,#2616,#2617));
#2607 = ORIENTED_EDGE('',*,*,#2608,.F.);
#2608 = EDGE_CURVE('',#541,#2609,#2611,.T.);
#2609 = VERTEX_POINT('',#2610);
#2610 = CARTESIAN_POINT('',(2.280567,38.441781236066,127.66387421706));
#2611 = LINE('',#2612,#2613);
#2612 = CARTESIAN_POINT('',(2.280567,37.798993626379,128.42991866018));
#2613 = VECTOR('',#2614,1.);
#2614 = DIRECTION('',(0.,0.642787609687,-0.766044443119));
#2615 = ORIENTED_EDGE('',*,*,#540,.F.);
#2616 = ORIENTED_EDGE('',*,*,#2608,.T.);
#2617 = ORIENTED_EDGE('',*,*,#2618,.T.);
#2618 = EDGE_CURVE('',#2609,#2609,#2619,.T.);
#2619 = CIRCLE('',#2620,6.2);
#2620 = AXIS2_PLACEMENT_3D('',#2621,#2622,#2623);
#2621 = CARTESIAN_POINT('',(-3.919433,38.441781236066,127.66387421706));
#2622 = DIRECTION('',(0.,-0.642787609687,0.766044443119));
#2623 = DIRECTION('',(1.,0.,0.));
#2624 = CYLINDRICAL_SURFACE('',#2625,6.2);
#2625 = AXIS2_PLACEMENT_3D('',#2626,#2627,#2628);
#2626 = CARTESIAN_POINT('',(-3.919433,37.798993626379,128.42991866018));
#2627 = DIRECTION('',(0.,-0.642787609687,0.766044443119));
#2628 = DIRECTION('',(1.,0.,0.));
#2629 = ADVANCED_FACE('',(#2630),#2649,.F.);
#2630 = FACE_BOUND('',#2631,.F.);
#2631 = EDGE_LOOP('',(#2632,#2640,#2641,#2642));
#2632 = ORIENTED_EDGE('',*,*,#2633,.F.);
#2633 = EDGE_CURVE('',#552,#2634,#2636,.T.);
#2634 = VERTEX_POINT('',#2635);
#2635 = CARTESIAN_POINT('',(2.280567,51.847558990648,138.91265738658));
#2636 = LINE('',#2637,#2638);
#2637 = CARTESIAN_POINT('',(2.280567,51.204771380962,139.6787018297));
#2638 = VECTOR('',#2639,1.);
#2639 = DIRECTION('',(0.,0.642787609687,-0.766044443119));
#2640 = ORIENTED_EDGE('',*,*,#551,.F.);
#2641 = ORIENTED_EDGE('',*,*,#2633,.T.);
#2642 = ORIENTED_EDGE('',*,*,#2643,.T.);
#2643 = EDGE_CURVE('',#2634,#2634,#2644,.T.);
#2644 = CIRCLE('',#2645,6.2);
#2645 = AXIS2_PLACEMENT_3D('',#2646,#2647,#2648);
#2646 = CARTESIAN_POINT('',(-3.919433,51.847558990648,138.91265738658));
#2647 = DIRECTION('',(0.,-0.642787609687,0.766044443119));
#2648 = DIRECTION('',(1.,0.,0.));
#2649 = CYLINDRICAL_SURFACE('',#2650,6.2);
#2650 = AXIS2_PLACEMENT_3D('',#2651,#2652,#2653);
#2651 = CARTESIAN_POINT('',(-3.919433,51.204771380962,139.6787018297));
#2652 = DIRECTION('',(0.,-0.642787609687,0.766044443119));
#2653 = DIRECTION('',(1.,0.,0.));
#2654 = ADVANCED_FACE('',(#2655),#2674,.F.);
#2655 = FACE_BOUND('',#2656,.F.);
#2656 = EDGE_LOOP('',(#2657,#2665,#2672,#2673));
#2657 = ORIENTED_EDGE('',*,*,#2658,.T.);
#2658 = EDGE_CURVE('',#563,#2659,#2661,.T.);
#2659 = VERTEX_POINT('',#2660);
#2660 = CARTESIAN_POINT('',(-28.447056,62.705649858745,138.88582640396)
  );
#2661 = LINE('',#2662,#2663);
#2662 = CARTESIAN_POINT('',(-28.447056,57.563348981253,145.01418194891)
  );
#2663 = VECTOR('',#2664,1.);
#2664 = DIRECTION('',(0.,0.642787609687,-0.766044443119));
#2665 = ORIENTED_EDGE('',*,*,#2666,.T.);
#2666 = EDGE_CURVE('',#2659,#2659,#2667,.T.);
#2667 = CIRCLE('',#2668,2.75);
#2668 = AXIS2_PLACEMENT_3D('',#2669,#2670,#2671);
#2669 = CARTESIAN_POINT('',(-31.197056,62.705649858745,138.88582640396)
  );
#2670 = DIRECTION('',(0.,-0.642787609687,0.766044443119));
#2671 = DIRECTION('',(1.,0.,0.));
#2672 = ORIENTED_EDGE('',*,*,#2658,.F.);
#2673 = ORIENTED_EDGE('',*,*,#562,.F.);
#2674 = CYLINDRICAL_SURFACE('',#2675,2.75);
#2675 = AXIS2_PLACEMENT_3D('',#2676,#2677,#2678);
#2676 = CARTESIAN_POINT('',(-31.197056,57.563348981253,145.01418194891)
  );
#2677 = DIRECTION('',(0.,-0.642787609687,0.766044443119));
#2678 = DIRECTION('',(1.,0.,0.));
#2679 = ADVANCED_FACE('',(#2680),#2699,.F.);
#2680 = FACE_BOUND('',#2681,.F.);
#2681 = EDGE_LOOP('',(#2682,#2690,#2697,#2698));
#2682 = ORIENTED_EDGE('',*,*,#2683,.T.);
#2683 = EDGE_CURVE('',#574,#2684,#2686,.T.);
#2684 = VERTEX_POINT('',#2685);
#2685 = CARTESIAN_POINT('',(-79.561523,29.433775743337,110.96740910514)
  );
#2686 = LINE('',#2687,#2688);
#2687 = CARTESIAN_POINT('',(-79.561523,24.291474865844,117.0957646501));
#2688 = VECTOR('',#2689,1.);
#2689 = DIRECTION('',(0.,0.642787609687,-0.766044443119));
#2690 = ORIENTED_EDGE('',*,*,#2691,.T.);
#2691 = EDGE_CURVE('',#2684,#2684,#2692,.T.);
#2692 = CIRCLE('',#2693,2.75);
#2693 = AXIS2_PLACEMENT_3D('',#2694,#2695,#2696);
#2694 = CARTESIAN_POINT('',(-82.311523,29.433775743337,110.96740910514)
  );
#2695 = DIRECTION('',(0.,-0.642787609687,0.766044443119));
#2696 = DIRECTION('',(1.,0.,0.));
#2697 = ORIENTED_EDGE('',*,*,#2683,.F.);
#2698 = ORIENTED_EDGE('',*,*,#573,.F.);
#2699 = CYLINDRICAL_SURFACE('',#2700,2.75);
#2700 = AXIS2_PLACEMENT_3D('',#2701,#2702,#2703);
#2701 = CARTESIAN_POINT('',(-82.311523,24.291474865844,117.0957646501));
#2702 = DIRECTION('',(0.,-0.642787609687,0.766044443119));
#2703 = DIRECTION('',(1.,0.,0.));
#2704 = ADVANCED_FACE('',(#2705),#2724,.F.);
#2705 = FACE_BOUND('',#2706,.F.);
#2706 = EDGE_LOOP('',(#2707,#2715,#2716,#2717));
#2707 = ORIENTED_EDGE('',*,*,#2708,.F.);
#2708 = EDGE_CURVE('',#585,#2709,#2711,.T.);
#2709 = VERTEX_POINT('',#2710);
#2710 = CARTESIAN_POINT('',(-67.856343,45.504738233894,133.59039882896)
  );
#2711 = LINE('',#2712,#2713);
#2712 = CARTESIAN_POINT('',(-67.856343,44.861950624207,134.35644327208)
  );
#2713 = VECTOR('',#2714,1.);
#2714 = DIRECTION('',(0.,0.642787609687,-0.766044443119));
#2715 = ORIENTED_EDGE('',*,*,#584,.F.);
#2716 = ORIENTED_EDGE('',*,*,#2708,.T.);
#2717 = ORIENTED_EDGE('',*,*,#2718,.T.);
#2718 = EDGE_CURVE('',#2709,#2709,#2719,.T.);
#2719 = CIRCLE('',#2720,6.2);
#2720 = AXIS2_PLACEMENT_3D('',#2721,#2722,#2723);
#2721 = CARTESIAN_POINT('',(-74.056343,45.504738233894,133.59039882896)
  );
#2722 = DIRECTION('',(0.,-0.642787609687,0.766044443119));
#2723 = DIRECTION('',(1.,0.,0.));
#2724 = CYLINDRICAL_SURFACE('',#2725,6.2);
#2725 = AXIS2_PLACEMENT_3D('',#2726,#2727,#2728);
#2726 = CARTESIAN_POINT('',(-74.056343,44.861950624207,134.35644327208)
  );
#2727 = DIRECTION('',(0.,-0.642787609687,0.766044443119));
#2728 = DIRECTION('',(1.,0.,0.));
#2729 = ADVANCED_FACE('',(#2730),#2749,.F.);
#2730 = FACE_BOUND('',#2731,.F.);
#2731 = EDGE_LOOP('',(#2732,#2740,#2747,#2748));
#2732 = ORIENTED_EDGE('',*,*,#2733,.F.);
#2733 = EDGE_CURVE('',#2734,#786,#2736,.T.);
#2734 = VERTEX_POINT('',#2735);
#2735 = CARTESIAN_POINT('',(-64.962221,-75.942072181,22.546573976844));
#2736 = LINE('',#2737,#2738);
#2737 = CARTESIAN_POINT('',(-64.962221,-75.942072181,22.546573976844));
#2738 = VECTOR('',#2739,1.);
#2739 = DIRECTION('',(0.,0.642787609687,-0.766044443119));
#2740 = ORIENTED_EDGE('',*,*,#2741,.F.);
#2741 = EDGE_CURVE('',#2734,#2734,#2742,.T.);
#2742 = CIRCLE('',#2743,1.15);
#2743 = AXIS2_PLACEMENT_3D('',#2744,#2745,#2746);
#2744 = CARTESIAN_POINT('',(-66.112221,-75.942072181,22.546573976844));
#2745 = DIRECTION('',(0.,-0.642787609687,0.766044443119));
#2746 = DIRECTION('',(1.,0.,0.));
#2747 = ORIENTED_EDGE('',*,*,#2733,.T.);
#2748 = ORIENTED_EDGE('',*,*,#785,.T.);
#2749 = CYLINDRICAL_SURFACE('',#2750,1.15);
#2750 = AXIS2_PLACEMENT_3D('',#2751,#2752,#2753);
#2751 = CARTESIAN_POINT('',(-66.112221,-75.942072181,22.546573976844));
#2752 = DIRECTION('',(0.,-0.642787609687,0.766044443119));
#2753 = DIRECTION('',(1.,0.,0.));
#2754 = ADVANCED_FACE('',(#2755),#2774,.F.);
#2755 = FACE_BOUND('',#2756,.F.);
#2756 = EDGE_LOOP('',(#2757,#2765,#2772,#2773));
#2757 = ORIENTED_EDGE('',*,*,#2758,.F.);
#2758 = EDGE_CURVE('',#2759,#797,#2761,.T.);
#2759 = VERTEX_POINT('',#2760);
#2760 = CARTESIAN_POINT('',(67.262221,-75.942072181,22.546573976844));
#2761 = LINE('',#2762,#2763);
#2762 = CARTESIAN_POINT('',(67.262221,-75.942072181,22.546573976844));
#2763 = VECTOR('',#2764,1.);
#2764 = DIRECTION('',(0.,0.642787609687,-0.766044443119));
#2765 = ORIENTED_EDGE('',*,*,#2766,.F.);
#2766 = EDGE_CURVE('',#2759,#2759,#2767,.T.);
#2767 = CIRCLE('',#2768,1.15);
#2768 = AXIS2_PLACEMENT_3D('',#2769,#2770,#2771);
#2769 = CARTESIAN_POINT('',(66.112221,-75.942072181,22.546573976844));
#2770 = DIRECTION('',(0.,-0.642787609687,0.766044443119));
#2771 = DIRECTION('',(1.,0.,0.));
#2772 = ORIENTED_EDGE('',*,*,#2758,.T.);
#2773 = ORIENTED_EDGE('',*,*,#796,.T.);
#2774 = CYLINDRICAL_SURFACE('',#2775,1.15);
#2775 = AXIS2_PLACEMENT_3D('',#2776,#2777,#2778);
#2776 = CARTESIAN_POINT('',(66.112221,-75.942072181,22.546573976844));
#2777 = DIRECTION('',(0.,-0.642787609687,0.766044443119));
#2778 = DIRECTION('',(1.,0.,0.));
#2779 = ADVANCED_FACE('',(#2780),#2799,.F.);
#2780 = FACE_BOUND('',#2781,.F.);
#2781 = EDGE_LOOP('',(#2782,#2790,#2797,#2798));
#2782 = ORIENTED_EDGE('',*,*,#2783,.F.);
#2783 = EDGE_CURVE('',#2784,#808,#2786,.T.);
#2784 = VERTEX_POINT('',#2785);
#2785 = CARTESIAN_POINT('',(84.303793,-53.62227265322,41.275109528555));
#2786 = LINE('',#2787,#2788);
#2787 = CARTESIAN_POINT('',(84.303793,-53.62227265322,41.275109528555));
#2788 = VECTOR('',#2789,1.);
#2789 = DIRECTION('',(0.,0.642787609687,-0.766044443119));
#2790 = ORIENTED_EDGE('',*,*,#2791,.F.);
#2791 = EDGE_CURVE('',#2784,#2784,#2792,.T.);
#2792 = CIRCLE('',#2793,1.15);
#2793 = AXIS2_PLACEMENT_3D('',#2794,#2795,#2796);
#2794 = CARTESIAN_POINT('',(83.153793,-53.62227265322,41.275109528555));
#2795 = DIRECTION('',(0.,-0.642787609687,0.766044443119));
#2796 = DIRECTION('',(1.,0.,0.));
#2797 = ORIENTED_EDGE('',*,*,#2783,.T.);
#2798 = ORIENTED_EDGE('',*,*,#807,.T.);
#2799 = CYLINDRICAL_SURFACE('',#2800,1.15);
#2800 = AXIS2_PLACEMENT_3D('',#2801,#2802,#2803);
#2801 = CARTESIAN_POINT('',(83.153793,-53.62227265322,41.275109528555));
#2802 = DIRECTION('',(0.,-0.642787609687,0.766044443119));
#2803 = DIRECTION('',(1.,0.,0.));
#2804 = ADVANCED_FACE('',(#2805),#2831,.F.);
#2805 = FACE_BOUND('',#2806,.F.);
#2806 = EDGE_LOOP('',(#2807,#2815,#2816,#2824));
#2807 = ORIENTED_EDGE('',*,*,#2808,.F.);
#2808 = EDGE_CURVE('',#821,#2809,#2811,.T.);
#2809 = VERTEX_POINT('',#2810);
#2810 = CARTESIAN_POINT('',(-92.5,-75.02888877291,30.756084152428));
#2811 = B_SPLINE_CURVE_WITH_KNOTS('',2,(#2812,#2813,#2814),
  .UNSPECIFIED.,.F.,.F.,(3,3),(0.,1.),.PIECEWISE_BEZIER_KNOTS.);
#2812 = CARTESIAN_POINT('',(-92.5,-67.49999999999,3.));
#2813 = CARTESIAN_POINT('',(-92.5,-67.90328943078,13.141459732016));
#2814 = CARTESIAN_POINT('',(-92.5,-75.02888877291,30.756084152428));
#2815 = ORIENTED_EDGE('',*,*,#818,.F.);
#2816 = ORIENTED_EDGE('',*,*,#2817,.T.);
#2817 = EDGE_CURVE('',#819,#2818,#2820,.T.);
#2818 = VERTEX_POINT('',#2819);
#2819 = CARTESIAN_POINT('',(-87.5,-78.8591109885,27.542146103995));
#2820 = B_SPLINE_CURVE_WITH_KNOTS('',2,(#2821,#2822,#2823),
  .UNSPECIFIED.,.F.,.F.,(3,3),(0.,1.),.PIECEWISE_BEZIER_KNOTS.);
#2821 = CARTESIAN_POINT('',(-87.50000000011,-72.49999999999,3.));
#2822 = CARTESIAN_POINT('',(-87.50000000021,-72.80330578102,
    11.153898405345));
#2823 = CARTESIAN_POINT('',(-87.5,-78.8591109885,27.542146103995));
#2824 = ORIENTED_EDGE('',*,*,#2825,.F.);
#2825 = EDGE_CURVE('',#2809,#2818,#2826,.T.);
#2826 = CIRCLE('',#2827,5.);
#2827 = AXIS2_PLACEMENT_3D('',#2828,#2829,#2830);
#2828 = CARTESIAN_POINT('',(-87.5,-75.02888877291,30.756084152428));
#2829 = DIRECTION('',(0.,-0.642787609687,0.766044443119));
#2830 = DIRECTION('',(1.,0.,0.));
#2831 = B_SPLINE_SURFACE_WITH_KNOTS('',8,2,(
    (#2832,#2833,#2834)
    ,(#2835,#2836,#2837)
    ,(#2838,#2839,#2840)
    ,(#2841,#2842,#2843)
    ,(#2844,#2845,#2846)
    ,(#2847,#2848,#2849)
    ,(#2850,#2851,#2852)
    ,(#2853,#2854,#2855)
    ,(#2856,#2857,#2858
  )),.UNSPECIFIED.,.F.,.F.,.F.,(9,9),(3,3),(1.,2.),(0.,1.),
  .PIECEWISE_BEZIER_KNOTS.);
#2832 = CARTESIAN_POINT('',(-92.5,-67.49999999999,3.));
#2833 = CARTESIAN_POINT('',(-92.5,-67.90328943078,13.141459732016));
#2834 = CARTESIAN_POINT('',(-92.5,-75.02888877291,30.756084152428));
#2835 = CARTESIAN_POINT('',(-92.5,-68.48174770422,3.));
#2836 = CARTESIAN_POINT('',(-92.49999999999,-68.86540539128,
    12.751202978128));
#2837 = CARTESIAN_POINT('',(-92.49999999999,-75.78095114629,
    30.125028892301));
#2838 = CARTESIAN_POINT('',(-92.27969605519,-69.46349571748,3.));
#2839 = CARTESIAN_POINT('',(-92.27969605521,-69.82752165464,
    12.360946101396));
#2840 = CARTESIAN_POINT('',(-92.27969605519,-76.53301375641,
    29.493973433529));
#2841 = CARTESIAN_POINT('',(-91.83909032937,-70.38756617162,3.));
#2842 = CARTESIAN_POINT('',(-91.83909032938,-70.73311372143,
    11.99361676185));
#2843 = CARTESIAN_POINT('',(-91.83909032934,-77.24089279285,
    28.899992395131));
#2844 = CARTESIAN_POINT('',(-91.19629377893,-71.19629377884,3.));
#2845 = CARTESIAN_POINT('',(-91.19629377897,-71.52566942109,
    11.672137618668));
#2846 = CARTESIAN_POINT('',(-91.19629377891,-77.86041408238,
    28.380152309583));
#2847 = CARTESIAN_POINT('',(-90.38756617173,-71.8390903293,3.));
#2848 = CARTESIAN_POINT('',(-90.38756617178,-72.15561214251,
    11.416618105748));
#2849 = CARTESIAN_POINT('',(-90.38756617166,-78.3528248079,
    27.966970651412));
#2850 = CARTESIAN_POINT('',(-89.4634957176,-72.27969605515,3.));
#2851 = CARTESIAN_POINT('',(-89.46349571767,-72.58740719465,
    11.241471925542));
#2852 = CARTESIAN_POINT('',(-89.46349571752,-78.69034837579,
    27.683754750079));
#2853 = CARTESIAN_POINT('',(-88.48174770434,-72.49999999997,3.));
#2854 = CARTESIAN_POINT('',(-88.48174770443,-72.80330578099,
    11.153898405366));
#2855 = CARTESIAN_POINT('',(-88.48174770424,-78.8591109885,
    27.542146103996));
#2856 = CARTESIAN_POINT('',(-87.50000000011,-72.49999999999,3.));
#2857 = CARTESIAN_POINT('',(-87.50000000021,-72.80330578102,
    11.153898405345));
#2858 = CARTESIAN_POINT('',(-87.5,-78.8591109885,27.542146103995));
#2859 = ADVANCED_FACE('',(#2860),#2941,.F.);
#2860 = FACE_BOUND('',#2861,.F.);
#2861 = EDGE_LOOP('',(#2862,#2863,#2864,#2876,#2886,#2914,#2924,#2935));
#2862 = ORIENTED_EDGE('',*,*,#2817,.F.);
#2863 = ORIENTED_EDGE('',*,*,#1435,.F.);
#2864 = ORIENTED_EDGE('',*,*,#2865,.T.);
#2865 = EDGE_CURVE('',#1428,#2866,#2868,.T.);
#2866 = VERTEX_POINT('',#2867);
#2867 = CARTESIAN_POINT('',(-75.512848,-75.71795778202,18.368574044221)
  );
#2868 = B_SPLINE_CURVE_WITH_KNOTS('',6,(#2869,#2870,#2871,#2872,#2873,
    #2874,#2875),.UNSPECIFIED.,.F.,.F.,(7,7),(0.,1.),
  .PIECEWISE_BEZIER_KNOTS.);
#2869 = CARTESIAN_POINT('',(-75.512848,-74.23520328085,13.188438652761)
  );
#2870 = CARTESIAN_POINT('',(-75.512848,-74.46231894265,14.065941024646)
  );
#2871 = CARTESIAN_POINT('',(-75.512848,-74.69987053489,14.940780159306)
  );
#2872 = CARTESIAN_POINT('',(-75.512848,-74.94657690094,15.813137227673)
  );
#2873 = CARTESIAN_POINT('',(-75.512848,-75.20148058523,16.683149384205)
  );
#2874 = CARTESIAN_POINT('',(-75.512848,-75.46380136224,17.550950618223)
  );
#2875 = CARTESIAN_POINT('',(-75.512848,-75.73290175885,18.416681511585)
  );
#2876 = ORIENTED_EDGE('',*,*,#2877,.T.);
#2877 = EDGE_CURVE('',#2866,#2878,#2880,.T.);
#2878 = VERTEX_POINT('',#2879);
#2879 = CARTESIAN_POINT('',(-75.599594,-75.71795778202,18.368574044221)
  );
#2880 = B_SPLINE_CURVE_WITH_KNOTS('',4,(#2881,#2882,#2883,#2884,#2885),
  .UNSPECIFIED.,.F.,.F.,(5,5),(0.,1.),.PIECEWISE_BEZIER_KNOTS.);
#2881 = CARTESIAN_POINT('',(-56.076061,-75.71795778202,18.368574044221)
  );
#2882 = CARTESIAN_POINT('',(-60.95694425,-75.71795778202,18.368574044221
    ));
#2883 = CARTESIAN_POINT('',(-65.8378275,-75.71795778202,18.368574044221)
  );
#2884 = CARTESIAN_POINT('',(-70.71871075,-75.71795778202,18.368574044221
    ));
#2885 = CARTESIAN_POINT('',(-75.599594,-75.71795778202,18.368574044221)
  );
#2886 = ORIENTED_EDGE('',*,*,#2887,.T.);
#2887 = EDGE_CURVE('',#2878,#2888,#2890,.T.);
#2888 = VERTEX_POINT('',#2889);
#2889 = CARTESIAN_POINT('',(-75.599594,-77.41936462953,23.528607585467)
  );
#2890 = B_SPLINE_CURVE_WITH_KNOTS('',8,(#2891,#2892,#2893,#2894,#2895,
    #2896,#2897,#2898,#2899,#2900,#2901,#2902,#2903,#2904,#2905,#2906,
    #2907,#2908,#2909,#2910,#2911,#2912,#2913),.UNSPECIFIED.,.F.,.F.,(9,
    7,7,9),(0.,0.824977992646,0.913494860557,1.),.UNSPECIFIED.);
#2891 = CARTESIAN_POINT('',(-75.599594,-75.71795778202,18.368574044221)
  );
#2892 = CARTESIAN_POINT('',(-75.599594,-75.88407137774,18.903667576783)
  );
#2893 = CARTESIAN_POINT('',(-75.599594,-76.05265850241,19.438002659944)
  );
#2894 = CARTESIAN_POINT('',(-75.599594,-76.22359034776,19.971604972158)
  );
#2895 = CARTESIAN_POINT('',(-75.599594,-76.39675036375,20.504498126582)
  );
#2896 = CARTESIAN_POINT('',(-75.599594,-76.57203287317,21.036704113973)
  );
#2897 = CARTESIAN_POINT('',(-75.599594,-76.7493416863,21.568243745591));
#2898 = CARTESIAN_POINT('',(-75.599594,-76.92858871549,22.09913709609));
#2899 = CARTESIAN_POINT('',(-75.599594,-77.12912431752,22.686299477168)
  );
#2900 = CARTESIAN_POINT('',(-75.599594,-77.14857742076,22.74318778854));
#2901 = CARTESIAN_POINT('',(-75.599594,-77.16805179903,22.800068903943)
  );
#2902 = CARTESIAN_POINT('',(-75.599594,-77.18754735274,22.856942846651)
  );
#2903 = CARTESIAN_POINT('',(-75.599594,-77.20706398317,22.913809639804)
  );
#2904 = CARTESIAN_POINT('',(-75.599594,-77.22660159251,22.970669306402)
  );
#2905 = CARTESIAN_POINT('',(-75.599594,-77.24616008383,23.027521869316)
  );
#2906 = CARTESIAN_POINT('',(-75.599594,-77.28487365887,23.139920902364)
  );
#2907 = CARTESIAN_POINT('',(-75.599594,-77.30402780642,23.195467686255)
  );
#2908 = CARTESIAN_POINT('',(-75.599594,-77.3232017288,23.251007755543));
#2909 = CARTESIAN_POINT('',(-75.599594,-77.3423952903,23.306541031974));
#2910 = CARTESIAN_POINT('',(-75.599594,-77.36160849134,23.362067722755)
  );
#2911 = CARTESIAN_POINT('',(-75.599594,-77.38084113569,23.417587622883)
  );
#2912 = CARTESIAN_POINT('',(-75.599594,-77.40009322528,23.473100931896)
  );
#2913 = CARTESIAN_POINT('',(-75.599594,-77.41936462953,23.528607585467)
  );
#2914 = ORIENTED_EDGE('',*,*,#2915,.F.);
#2915 = EDGE_CURVE('',#2916,#2888,#2918,.T.);
#2916 = VERTEX_POINT('',#2917);
#2917 = CARTESIAN_POINT('',(-75.494977,-77.41936462769,23.528607587011)
  );
#2918 = B_SPLINE_CURVE_WITH_KNOTS('',4,(#2919,#2920,#2921,#2922,#2923),
  .UNSPECIFIED.,.F.,.F.,(5,5),(0.,1.),.PIECEWISE_BEZIER_KNOTS.);
#2919 = CARTESIAN_POINT('',(-56.076061,-77.41936462953,23.528607585467)
  );
#2920 = CARTESIAN_POINT('',(-60.95694425,-77.41936462953,23.528607585467
    ));
#2921 = CARTESIAN_POINT('',(-65.8378275,-77.41936462953,23.528607585467)
  );
#2922 = CARTESIAN_POINT('',(-70.71871075,-77.41936462953,23.528607585467
    ));
#2923 = CARTESIAN_POINT('',(-75.599594,-77.41936462953,23.528607585467)
  );
#2924 = ORIENTED_EDGE('',*,*,#2925,.T.);
#2925 = EDGE_CURVE('',#2916,#2926,#2928,.T.);
#2926 = VERTEX_POINT('',#2927);
#2927 = CARTESIAN_POINT('',(-75.494977,-78.8591109885,27.542146103995));
#2928 = B_SPLINE_CURVE_WITH_KNOTS('',5,(#2929,#2930,#2931,#2932,#2933,
    #2934),.UNSPECIFIED.,.F.,.F.,(6,6),(0.,1.),
  .PIECEWISE_BEZIER_KNOTS.);
#2929 = CARTESIAN_POINT('',(-75.494977,-77.33834919761,23.294776403871)
  );
#2930 = CARTESIAN_POINT('',(-75.494977,-77.63317952598,24.147514068454)
  );
#2931 = CARTESIAN_POINT('',(-75.494977,-77.93306459471,24.998522406544)
  );
#2932 = CARTESIAN_POINT('',(-75.494977,-78.2375708513,25.847906720148));
#2933 = CARTESIAN_POINT('',(-75.494977,-78.54635123259,26.695754224714)
  );
#2934 = CARTESIAN_POINT('',(-75.494977,-78.8591109885,27.542146103995));
#2935 = ORIENTED_EDGE('',*,*,#2936,.F.);
#2936 = EDGE_CURVE('',#2818,#2926,#2937,.T.);
#2937 = LINE('',#2938,#2939);
#2938 = CARTESIAN_POINT('',(-87.5,-78.8591109885,27.542146103995));
#2939 = VECTOR('',#2940,1.);
#2940 = DIRECTION('',(1.,0.,0.));
#2941 = B_SPLINE_SURFACE_WITH_KNOTS('',8,2,(
    (#2942,#2943,#2944)
    ,(#2945,#2946,#2947)
    ,(#2948,#2949,#2950)
    ,(#2951,#2952,#2953)
    ,(#2954,#2955,#2956)
    ,(#2957,#2958,#2959)
    ,(#2960,#2961,#2962)
    ,(#2963,#2964,#2965)
    ,(#2966,#2967,#2968
  )),.UNSPECIFIED.,.F.,.F.,.F.,(9,9),(3,3),(2.,3.),(0.,1.),
  .PIECEWISE_BEZIER_KNOTS.);
#2942 = CARTESIAN_POINT('',(-87.50000000011,-72.49999999999,3.));
#2943 = CARTESIAN_POINT('',(-87.50000000021,-72.80330578102,
    11.153898405345));
#2944 = CARTESIAN_POINT('',(-87.5,-78.8591109885,27.542146103995));
#2945 = CARTESIAN_POINT('',(-65.62500000008,-72.49999999999,3.));
#2946 = CARTESIAN_POINT('',(-65.62500000015,-72.80330578102,
    11.153898405345));
#2947 = CARTESIAN_POINT('',(-65.625,-78.8591109885,27.542146103995));
#2948 = CARTESIAN_POINT('',(-43.75000000005,-72.49999999999,3.));
#2949 = CARTESIAN_POINT('',(-43.7500000001,-72.80330578102,
    11.153898405345));
#2950 = CARTESIAN_POINT('',(-43.75,-78.8591109885,27.542146103995));
#2951 = CARTESIAN_POINT('',(-21.87500000002,-72.49999999999,3.));
#2952 = CARTESIAN_POINT('',(-21.87500000005,-72.80330578102,
    11.153898405345));
#2953 = CARTESIAN_POINT('',(-21.875,-78.8591109885,27.542146103995));
#2954 = CARTESIAN_POINT('',(-4.4E-16,-72.49999999999,3.));
#2955 = CARTESIAN_POINT('',(-2.739E-14,-72.80330578102,11.153898405345)
  );
#2956 = CARTESIAN_POINT('',(0.,-78.8591109885,27.542146103995));
#2957 = CARTESIAN_POINT('',(21.875000000029,-72.49999999999,3.));
#2958 = CARTESIAN_POINT('',(21.875000000052,-72.80330578102,
    11.153898405345));
#2959 = CARTESIAN_POINT('',(21.875,-78.8591109885,27.542146103995));
#2960 = CARTESIAN_POINT('',(43.750000000057,-72.49999999999,3.));
#2961 = CARTESIAN_POINT('',(43.750000000105,-72.80330578102,
    11.153898405345));
#2962 = CARTESIAN_POINT('',(43.75,-78.8591109885,27.542146103995));
#2963 = CARTESIAN_POINT('',(65.625000000086,-72.49999999999,3.));
#2964 = CARTESIAN_POINT('',(65.625000000158,-72.80330578102,
    11.153898405345));
#2965 = CARTESIAN_POINT('',(65.625,-78.8591109885,27.542146103995));
#2966 = CARTESIAN_POINT('',(87.500000000114,-72.49999999999,3.));
#2967 = CARTESIAN_POINT('',(87.50000000021,-72.80330578102,
    11.153898405345));
#2968 = CARTESIAN_POINT('',(87.5,-78.8591109885,27.542146103995));
#2969 = ADVANCED_FACE('',(#2970),#2980,.T.);
#2970 = FACE_BOUND('',#2971,.T.);
#2971 = EDGE_LOOP('',(#2972,#2978,#2979));
#2972 = ORIENTED_EDGE('',*,*,#2973,.T.);
#2973 = EDGE_CURVE('',#2866,#1420,#2974,.T.);
#2974 = LINE('',#2975,#2976);
#2975 = CARTESIAN_POINT('',(-75.512848,-71.24830730888,13.041852035215)
  );
#2976 = VECTOR('',#2977,1.);
#2977 = DIRECTION('',(0.,0.642787609687,-0.766044443119));
#2978 = ORIENTED_EDGE('',*,*,#1427,.F.);
#2979 = ORIENTED_EDGE('',*,*,#2865,.T.);
#2980 = PLANE('',#2981);
#2981 = AXIS2_PLACEMENT_3D('',#2982,#2983,#2984);
#2982 = CARTESIAN_POINT('',(-75.512848,-72.92890999735,11.631658939164)
  );
#2983 = DIRECTION('',(-1.,0.,0.));
#2984 = DIRECTION('',(0.,0.766044443119,0.642787609687));
#2985 = ADVANCED_FACE('',(#2986),#2997,.T.);
#2986 = FACE_BOUND('',#2987,.T.);
#2987 = EDGE_LOOP('',(#2988,#2989,#2990,#2991));
#2988 = ORIENTED_EDGE('',*,*,#1419,.F.);
#2989 = ORIENTED_EDGE('',*,*,#2973,.F.);
#2990 = ORIENTED_EDGE('',*,*,#2877,.T.);
#2991 = ORIENTED_EDGE('',*,*,#2992,.F.);
#2992 = EDGE_CURVE('',#1412,#2878,#2993,.T.);
#2993 = LINE('',#2994,#2995);
#2994 = CARTESIAN_POINT('',(-75.599594,-71.24830730888,13.041852035215)
  );
#2995 = VECTOR('',#2996,1.);
#2996 = DIRECTION('',(0.,-0.642787609687,0.766044443119));
#2997 = PLANE('',#2998);
#2998 = AXIS2_PLACEMENT_3D('',#2999,#3000,#3001);
#2999 = CARTESIAN_POINT('',(-56.076061,-71.24830730888,13.041852035215)
  );
#3000 = DIRECTION('',(0.,-0.766044443119,-0.642787609687));
#3001 = DIRECTION('',(-1.,0.,0.));
#3002 = ADVANCED_FACE('',(#3003),#3022,.T.);
#3003 = FACE_BOUND('',#3004,.T.);
#3004 = EDGE_LOOP('',(#3005,#3006,#3007,#3008,#3016));
#3005 = ORIENTED_EDGE('',*,*,#1411,.F.);
#3006 = ORIENTED_EDGE('',*,*,#2992,.T.);
#3007 = ORIENTED_EDGE('',*,*,#2887,.T.);
#3008 = ORIENTED_EDGE('',*,*,#3009,.T.);
#3009 = EDGE_CURVE('',#2888,#3010,#3012,.T.);
#3010 = VERTEX_POINT('',#3011);
#3011 = CARTESIAN_POINT('',(-75.599594,-75.5369095098,25.108174982144));
#3012 = LINE('',#3013,#3014);
#3013 = CARTESIAN_POINT('',(-75.599594,-78.96175862511,22.234385352642)
  );
#3014 = VECTOR('',#3015,1.);
#3015 = DIRECTION('',(0.,0.766044443119,0.642787609687));
#3016 = ORIENTED_EDGE('',*,*,#3017,.F.);
#3017 = EDGE_CURVE('',#1404,#3010,#3018,.T.);
#3018 = LINE('',#3019,#3020);
#3019 = CARTESIAN_POINT('',(-75.599594,-67.82345819356,15.915641664716)
  );
#3020 = VECTOR('',#3021,1.);
#3021 = DIRECTION('',(0.,-0.642787609687,0.766044443119));
#3022 = PLANE('',#3023);
#3023 = AXIS2_PLACEMENT_3D('',#3024,#3025,#3026);
#3024 = CARTESIAN_POINT('',(-75.599594,-71.24830730888,13.041852035215)
  );
#3025 = DIRECTION('',(-1.,0.,0.));
#3026 = DIRECTION('',(0.,0.766044443119,0.642787609687));
#3027 = ADVANCED_FACE('',(#3028),#3046,.T.);
#3028 = FACE_BOUND('',#3029,.T.);
#3029 = EDGE_LOOP('',(#3030,#3031,#3032,#3040));
#3030 = ORIENTED_EDGE('',*,*,#1403,.F.);
#3031 = ORIENTED_EDGE('',*,*,#3017,.T.);
#3032 = ORIENTED_EDGE('',*,*,#3033,.T.);
#3033 = EDGE_CURVE('',#3010,#3034,#3036,.T.);
#3034 = VERTEX_POINT('',#3035);
#3035 = CARTESIAN_POINT('',(-75.494977,-75.5369095098,25.108174982144));
#3036 = LINE('',#3037,#3038);
#3037 = CARTESIAN_POINT('',(-75.599594,-75.5369095098,25.108174982144));
#3038 = VECTOR('',#3039,1.);
#3039 = DIRECTION('',(1.,0.,0.));
#3040 = ORIENTED_EDGE('',*,*,#3041,.F.);
#3041 = EDGE_CURVE('',#1396,#3034,#3042,.T.);
#3042 = LINE('',#3043,#3044);
#3043 = CARTESIAN_POINT('',(-75.494977,-72.96575907105,22.043997209668)
  );
#3044 = VECTOR('',#3045,1.);
#3045 = DIRECTION('',(0.,-0.642787609687,0.766044443119));
#3046 = PLANE('',#3047);
#3047 = AXIS2_PLACEMENT_3D('',#3048,#3049,#3050);
#3048 = CARTESIAN_POINT('',(-75.599594,-67.82345819356,15.915641664716)
  );
#3049 = DIRECTION('',(0.,0.766044443119,0.642787609687));
#3050 = DIRECTION('',(1.,0.,0.));
#3051 = ADVANCED_FACE('',(#3052),#3077,.F.);
#3052 = FACE_BOUND('',#3053,.F.);
#3053 = EDGE_LOOP('',(#3054,#3055,#3061,#3062,#3063,#3071));
#3054 = ORIENTED_EDGE('',*,*,#2925,.F.);
#3055 = ORIENTED_EDGE('',*,*,#3056,.F.);
#3056 = EDGE_CURVE('',#3034,#2916,#3057,.T.);
#3057 = LINE('',#3058,#3059);
#3058 = CARTESIAN_POINT('',(-75.494977,-77.36814813512,23.57158332704));
#3059 = VECTOR('',#3060,1.);
#3060 = DIRECTION('',(0.,-0.766044443119,-0.642787609687));
#3061 = ORIENTED_EDGE('',*,*,#3041,.F.);
#3062 = ORIENTED_EDGE('',*,*,#1395,.F.);
#3063 = ORIENTED_EDGE('',*,*,#3064,.F.);
#3064 = EDGE_CURVE('',#3065,#1388,#3067,.T.);
#3065 = VERTEX_POINT('',#3066);
#3066 = CARTESIAN_POINT('',(-75.494977,-76.22789042593,29.750002307596)
  );
#3067 = LINE('',#3068,#3069);
#3068 = CARTESIAN_POINT('',(-75.494977,-76.22789042593,29.750002307596)
  );
#3069 = VECTOR('',#3070,1.);
#3070 = DIRECTION('',(0.,0.642787609687,-0.766044443119));
#3071 = ORIENTED_EDGE('',*,*,#3072,.F.);
#3072 = EDGE_CURVE('',#2926,#3065,#3073,.T.);
#3073 = LINE('',#3074,#3075);
#3074 = CARTESIAN_POINT('',(-75.494977,-80.05811264152,26.536064259163)
  );
#3075 = VECTOR('',#3076,1.);
#3076 = DIRECTION('',(0.,0.766044443119,0.642787609687));
#3077 = PLANE('',#3078);
#3078 = AXIS2_PLACEMENT_3D('',#3079,#3080,#3081);
#3079 = CARTESIAN_POINT('',(-75.494977,-80.05811264152,26.536064259163)
  );
#3080 = DIRECTION('',(1.,0.,0.));
#3081 = DIRECTION('',(0.,0.766044443119,0.642787609687));
#3082 = ADVANCED_FACE('',(#3083),#3101,.F.);
#3083 = FACE_BOUND('',#3084,.F.);
#3084 = EDGE_LOOP('',(#3085,#3093,#3094,#3095));
#3085 = ORIENTED_EDGE('',*,*,#3086,.F.);
#3086 = EDGE_CURVE('',#3065,#3087,#3089,.T.);
#3087 = VERTEX_POINT('',#3088);
#3088 = CARTESIAN_POINT('',(-56.122032,-76.22789042593,29.750002307596)
  );
#3089 = LINE('',#3090,#3091);
#3090 = CARTESIAN_POINT('',(-75.494977,-76.22789042593,29.750002307596)
  );
#3091 = VECTOR('',#3092,1.);
#3092 = DIRECTION('',(1.,0.,0.));
#3093 = ORIENTED_EDGE('',*,*,#3064,.T.);
#3094 = ORIENTED_EDGE('',*,*,#1387,.F.);
#3095 = ORIENTED_EDGE('',*,*,#3096,.F.);
#3096 = EDGE_CURVE('',#3087,#1380,#3097,.T.);
#3097 = LINE('',#3098,#3099);
#3098 = CARTESIAN_POINT('',(-56.122032,-76.22789042593,29.750002307596)
  );
#3099 = VECTOR('',#3100,1.);
#3100 = DIRECTION('',(0.,0.642787609687,-0.766044443119));
#3101 = PLANE('',#3102);
#3102 = AXIS2_PLACEMENT_3D('',#3103,#3104,#3105);
#3103 = CARTESIAN_POINT('',(-75.494977,-76.22789042593,29.750002307596)
  );
#3104 = DIRECTION('',(0.,-0.766044443119,-0.642787609687));
#3105 = DIRECTION('',(1.,0.,0.));
#3106 = ADVANCED_FACE('',(#3107),#3144,.F.);
#3107 = FACE_BOUND('',#3108,.F.);
#3108 = EDGE_LOOP('',(#3109,#3117,#3118,#3119,#3127,#3135));
#3109 = ORIENTED_EDGE('',*,*,#3110,.F.);
#3110 = EDGE_CURVE('',#3087,#3111,#3113,.T.);
#3111 = VERTEX_POINT('',#3112);
#3112 = CARTESIAN_POINT('',(-56.122032,-78.8591109885,27.542146103995));
#3113 = LINE('',#3114,#3115);
#3114 = CARTESIAN_POINT('',(-56.122032,-76.22789042593,29.750002307596)
  );
#3115 = VECTOR('',#3116,1.);
#3116 = DIRECTION('',(0.,-0.766044443119,-0.642787609687));
#3117 = ORIENTED_EDGE('',*,*,#3096,.T.);
#3118 = ORIENTED_EDGE('',*,*,#1379,.F.);
#3119 = ORIENTED_EDGE('',*,*,#3120,.F.);
#3120 = EDGE_CURVE('',#3121,#1372,#3123,.T.);
#3121 = VERTEX_POINT('',#3122);
#3122 = CARTESIAN_POINT('',(-56.122032,-75.5369095098,25.108174982144));
#3123 = LINE('',#3124,#3125);
#3124 = CARTESIAN_POINT('',(-56.122032,-72.96575907105,22.043997209668)
  );
#3125 = VECTOR('',#3126,1.);
#3126 = DIRECTION('',(0.,0.642787609687,-0.766044443119));
#3127 = ORIENTED_EDGE('',*,*,#3128,.F.);
#3128 = EDGE_CURVE('',#3129,#3121,#3131,.T.);
#3129 = VERTEX_POINT('',#3130);
#3130 = CARTESIAN_POINT('',(-56.122032,-77.41936462769,23.528607587011)
  );
#3131 = LINE('',#3132,#3133);
#3132 = CARTESIAN_POINT('',(-56.122032,-75.45303702732,25.178552351257)
  );
#3133 = VECTOR('',#3134,1.);
#3134 = DIRECTION('',(0.,0.766044443119,0.642787609687));
#3135 = ORIENTED_EDGE('',*,*,#3136,.T.);
#3136 = EDGE_CURVE('',#3129,#3111,#3137,.T.);
#3137 = B_SPLINE_CURVE_WITH_KNOTS('',5,(#3138,#3139,#3140,#3141,#3142,
    #3143),.UNSPECIFIED.,.F.,.F.,(6,6),(0.,1.),
  .PIECEWISE_BEZIER_KNOTS.);
#3138 = CARTESIAN_POINT('',(-56.122032,-77.33834919761,23.294776403871)
  );
#3139 = CARTESIAN_POINT('',(-56.122032,-77.63317952598,24.147514068454)
  );
#3140 = CARTESIAN_POINT('',(-56.122032,-77.93306459471,24.998522406544)
  );
#3141 = CARTESIAN_POINT('',(-56.122032,-78.2375708513,25.847906720148));
#3142 = CARTESIAN_POINT('',(-56.122032,-78.54635123259,26.695754224714)
  );
#3143 = CARTESIAN_POINT('',(-56.122032,-78.8591109885,27.542146103995));
#3144 = PLANE('',#3145);
#3145 = AXIS2_PLACEMENT_3D('',#3146,#3147,#3148);
#3146 = CARTESIAN_POINT('',(-56.122032,-76.22789042593,29.750002307596)
  );
#3147 = DIRECTION('',(-1.,0.,0.));
#3148 = DIRECTION('',(-0.,-0.766044443119,-0.642787609687));
#3149 = ADVANCED_FACE('',(#3150),#3168,.T.);
#3150 = FACE_BOUND('',#3151,.T.);
#3151 = EDGE_LOOP('',(#3152,#3153,#3154,#3162));
#3152 = ORIENTED_EDGE('',*,*,#1371,.F.);
#3153 = ORIENTED_EDGE('',*,*,#3120,.F.);
#3154 = ORIENTED_EDGE('',*,*,#3155,.T.);
#3155 = EDGE_CURVE('',#3121,#3156,#3158,.T.);
#3156 = VERTEX_POINT('',#3157);
#3157 = CARTESIAN_POINT('',(-56.076061,-75.5369095098,25.108174982144));
#3158 = LINE('',#3159,#3160);
#3159 = CARTESIAN_POINT('',(-75.599594,-75.5369095098,25.108174982144));
#3160 = VECTOR('',#3161,1.);
#3161 = DIRECTION('',(1.,0.,0.));
#3162 = ORIENTED_EDGE('',*,*,#3163,.F.);
#3163 = EDGE_CURVE('',#1364,#3156,#3164,.T.);
#3164 = LINE('',#3165,#3166);
#3165 = CARTESIAN_POINT('',(-56.076061,-67.82345819356,15.915641664716)
  );
#3166 = VECTOR('',#3167,1.);
#3167 = DIRECTION('',(0.,-0.642787609687,0.766044443119));
#3168 = PLANE('',#3169);
#3169 = AXIS2_PLACEMENT_3D('',#3170,#3171,#3172);
#3170 = CARTESIAN_POINT('',(-75.599594,-67.82345819356,15.915641664716)
  );
#3171 = DIRECTION('',(0.,0.766044443119,0.642787609687));
#3172 = DIRECTION('',(1.,0.,0.));
#3173 = ADVANCED_FACE('',(#3174),#3220,.T.);
#3174 = FACE_BOUND('',#3175,.T.);
#3175 = EDGE_LOOP('',(#3176,#3177,#3178,#3186,#3214));
#3176 = ORIENTED_EDGE('',*,*,#1363,.F.);
#3177 = ORIENTED_EDGE('',*,*,#3163,.T.);
#3178 = ORIENTED_EDGE('',*,*,#3179,.T.);
#3179 = EDGE_CURVE('',#3156,#3180,#3182,.T.);
#3180 = VERTEX_POINT('',#3181);
#3181 = CARTESIAN_POINT('',(-56.076061,-77.41936462953,23.528607585467)
  );
#3182 = LINE('',#3183,#3184);
#3183 = CARTESIAN_POINT('',(-56.076061,-75.5369095098,25.108174982144));
#3184 = VECTOR('',#3185,1.);
#3185 = DIRECTION('',(0.,-0.766044443119,-0.642787609687));
#3186 = ORIENTED_EDGE('',*,*,#3187,.F.);
#3187 = EDGE_CURVE('',#3188,#3180,#3190,.T.);
#3188 = VERTEX_POINT('',#3189);
#3189 = CARTESIAN_POINT('',(-56.076061,-75.71795778202,18.368574044221)
  );
#3190 = B_SPLINE_CURVE_WITH_KNOTS('',8,(#3191,#3192,#3193,#3194,#3195,
    #3196,#3197,#3198,#3199,#3200,#3201,#3202,#3203,#3204,#3205,#3206,
    #3207,#3208,#3209,#3210,#3211,#3212,#3213),.UNSPECIFIED.,.F.,.F.,(9,
    7,7,9),(0.,0.824977992645,0.913494860557,1.),.UNSPECIFIED.);
#3191 = CARTESIAN_POINT('',(-56.076061,-75.71795778202,18.368574044221)
  );
#3192 = CARTESIAN_POINT('',(-56.076061,-75.88407137774,18.903667576783)
  );
#3193 = CARTESIAN_POINT('',(-56.076061,-76.05265850241,19.438002659944)
  );
#3194 = CARTESIAN_POINT('',(-56.076061,-76.22359034776,19.971604972158)
  );
#3195 = CARTESIAN_POINT('',(-56.076061,-76.39675036375,20.504498126582)
  );
#3196 = CARTESIAN_POINT('',(-56.076061,-76.57203287317,21.036704113973)
  );
#3197 = CARTESIAN_POINT('',(-56.076061,-76.7493416863,21.568243745591));
#3198 = CARTESIAN_POINT('',(-56.076061,-76.92858871549,22.09913709609));
#3199 = CARTESIAN_POINT('',(-56.076061,-77.12912431752,22.686299477168)
  );
#3200 = CARTESIAN_POINT('',(-56.076061,-77.14857742076,22.74318778854));
#3201 = CARTESIAN_POINT('',(-56.076061,-77.16805179903,22.800068903943)
  );
#3202 = CARTESIAN_POINT('',(-56.076061,-77.18754735274,22.856942846651)
  );
#3203 = CARTESIAN_POINT('',(-56.076061,-77.20706398317,22.913809639804)
  );
#3204 = CARTESIAN_POINT('',(-56.076061,-77.22660159251,22.970669306402)
  );
#3205 = CARTESIAN_POINT('',(-56.076061,-77.24616008383,23.027521869316)
  );
#3206 = CARTESIAN_POINT('',(-56.076061,-77.28487365887,23.139920902364)
  );
#3207 = CARTESIAN_POINT('',(-56.076061,-77.30402780642,23.195467686255)
  );
#3208 = CARTESIAN_POINT('',(-56.076061,-77.3232017288,23.251007755544));
#3209 = CARTESIAN_POINT('',(-56.076061,-77.3423952903,23.306541031973));
#3210 = CARTESIAN_POINT('',(-56.076061,-77.36160849134,23.362067722756)
  );
#3211 = CARTESIAN_POINT('',(-56.076061,-77.38084113569,23.417587622882)
  );
#3212 = CARTESIAN_POINT('',(-56.076061,-77.40009322528,23.473100931897)
  );
#3213 = CARTESIAN_POINT('',(-56.076061,-77.41936462953,23.528607585467)
  );
#3214 = ORIENTED_EDGE('',*,*,#3215,.F.);
#3215 = EDGE_CURVE('',#1356,#3188,#3216,.T.);
#3216 = LINE('',#3217,#3218);
#3217 = CARTESIAN_POINT('',(-56.076061,-71.24830730888,13.041852035215)
  );
#3218 = VECTOR('',#3219,1.);
#3219 = DIRECTION('',(0.,-0.642787609687,0.766044443119));
#3220 = PLANE('',#3221);
#3221 = AXIS2_PLACEMENT_3D('',#3222,#3223,#3224);
#3222 = CARTESIAN_POINT('',(-56.076061,-67.82345819356,15.915641664716)
  );
#3223 = DIRECTION('',(1.,0.,0.));
#3224 = DIRECTION('',(0.,-0.766044443119,-0.642787609687));
#3225 = ADVANCED_FACE('',(#3226),#3246,.T.);
#3226 = FACE_BOUND('',#3227,.T.);
#3227 = EDGE_LOOP('',(#3228,#3229,#3230,#3240));
#3228 = ORIENTED_EDGE('',*,*,#1355,.F.);
#3229 = ORIENTED_EDGE('',*,*,#3215,.T.);
#3230 = ORIENTED_EDGE('',*,*,#3231,.T.);
#3231 = EDGE_CURVE('',#3188,#3232,#3234,.T.);
#3232 = VERTEX_POINT('',#3233);
#3233 = CARTESIAN_POINT('',(-56.081005,-75.71795778202,18.368574044221)
  );
#3234 = B_SPLINE_CURVE_WITH_KNOTS('',4,(#3235,#3236,#3237,#3238,#3239),
  .UNSPECIFIED.,.F.,.F.,(5,5),(0.,1.),.PIECEWISE_BEZIER_KNOTS.);
#3235 = CARTESIAN_POINT('',(-56.076061,-75.71795778202,18.368574044221)
  );
#3236 = CARTESIAN_POINT('',(-60.95694425,-75.71795778202,18.368574044221
    ));
#3237 = CARTESIAN_POINT('',(-65.8378275,-75.71795778202,18.368574044221)
  );
#3238 = CARTESIAN_POINT('',(-70.71871075,-75.71795778202,18.368574044221
    ));
#3239 = CARTESIAN_POINT('',(-75.599594,-75.71795778202,18.368574044221)
  );
#3240 = ORIENTED_EDGE('',*,*,#3241,.F.);
#3241 = EDGE_CURVE('',#1348,#3232,#3242,.T.);
#3242 = LINE('',#3243,#3244);
#3243 = CARTESIAN_POINT('',(-56.081005,-71.24830730888,13.041852035215)
  );
#3244 = VECTOR('',#3245,1.);
#3245 = DIRECTION('',(0.,-0.642787609687,0.766044443119));
#3246 = PLANE('',#3247);
#3247 = AXIS2_PLACEMENT_3D('',#3248,#3249,#3250);
#3248 = CARTESIAN_POINT('',(-56.076061,-71.24830730888,13.041852035215)
  );
#3249 = DIRECTION('',(0.,-0.766044443119,-0.642787609687));
#3250 = DIRECTION('',(-1.,0.,0.));
#3251 = ADVANCED_FACE('',(#3252),#3266,.T.);
#3252 = FACE_BOUND('',#3253,.T.);
#3253 = EDGE_LOOP('',(#3254,#3255,#3256));
#3254 = ORIENTED_EDGE('',*,*,#1347,.F.);
#3255 = ORIENTED_EDGE('',*,*,#3241,.T.);
#3256 = ORIENTED_EDGE('',*,*,#3257,.F.);
#3257 = EDGE_CURVE('',#1338,#3232,#3258,.T.);
#3258 = B_SPLINE_CURVE_WITH_KNOTS('',6,(#3259,#3260,#3261,#3262,#3263,
    #3264,#3265),.UNSPECIFIED.,.F.,.F.,(7,7),(0.,1.),
  .PIECEWISE_BEZIER_KNOTS.);
#3259 = CARTESIAN_POINT('',(-56.081005,-74.23520328085,13.188438652761)
  );
#3260 = CARTESIAN_POINT('',(-56.081005,-74.46231894265,14.065941024646)
  );
#3261 = CARTESIAN_POINT('',(-56.081005,-74.69987053489,14.940780159306)
  );
#3262 = CARTESIAN_POINT('',(-56.081005,-74.94657690094,15.813137227672)
  );
#3263 = CARTESIAN_POINT('',(-56.081005,-75.20148058523,16.683149384205)
  );
#3264 = CARTESIAN_POINT('',(-56.081005,-75.46380136224,17.550950618223)
  );
#3265 = CARTESIAN_POINT('',(-56.081005,-75.73290175885,18.416681511585)
  );
#3266 = PLANE('',#3267);
#3267 = AXIS2_PLACEMENT_3D('',#3268,#3269,#3270);
#3268 = CARTESIAN_POINT('',(-56.081005,-69.37128622892,14.616859731115)
  );
#3269 = DIRECTION('',(1.,0.,0.));
#3270 = DIRECTION('',(0.,-0.766044443119,-0.642787609687));
#3271 = ADVANCED_FACE('',(#3272),#3364,.F.);
#3272 = FACE_BOUND('',#3273,.F.);
#3273 = EDGE_LOOP('',(#3274,#3275,#3276,#3288,#3298,#3326,#3336,#3347,
    #3353,#3354,#3362,#3363));
#3274 = ORIENTED_EDGE('',*,*,#3257,.F.);
#3275 = ORIENTED_EDGE('',*,*,#1337,.F.);
#3276 = ORIENTED_EDGE('',*,*,#3277,.T.);
#3277 = EDGE_CURVE('',#1330,#3278,#3280,.T.);
#3278 = VERTEX_POINT('',#3279);
#3279 = CARTESIAN_POINT('',(56.081005,-75.71795778202,18.368574044221));
#3280 = B_SPLINE_CURVE_WITH_KNOTS('',6,(#3281,#3282,#3283,#3284,#3285,
    #3286,#3287),.UNSPECIFIED.,.F.,.F.,(7,7),(0.,1.),
  .PIECEWISE_BEZIER_KNOTS.);
#3281 = CARTESIAN_POINT('',(56.081005,-74.23520328085,13.188438652761));
#3282 = CARTESIAN_POINT('',(56.081005,-74.46231894265,14.065941024646));
#3283 = CARTESIAN_POINT('',(56.081005,-74.69987053489,14.940780159306));
#3284 = CARTESIAN_POINT('',(56.081005,-74.94657690094,15.813137227672));
#3285 = CARTESIAN_POINT('',(56.081005,-75.20148058523,16.683149384205));
#3286 = CARTESIAN_POINT('',(56.081005,-75.46380136224,17.550950618223));
#3287 = CARTESIAN_POINT('',(56.081005,-75.73290175885,18.416681511585));
#3288 = ORIENTED_EDGE('',*,*,#3289,.T.);
#3289 = EDGE_CURVE('',#3278,#3290,#3292,.T.);
#3290 = VERTEX_POINT('',#3291);
#3291 = CARTESIAN_POINT('',(56.076061,-75.71795778202,18.368574044221));
#3292 = B_SPLINE_CURVE_WITH_KNOTS('',4,(#3293,#3294,#3295,#3296,#3297),
  .UNSPECIFIED.,.F.,.F.,(5,5),(0.,1.),.PIECEWISE_BEZIER_KNOTS.);
#3293 = CARTESIAN_POINT('',(75.599594,-75.71795778202,18.368574044221));
#3294 = CARTESIAN_POINT('',(70.71871075,-75.71795778202,18.368574044221)
  );
#3295 = CARTESIAN_POINT('',(65.8378275,-75.71795778202,18.368574044221)
  );
#3296 = CARTESIAN_POINT('',(60.95694425,-75.71795778202,18.368574044221)
  );
#3297 = CARTESIAN_POINT('',(56.076061,-75.71795778202,18.368574044221));
#3298 = ORIENTED_EDGE('',*,*,#3299,.T.);
#3299 = EDGE_CURVE('',#3290,#3300,#3302,.T.);
#3300 = VERTEX_POINT('',#3301);
#3301 = CARTESIAN_POINT('',(56.076061,-77.41936462953,23.528607585467));
#3302 = B_SPLINE_CURVE_WITH_KNOTS('',8,(#3303,#3304,#3305,#3306,#3307,
    #3308,#3309,#3310,#3311,#3312,#3313,#3314,#3315,#3316,#3317,#3318,
    #3319,#3320,#3321,#3322,#3323,#3324,#3325),.UNSPECIFIED.,.F.,.F.,(9,
    7,7,9),(0.,0.824977992645,0.913494860557,1.),.UNSPECIFIED.);
#3303 = CARTESIAN_POINT('',(56.076061,-75.71795778202,18.368574044221));
#3304 = CARTESIAN_POINT('',(56.076061,-75.88407137774,18.903667576783));
#3305 = CARTESIAN_POINT('',(56.076061,-76.05265850241,19.438002659944));
#3306 = CARTESIAN_POINT('',(56.076061,-76.22359034776,19.971604972158));
#3307 = CARTESIAN_POINT('',(56.076061,-76.39675036375,20.504498126582));
#3308 = CARTESIAN_POINT('',(56.076061,-76.57203287317,21.036704113973));
#3309 = CARTESIAN_POINT('',(56.076061,-76.7493416863,21.568243745591));
#3310 = CARTESIAN_POINT('',(56.076061,-76.92858871549,22.09913709609));
#3311 = CARTESIAN_POINT('',(56.076061,-77.12912431752,22.686299477168));
#3312 = CARTESIAN_POINT('',(56.076061,-77.14857742076,22.74318778854));
#3313 = CARTESIAN_POINT('',(56.076061,-77.16805179903,22.800068903943));
#3314 = CARTESIAN_POINT('',(56.076061,-77.18754735274,22.856942846651));
#3315 = CARTESIAN_POINT('',(56.076061,-77.20706398317,22.913809639804));
#3316 = CARTESIAN_POINT('',(56.076061,-77.22660159251,22.970669306402));
#3317 = CARTESIAN_POINT('',(56.076061,-77.24616008383,23.027521869316));
#3318 = CARTESIAN_POINT('',(56.076061,-77.28487365887,23.139920902364));
#3319 = CARTESIAN_POINT('',(56.076061,-77.30402780642,23.195467686254));
#3320 = CARTESIAN_POINT('',(56.076061,-77.3232017288,23.251007755545));
#3321 = CARTESIAN_POINT('',(56.076061,-77.3423952903,23.306541031971));
#3322 = CARTESIAN_POINT('',(56.076061,-77.36160849134,23.362067722758));
#3323 = CARTESIAN_POINT('',(56.076061,-77.38084113569,23.417587622882));
#3324 = CARTESIAN_POINT('',(56.076061,-77.40009322528,23.473100931897));
#3325 = CARTESIAN_POINT('',(56.076061,-77.41936462953,23.528607585467));
#3326 = ORIENTED_EDGE('',*,*,#3327,.F.);
#3327 = EDGE_CURVE('',#3328,#3300,#3330,.T.);
#3328 = VERTEX_POINT('',#3329);
#3329 = CARTESIAN_POINT('',(56.122032,-77.41936462769,23.528607587011));
#3330 = B_SPLINE_CURVE_WITH_KNOTS('',4,(#3331,#3332,#3333,#3334,#3335),
  .UNSPECIFIED.,.F.,.F.,(5,5),(0.,1.),.PIECEWISE_BEZIER_KNOTS.);
#3331 = CARTESIAN_POINT('',(75.599594,-77.41936462953,23.528607585467));
#3332 = CARTESIAN_POINT('',(70.71871075,-77.41936462953,23.528607585467)
  );
#3333 = CARTESIAN_POINT('',(65.8378275,-77.41936462953,23.528607585467)
  );
#3334 = CARTESIAN_POINT('',(60.95694425,-77.41936462953,23.528607585467)
  );
#3335 = CARTESIAN_POINT('',(56.076061,-77.41936462953,23.528607585467));
#3336 = ORIENTED_EDGE('',*,*,#3337,.T.);
#3337 = EDGE_CURVE('',#3328,#3338,#3340,.T.);
#3338 = VERTEX_POINT('',#3339);
#3339 = CARTESIAN_POINT('',(56.122032,-78.8591109885,27.542146103995));
#3340 = B_SPLINE_CURVE_WITH_KNOTS('',5,(#3341,#3342,#3343,#3344,#3345,
    #3346),.UNSPECIFIED.,.F.,.F.,(6,6),(0.,1.),
  .PIECEWISE_BEZIER_KNOTS.);
#3341 = CARTESIAN_POINT('',(56.122032,-77.33834919761,23.294776403871));
#3342 = CARTESIAN_POINT('',(56.122032,-77.63317952598,24.147514068454));
#3343 = CARTESIAN_POINT('',(56.122032,-77.93306459471,24.998522406544));
#3344 = CARTESIAN_POINT('',(56.122032,-78.2375708513,25.847906720148));
#3345 = CARTESIAN_POINT('',(56.122032,-78.54635123259,26.695754224714));
#3346 = CARTESIAN_POINT('',(56.122032,-78.8591109885,27.542146103995));
#3347 = ORIENTED_EDGE('',*,*,#3348,.F.);
#3348 = EDGE_CURVE('',#3111,#3338,#3349,.T.);
#3349 = LINE('',#3350,#3351);
#3350 = CARTESIAN_POINT('',(-87.5,-78.8591109885,27.542146103995));
#3351 = VECTOR('',#3352,1.);
#3352 = DIRECTION('',(1.,0.,0.));
#3353 = ORIENTED_EDGE('',*,*,#3136,.F.);
#3354 = ORIENTED_EDGE('',*,*,#3355,.F.);
#3355 = EDGE_CURVE('',#3180,#3129,#3356,.T.);
#3356 = B_SPLINE_CURVE_WITH_KNOTS('',4,(#3357,#3358,#3359,#3360,#3361),
  .UNSPECIFIED.,.F.,.F.,(5,5),(0.,1.),.PIECEWISE_BEZIER_KNOTS.);
#3357 = CARTESIAN_POINT('',(-56.076061,-77.41936462953,23.528607585467)
  );
#3358 = CARTESIAN_POINT('',(-60.95694425,-77.41936462953,23.528607585467
    ));
#3359 = CARTESIAN_POINT('',(-65.8378275,-77.41936462953,23.528607585467)
  );
#3360 = CARTESIAN_POINT('',(-70.71871075,-77.41936462953,23.528607585467
    ));
#3361 = CARTESIAN_POINT('',(-75.599594,-77.41936462953,23.528607585467)
  );
#3362 = ORIENTED_EDGE('',*,*,#3187,.F.);
#3363 = ORIENTED_EDGE('',*,*,#3231,.T.);
#3364 = B_SPLINE_SURFACE_WITH_KNOTS('',8,2,(
    (#3365,#3366,#3367)
    ,(#3368,#3369,#3370)
    ,(#3371,#3372,#3373)
    ,(#3374,#3375,#3376)
    ,(#3377,#3378,#3379)
    ,(#3380,#3381,#3382)
    ,(#3383,#3384,#3385)
    ,(#3386,#3387,#3388)
    ,(#3389,#3390,#3391
  )),.UNSPECIFIED.,.F.,.F.,.F.,(9,9),(3,3),(2.,3.),(0.,1.),
  .PIECEWISE_BEZIER_KNOTS.);
#3365 = CARTESIAN_POINT('',(-87.50000000011,-72.49999999999,3.));
#3366 = CARTESIAN_POINT('',(-87.50000000021,-72.80330578102,
    11.153898405345));
#3367 = CARTESIAN_POINT('',(-87.5,-78.8591109885,27.542146103995));
#3368 = CARTESIAN_POINT('',(-65.62500000008,-72.49999999999,3.));
#3369 = CARTESIAN_POINT('',(-65.62500000015,-72.80330578102,
    11.153898405345));
#3370 = CARTESIAN_POINT('',(-65.625,-78.8591109885,27.542146103995));
#3371 = CARTESIAN_POINT('',(-43.75000000005,-72.49999999999,3.));
#3372 = CARTESIAN_POINT('',(-43.7500000001,-72.80330578102,
    11.153898405345));
#3373 = CARTESIAN_POINT('',(-43.75,-78.8591109885,27.542146103995));
#3374 = CARTESIAN_POINT('',(-21.87500000002,-72.49999999999,3.));
#3375 = CARTESIAN_POINT('',(-21.87500000005,-72.80330578102,
    11.153898405345));
#3376 = CARTESIAN_POINT('',(-21.875,-78.8591109885,27.542146103995));
#3377 = CARTESIAN_POINT('',(-4.4E-16,-72.49999999999,3.));
#3378 = CARTESIAN_POINT('',(-2.739E-14,-72.80330578102,11.153898405345)
  );
#3379 = CARTESIAN_POINT('',(0.,-78.8591109885,27.542146103995));
#3380 = CARTESIAN_POINT('',(21.875000000029,-72.49999999999,3.));
#3381 = CARTESIAN_POINT('',(21.875000000052,-72.80330578102,
    11.153898405345));
#3382 = CARTESIAN_POINT('',(21.875,-78.8591109885,27.542146103995));
#3383 = CARTESIAN_POINT('',(43.750000000057,-72.49999999999,3.));
#3384 = CARTESIAN_POINT('',(43.750000000105,-72.80330578102,
    11.153898405345));
#3385 = CARTESIAN_POINT('',(43.75,-78.8591109885,27.542146103995));
#3386 = CARTESIAN_POINT('',(65.625000000086,-72.49999999999,3.));
#3387 = CARTESIAN_POINT('',(65.625000000158,-72.80330578102,
    11.153898405345));
#3388 = CARTESIAN_POINT('',(65.625,-78.8591109885,27.542146103995));
#3389 = CARTESIAN_POINT('',(87.500000000114,-72.49999999999,3.));
#3390 = CARTESIAN_POINT('',(87.50000000021,-72.80330578102,
    11.153898405345));
#3391 = CARTESIAN_POINT('',(87.5,-78.8591109885,27.542146103995));
#3392 = ADVANCED_FACE('',(#3393),#3403,.T.);
#3393 = FACE_BOUND('',#3394,.T.);
#3394 = EDGE_LOOP('',(#3395,#3401,#3402));
#3395 = ORIENTED_EDGE('',*,*,#3396,.T.);
#3396 = EDGE_CURVE('',#3278,#1322,#3397,.T.);
#3397 = LINE('',#3398,#3399);
#3398 = CARTESIAN_POINT('',(56.081005,-71.24830730888,13.041852035215));
#3399 = VECTOR('',#3400,1.);
#3400 = DIRECTION('',(0.,0.642787609687,-0.766044443119));
#3401 = ORIENTED_EDGE('',*,*,#1329,.F.);
#3402 = ORIENTED_EDGE('',*,*,#3277,.T.);
#3403 = PLANE('',#3404);
#3404 = AXIS2_PLACEMENT_3D('',#3405,#3406,#3407);
#3405 = CARTESIAN_POINT('',(56.081005,-72.92890999735,11.631658939164));
#3406 = DIRECTION('',(-1.,0.,0.));
#3407 = DIRECTION('',(0.,0.766044443119,0.642787609687));
#3408 = ADVANCED_FACE('',(#3409),#3420,.T.);
#3409 = FACE_BOUND('',#3410,.T.);
#3410 = EDGE_LOOP('',(#3411,#3412,#3413,#3414));
#3411 = ORIENTED_EDGE('',*,*,#1321,.F.);
#3412 = ORIENTED_EDGE('',*,*,#3396,.F.);
#3413 = ORIENTED_EDGE('',*,*,#3289,.T.);
#3414 = ORIENTED_EDGE('',*,*,#3415,.F.);
#3415 = EDGE_CURVE('',#1314,#3290,#3416,.T.);
#3416 = LINE('',#3417,#3418);
#3417 = CARTESIAN_POINT('',(56.076061,-71.24830730888,13.041852035215));
#3418 = VECTOR('',#3419,1.);
#3419 = DIRECTION('',(0.,-0.642787609687,0.766044443119));
#3420 = PLANE('',#3421);
#3421 = AXIS2_PLACEMENT_3D('',#3422,#3423,#3424);
#3422 = CARTESIAN_POINT('',(75.599594,-71.24830730888,13.041852035215));
#3423 = DIRECTION('',(0.,-0.766044443119,-0.642787609687));
#3424 = DIRECTION('',(-1.,0.,0.));
#3425 = ADVANCED_FACE('',(#3426),#3445,.T.);
#3426 = FACE_BOUND('',#3427,.T.);
#3427 = EDGE_LOOP('',(#3428,#3429,#3430,#3431,#3439));
#3428 = ORIENTED_EDGE('',*,*,#1313,.F.);
#3429 = ORIENTED_EDGE('',*,*,#3415,.T.);
#3430 = ORIENTED_EDGE('',*,*,#3299,.T.);
#3431 = ORIENTED_EDGE('',*,*,#3432,.T.);
#3432 = EDGE_CURVE('',#3300,#3433,#3435,.T.);
#3433 = VERTEX_POINT('',#3434);
#3434 = CARTESIAN_POINT('',(56.076061,-75.5369095098,25.108174982144));
#3435 = LINE('',#3436,#3437);
#3436 = CARTESIAN_POINT('',(56.076061,-78.96175862511,22.234385352642));
#3437 = VECTOR('',#3438,1.);
#3438 = DIRECTION('',(0.,0.766044443119,0.642787609687));
#3439 = ORIENTED_EDGE('',*,*,#3440,.F.);
#3440 = EDGE_CURVE('',#1306,#3433,#3441,.T.);
#3441 = LINE('',#3442,#3443);
#3442 = CARTESIAN_POINT('',(56.076061,-67.82345819356,15.915641664716));
#3443 = VECTOR('',#3444,1.);
#3444 = DIRECTION('',(0.,-0.642787609687,0.766044443119));
#3445 = PLANE('',#3446);
#3446 = AXIS2_PLACEMENT_3D('',#3447,#3448,#3449);
#3447 = CARTESIAN_POINT('',(56.076061,-71.24830730888,13.041852035215));
#3448 = DIRECTION('',(-1.,0.,0.));
#3449 = DIRECTION('',(0.,0.766044443119,0.642787609687));
#3450 = ADVANCED_FACE('',(#3451),#3469,.T.);
#3451 = FACE_BOUND('',#3452,.T.);
#3452 = EDGE_LOOP('',(#3453,#3454,#3455,#3463));
#3453 = ORIENTED_EDGE('',*,*,#1305,.F.);
#3454 = ORIENTED_EDGE('',*,*,#3440,.T.);
#3455 = ORIENTED_EDGE('',*,*,#3456,.T.);
#3456 = EDGE_CURVE('',#3433,#3457,#3459,.T.);
#3457 = VERTEX_POINT('',#3458);
#3458 = CARTESIAN_POINT('',(56.122032,-75.5369095098,25.108174982144));
#3459 = LINE('',#3460,#3461);
#3460 = CARTESIAN_POINT('',(56.076061,-75.5369095098,25.108174982144));
#3461 = VECTOR('',#3462,1.);
#3462 = DIRECTION('',(1.,0.,0.));
#3463 = ORIENTED_EDGE('',*,*,#3464,.F.);
#3464 = EDGE_CURVE('',#1298,#3457,#3465,.T.);
#3465 = LINE('',#3466,#3467);
#3466 = CARTESIAN_POINT('',(56.122032,-72.96575907105,22.043997209668));
#3467 = VECTOR('',#3468,1.);
#3468 = DIRECTION('',(0.,-0.642787609687,0.766044443119));
#3469 = PLANE('',#3470);
#3470 = AXIS2_PLACEMENT_3D('',#3471,#3472,#3473);
#3471 = CARTESIAN_POINT('',(56.076061,-67.82345819356,15.915641664716));
#3472 = DIRECTION('',(0.,0.766044443119,0.642787609687));
#3473 = DIRECTION('',(1.,0.,0.));
#3474 = ADVANCED_FACE('',(#3475),#3500,.F.);
#3475 = FACE_BOUND('',#3476,.F.);
#3476 = EDGE_LOOP('',(#3477,#3478,#3484,#3485,#3486,#3494));
#3477 = ORIENTED_EDGE('',*,*,#3337,.F.);
#3478 = ORIENTED_EDGE('',*,*,#3479,.F.);
#3479 = EDGE_CURVE('',#3457,#3328,#3480,.T.);
#3480 = LINE('',#3481,#3482);
#3481 = CARTESIAN_POINT('',(56.122032,-77.36814813512,23.57158332704));
#3482 = VECTOR('',#3483,1.);
#3483 = DIRECTION('',(0.,-0.766044443119,-0.642787609687));
#3484 = ORIENTED_EDGE('',*,*,#3464,.F.);
#3485 = ORIENTED_EDGE('',*,*,#1297,.F.);
#3486 = ORIENTED_EDGE('',*,*,#3487,.F.);
#3487 = EDGE_CURVE('',#3488,#1290,#3490,.T.);
#3488 = VERTEX_POINT('',#3489);
#3489 = CARTESIAN_POINT('',(56.122032,-76.22789042593,29.750002307596));
#3490 = LINE('',#3491,#3492);
#3491 = CARTESIAN_POINT('',(56.122032,-76.22789042593,29.750002307596));
#3492 = VECTOR('',#3493,1.);
#3493 = DIRECTION('',(0.,0.642787609687,-0.766044443119));
#3494 = ORIENTED_EDGE('',*,*,#3495,.F.);
#3495 = EDGE_CURVE('',#3338,#3488,#3496,.T.);
#3496 = LINE('',#3497,#3498);
#3497 = CARTESIAN_POINT('',(56.122032,-80.05811264152,26.536064259163));
#3498 = VECTOR('',#3499,1.);
#3499 = DIRECTION('',(0.,0.766044443119,0.642787609687));
#3500 = PLANE('',#3501);
#3501 = AXIS2_PLACEMENT_3D('',#3502,#3503,#3504);
#3502 = CARTESIAN_POINT('',(56.122032,-80.05811264152,26.536064259163));
#3503 = DIRECTION('',(1.,0.,0.));
#3504 = DIRECTION('',(0.,0.766044443119,0.642787609687));
#3505 = ADVANCED_FACE('',(#3506),#3524,.F.);
#3506 = FACE_BOUND('',#3507,.F.);
#3507 = EDGE_LOOP('',(#3508,#3516,#3517,#3518));
#3508 = ORIENTED_EDGE('',*,*,#3509,.F.);
#3509 = EDGE_CURVE('',#3488,#3510,#3512,.T.);
#3510 = VERTEX_POINT('',#3511);
#3511 = CARTESIAN_POINT('',(75.494977,-76.22789042593,29.750002307596));
#3512 = LINE('',#3513,#3514);
#3513 = CARTESIAN_POINT('',(56.122032,-76.22789042593,29.750002307596));
#3514 = VECTOR('',#3515,1.);
#3515 = DIRECTION('',(1.,0.,0.));
#3516 = ORIENTED_EDGE('',*,*,#3487,.T.);
#3517 = ORIENTED_EDGE('',*,*,#1289,.F.);
#3518 = ORIENTED_EDGE('',*,*,#3519,.F.);
#3519 = EDGE_CURVE('',#3510,#1282,#3520,.T.);
#3520 = LINE('',#3521,#3522);
#3521 = CARTESIAN_POINT('',(75.494977,-76.22789042593,29.750002307596));
#3522 = VECTOR('',#3523,1.);
#3523 = DIRECTION('',(0.,0.642787609687,-0.766044443119));
#3524 = PLANE('',#3525);
#3525 = AXIS2_PLACEMENT_3D('',#3526,#3527,#3528);
#3526 = CARTESIAN_POINT('',(56.122032,-76.22789042593,29.750002307596));
#3527 = DIRECTION('',(0.,-0.766044443119,-0.642787609687));
#3528 = DIRECTION('',(1.,0.,0.));
#3529 = ADVANCED_FACE('',(#3530),#3567,.F.);
#3530 = FACE_BOUND('',#3531,.F.);
#3531 = EDGE_LOOP('',(#3532,#3540,#3541,#3542,#3550,#3558));
#3532 = ORIENTED_EDGE('',*,*,#3533,.F.);
#3533 = EDGE_CURVE('',#3510,#3534,#3536,.T.);
#3534 = VERTEX_POINT('',#3535);
#3535 = CARTESIAN_POINT('',(75.494977,-78.8591109885,27.542146103995));
#3536 = LINE('',#3537,#3538);
#3537 = CARTESIAN_POINT('',(75.494977,-76.22789042593,29.750002307596));
#3538 = VECTOR('',#3539,1.);
#3539 = DIRECTION('',(0.,-0.766044443119,-0.642787609687));
#3540 = ORIENTED_EDGE('',*,*,#3519,.T.);
#3541 = ORIENTED_EDGE('',*,*,#1281,.F.);
#3542 = ORIENTED_EDGE('',*,*,#3543,.F.);
#3543 = EDGE_CURVE('',#3544,#1274,#3546,.T.);
#3544 = VERTEX_POINT('',#3545);
#3545 = CARTESIAN_POINT('',(75.494977,-75.5369095098,25.108174982144));
#3546 = LINE('',#3547,#3548);
#3547 = CARTESIAN_POINT('',(75.494977,-72.96575907105,22.043997209668));
#3548 = VECTOR('',#3549,1.);
#3549 = DIRECTION('',(0.,0.642787609687,-0.766044443119));
#3550 = ORIENTED_EDGE('',*,*,#3551,.F.);
#3551 = EDGE_CURVE('',#3552,#3544,#3554,.T.);
#3552 = VERTEX_POINT('',#3553);
#3553 = CARTESIAN_POINT('',(75.494977,-77.41936462769,23.528607587011));
#3554 = LINE('',#3555,#3556);
#3555 = CARTESIAN_POINT('',(75.494977,-75.45303702732,25.178552351257));
#3556 = VECTOR('',#3557,1.);
#3557 = DIRECTION('',(0.,0.766044443119,0.642787609687));
#3558 = ORIENTED_EDGE('',*,*,#3559,.T.);
#3559 = EDGE_CURVE('',#3552,#3534,#3560,.T.);
#3560 = B_SPLINE_CURVE_WITH_KNOTS('',5,(#3561,#3562,#3563,#3564,#3565,
    #3566),.UNSPECIFIED.,.F.,.F.,(6,6),(0.,1.),
  .PIECEWISE_BEZIER_KNOTS.);
#3561 = CARTESIAN_POINT('',(75.494977,-77.33834919761,23.294776403871));
#3562 = CARTESIAN_POINT('',(75.494977,-77.63317952598,24.147514068454));
#3563 = CARTESIAN_POINT('',(75.494977,-77.93306459471,24.998522406544));
#3564 = CARTESIAN_POINT('',(75.494977,-78.2375708513,25.847906720148));
#3565 = CARTESIAN_POINT('',(75.494977,-78.54635123259,26.695754224714));
#3566 = CARTESIAN_POINT('',(75.494977,-78.8591109885,27.542146103995));
#3567 = PLANE('',#3568);
#3568 = AXIS2_PLACEMENT_3D('',#3569,#3570,#3571);
#3569 = CARTESIAN_POINT('',(75.494977,-76.22789042593,29.750002307596));
#3570 = DIRECTION('',(-1.,0.,0.));
#3571 = DIRECTION('',(-0.,-0.766044443119,-0.642787609687));
#3572 = ADVANCED_FACE('',(#3573),#3591,.T.);
#3573 = FACE_BOUND('',#3574,.T.);
#3574 = EDGE_LOOP('',(#3575,#3576,#3577,#3585));
#3575 = ORIENTED_EDGE('',*,*,#1273,.F.);
#3576 = ORIENTED_EDGE('',*,*,#3543,.F.);
#3577 = ORIENTED_EDGE('',*,*,#3578,.T.);
#3578 = EDGE_CURVE('',#3544,#3579,#3581,.T.);
#3579 = VERTEX_POINT('',#3580);
#3580 = CARTESIAN_POINT('',(75.599594,-75.5369095098,25.108174982144));
#3581 = LINE('',#3582,#3583);
#3582 = CARTESIAN_POINT('',(56.076061,-75.5369095098,25.108174982144));
#3583 = VECTOR('',#3584,1.);
#3584 = DIRECTION('',(1.,0.,0.));
#3585 = ORIENTED_EDGE('',*,*,#3586,.F.);
#3586 = EDGE_CURVE('',#1266,#3579,#3587,.T.);
#3587 = LINE('',#3588,#3589);
#3588 = CARTESIAN_POINT('',(75.599594,-67.82345819356,15.915641664716));
#3589 = VECTOR('',#3590,1.);
#3590 = DIRECTION('',(0.,-0.642787609687,0.766044443119));
#3591 = PLANE('',#3592);
#3592 = AXIS2_PLACEMENT_3D('',#3593,#3594,#3595);
#3593 = CARTESIAN_POINT('',(56.076061,-67.82345819356,15.915641664716));
#3594 = DIRECTION('',(0.,0.766044443119,0.642787609687));
#3595 = DIRECTION('',(1.,0.,0.));
#3596 = ADVANCED_FACE('',(#3597),#3643,.T.);
#3597 = FACE_BOUND('',#3598,.T.);
#3598 = EDGE_LOOP('',(#3599,#3600,#3601,#3609,#3637));
#3599 = ORIENTED_EDGE('',*,*,#1265,.F.);
#3600 = ORIENTED_EDGE('',*,*,#3586,.T.);
#3601 = ORIENTED_EDGE('',*,*,#3602,.T.);
#3602 = EDGE_CURVE('',#3579,#3603,#3605,.T.);
#3603 = VERTEX_POINT('',#3604);
#3604 = CARTESIAN_POINT('',(75.599594,-77.41936462953,23.528607585467));
#3605 = LINE('',#3606,#3607);
#3606 = CARTESIAN_POINT('',(75.599594,-75.5369095098,25.108174982144));
#3607 = VECTOR('',#3608,1.);
#3608 = DIRECTION('',(0.,-0.766044443119,-0.642787609687));
#3609 = ORIENTED_EDGE('',*,*,#3610,.F.);
#3610 = EDGE_CURVE('',#3611,#3603,#3613,.T.);
#3611 = VERTEX_POINT('',#3612);
#3612 = CARTESIAN_POINT('',(75.599594,-75.71795778202,18.368574044221));
#3613 = B_SPLINE_CURVE_WITH_KNOTS('',8,(#3614,#3615,#3616,#3617,#3618,
    #3619,#3620,#3621,#3622,#3623,#3624,#3625,#3626,#3627,#3628,#3629,
    #3630,#3631,#3632,#3633,#3634,#3635,#3636),.UNSPECIFIED.,.F.,.F.,(9,
    7,7,9),(0.,0.824977992645,0.913494860557,1.),.UNSPECIFIED.);
#3614 = CARTESIAN_POINT('',(75.599594,-75.71795778202,18.368574044221));
#3615 = CARTESIAN_POINT('',(75.599594,-75.88407137774,18.903667576783));
#3616 = CARTESIAN_POINT('',(75.599594,-76.05265850241,19.438002659944));
#3617 = CARTESIAN_POINT('',(75.599594,-76.22359034776,19.971604972158));
#3618 = CARTESIAN_POINT('',(75.599594,-76.39675036375,20.504498126582));
#3619 = CARTESIAN_POINT('',(75.599594,-76.57203287317,21.036704113973));
#3620 = CARTESIAN_POINT('',(75.599594,-76.7493416863,21.568243745591));
#3621 = CARTESIAN_POINT('',(75.599594,-76.92858871549,22.09913709609));
#3622 = CARTESIAN_POINT('',(75.599594,-77.12912431752,22.686299477168));
#3623 = CARTESIAN_POINT('',(75.599594,-77.14857742076,22.74318778854));
#3624 = CARTESIAN_POINT('',(75.599594,-77.16805179903,22.800068903943));
#3625 = CARTESIAN_POINT('',(75.599594,-77.18754735274,22.856942846651));
#3626 = CARTESIAN_POINT('',(75.599594,-77.20706398317,22.913809639804));
#3627 = CARTESIAN_POINT('',(75.599594,-77.22660159251,22.970669306402));
#3628 = CARTESIAN_POINT('',(75.599594,-77.24616008383,23.027521869316));
#3629 = CARTESIAN_POINT('',(75.599594,-77.28487365887,23.139920902364));
#3630 = CARTESIAN_POINT('',(75.599594,-77.30402780642,23.195467686255));
#3631 = CARTESIAN_POINT('',(75.599594,-77.3232017288,23.251007755543));
#3632 = CARTESIAN_POINT('',(75.599594,-77.3423952903,23.306541031973));
#3633 = CARTESIAN_POINT('',(75.599594,-77.36160849134,23.362067722756));
#3634 = CARTESIAN_POINT('',(75.599594,-77.38084113569,23.417587622883));
#3635 = CARTESIAN_POINT('',(75.599594,-77.40009322528,23.473100931897));
#3636 = CARTESIAN_POINT('',(75.599594,-77.41936462953,23.528607585467));
#3637 = ORIENTED_EDGE('',*,*,#3638,.F.);
#3638 = EDGE_CURVE('',#1258,#3611,#3639,.T.);
#3639 = LINE('',#3640,#3641);
#3640 = CARTESIAN_POINT('',(75.599594,-71.24830730888,13.041852035215));
#3641 = VECTOR('',#3642,1.);
#3642 = DIRECTION('',(0.,-0.642787609687,0.766044443119));
#3643 = PLANE('',#3644);
#3644 = AXIS2_PLACEMENT_3D('',#3645,#3646,#3647);
#3645 = CARTESIAN_POINT('',(75.599594,-67.82345819356,15.915641664716));
#3646 = DIRECTION('',(1.,0.,0.));
#3647 = DIRECTION('',(0.,-0.766044443119,-0.642787609687));
#3648 = ADVANCED_FACE('',(#3649),#3669,.T.);
#3649 = FACE_BOUND('',#3650,.T.);
#3650 = EDGE_LOOP('',(#3651,#3652,#3653,#3663));
#3651 = ORIENTED_EDGE('',*,*,#1257,.F.);
#3652 = ORIENTED_EDGE('',*,*,#3638,.T.);
#3653 = ORIENTED_EDGE('',*,*,#3654,.T.);
#3654 = EDGE_CURVE('',#3611,#3655,#3657,.T.);
#3655 = VERTEX_POINT('',#3656);
#3656 = CARTESIAN_POINT('',(75.512848,-75.71795778202,18.368574044221));
#3657 = B_SPLINE_CURVE_WITH_KNOTS('',4,(#3658,#3659,#3660,#3661,#3662),
  .UNSPECIFIED.,.F.,.F.,(5,5),(0.,1.),.PIECEWISE_BEZIER_KNOTS.);
#3658 = CARTESIAN_POINT('',(75.599594,-75.71795778202,18.368574044221));
#3659 = CARTESIAN_POINT('',(70.71871075,-75.71795778202,18.368574044221)
  );
#3660 = CARTESIAN_POINT('',(65.8378275,-75.71795778202,18.368574044221)
  );
#3661 = CARTESIAN_POINT('',(60.95694425,-75.71795778202,18.368574044221)
  );
#3662 = CARTESIAN_POINT('',(56.076061,-75.71795778202,18.368574044221));
#3663 = ORIENTED_EDGE('',*,*,#3664,.F.);
#3664 = EDGE_CURVE('',#1250,#3655,#3665,.T.);
#3665 = LINE('',#3666,#3667);
#3666 = CARTESIAN_POINT('',(75.512848,-71.24830730888,13.041852035215));
#3667 = VECTOR('',#3668,1.);
#3668 = DIRECTION('',(0.,-0.642787609687,0.766044443119));
#3669 = PLANE('',#3670);
#3670 = AXIS2_PLACEMENT_3D('',#3671,#3672,#3673);
#3671 = CARTESIAN_POINT('',(75.599594,-71.24830730888,13.041852035215));
#3672 = DIRECTION('',(0.,-0.766044443119,-0.642787609687));
#3673 = DIRECTION('',(-1.,0.,0.));
#3674 = ADVANCED_FACE('',(#3675),#3689,.T.);
#3675 = FACE_BOUND('',#3676,.T.);
#3676 = EDGE_LOOP('',(#3677,#3678,#3679));
#3677 = ORIENTED_EDGE('',*,*,#1249,.F.);
#3678 = ORIENTED_EDGE('',*,*,#3664,.T.);
#3679 = ORIENTED_EDGE('',*,*,#3680,.F.);
#3680 = EDGE_CURVE('',#1240,#3655,#3681,.T.);
#3681 = B_SPLINE_CURVE_WITH_KNOTS('',6,(#3682,#3683,#3684,#3685,#3686,
    #3687,#3688),.UNSPECIFIED.,.F.,.F.,(7,7),(0.,1.),
  .PIECEWISE_BEZIER_KNOTS.);
#3682 = CARTESIAN_POINT('',(75.512848,-74.23520328085,13.188438652761));
#3683 = CARTESIAN_POINT('',(75.512848,-74.46231894265,14.065941024646));
#3684 = CARTESIAN_POINT('',(75.512848,-74.69987053489,14.940780159306));
#3685 = CARTESIAN_POINT('',(75.512848,-74.94657690094,15.813137227673));
#3686 = CARTESIAN_POINT('',(75.512848,-75.20148058523,16.683149384205));
#3687 = CARTESIAN_POINT('',(75.512848,-75.46380136224,17.550950618224));
#3688 = CARTESIAN_POINT('',(75.512848,-75.73290175885,18.416681511585));
#3689 = PLANE('',#3690);
#3690 = AXIS2_PLACEMENT_3D('',#3691,#3692,#3693);
#3691 = CARTESIAN_POINT('',(75.512848,-69.37128622892,14.616859731115));
#3692 = DIRECTION('',(1.,0.,0.));
#3693 = DIRECTION('',(0.,-0.766044443119,-0.642787609687));
#3694 = ADVANCED_FACE('',(#3695),#3724,.F.);
#3695 = FACE_BOUND('',#3696,.F.);
#3696 = EDGE_LOOP('',(#3697,#3698,#3706,#3712,#3713,#3721,#3722,#3723));
#3697 = ORIENTED_EDGE('',*,*,#1239,.F.);
#3698 = ORIENTED_EDGE('',*,*,#3699,.T.);
#3699 = EDGE_CURVE('',#1208,#3700,#3702,.T.);
#3700 = VERTEX_POINT('',#3701);
#3701 = CARTESIAN_POINT('',(87.5,-78.8591109885,27.542146103995));
#3702 = B_SPLINE_CURVE_WITH_KNOTS('',2,(#3703,#3704,#3705),
  .UNSPECIFIED.,.F.,.F.,(3,3),(0.,1.),.PIECEWISE_BEZIER_KNOTS.);
#3703 = CARTESIAN_POINT('',(87.500000000114,-72.49999999999,3.));
#3704 = CARTESIAN_POINT('',(87.50000000021,-72.80330578102,
    11.153898405345));
#3705 = CARTESIAN_POINT('',(87.5,-78.8591109885,27.542146103995));
#3706 = ORIENTED_EDGE('',*,*,#3707,.F.);
#3707 = EDGE_CURVE('',#3534,#3700,#3708,.T.);
#3708 = LINE('',#3709,#3710);
#3709 = CARTESIAN_POINT('',(-87.5,-78.8591109885,27.542146103995));
#3710 = VECTOR('',#3711,1.);
#3711 = DIRECTION('',(1.,0.,0.));
#3712 = ORIENTED_EDGE('',*,*,#3559,.F.);
#3713 = ORIENTED_EDGE('',*,*,#3714,.F.);
#3714 = EDGE_CURVE('',#3603,#3552,#3715,.T.);
#3715 = B_SPLINE_CURVE_WITH_KNOTS('',4,(#3716,#3717,#3718,#3719,#3720),
  .UNSPECIFIED.,.F.,.F.,(5,5),(0.,1.),.PIECEWISE_BEZIER_KNOTS.);
#3716 = CARTESIAN_POINT('',(75.599594,-77.41936462953,23.528607585467));
#3717 = CARTESIAN_POINT('',(70.71871075,-77.41936462953,23.528607585467)
  );
#3718 = CARTESIAN_POINT('',(65.8378275,-77.41936462953,23.528607585467)
  );
#3719 = CARTESIAN_POINT('',(60.95694425,-77.41936462953,23.528607585467)
  );
#3720 = CARTESIAN_POINT('',(56.076061,-77.41936462953,23.528607585467));
#3721 = ORIENTED_EDGE('',*,*,#3610,.F.);
#3722 = ORIENTED_EDGE('',*,*,#3654,.T.);
#3723 = ORIENTED_EDGE('',*,*,#3680,.F.);
#3724 = B_SPLINE_SURFACE_WITH_KNOTS('',8,2,(
    (#3725,#3726,#3727)
    ,(#3728,#3729,#3730)
    ,(#3731,#3732,#3733)
    ,(#3734,#3735,#3736)
    ,(#3737,#3738,#3739)
    ,(#3740,#3741,#3742)
    ,(#3743,#3744,#3745)
    ,(#3746,#3747,#3748)
    ,(#3749,#3750,#3751
  )),.UNSPECIFIED.,.F.,.F.,.F.,(9,9),(3,3),(2.,3.),(0.,1.),
  .PIECEWISE_BEZIER_KNOTS.);
#3725 = CARTESIAN_POINT('',(-87.50000000011,-72.49999999999,3.));
#3726 = CARTESIAN_POINT('',(-87.50000000021,-72.80330578102,
    11.153898405345));
#3727 = CARTESIAN_POINT('',(-87.5,-78.8591109885,27.542146103995));
#3728 = CARTESIAN_POINT('',(-65.62500000008,-72.49999999999,3.));
#3729 = CARTESIAN_POINT('',(-65.62500000015,-72.80330578102,
    11.153898405345));
#3730 = CARTESIAN_POINT('',(-65.625,-78.8591109885,27.542146103995));
#3731 = CARTESIAN_POINT('',(-43.75000000005,-72.49999999999,3.));
#3732 = CARTESIAN_POINT('',(-43.7500000001,-72.80330578102,
    11.153898405345));
#3733 = CARTESIAN_POINT('',(-43.75,-78.8591109885,27.542146103995));
#3734 = CARTESIAN_POINT('',(-21.87500000002,-72.49999999999,3.));
#3735 = CARTESIAN_POINT('',(-21.87500000005,-72.80330578102,
    11.153898405345));
#3736 = CARTESIAN_POINT('',(-21.875,-78.8591109885,27.542146103995));
#3737 = CARTESIAN_POINT('',(-4.4E-16,-72.49999999999,3.));
#3738 = CARTESIAN_POINT('',(-2.739E-14,-72.80330578102,11.153898405345)
  );
#3739 = CARTESIAN_POINT('',(0.,-78.8591109885,27.542146103995));
#3740 = CARTESIAN_POINT('',(21.875000000029,-72.49999999999,3.));
#3741 = CARTESIAN_POINT('',(21.875000000052,-72.80330578102,
    11.153898405345));
#3742 = CARTESIAN_POINT('',(21.875,-78.8591109885,27.542146103995));
#3743 = CARTESIAN_POINT('',(43.750000000057,-72.49999999999,3.));
#3744 = CARTESIAN_POINT('',(43.750000000105,-72.80330578102,
    11.153898405345));
#3745 = CARTESIAN_POINT('',(43.75,-78.8591109885,27.542146103995));
#3746 = CARTESIAN_POINT('',(65.625000000086,-72.49999999999,3.));
#3747 = CARTESIAN_POINT('',(65.625000000158,-72.80330578102,
    11.153898405345));
#3748 = CARTESIAN_POINT('',(65.625,-78.8591109885,27.542146103995));
#3749 = CARTESIAN_POINT('',(87.500000000114,-72.49999999999,3.));
#3750 = CARTESIAN_POINT('',(87.50000000021,-72.80330578102,
    11.153898405345));
#3751 = CARTESIAN_POINT('',(87.5,-78.8591109885,27.542146103995));
#3752 = ADVANCED_FACE('',(#3753),#3772,.F.);
#3753 = FACE_BOUND('',#3754,.F.);
#3754 = EDGE_LOOP('',(#3755,#3756,#3757,#3765));
#3755 = ORIENTED_EDGE('',*,*,#3699,.F.);
#3756 = ORIENTED_EDGE('',*,*,#1207,.F.);
#3757 = ORIENTED_EDGE('',*,*,#3758,.T.);
#3758 = EDGE_CURVE('',#1171,#3759,#3761,.T.);
#3759 = VERTEX_POINT('',#3760);
#3760 = CARTESIAN_POINT('',(92.5,-75.02888877291,30.756084152428));
#3761 = B_SPLINE_CURVE_WITH_KNOTS('',2,(#3762,#3763,#3764),
  .UNSPECIFIED.,.F.,.F.,(3,3),(0.,1.),.PIECEWISE_BEZIER_KNOTS.);
#3762 = CARTESIAN_POINT('',(92.5,-67.49999999999,3.));
#3763 = CARTESIAN_POINT('',(92.5,-67.90328943078,13.141459732016));
#3764 = CARTESIAN_POINT('',(92.5,-75.02888877291,30.756084152428));
#3765 = ORIENTED_EDGE('',*,*,#3766,.F.);
#3766 = EDGE_CURVE('',#3700,#3759,#3767,.T.);
#3767 = CIRCLE('',#3768,5.);
#3768 = AXIS2_PLACEMENT_3D('',#3769,#3770,#3771);
#3769 = CARTESIAN_POINT('',(87.5,-75.02888877291,30.756084152428));
#3770 = DIRECTION('',(0.,-0.642787609687,0.766044443119));
#3771 = DIRECTION('',(1.,0.,0.));
#3772 = B_SPLINE_SURFACE_WITH_KNOTS('',8,2,(
    (#3773,#3774,#3775)
    ,(#3776,#3777,#3778)
    ,(#3779,#3780,#3781)
    ,(#3782,#3783,#3784)
    ,(#3785,#3786,#3787)
    ,(#3788,#3789,#3790)
    ,(#3791,#3792,#3793)
    ,(#3794,#3795,#3796)
    ,(#3797,#3798,#3799
  )),.UNSPECIFIED.,.F.,.F.,.F.,(9,9),(3,3),(3.,4.),(0.,1.),
  .PIECEWISE_BEZIER_KNOTS.);
#3773 = CARTESIAN_POINT('',(87.500000000114,-72.49999999999,3.));
#3774 = CARTESIAN_POINT('',(87.50000000021,-72.80330578102,
    11.153898405345));
#3775 = CARTESIAN_POINT('',(87.5,-78.8591109885,27.542146103995));
#3776 = CARTESIAN_POINT('',(88.481747704346,-72.49999999997,3.));
#3777 = CARTESIAN_POINT('',(88.481747704426,-72.80330578098,
    11.153898405368));
#3778 = CARTESIAN_POINT('',(88.481747704247,-78.8591109885,
    27.542146103995));
#3779 = CARTESIAN_POINT('',(89.463495717605,-72.27969605515,3.));
#3780 = CARTESIAN_POINT('',(89.463495717685,-72.58740719466,
    11.241471925536));
#3781 = CARTESIAN_POINT('',(89.46349571752,-78.69034837578,
    27.683754750082));
#3782 = CARTESIAN_POINT('',(90.387566171729,-71.8390903293,3.));
#3783 = CARTESIAN_POINT('',(90.387566171752,-72.15561214249,
    11.41661810576));
#3784 = CARTESIAN_POINT('',(90.387566171679,-78.3528248079,
    27.966970651406));
#3785 = CARTESIAN_POINT('',(91.196293778942,-71.19629377885,3.));
#3786 = CARTESIAN_POINT('',(91.196293779006,-71.52566942112,
    11.672137618653));
#3787 = CARTESIAN_POINT('',(91.196293778895,-77.86041408237,
    28.380152309591));
#3788 = CARTESIAN_POINT('',(91.839090329373,-70.38756617162,3.));
#3789 = CARTESIAN_POINT('',(91.839090329364,-70.73311372142,
    11.993616761861));
#3790 = CARTESIAN_POINT('',(91.839090329361,-77.24089279286,
    28.899992395124));
#3791 = CARTESIAN_POINT('',(92.279696055202,-69.46349571749,3.));
#3792 = CARTESIAN_POINT('',(92.27969605522,-69.82752165465,
    12.360946101391));
#3793 = CARTESIAN_POINT('',(92.279696055192,-76.5330137564,
    29.493973433533));
#3794 = CARTESIAN_POINT('',(92.5,-68.48174770422,3.));
#3795 = CARTESIAN_POINT('',(92.499999999996,-68.86540539128,
    12.751202978129));
#3796 = CARTESIAN_POINT('',(92.500000000001,-75.78095114629,
    30.1250288923));
#3797 = CARTESIAN_POINT('',(92.5,-67.49999999999,3.));
#3798 = CARTESIAN_POINT('',(92.5,-67.90328943078,13.141459732016));
#3799 = CARTESIAN_POINT('',(92.5,-75.02888877291,30.756084152428));
#3800 = ADVANCED_FACE('',(#3801),#3829,.F.);
#3801 = FACE_BOUND('',#3802,.F.);
#3802 = EDGE_LOOP('',(#3803,#3804,#3805,#3817));
#3803 = ORIENTED_EDGE('',*,*,#3758,.F.);
#3804 = ORIENTED_EDGE('',*,*,#1170,.F.);
#3805 = ORIENTED_EDGE('',*,*,#3806,.T.);
#3806 = EDGE_CURVE('',#1163,#3807,#3809,.T.);
#3807 = VERTEX_POINT('',#3808);
#3808 = CARTESIAN_POINT('',(92.5,-61.41493575805,42.179547106062));
#3809 = B_SPLINE_CURVE_WITH_KNOTS('',6,(#3810,#3811,#3812,#3813,#3814,
    #3815,#3816),.UNSPECIFIED.,.F.,.F.,(7,7),(0.,1.),
  .PIECEWISE_BEZIER_KNOTS.);
#3810 = CARTESIAN_POINT('',(92.5,-51.13033400306,29.922836016156));
#3811 = CARTESIAN_POINT('',(92.5,-52.84441061457,31.965592975902));
#3812 = CARTESIAN_POINT('',(92.5,-54.55849230818,34.00835599226));
#3813 = CARTESIAN_POINT('',(92.5,-56.2725838829,36.051130784466));
#3814 = CARTESIAN_POINT('',(92.5,-57.98668771881,38.093920188999));
#3815 = CARTESIAN_POINT('',(92.5,-59.70080488462,40.13672547947));
#3816 = CARTESIAN_POINT('',(92.5,-61.41493575805,42.17954710606));
#3817 = ORIENTED_EDGE('',*,*,#3818,.F.);
#3818 = EDGE_CURVE('',#3759,#3807,#3819,.T.);
#3819 = B_SPLINE_CURVE_WITH_KNOTS('',8,(#3820,#3821,#3822,#3823,#3824,
    #3825,#3826,#3827,#3828),.UNSPECIFIED.,.F.,.F.,(9,9),(4.,5.),
  .PIECEWISE_BEZIER_KNOTS.);
#3820 = CARTESIAN_POINT('',(92.5,-75.02888877291,30.756084152428));
#3821 = CARTESIAN_POINT('',(92.5,-58.27166657968,44.817063114321));
#3822 = CARTESIAN_POINT('',(92.5,-41.51444438645,58.878042076214));
#3823 = CARTESIAN_POINT('',(92.5,-24.75722219322,72.939021038107));
#3824 = CARTESIAN_POINT('',(92.5,-8.,87.));
#3825 = CARTESIAN_POINT('',(92.5,8.757222193228,101.06097896189));
#3826 = CARTESIAN_POINT('',(92.5,25.514444386455,115.12195792378));
#3827 = CARTESIAN_POINT('',(92.5,42.271666579683,129.18293688567));
#3828 = CARTESIAN_POINT('',(92.5,59.028888772911,143.24391584757));
#3829 = B_SPLINE_SURFACE_WITH_KNOTS('',8,2,(
    (#3830,#3831,#3832)
    ,(#3833,#3834,#3835)
    ,(#3836,#3837,#3838)
    ,(#3839,#3840,#3841)
    ,(#3842,#3843,#3844)
    ,(#3845,#3846,#3847)
    ,(#3848,#3849,#3850)
    ,(#3851,#3852,#3853)
    ,(#3854,#3855,#3856
  )),.UNSPECIFIED.,.F.,.F.,.F.,(9,9),(3,3),(4.,5.),(0.,1.),
  .PIECEWISE_BEZIER_KNOTS.);
#3830 = CARTESIAN_POINT('',(92.5,-67.49999999999,3.));
#3831 = CARTESIAN_POINT('',(92.5,-67.90328943078,13.141459732016));
#3832 = CARTESIAN_POINT('',(92.5,-75.02888877291,30.756084152428));
#3833 = CARTESIAN_POINT('',(92.5,-50.62499999999,3.));
#3834 = CARTESIAN_POINT('',(92.5,-44.97573349242,21.837040536201));
#3835 = CARTESIAN_POINT('',(92.5,-58.27166657968,44.817063114321));
#3836 = CARTESIAN_POINT('',(92.5,-33.74999999999,3.));
#3837 = CARTESIAN_POINT('',(92.5,-22.04817755406,30.532621340385));
#3838 = CARTESIAN_POINT('',(92.5,-41.51444438645,58.878042076214));
#3839 = CARTESIAN_POINT('',(92.5,-16.87499999999,3.));
#3840 = CARTESIAN_POINT('',(92.5,0.879378384301,39.22820214457));
#3841 = CARTESIAN_POINT('',(92.5,-24.75722219322,72.939021038107));
#3842 = CARTESIAN_POINT('',(92.5,8.9E-16,3.));
#3843 = CARTESIAN_POINT('',(92.5,23.806934322665,47.923782948755));
#3844 = CARTESIAN_POINT('',(92.5,-8.,87.));
#3845 = CARTESIAN_POINT('',(92.5,16.874999999999,3.));
#3846 = CARTESIAN_POINT('',(92.5,46.734490261028,56.619363752939));
#3847 = CARTESIAN_POINT('',(92.5,8.757222193228,101.06097896189));
#3848 = CARTESIAN_POINT('',(92.5,33.749999999998,3.));
#3849 = CARTESIAN_POINT('',(92.5,69.662046199392,65.314944557124));
#3850 = CARTESIAN_POINT('',(92.5,25.514444386455,115.12195792378));
#3851 = CARTESIAN_POINT('',(92.5,50.624999999997,3.));
#3852 = CARTESIAN_POINT('',(92.5,92.589602137755,74.010525361308));
#3853 = CARTESIAN_POINT('',(92.5,42.271666579683,129.18293688567));
#3854 = CARTESIAN_POINT('',(92.5,67.499999999996,3.));
#3855 = CARTESIAN_POINT('',(92.5,115.51715807611,82.706106165493));
#3856 = CARTESIAN_POINT('',(92.5,59.028888772911,143.24391584757));
#3857 = ADVANCED_FACE('',(#3858),#3876,.F.);
#3858 = FACE_BOUND('',#3859,.F.);
#3859 = EDGE_LOOP('',(#3860,#3868,#3869,#3870));
#3860 = ORIENTED_EDGE('',*,*,#3861,.F.);
#3861 = EDGE_CURVE('',#3807,#3862,#3864,.T.);
#3862 = VERTEX_POINT('',#3863);
#3863 = CARTESIAN_POINT('',(77.366302,-61.41493575805,42.17954710606));
#3864 = LINE('',#3865,#3866);
#3865 = CARTESIAN_POINT('',(93.387741,-61.41493575805,42.17954710606));
#3866 = VECTOR('',#3867,1.);
#3867 = DIRECTION('',(-1.,0.,-0.));
#3868 = ORIENTED_EDGE('',*,*,#3806,.F.);
#3869 = ORIENTED_EDGE('',*,*,#1162,.F.);
#3870 = ORIENTED_EDGE('',*,*,#3871,.F.);
#3871 = EDGE_CURVE('',#3862,#1155,#3872,.T.);
#3872 = LINE('',#3873,#3874);
#3873 = CARTESIAN_POINT('',(77.366302,-61.41493575805,42.17954710606));
#3874 = VECTOR('',#3875,1.);
#3875 = DIRECTION('',(0.,0.642787609687,-0.766044443119));
#3876 = PLANE('',#3877);
#3877 = AXIS2_PLACEMENT_3D('',#3878,#3879,#3880);
#3878 = CARTESIAN_POINT('',(93.387741,-61.41493575805,42.17954710606));
#3879 = DIRECTION('',(0.,0.766044443119,0.642787609687));
#3880 = DIRECTION('',(-1.,0.,0.));
#3881 = ADVANCED_FACE('',(#3882),#3900,.F.);
#3882 = FACE_BOUND('',#3883,.F.);
#3883 = EDGE_LOOP('',(#3884,#3892,#3893,#3894));
#3884 = ORIENTED_EDGE('',*,*,#3885,.F.);
#3885 = EDGE_CURVE('',#3862,#3886,#3888,.T.);
#3886 = VERTEX_POINT('',#3887);
#3887 = CARTESIAN_POINT('',(77.366302,-53.00868271375,49.233230935115));
#3888 = LINE('',#3889,#3890);
#3889 = CARTESIAN_POINT('',(77.366302,-61.41493575805,42.17954710606));
#3890 = VECTOR('',#3891,1.);
#3891 = DIRECTION('',(0.,0.766044443119,0.642787609687));
#3892 = ORIENTED_EDGE('',*,*,#3871,.T.);
#3893 = ORIENTED_EDGE('',*,*,#1154,.F.);
#3894 = ORIENTED_EDGE('',*,*,#3895,.F.);
#3895 = EDGE_CURVE('',#3886,#1147,#3896,.T.);
#3896 = LINE('',#3897,#3898);
#3897 = CARTESIAN_POINT('',(77.366302,-53.00868271375,49.233230935115));
#3898 = VECTOR('',#3899,1.);
#3899 = DIRECTION('',(0.,0.642787609687,-0.766044443119));
#3900 = PLANE('',#3901);
#3901 = AXIS2_PLACEMENT_3D('',#3902,#3903,#3904);
#3902 = CARTESIAN_POINT('',(77.366302,-61.41493575805,42.17954710606));
#3903 = DIRECTION('',(1.,0.,0.));
#3904 = DIRECTION('',(0.,0.766044443119,0.642787609687));
#3905 = ADVANCED_FACE('',(#3906),#3927,.F.);
#3906 = FACE_BOUND('',#3907,.F.);
#3907 = EDGE_LOOP('',(#3908,#3916,#3917,#3918));
#3908 = ORIENTED_EDGE('',*,*,#3909,.F.);
#3909 = EDGE_CURVE('',#3886,#3910,#3912,.T.);
#3910 = VERTEX_POINT('',#3911);
#3911 = CARTESIAN_POINT('',(92.5,-53.00868271375,49.233230935115));
#3912 = LINE('',#3913,#3914);
#3913 = CARTESIAN_POINT('',(77.366302,-53.00868271375,49.233230935115));
#3914 = VECTOR('',#3915,1.);
#3915 = DIRECTION('',(1.,0.,0.));
#3916 = ORIENTED_EDGE('',*,*,#3895,.T.);
#3917 = ORIENTED_EDGE('',*,*,#1146,.F.);
#3918 = ORIENTED_EDGE('',*,*,#3919,.T.);
#3919 = EDGE_CURVE('',#1110,#3910,#3920,.T.);
#3920 = B_SPLINE_CURVE_WITH_KNOTS('',5,(#3921,#3922,#3923,#3924,#3925,
    #3926),.UNSPECIFIED.,.F.,.F.,(6,6),(0.,1.),
  .PIECEWISE_BEZIER_KNOTS.);
#3921 = CARTESIAN_POINT('',(92.5,-42.72408095876,36.976519845211));
#3922 = CARTESIAN_POINT('',(92.5,-44.78097786573,39.427834123681));
#3923 = CARTESIAN_POINT('',(92.5,-46.83788212588,41.879157165334));
#3924 = CARTESIAN_POINT('',(92.5,-48.8947996006,44.330495955509));
#3925 = CARTESIAN_POINT('',(92.5,-50.95173274604,46.781853421317));
#3926 = CARTESIAN_POINT('',(92.5,-53.00868271375,49.233230935114));
#3927 = PLANE('',#3928);
#3928 = AXIS2_PLACEMENT_3D('',#3929,#3930,#3931);
#3929 = CARTESIAN_POINT('',(77.366302,-53.00868271375,49.233230935115));
#3930 = DIRECTION('',(0.,-0.766044443119,-0.642787609687));
#3931 = DIRECTION('',(1.,0.,0.));
#3932 = ADVANCED_FACE('',(#3933),#3962,.F.);
#3933 = FACE_BOUND('',#3934,.F.);
#3934 = EDGE_LOOP('',(#3935,#3936,#3937,#3950));
#3935 = ORIENTED_EDGE('',*,*,#3919,.F.);
#3936 = ORIENTED_EDGE('',*,*,#1109,.F.);
#3937 = ORIENTED_EDGE('',*,*,#3938,.T.);
#3938 = EDGE_CURVE('',#1102,#3939,#3941,.T.);
#3939 = VERTEX_POINT('',#3940);
#3940 = CARTESIAN_POINT('',(92.5,11.634994925859,103.47571700045));
#3941 = B_SPLINE_CURVE_WITH_KNOTS('',4,(#3942,#3943,#3944,#3945,#3946,
    #3947,#3948,#3949),.UNSPECIFIED.,.F.,.F.,(5,3,5),(0.,
    5.313790372553E-02,1.),.UNSPECIFIED.);
#3942 = CARTESIAN_POINT('',(92.5,21.919596680847,91.219005910555));
#3943 = CARTESIAN_POINT('',(92.5,21.782971517359,91.381829439981));
#3944 = CARTESIAN_POINT('',(92.5,21.64634634192,91.544652983649));
#3945 = CARTESIAN_POINT('',(92.5,21.509721152632,91.707476543821));
#3946 = CARTESIAN_POINT('',(92.5,18.938577164384,94.771646628894));
#3947 = CARTESIAN_POINT('',(92.5,16.504054303072,97.672997995115));
#3948 = CARTESIAN_POINT('',(92.5,14.069526904014,100.57435476921));
#3949 = CARTESIAN_POINT('',(92.5,11.634994925862,103.47571700045));
#3950 = ORIENTED_EDGE('',*,*,#3951,.F.);
#3951 = EDGE_CURVE('',#3910,#3939,#3952,.T.);
#3952 = B_SPLINE_CURVE_WITH_KNOTS('',8,(#3953,#3954,#3955,#3956,#3957,
    #3958,#3959,#3960,#3961),.UNSPECIFIED.,.F.,.F.,(9,9),(4.,5.),
  .PIECEWISE_BEZIER_KNOTS.);
#3953 = CARTESIAN_POINT('',(92.5,-75.02888877291,30.756084152428));
#3954 = CARTESIAN_POINT('',(92.5,-58.27166657968,44.817063114321));
#3955 = CARTESIAN_POINT('',(92.5,-41.51444438645,58.878042076214));
#3956 = CARTESIAN_POINT('',(92.5,-24.75722219322,72.939021038107));
#3957 = CARTESIAN_POINT('',(92.5,-8.,87.));
#3958 = CARTESIAN_POINT('',(92.5,8.757222193228,101.06097896189));
#3959 = CARTESIAN_POINT('',(92.5,25.514444386455,115.12195792378));
#3960 = CARTESIAN_POINT('',(92.5,42.271666579683,129.18293688567));
#3961 = CARTESIAN_POINT('',(92.5,59.028888772911,143.24391584757));
#3962 = B_SPLINE_SURFACE_WITH_KNOTS('',8,2,(
    (#3963,#3964,#3965)
    ,(#3966,#3967,#3968)
    ,(#3969,#3970,#3971)
    ,(#3972,#3973,#3974)
    ,(#3975,#3976,#3977)
    ,(#3978,#3979,#3980)
    ,(#3981,#3982,#3983)
    ,(#3984,#3985,#3986)
    ,(#3987,#3988,#3989
  )),.UNSPECIFIED.,.F.,.F.,.F.,(9,9),(3,3),(4.,5.),(0.,1.),
  .PIECEWISE_BEZIER_KNOTS.);
#3963 = CARTESIAN_POINT('',(92.5,-67.49999999999,3.));
#3964 = CARTESIAN_POINT('',(92.5,-67.90328943078,13.141459732016));
#3965 = CARTESIAN_POINT('',(92.5,-75.02888877291,30.756084152428));
#3966 = CARTESIAN_POINT('',(92.5,-50.62499999999,3.));
#3967 = CARTESIAN_POINT('',(92.5,-44.97573349242,21.837040536201));
#3968 = CARTESIAN_POINT('',(92.5,-58.27166657968,44.817063114321));
#3969 = CARTESIAN_POINT('',(92.5,-33.74999999999,3.));
#3970 = CARTESIAN_POINT('',(92.5,-22.04817755406,30.532621340385));
#3971 = CARTESIAN_POINT('',(92.5,-41.51444438645,58.878042076214));
#3972 = CARTESIAN_POINT('',(92.5,-16.87499999999,3.));
#3973 = CARTESIAN_POINT('',(92.5,0.879378384301,39.22820214457));
#3974 = CARTESIAN_POINT('',(92.5,-24.75722219322,72.939021038107));
#3975 = CARTESIAN_POINT('',(92.5,8.9E-16,3.));
#3976 = CARTESIAN_POINT('',(92.5,23.806934322665,47.923782948755));
#3977 = CARTESIAN_POINT('',(92.5,-8.,87.));
#3978 = CARTESIAN_POINT('',(92.5,16.874999999999,3.));
#3979 = CARTESIAN_POINT('',(92.5,46.734490261028,56.619363752939));
#3980 = CARTESIAN_POINT('',(92.5,8.757222193228,101.06097896189));
#3981 = CARTESIAN_POINT('',(92.5,33.749999999998,3.));
#3982 = CARTESIAN_POINT('',(92.5,69.662046199392,65.314944557124));
#3983 = CARTESIAN_POINT('',(92.5,25.514444386455,115.12195792378));
#3984 = CARTESIAN_POINT('',(92.5,50.624999999997,3.));
#3985 = CARTESIAN_POINT('',(92.5,92.589602137755,74.010525361308));
#3986 = CARTESIAN_POINT('',(92.5,42.271666579683,129.18293688567));
#3987 = CARTESIAN_POINT('',(92.5,67.499999999996,3.));
#3988 = CARTESIAN_POINT('',(92.5,115.51715807611,82.706106165493));
#3989 = CARTESIAN_POINT('',(92.5,59.028888772911,143.24391584757));
#3990 = ADVANCED_FACE('',(#3991),#4009,.F.);
#3991 = FACE_BOUND('',#3992,.F.);
#3992 = EDGE_LOOP('',(#3993,#4001,#4002,#4003));
#3993 = ORIENTED_EDGE('',*,*,#3994,.F.);
#3994 = EDGE_CURVE('',#3939,#3995,#3997,.T.);
#3995 = VERTEX_POINT('',#3996);
#3996 = CARTESIAN_POINT('',(68.389679,11.634994925862,103.47571700045));
#3997 = LINE('',#3998,#3999);
#3998 = CARTESIAN_POINT('',(93.085135,11.634994925862,103.47571700045));
#3999 = VECTOR('',#4000,1.);
#4000 = DIRECTION('',(-1.,0.,-0.));
#4001 = ORIENTED_EDGE('',*,*,#3938,.F.);
#4002 = ORIENTED_EDGE('',*,*,#1101,.F.);
#4003 = ORIENTED_EDGE('',*,*,#4004,.F.);
#4004 = EDGE_CURVE('',#3995,#1094,#4005,.T.);
#4005 = LINE('',#4006,#4007);
#4006 = CARTESIAN_POINT('',(68.389679,11.634994925862,103.47571700045));
#4007 = VECTOR('',#4008,1.);
#4008 = DIRECTION('',(0.,0.642787609687,-0.766044443119));
#4009 = PLANE('',#4010);
#4010 = AXIS2_PLACEMENT_3D('',#4011,#4012,#4013);
#4011 = CARTESIAN_POINT('',(93.085135,11.634994925862,103.47571700045));
#4012 = DIRECTION('',(0.,0.766044443119,0.642787609687));
#4013 = DIRECTION('',(-1.,0.,0.));
#4014 = ADVANCED_FACE('',(#4015),#4033,.F.);
#4015 = FACE_BOUND('',#4016,.F.);
#4016 = EDGE_LOOP('',(#4017,#4025,#4026,#4027));
#4017 = ORIENTED_EDGE('',*,*,#4018,.F.);
#4018 = EDGE_CURVE('',#3995,#4019,#4021,.T.);
#4019 = VERTEX_POINT('',#4020);
#4020 = CARTESIAN_POINT('',(68.389679,17.368430813009,108.28664093874));
#4021 = LINE('',#4022,#4023);
#4022 = CARTESIAN_POINT('',(68.389679,11.634994925862,103.47571700045));
#4023 = VECTOR('',#4024,1.);
#4024 = DIRECTION('',(0.,0.766044443119,0.642787609687));
#4025 = ORIENTED_EDGE('',*,*,#4004,.T.);
#4026 = ORIENTED_EDGE('',*,*,#1093,.F.);
#4027 = ORIENTED_EDGE('',*,*,#4028,.F.);
#4028 = EDGE_CURVE('',#4019,#1086,#4029,.T.);
#4029 = LINE('',#4030,#4031);
#4030 = CARTESIAN_POINT('',(68.389679,17.368430813009,108.28664093874));
#4031 = VECTOR('',#4032,1.);
#4032 = DIRECTION('',(0.,0.642787609687,-0.766044443119));
#4033 = PLANE('',#4034);
#4034 = AXIS2_PLACEMENT_3D('',#4035,#4036,#4037);
#4035 = CARTESIAN_POINT('',(68.389679,11.634994925862,103.47571700045));
#4036 = DIRECTION('',(1.,0.,0.));
#4037 = DIRECTION('',(0.,0.766044443119,0.642787609687));
#4038 = ADVANCED_FACE('',(#4039),#4070,.F.);
#4039 = FACE_BOUND('',#4040,.F.);
#4040 = EDGE_LOOP('',(#4041,#4049,#4050,#4051));
#4041 = ORIENTED_EDGE('',*,*,#4042,.F.);
#4042 = EDGE_CURVE('',#4019,#4043,#4045,.T.);
#4043 = VERTEX_POINT('',#4044);
#4044 = CARTESIAN_POINT('',(92.5,17.368430813013,108.28664093874));
#4045 = LINE('',#4046,#4047);
#4046 = CARTESIAN_POINT('',(68.389679,17.368430813009,108.28664093874));
#4047 = VECTOR('',#4048,1.);
#4048 = DIRECTION('',(1.,0.,0.));
#4049 = ORIENTED_EDGE('',*,*,#4028,.T.);
#4050 = ORIENTED_EDGE('',*,*,#1085,.F.);
#4051 = ORIENTED_EDGE('',*,*,#4052,.T.);
#4052 = EDGE_CURVE('',#1049,#4043,#4053,.T.);
#4053 = B_SPLINE_CURVE_WITH_KNOTS('',8,(#4054,#4055,#4056,#4057,#4058,
    #4059,#4060,#4061,#4062,#4063,#4064,#4065,#4066,#4067,#4068,#4069),
  .UNSPECIFIED.,.F.,.F.,(9,7,9),(0.,0.248221746139,1.),.UNSPECIFIED.);
#4054 = CARTESIAN_POINT('',(92.5,27.653032567993,96.029929848838));
#4055 = CARTESIAN_POINT('',(92.5,27.333925638654,96.4102266783));
#4056 = CARTESIAN_POINT('',(92.5,27.014818657698,96.790523569276));
#4057 = CARTESIAN_POINT('',(92.5,26.695711616039,97.170820532595));
#4058 = CARTESIAN_POINT('',(92.5,26.376604530879,97.551117547757));
#4059 = CARTESIAN_POINT('',(92.5,26.057497379555,97.93141464177));
#4060 = CARTESIAN_POINT('',(92.5,25.73839018014,98.311711793095));
#4061 = CARTESIAN_POINT('',(92.5,25.41928292217,98.692009014203));
#4062 = CARTESIAN_POINT('',(92.5,24.13370936348,100.22409592131));
#4063 = CARTESIAN_POINT('',(92.5,23.16724260364,101.37588615447));
#4064 = CARTESIAN_POINT('',(92.5,22.200775319258,102.52767701276));
#4065 = CARTESIAN_POINT('',(92.5,21.234307502312,103.67946850573));
#4066 = CARTESIAN_POINT('',(92.5,20.267839146626,104.83126064075));
#4067 = CARTESIAN_POINT('',(92.5,19.301370247866,105.98305342298));
#4068 = CARTESIAN_POINT('',(92.5,18.334900803542,107.13484685538));
#4069 = CARTESIAN_POINT('',(92.5,17.368430813009,108.28664093874));
#4070 = PLANE('',#4071);
#4071 = AXIS2_PLACEMENT_3D('',#4072,#4073,#4074);
#4072 = CARTESIAN_POINT('',(68.389679,17.368430813009,108.28664093874));
#4073 = DIRECTION('',(0.,-0.766044443119,-0.642787609687));
#4074 = DIRECTION('',(1.,0.,0.));
#4075 = ADVANCED_FACE('',(#4076),#4100,.F.);
#4076 = FACE_BOUND('',#4077,.F.);
#4077 = EDGE_LOOP('',(#4078,#4079,#4087,#4099));
#4078 = ORIENTED_EDGE('',*,*,#1048,.F.);
#4079 = ORIENTED_EDGE('',*,*,#4080,.T.);
#4080 = EDGE_CURVE('',#1022,#4081,#4083,.T.);
#4081 = VERTEX_POINT('',#4082);
#4082 = CARTESIAN_POINT('',(92.5,59.028888772911,143.24391584757));
#4083 = B_SPLINE_CURVE_WITH_KNOTS('',2,(#4084,#4085,#4086),
  .UNSPECIFIED.,.F.,.F.,(3,3),(0.,1.),.PIECEWISE_BEZIER_KNOTS.);
#4084 = CARTESIAN_POINT('',(92.5,67.499999999996,3.));
#4085 = CARTESIAN_POINT('',(92.5,115.51715807611,82.706106165493));
#4086 = CARTESIAN_POINT('',(92.5,59.028888772911,143.24391584757));
#4087 = ORIENTED_EDGE('',*,*,#4088,.F.);
#4088 = EDGE_CURVE('',#4043,#4081,#4089,.T.);
#4089 = B_SPLINE_CURVE_WITH_KNOTS('',8,(#4090,#4091,#4092,#4093,#4094,
    #4095,#4096,#4097,#4098),.UNSPECIFIED.,.F.,.F.,(9,9),(4.,5.),
  .PIECEWISE_BEZIER_KNOTS.);
#4090 = CARTESIAN_POINT('',(92.5,-75.02888877291,30.756084152428));
#4091 = CARTESIAN_POINT('',(92.5,-58.27166657968,44.817063114321));
#4092 = CARTESIAN_POINT('',(92.5,-41.51444438645,58.878042076214));
#4093 = CARTESIAN_POINT('',(92.5,-24.75722219322,72.939021038107));
#4094 = CARTESIAN_POINT('',(92.5,-8.,87.));
#4095 = CARTESIAN_POINT('',(92.5,8.757222193228,101.06097896189));
#4096 = CARTESIAN_POINT('',(92.5,25.514444386455,115.12195792378));
#4097 = CARTESIAN_POINT('',(92.5,42.271666579683,129.18293688567));
#4098 = CARTESIAN_POINT('',(92.5,59.028888772911,143.24391584757));
#4099 = ORIENTED_EDGE('',*,*,#4052,.F.);
#4100 = B_SPLINE_SURFACE_WITH_KNOTS('',8,2,(
    (#4101,#4102,#4103)
    ,(#4104,#4105,#4106)
    ,(#4107,#4108,#4109)
    ,(#4110,#4111,#4112)
    ,(#4113,#4114,#4115)
    ,(#4116,#4117,#4118)
    ,(#4119,#4120,#4121)
    ,(#4122,#4123,#4124)
    ,(#4125,#4126,#4127
  )),.UNSPECIFIED.,.F.,.F.,.F.,(9,9),(3,3),(4.,5.),(0.,1.),
  .PIECEWISE_BEZIER_KNOTS.);
#4101 = CARTESIAN_POINT('',(92.5,-67.49999999999,3.));
#4102 = CARTESIAN_POINT('',(92.5,-67.90328943078,13.141459732016));
#4103 = CARTESIAN_POINT('',(92.5,-75.02888877291,30.756084152428));
#4104 = CARTESIAN_POINT('',(92.5,-50.62499999999,3.));
#4105 = CARTESIAN_POINT('',(92.5,-44.97573349242,21.837040536201));
#4106 = CARTESIAN_POINT('',(92.5,-58.27166657968,44.817063114321));
#4107 = CARTESIAN_POINT('',(92.5,-33.74999999999,3.));
#4108 = CARTESIAN_POINT('',(92.5,-22.04817755406,30.532621340385));
#4109 = CARTESIAN_POINT('',(92.5,-41.51444438645,58.878042076214));
#4110 = CARTESIAN_POINT('',(92.5,-16.87499999999,3.));
#4111 = CARTESIAN_POINT('',(92.5,0.879378384301,39.22820214457));
#4112 = CARTESIAN_POINT('',(92.5,-24.75722219322,72.939021038107));
#4113 = CARTESIAN_POINT('',(92.5,8.9E-16,3.));
#4114 = CARTESIAN_POINT('',(92.5,23.806934322665,47.923782948755));
#4115 = CARTESIAN_POINT('',(92.5,-8.,87.));
#4116 = CARTESIAN_POINT('',(92.5,16.874999999999,3.));
#4117 = CARTESIAN_POINT('',(92.5,46.734490261028,56.619363752939));
#4118 = CARTESIAN_POINT('',(92.5,8.757222193228,101.06097896189));
#4119 = CARTESIAN_POINT('',(92.5,33.749999999998,3.));
#4120 = CARTESIAN_POINT('',(92.5,69.662046199392,65.314944557124));
#4121 = CARTESIAN_POINT('',(92.5,25.514444386455,115.12195792378));
#4122 = CARTESIAN_POINT('',(92.5,50.624999999997,3.));
#4123 = CARTESIAN_POINT('',(92.5,92.589602137755,74.010525361308));
#4124 = CARTESIAN_POINT('',(92.5,42.271666579683,129.18293688567));
#4125 = CARTESIAN_POINT('',(92.5,67.499999999996,3.));
#4126 = CARTESIAN_POINT('',(92.5,115.51715807611,82.706106165493));
#4127 = CARTESIAN_POINT('',(92.5,59.028888772911,143.24391584757));
#4128 = ADVANCED_FACE('',(#4129),#4148,.F.);
#4129 = FACE_BOUND('',#4130,.F.);
#4130 = EDGE_LOOP('',(#4131,#4132,#4133,#4141));
#4131 = ORIENTED_EDGE('',*,*,#4080,.F.);
#4132 = ORIENTED_EDGE('',*,*,#1021,.F.);
#4133 = ORIENTED_EDGE('',*,*,#4134,.T.);
#4134 = EDGE_CURVE('',#1012,#4135,#4137,.T.);
#4135 = VERTEX_POINT('',#4136);
#4136 = CARTESIAN_POINT('',(87.5,62.859110988505,146.457853896));
#4137 = B_SPLINE_CURVE_WITH_KNOTS('',2,(#4138,#4139,#4140),
  .UNSPECIFIED.,.F.,.F.,(3,3),(0.,1.),.PIECEWISE_BEZIER_KNOTS.);
#4138 = CARTESIAN_POINT('',(87.500000000114,72.5,3.));
#4139 = CARTESIAN_POINT('',(87.50000000021,120.41717442636,
    84.693667492168));
#4140 = CARTESIAN_POINT('',(87.5,62.859110988505,146.457853896));
#4141 = ORIENTED_EDGE('',*,*,#4142,.F.);
#4142 = EDGE_CURVE('',#4081,#4135,#4143,.T.);
#4143 = CIRCLE('',#4144,5.);
#4144 = AXIS2_PLACEMENT_3D('',#4145,#4146,#4147);
#4145 = CARTESIAN_POINT('',(87.5,59.028888772911,143.24391584757));
#4146 = DIRECTION('',(0.,-0.642787609687,0.766044443119));
#4147 = DIRECTION('',(1.,0.,0.));
#4148 = B_SPLINE_SURFACE_WITH_KNOTS('',8,2,(
    (#4149,#4150,#4151)
    ,(#4152,#4153,#4154)
    ,(#4155,#4156,#4157)
    ,(#4158,#4159,#4160)
    ,(#4161,#4162,#4163)
    ,(#4164,#4165,#4166)
    ,(#4167,#4168,#4169)
    ,(#4170,#4171,#4172)
    ,(#4173,#4174,#4175
  )),.UNSPECIFIED.,.F.,.F.,.F.,(9,9),(3,3),(5.,6.),(0.,1.),
  .PIECEWISE_BEZIER_KNOTS.);
#4149 = CARTESIAN_POINT('',(92.5,67.499999999996,3.));
#4150 = CARTESIAN_POINT('',(92.5,115.51715807611,82.706106165493));
#4151 = CARTESIAN_POINT('',(92.5,59.028888772911,143.24391584757));
#4152 = CARTESIAN_POINT('',(92.5,68.481747704228,3.));
#4153 = CARTESIAN_POINT('',(92.499999999999,116.47927403662,
    83.096362919382));
#4154 = CARTESIAN_POINT('',(92.500000000001,59.780951146294,
    143.8749711077));
#4155 = CARTESIAN_POINT('',(92.2796960552,69.463495717489,3.));
#4156 = CARTESIAN_POINT('',(92.279696055209,117.44139029996,
    83.486619796112));
#4157 = CARTESIAN_POINT('',(92.27969605519,60.533013756404,
    144.50602656646));
#4158 = CARTESIAN_POINT('',(91.839090329377,70.387566171629,3.));
#4159 = CARTESIAN_POINT('',(91.839090329386,118.34698236677,
    83.85394913566));
#4160 = CARTESIAN_POINT('',(91.839090329365,61.240892792864,
    145.10000760487));
#4161 = CARTESIAN_POINT('',(91.196293778937,71.196293778851,3.));
#4162 = CARTESIAN_POINT('',(91.196293778975,119.13953806641,
    84.17542827884));
#4163 = CARTESIAN_POINT('',(91.19629377889,61.860414082369,
    145.6198476904));
#4164 = CARTESIAN_POINT('',(90.387566171734,71.839090329304,3.));
#4165 = CARTESIAN_POINT('',(90.387566171778,119.76948078784,
    84.430947791761));
#4166 = CARTESIAN_POINT('',(90.387566171682,62.352824807908,
    146.03302934859));
#4167 = CARTESIAN_POINT('',(89.463495717602,72.279696055152,3.));
#4168 = CARTESIAN_POINT('',(89.463495717672,120.20127583998,
    84.606093971966));
#4169 = CARTESIAN_POINT('',(89.463495717517,62.690348375788,
    146.31624524991));
#4170 = CARTESIAN_POINT('',(88.481747704347,72.499999999973,3.));
#4171 = CARTESIAN_POINT('',(88.48174770443,120.41717442632,
    84.693667492143));
#4172 = CARTESIAN_POINT('',(88.481747704248,62.859110988506,
    146.457853896));
#4173 = CARTESIAN_POINT('',(87.500000000114,72.5,3.));
#4174 = CARTESIAN_POINT('',(87.50000000021,120.41717442636,
    84.693667492168));
#4175 = CARTESIAN_POINT('',(87.5,62.859110988505,146.457853896));
#4176 = ADVANCED_FACE('',(#4177),#4199,.F.);
#4177 = FACE_BOUND('',#4178,.F.);
#4178 = EDGE_LOOP('',(#4179,#4180,#4181,#4193));
#4179 = ORIENTED_EDGE('',*,*,#4134,.F.);
#4180 = ORIENTED_EDGE('',*,*,#1011,.F.);
#4181 = ORIENTED_EDGE('',*,*,#4182,.T.);
#4182 = EDGE_CURVE('',#1004,#4183,#4185,.T.);
#4183 = VERTEX_POINT('',#4184);
#4184 = CARTESIAN_POINT('',(-24.672089,62.859110988505,146.457853896));
#4185 = B_SPLINE_CURVE_WITH_KNOTS('',6,(#4186,#4187,#4188,#4189,#4190,
    #4191,#4192),.UNSPECIFIED.,.F.,.F.,(7,7),(0.,1.),
  .PIECEWISE_BEZIER_KNOTS.);
#4186 = CARTESIAN_POINT('',(-24.672089,73.115225866893,134.17723947845)
  );
#4187 = CARTESIAN_POINT('',(-24.672089,71.526263831352,136.32056088376)
  );
#4188 = CARTESIAN_POINT('',(-24.672089,69.884622865748,138.4248089904));
#4189 = CARTESIAN_POINT('',(-24.672089,68.193839197499,140.49013794949)
  );
#4190 = CARTESIAN_POINT('',(-24.672089,66.457285508521,142.51697293055)
  );
#4191 = CARTESIAN_POINT('',(-24.672089,64.678094887455,144.50594561608)
  );
#4192 = CARTESIAN_POINT('',(-24.672089,62.859110988505,146.457853896));
#4193 = ORIENTED_EDGE('',*,*,#4194,.F.);
#4194 = EDGE_CURVE('',#4135,#4183,#4195,.T.);
#4195 = LINE('',#4196,#4197);
#4196 = CARTESIAN_POINT('',(87.5,62.859110988505,146.457853896));
#4197 = VECTOR('',#4198,1.);
#4198 = DIRECTION('',(-1.,0.,0.));
#4199 = B_SPLINE_SURFACE_WITH_KNOTS('',8,2,(
    (#4200,#4201,#4202)
    ,(#4203,#4204,#4205)
    ,(#4206,#4207,#4208)
    ,(#4209,#4210,#4211)
    ,(#4212,#4213,#4214)
    ,(#4215,#4216,#4217)
    ,(#4218,#4219,#4220)
    ,(#4221,#4222,#4223)
    ,(#4224,#4225,#4226
  )),.UNSPECIFIED.,.F.,.F.,.F.,(9,9),(3,3),(6.,7.),(0.,1.),
  .PIECEWISE_BEZIER_KNOTS.);
#4200 = CARTESIAN_POINT('',(87.500000000114,72.5,3.));
#4201 = CARTESIAN_POINT('',(87.50000000021,120.41717442636,
    84.693667492168));
#4202 = CARTESIAN_POINT('',(87.5,62.859110988505,146.457853896));
#4203 = CARTESIAN_POINT('',(65.625000000086,72.5,3.));
#4204 = CARTESIAN_POINT('',(65.625000000158,120.41717442636,
    84.693667492168));
#4205 = CARTESIAN_POINT('',(65.625,62.859110988505,146.457853896));
#4206 = CARTESIAN_POINT('',(43.750000000057,72.5,3.));
#4207 = CARTESIAN_POINT('',(43.750000000105,120.41717442636,
    84.693667492168));
#4208 = CARTESIAN_POINT('',(43.75,62.859110988505,146.457853896));
#4209 = CARTESIAN_POINT('',(21.875000000029,72.5,3.));
#4210 = CARTESIAN_POINT('',(21.875000000053,120.41717442636,
    84.693667492168));
#4211 = CARTESIAN_POINT('',(21.875,62.859110988505,146.457853896));
#4212 = CARTESIAN_POINT('',(4.4E-16,72.5,3.));
#4213 = CARTESIAN_POINT('',(-1.08E-15,120.41717442636,84.693667492168));
#4214 = CARTESIAN_POINT('',(0.,62.859110988505,146.457853896));
#4215 = CARTESIAN_POINT('',(-21.87500000002,72.5,3.));
#4216 = CARTESIAN_POINT('',(-21.87500000005,120.41717442636,
    84.693667492168));
#4217 = CARTESIAN_POINT('',(-21.875,62.859110988505,146.457853896));
#4218 = CARTESIAN_POINT('',(-43.75000000005,72.5,3.));
#4219 = CARTESIAN_POINT('',(-43.7500000001,120.41717442636,
    84.693667492168));
#4220 = CARTESIAN_POINT('',(-43.75,62.859110988505,146.457853896));
#4221 = CARTESIAN_POINT('',(-65.62500000008,72.5,3.));
#4222 = CARTESIAN_POINT('',(-65.62500000015,120.41717442636,
    84.693667492168));
#4223 = CARTESIAN_POINT('',(-65.625,62.859110988505,146.457853896));
#4224 = CARTESIAN_POINT('',(-87.50000000011,72.499999999995,3.));
#4225 = CARTESIAN_POINT('',(-87.50000000021,120.41717442635,
    84.693667492164));
#4226 = CARTESIAN_POINT('',(-87.5,62.859110988505,146.457853896));
#4227 = ADVANCED_FACE('',(#4228),#4246,.F.);
#4228 = FACE_BOUND('',#4229,.F.);
#4229 = EDGE_LOOP('',(#4230,#4238,#4239,#4240));
#4230 = ORIENTED_EDGE('',*,*,#4231,.F.);
#4231 = EDGE_CURVE('',#4183,#4232,#4234,.T.);
#4232 = VERTEX_POINT('',#4233);
#4233 = CARTESIAN_POINT('',(-24.672089,55.582255270444,140.35184694684)
  );
#4234 = LINE('',#4235,#4236);
#4235 = CARTESIAN_POINT('',(-24.672089,65.725049866583,148.86266215157)
  );
#4236 = VECTOR('',#4237,1.);
#4237 = DIRECTION('',(0.,-0.766044443119,-0.642787609687));
#4238 = ORIENTED_EDGE('',*,*,#4182,.F.);
#4239 = ORIENTED_EDGE('',*,*,#1003,.F.);
#4240 = ORIENTED_EDGE('',*,*,#4241,.F.);
#4241 = EDGE_CURVE('',#4232,#996,#4242,.T.);
#4242 = LINE('',#4243,#4244);
#4243 = CARTESIAN_POINT('',(-24.672089,55.582255270444,140.35184694684)
  );
#4244 = VECTOR('',#4245,1.);
#4245 = DIRECTION('',(0.,0.642787609687,-0.766044443119));
#4246 = PLANE('',#4247);
#4247 = AXIS2_PLACEMENT_3D('',#4248,#4249,#4250);
#4248 = CARTESIAN_POINT('',(-24.672089,65.725049866583,148.86266215157)
  );
#4249 = DIRECTION('',(-1.,0.,0.));
#4250 = DIRECTION('',(-0.,-0.766044443119,-0.642787609687));
#4251 = ADVANCED_FACE('',(#4252),#4270,.F.);
#4252 = FACE_BOUND('',#4253,.F.);
#4253 = EDGE_LOOP('',(#4254,#4262,#4263,#4264));
#4254 = ORIENTED_EDGE('',*,*,#4255,.F.);
#4255 = EDGE_CURVE('',#4232,#4256,#4258,.T.);
#4256 = VERTEX_POINT('',#4257);
#4257 = CARTESIAN_POINT('',(-37.618328,55.582255270444,140.35184694684)
  );
#4258 = LINE('',#4259,#4260);
#4259 = CARTESIAN_POINT('',(-24.672089,55.582255270444,140.35184694684)
  );
#4260 = VECTOR('',#4261,1.);
#4261 = DIRECTION('',(-1.,0.,-0.));
#4262 = ORIENTED_EDGE('',*,*,#4241,.T.);
#4263 = ORIENTED_EDGE('',*,*,#995,.F.);
#4264 = ORIENTED_EDGE('',*,*,#4265,.F.);
#4265 = EDGE_CURVE('',#4256,#988,#4266,.T.);
#4266 = LINE('',#4267,#4268);
#4267 = CARTESIAN_POINT('',(-37.618328,55.582255270444,140.35184694684)
  );
#4268 = VECTOR('',#4269,1.);
#4269 = DIRECTION('',(0.,0.642787609687,-0.766044443119));
#4270 = PLANE('',#4271);
#4271 = AXIS2_PLACEMENT_3D('',#4272,#4273,#4274);
#4272 = CARTESIAN_POINT('',(-24.672089,55.582255270444,140.35184694684)
  );
#4273 = DIRECTION('',(0.,0.766044443119,0.642787609687));
#4274 = DIRECTION('',(-1.,0.,0.));
#4275 = ADVANCED_FACE('',(#4276),#4298,.F.);
#4276 = FACE_BOUND('',#4277,.F.);
#4277 = EDGE_LOOP('',(#4278,#4286,#4287,#4288));
#4278 = ORIENTED_EDGE('',*,*,#4279,.F.);
#4279 = EDGE_CURVE('',#4256,#4280,#4282,.T.);
#4280 = VERTEX_POINT('',#4281);
#4281 = CARTESIAN_POINT('',(-37.618328,62.859110988505,146.457853896));
#4282 = LINE('',#4283,#4284);
#4283 = CARTESIAN_POINT('',(-37.618328,55.582255270444,140.35184694684)
  );
#4284 = VECTOR('',#4285,1.);
#4285 = DIRECTION('',(0.,0.766044443119,0.642787609687));
#4286 = ORIENTED_EDGE('',*,*,#4265,.T.);
#4287 = ORIENTED_EDGE('',*,*,#987,.F.);
#4288 = ORIENTED_EDGE('',*,*,#4289,.T.);
#4289 = EDGE_CURVE('',#978,#4280,#4290,.T.);
#4290 = B_SPLINE_CURVE_WITH_KNOTS('',6,(#4291,#4292,#4293,#4294,#4295,
    #4296,#4297),.UNSPECIFIED.,.F.,.F.,(7,7),(0.,1.),
  .PIECEWISE_BEZIER_KNOTS.);
#4291 = CARTESIAN_POINT('',(-37.618328,73.115225866893,134.17723947845)
  );
#4292 = CARTESIAN_POINT('',(-37.618328,71.526263831352,136.32056088376)
  );
#4293 = CARTESIAN_POINT('',(-37.618328,69.884622865749,138.4248089904));
#4294 = CARTESIAN_POINT('',(-37.618328,68.193839197498,140.49013794949)
  );
#4295 = CARTESIAN_POINT('',(-37.618328,66.457285508521,142.51697293055)
  );
#4296 = CARTESIAN_POINT('',(-37.618328,64.678094887454,144.50594561608)
  );
#4297 = CARTESIAN_POINT('',(-37.618328,62.859110988505,146.457853896));
#4298 = PLANE('',#4299);
#4299 = AXIS2_PLACEMENT_3D('',#4300,#4301,#4302);
#4300 = CARTESIAN_POINT('',(-37.618328,55.582255270444,140.35184694684)
  );
#4301 = DIRECTION('',(1.,0.,0.));
#4302 = DIRECTION('',(0.,0.766044443119,0.642787609687));
#4303 = ADVANCED_FACE('',(#4304),#4322,.F.);
#4304 = FACE_BOUND('',#4305,.F.);
#4305 = EDGE_LOOP('',(#4306,#4307,#4315,#4321));
#4306 = ORIENTED_EDGE('',*,*,#977,.F.);
#4307 = ORIENTED_EDGE('',*,*,#4308,.T.);
#4308 = EDGE_CURVE('',#951,#4309,#4311,.T.);
#4309 = VERTEX_POINT('',#4310);
#4310 = CARTESIAN_POINT('',(-87.5,62.859110988505,146.457853896));
#4311 = B_SPLINE_CURVE_WITH_KNOTS('',2,(#4312,#4313,#4314),
  .UNSPECIFIED.,.F.,.F.,(3,3),(0.,1.),.PIECEWISE_BEZIER_KNOTS.);
#4312 = CARTESIAN_POINT('',(-87.50000000011,72.499999999995,3.));
#4313 = CARTESIAN_POINT('',(-87.50000000021,120.41717442635,
    84.693667492164));
#4314 = CARTESIAN_POINT('',(-87.5,62.859110988505,146.457853896));
#4315 = ORIENTED_EDGE('',*,*,#4316,.F.);
#4316 = EDGE_CURVE('',#4280,#4309,#4317,.T.);
#4317 = LINE('',#4318,#4319);
#4318 = CARTESIAN_POINT('',(87.5,62.859110988505,146.457853896));
#4319 = VECTOR('',#4320,1.);
#4320 = DIRECTION('',(-1.,0.,0.));
#4321 = ORIENTED_EDGE('',*,*,#4289,.F.);
#4322 = B_SPLINE_SURFACE_WITH_KNOTS('',8,2,(
    (#4323,#4324,#4325)
    ,(#4326,#4327,#4328)
    ,(#4329,#4330,#4331)
    ,(#4332,#4333,#4334)
    ,(#4335,#4336,#4337)
    ,(#4338,#4339,#4340)
    ,(#4341,#4342,#4343)
    ,(#4344,#4345,#4346)
    ,(#4347,#4348,#4349
  )),.UNSPECIFIED.,.F.,.F.,.F.,(9,9),(3,3),(6.,7.),(0.,1.),
  .PIECEWISE_BEZIER_KNOTS.);
#4323 = CARTESIAN_POINT('',(87.500000000114,72.5,3.));
#4324 = CARTESIAN_POINT('',(87.50000000021,120.41717442636,
    84.693667492168));
#4325 = CARTESIAN_POINT('',(87.5,62.859110988505,146.457853896));
#4326 = CARTESIAN_POINT('',(65.625000000086,72.5,3.));
#4327 = CARTESIAN_POINT('',(65.625000000158,120.41717442636,
    84.693667492168));
#4328 = CARTESIAN_POINT('',(65.625,62.859110988505,146.457853896));
#4329 = CARTESIAN_POINT('',(43.750000000057,72.5,3.));
#4330 = CARTESIAN_POINT('',(43.750000000105,120.41717442636,
    84.693667492168));
#4331 = CARTESIAN_POINT('',(43.75,62.859110988505,146.457853896));
#4332 = CARTESIAN_POINT('',(21.875000000029,72.5,3.));
#4333 = CARTESIAN_POINT('',(21.875000000053,120.41717442636,
    84.693667492168));
#4334 = CARTESIAN_POINT('',(21.875,62.859110988505,146.457853896));
#4335 = CARTESIAN_POINT('',(4.4E-16,72.5,3.));
#4336 = CARTESIAN_POINT('',(-1.08E-15,120.41717442636,84.693667492168));
#4337 = CARTESIAN_POINT('',(0.,62.859110988505,146.457853896));
#4338 = CARTESIAN_POINT('',(-21.87500000002,72.5,3.));
#4339 = CARTESIAN_POINT('',(-21.87500000005,120.41717442636,
    84.693667492168));
#4340 = CARTESIAN_POINT('',(-21.875,62.859110988505,146.457853896));
#4341 = CARTESIAN_POINT('',(-43.75000000005,72.5,3.));
#4342 = CARTESIAN_POINT('',(-43.7500000001,120.41717442636,
    84.693667492168));
#4343 = CARTESIAN_POINT('',(-43.75,62.859110988505,146.457853896));
#4344 = CARTESIAN_POINT('',(-65.62500000008,72.5,3.));
#4345 = CARTESIAN_POINT('',(-65.62500000015,120.41717442636,
    84.693667492168));
#4346 = CARTESIAN_POINT('',(-65.625,62.859110988505,146.457853896));
#4347 = CARTESIAN_POINT('',(-87.50000000011,72.499999999995,3.));
#4348 = CARTESIAN_POINT('',(-87.50000000021,120.41717442635,
    84.693667492164));
#4349 = CARTESIAN_POINT('',(-87.5,62.859110988505,146.457853896));
#4350 = ADVANCED_FACE('',(#4351),#4370,.F.);
#4351 = FACE_BOUND('',#4352,.F.);
#4352 = EDGE_LOOP('',(#4353,#4354,#4355,#4363));
#4353 = ORIENTED_EDGE('',*,*,#4308,.F.);
#4354 = ORIENTED_EDGE('',*,*,#950,.F.);
#4355 = ORIENTED_EDGE('',*,*,#4356,.T.);
#4356 = EDGE_CURVE('',#914,#4357,#4359,.T.);
#4357 = VERTEX_POINT('',#4358);
#4358 = CARTESIAN_POINT('',(-92.5,59.028888772911,143.24391584757));
#4359 = B_SPLINE_CURVE_WITH_KNOTS('',2,(#4360,#4361,#4362),
  .UNSPECIFIED.,.F.,.F.,(3,3),(0.,1.),.PIECEWISE_BEZIER_KNOTS.);
#4360 = CARTESIAN_POINT('',(-92.5,67.499999999996,3.));
#4361 = CARTESIAN_POINT('',(-92.5,115.51715807611,82.706106165493));
#4362 = CARTESIAN_POINT('',(-92.5,59.028888772911,143.24391584757));
#4363 = ORIENTED_EDGE('',*,*,#4364,.F.);
#4364 = EDGE_CURVE('',#4309,#4357,#4365,.T.);
#4365 = CIRCLE('',#4366,5.);
#4366 = AXIS2_PLACEMENT_3D('',#4367,#4368,#4369);
#4367 = CARTESIAN_POINT('',(-87.5,59.028888772911,143.24391584757));
#4368 = DIRECTION('',(0.,-0.642787609687,0.766044443119));
#4369 = DIRECTION('',(1.,0.,0.));
#4370 = B_SPLINE_SURFACE_WITH_KNOTS('',8,2,(
    (#4371,#4372,#4373)
    ,(#4374,#4375,#4376)
    ,(#4377,#4378,#4379)
    ,(#4380,#4381,#4382)
    ,(#4383,#4384,#4385)
    ,(#4386,#4387,#4388)
    ,(#4389,#4390,#4391)
    ,(#4392,#4393,#4394)
    ,(#4395,#4396,#4397
  )),.UNSPECIFIED.,.F.,.F.,.F.,(9,9),(3,3),(7.,8.),(0.,1.),
  .PIECEWISE_BEZIER_KNOTS.);
#4371 = CARTESIAN_POINT('',(-87.50000000011,72.499999999995,3.));
#4372 = CARTESIAN_POINT('',(-87.50000000021,120.41717442635,
    84.693667492164));
#4373 = CARTESIAN_POINT('',(-87.5,62.859110988505,146.457853896));
#4374 = CARTESIAN_POINT('',(-88.48174770434,72.499999999973,3.));
#4375 = CARTESIAN_POINT('',(-88.48174770443,120.41717442632,
    84.693667492144));
#4376 = CARTESIAN_POINT('',(-88.48174770424,62.859110988505,
    146.457853896));
#4377 = CARTESIAN_POINT('',(-89.4634957176,72.279696055151,3.));
#4378 = CARTESIAN_POINT('',(-89.46349571766,120.20127583997,
    84.606093971963));
#4379 = CARTESIAN_POINT('',(-89.46349571752,62.690348375791,
    146.31624524991));
#4380 = CARTESIAN_POINT('',(-90.38756617173,71.839090329305,3.));
#4381 = CARTESIAN_POINT('',(-90.38756617179,119.76948078785,
    84.430947791767));
#4382 = CARTESIAN_POINT('',(-90.38756617167,62.352824807903,
    146.03302934859));
#4383 = CARTESIAN_POINT('',(-91.19629377893,71.196293778848,3.));
#4384 = CARTESIAN_POINT('',(-91.19629377895,119.13953806641,
    84.175428278834));
#4385 = CARTESIAN_POINT('',(-91.1962937789,61.860414082376,
    145.61984769041));
#4386 = CARTESIAN_POINT('',(-91.83909032937,70.38756617163,3.));
#4387 = CARTESIAN_POINT('',(-91.8390903294,118.34698236678,
    83.853949135665));
#4388 = CARTESIAN_POINT('',(-91.83909032935,61.240892792857,
    145.10000760487));
#4389 = CARTESIAN_POINT('',(-92.2796960552,69.463495717488,3.));
#4390 = CARTESIAN_POINT('',(-92.2796960552,117.44139029996,
    83.48661979611));
#4391 = CARTESIAN_POINT('',(-92.27969605519,60.533013756407,
    144.50602656646));
#4392 = CARTESIAN_POINT('',(-92.5,68.481747704228,3.));
#4393 = CARTESIAN_POINT('',(-92.5,116.47927403662,83.096362919382));
#4394 = CARTESIAN_POINT('',(-92.5,59.780951146293,143.8749711077));
#4395 = CARTESIAN_POINT('',(-92.5,67.499999999996,3.));
#4396 = CARTESIAN_POINT('',(-92.5,115.51715807611,82.706106165493));
#4397 = CARTESIAN_POINT('',(-92.5,59.028888772911,143.24391584757));
#4398 = ADVANCED_FACE('',(#4399),#4437,.F.);
#4399 = FACE_BOUND('',#4400,.F.);
#4400 = EDGE_LOOP('',(#4401,#4402,#4403,#4425));
#4401 = ORIENTED_EDGE('',*,*,#4356,.F.);
#4402 = ORIENTED_EDGE('',*,*,#913,.F.);
#4403 = ORIENTED_EDGE('',*,*,#4404,.F.);
#4404 = EDGE_CURVE('',#4405,#906,#4407,.T.);
#4405 = VERTEX_POINT('',#4406);
#4406 = CARTESIAN_POINT('',(-92.5,30.486822398485,119.29427847975));
#4407 = B_SPLINE_CURVE_WITH_KNOTS('',4,(#4408,#4409,#4410,#4411,#4412,
    #4413,#4414,#4415,#4416,#4417,#4418,#4419,#4420,#4421,#4422,#4423,
    #4424),.UNSPECIFIED.,.F.,.F.,(5,3,3,3,3,5),(0.,0.504575140036,
    0.751571086334,0.873651650867,0.938525600653,1.),.UNSPECIFIED.);
#4408 = CARTESIAN_POINT('',(-92.5,30.486822398488,119.29427847975));
#4409 = CARTESIAN_POINT('',(-92.5,31.784617542914,117.74762645393));
#4410 = CARTESIAN_POINT('',(-92.5,33.082411811699,116.20097547166));
#4411 = CARTESIAN_POINT('',(-92.5,34.38020520171,114.65432553667));
#4412 = CARTESIAN_POINT('',(-92.5,36.313283665197,112.35057233304));
#4413 = CARTESIAN_POINT('',(-92.5,36.948569397872,111.5934682788));
#4414 = CARTESIAN_POINT('',(-92.5,37.583854924236,110.83636447043));
#4415 = CARTESIAN_POINT('',(-92.5,38.533137265491,109.70505382986));
#4416 = CARTESIAN_POINT('',(-92.5,38.847134234501,109.33084681398));
#4417 = CARTESIAN_POINT('',(-92.5,39.161131153977,108.95663985713));
#4418 = CARTESIAN_POINT('',(-92.5,39.641986829954,108.38357837776));
#4419 = CARTESIAN_POINT('',(-92.5,39.808634996418,108.18497482668));
#4420 = CARTESIAN_POINT('',(-92.5,39.975076436718,107.98661764225));
#4421 = CARTESIAN_POINT('',(-92.5,40.298842333513,107.60076847158));
#4422 = CARTESIAN_POINT('',(-92.5,40.456369619551,107.41303476251));
#4423 = CARTESIAN_POINT('',(-92.5,40.61389689225,107.22530106934));
#4424 = CARTESIAN_POINT('',(-92.5,40.771424153473,107.03756738985));
#4425 = ORIENTED_EDGE('',*,*,#4426,.F.);
#4426 = EDGE_CURVE('',#4357,#4405,#4427,.T.);
#4427 = B_SPLINE_CURVE_WITH_KNOTS('',8,(#4428,#4429,#4430,#4431,#4432,
    #4433,#4434,#4435,#4436),.UNSPECIFIED.,.F.,.F.,(9,9),(0.,1.),
  .PIECEWISE_BEZIER_KNOTS.);
#4428 = CARTESIAN_POINT('',(-92.5,59.028888772911,143.24391584757));
#4429 = CARTESIAN_POINT('',(-92.5,42.271666579683,129.18293688567));
#4430 = CARTESIAN_POINT('',(-92.5,25.514444386455,115.12195792378));
#4431 = CARTESIAN_POINT('',(-92.5,8.757222193228,101.06097896189));
#4432 = CARTESIAN_POINT('',(-92.5,-8.,87.));
#4433 = CARTESIAN_POINT('',(-92.5,-24.75722219322,72.939021038107));
#4434 = CARTESIAN_POINT('',(-92.5,-41.51444438645,58.878042076214));
#4435 = CARTESIAN_POINT('',(-92.5,-58.27166657968,44.817063114321));
#4436 = CARTESIAN_POINT('',(-92.5,-75.02888877291,30.756084152428));
#4437 = B_SPLINE_SURFACE_WITH_KNOTS('',8,2,(
    (#4438,#4439,#4440)
    ,(#4441,#4442,#4443)
    ,(#4444,#4445,#4446)
    ,(#4447,#4448,#4449)
    ,(#4450,#4451,#4452)
    ,(#4453,#4454,#4455)
    ,(#4456,#4457,#4458)
    ,(#4459,#4460,#4461)
    ,(#4462,#4463,#4464
  )),.UNSPECIFIED.,.F.,.F.,.F.,(9,9),(3,3),(0.,1.),(0.,1.),
  .PIECEWISE_BEZIER_KNOTS.);
#4438 = CARTESIAN_POINT('',(-92.5,67.499999999996,3.));
#4439 = CARTESIAN_POINT('',(-92.5,115.51715807611,82.706106165493));
#4440 = CARTESIAN_POINT('',(-92.5,59.028888772911,143.24391584757));
#4441 = CARTESIAN_POINT('',(-92.5,50.624999999997,3.));
#4442 = CARTESIAN_POINT('',(-92.5,92.589602137755,74.010525361308));
#4443 = CARTESIAN_POINT('',(-92.5,42.271666579683,129.18293688567));
#4444 = CARTESIAN_POINT('',(-92.5,33.749999999998,3.));
#4445 = CARTESIAN_POINT('',(-92.5,69.662046199392,65.314944557124));
#4446 = CARTESIAN_POINT('',(-92.5,25.514444386455,115.12195792378));
#4447 = CARTESIAN_POINT('',(-92.5,16.874999999999,3.));
#4448 = CARTESIAN_POINT('',(-92.5,46.734490261028,56.619363752939));
#4449 = CARTESIAN_POINT('',(-92.5,8.757222193228,101.06097896189));
#4450 = CARTESIAN_POINT('',(-92.5,-8.9E-16,3.));
#4451 = CARTESIAN_POINT('',(-92.5,23.806934322665,47.923782948755));
#4452 = CARTESIAN_POINT('',(-92.5,-8.,87.));
#4453 = CARTESIAN_POINT('',(-92.5,-16.87499999999,3.));
#4454 = CARTESIAN_POINT('',(-92.5,0.879378384301,39.22820214457));
#4455 = CARTESIAN_POINT('',(-92.5,-24.75722219322,72.939021038107));
#4456 = CARTESIAN_POINT('',(-92.5,-33.74999999999,3.));
#4457 = CARTESIAN_POINT('',(-92.5,-22.04817755406,30.532621340385));
#4458 = CARTESIAN_POINT('',(-92.5,-41.51444438645,58.878042076214));
#4459 = CARTESIAN_POINT('',(-92.5,-50.62499999999,3.));
#4460 = CARTESIAN_POINT('',(-92.5,-44.97573349242,21.837040536201));
#4461 = CARTESIAN_POINT('',(-92.5,-58.27166657968,44.817063114321));
#4462 = CARTESIAN_POINT('',(-92.5,-67.49999999999,3.));
#4463 = CARTESIAN_POINT('',(-92.5,-67.90328943078,13.141459732016));
#4464 = CARTESIAN_POINT('',(-92.5,-75.02888877291,30.756084152428));
#4465 = ADVANCED_FACE('',(#4466),#4484,.F.);
#4466 = FACE_BOUND('',#4467,.F.);
#4467 = EDGE_LOOP('',(#4468,#4476,#4477,#4478));
#4468 = ORIENTED_EDGE('',*,*,#4469,.F.);
#4469 = EDGE_CURVE('',#4405,#4470,#4472,.T.);
#4470 = VERTEX_POINT('',#4471);
#4471 = CARTESIAN_POINT('',(-76.475067,30.486822398488,119.29427847975)
  );
#4472 = LINE('',#4473,#4474);
#4473 = CARTESIAN_POINT('',(-93.120118,30.486822398488,119.29427847975)
  );
#4474 = VECTOR('',#4475,1.);
#4475 = DIRECTION('',(1.,0.,0.));
#4476 = ORIENTED_EDGE('',*,*,#4404,.T.);
#4477 = ORIENTED_EDGE('',*,*,#905,.F.);
#4478 = ORIENTED_EDGE('',*,*,#4479,.F.);
#4479 = EDGE_CURVE('',#4470,#898,#4480,.T.);
#4480 = LINE('',#4481,#4482);
#4481 = CARTESIAN_POINT('',(-76.475067,30.486822398488,119.29427847975)
  );
#4482 = VECTOR('',#4483,1.);
#4483 = DIRECTION('',(0.,0.642787609687,-0.766044443119));
#4484 = PLANE('',#4485);
#4485 = AXIS2_PLACEMENT_3D('',#4486,#4487,#4488);
#4486 = CARTESIAN_POINT('',(-93.120118,30.486822398488,119.29427847975)
  );
#4487 = DIRECTION('',(0.,-0.766044443119,-0.642787609687));
#4488 = DIRECTION('',(1.,0.,0.));
#4489 = ADVANCED_FACE('',(#4490),#4508,.F.);
#4490 = FACE_BOUND('',#4491,.F.);
#4491 = EDGE_LOOP('',(#4492,#4500,#4501,#4502));
#4492 = ORIENTED_EDGE('',*,*,#4493,.F.);
#4493 = EDGE_CURVE('',#4470,#4494,#4496,.T.);
#4494 = VERTEX_POINT('',#4495);
#4495 = CARTESIAN_POINT('',(-76.475067,21.330160644198,111.61092697891)
  );
#4496 = LINE('',#4497,#4498);
#4497 = CARTESIAN_POINT('',(-76.475067,30.486822398488,119.29427847975)
  );
#4498 = VECTOR('',#4499,1.);
#4499 = DIRECTION('',(0.,-0.766044443119,-0.642787609687));
#4500 = ORIENTED_EDGE('',*,*,#4479,.T.);
#4501 = ORIENTED_EDGE('',*,*,#897,.F.);
#4502 = ORIENTED_EDGE('',*,*,#4503,.F.);
#4503 = EDGE_CURVE('',#4494,#890,#4504,.T.);
#4504 = LINE('',#4505,#4506);
#4505 = CARTESIAN_POINT('',(-76.475067,21.330160644198,111.61092697891)
  );
#4506 = VECTOR('',#4507,1.);
#4507 = DIRECTION('',(0.,0.642787609687,-0.766044443119));
#4508 = PLANE('',#4509);
#4509 = AXIS2_PLACEMENT_3D('',#4510,#4511,#4512);
#4510 = CARTESIAN_POINT('',(-76.475067,30.486822398488,119.29427847975)
  );
#4511 = DIRECTION('',(-1.,0.,0.));
#4512 = DIRECTION('',(-0.,-0.766044443119,-0.642787609687));
#4513 = ADVANCED_FACE('',(#4514),#4551,.F.);
#4514 = FACE_BOUND('',#4515,.F.);
#4515 = EDGE_LOOP('',(#4516,#4524,#4525,#4526));
#4516 = ORIENTED_EDGE('',*,*,#4517,.F.);
#4517 = EDGE_CURVE('',#4494,#4518,#4520,.T.);
#4518 = VERTEX_POINT('',#4519);
#4519 = CARTESIAN_POINT('',(-92.5,21.330160644194,111.61092697891));
#4520 = LINE('',#4521,#4522);
#4521 = CARTESIAN_POINT('',(-76.475067,21.330160644198,111.61092697891)
  );
#4522 = VECTOR('',#4523,1.);
#4523 = DIRECTION('',(-1.,0.,-0.));
#4524 = ORIENTED_EDGE('',*,*,#4503,.T.);
#4525 = ORIENTED_EDGE('',*,*,#889,.F.);
#4526 = ORIENTED_EDGE('',*,*,#4527,.F.);
#4527 = EDGE_CURVE('',#4518,#853,#4528,.T.);
#4528 = B_SPLINE_CURVE_WITH_KNOTS('',5,(#4529,#4530,#4531,#4532,#4533,
    #4534,#4535,#4536,#4537,#4538,#4539,#4540,#4541,#4542,#4543,#4544,
    #4545,#4546,#4547,#4548,#4549,#4550),.UNSPECIFIED.,.F.,.F.,(6,4,4,4,
    4,6),(0.,0.501413758393,0.755275863188,0.876887441391,0.93746983415,
    1.),.UNSPECIFIED.);
#4529 = CARTESIAN_POINT('',(-92.5,21.330160644198,111.61092697891));
#4530 = CARTESIAN_POINT('',(-92.5,22.361869872462,110.38138379962));
#4531 = CARTESIAN_POINT('',(-92.5,23.393578474666,109.15184136643));
#4532 = CARTESIAN_POINT('',(-92.5,24.425286451175,107.92229967892));
#4533 = CARTESIAN_POINT('',(-92.5,25.456993806533,106.69275873166));
#4534 = CARTESIAN_POINT('',(-92.5,27.011046099238,104.84071132875));
#4535 = CARTESIAN_POINT('',(-92.5,27.533391492037,104.21820433031));
#4536 = CARTESIAN_POINT('',(-92.5,28.055736729008,103.59569751757));
#4537 = CARTESIAN_POINT('',(-92.5,28.578081811606,102.97319088881));
#4538 = CARTESIAN_POINT('',(-92.5,29.350653892874,102.05247533543));
#4539 = CARTESIAN_POINT('',(-92.5,29.600881009135,101.75426627066));
#4540 = CARTESIAN_POINT('',(-92.5,29.851108090568,101.45605724739));
#4541 = CARTESIAN_POINT('',(-92.5,30.101335137383,101.15784826539));
#4542 = CARTESIAN_POINT('',(-92.5,30.47621599749,100.71108265356));
#4543 = CARTESIAN_POINT('',(-92.5,30.600757761385,100.56265955901));
#4544 = CARTESIAN_POINT('',(-92.5,30.725188856168,100.41436835477));
#4545 = CARTESIAN_POINT('',(-92.5,30.849510691983,100.2662073603));
#4546 = CARTESIAN_POINT('',(-92.5,31.101932237252,99.965383076886));
#4547 = CARTESIAN_POINT('',(-92.5,31.230139790747,99.812591264409));
#4548 = CARTESIAN_POINT('',(-92.5,31.358347336736,99.659799460879));
#4549 = CARTESIAN_POINT('',(-92.5,31.486554871915,99.507007670233));
#4550 = CARTESIAN_POINT('',(-92.5,31.614762399183,99.354215889013));
#4551 = PLANE('',#4552);
#4552 = AXIS2_PLACEMENT_3D('',#4553,#4554,#4555);
#4553 = CARTESIAN_POINT('',(-76.475067,21.330160644198,111.61092697891)
  );
#4554 = DIRECTION('',(0.,0.766044443119,0.642787609687));
#4555 = DIRECTION('',(-1.,0.,0.));
#4556 = ADVANCED_FACE('',(#4557),#4574,.F.);
#4557 = FACE_BOUND('',#4558,.F.);
#4558 = EDGE_LOOP('',(#4559,#4560,#4561,#4573));
#4559 = ORIENTED_EDGE('',*,*,#852,.F.);
#4560 = ORIENTED_EDGE('',*,*,#2808,.T.);
#4561 = ORIENTED_EDGE('',*,*,#4562,.F.);
#4562 = EDGE_CURVE('',#4518,#2809,#4563,.T.);
#4563 = B_SPLINE_CURVE_WITH_KNOTS('',8,(#4564,#4565,#4566,#4567,#4568,
    #4569,#4570,#4571,#4572),.UNSPECIFIED.,.F.,.F.,(9,9),(0.,1.),
  .PIECEWISE_BEZIER_KNOTS.);
#4564 = CARTESIAN_POINT('',(-92.5,59.028888772911,143.24391584757));
#4565 = CARTESIAN_POINT('',(-92.5,42.271666579683,129.18293688567));
#4566 = CARTESIAN_POINT('',(-92.5,25.514444386455,115.12195792378));
#4567 = CARTESIAN_POINT('',(-92.5,8.757222193228,101.06097896189));
#4568 = CARTESIAN_POINT('',(-92.5,-8.,87.));
#4569 = CARTESIAN_POINT('',(-92.5,-24.75722219322,72.939021038107));
#4570 = CARTESIAN_POINT('',(-92.5,-41.51444438645,58.878042076214));
#4571 = CARTESIAN_POINT('',(-92.5,-58.27166657968,44.817063114321));
#4572 = CARTESIAN_POINT('',(-92.5,-75.02888877291,30.756084152428));
#4573 = ORIENTED_EDGE('',*,*,#4527,.T.);
#4574 = B_SPLINE_SURFACE_WITH_KNOTS('',8,2,(
    (#4575,#4576,#4577)
    ,(#4578,#4579,#4580)
    ,(#4581,#4582,#4583)
    ,(#4584,#4585,#4586)
    ,(#4587,#4588,#4589)
    ,(#4590,#4591,#4592)
    ,(#4593,#4594,#4595)
    ,(#4596,#4597,#4598)
    ,(#4599,#4600,#4601
  )),.UNSPECIFIED.,.F.,.F.,.F.,(9,9),(3,3),(0.,1.),(0.,1.),
  .PIECEWISE_BEZIER_KNOTS.);
#4575 = CARTESIAN_POINT('',(-92.5,67.499999999996,3.));
#4576 = CARTESIAN_POINT('',(-92.5,115.51715807611,82.706106165493));
#4577 = CARTESIAN_POINT('',(-92.5,59.028888772911,143.24391584757));
#4578 = CARTESIAN_POINT('',(-92.5,50.624999999997,3.));
#4579 = CARTESIAN_POINT('',(-92.5,92.589602137755,74.010525361308));
#4580 = CARTESIAN_POINT('',(-92.5,42.271666579683,129.18293688567));
#4581 = CARTESIAN_POINT('',(-92.5,33.749999999998,3.));
#4582 = CARTESIAN_POINT('',(-92.5,69.662046199392,65.314944557124));
#4583 = CARTESIAN_POINT('',(-92.5,25.514444386455,115.12195792378));
#4584 = CARTESIAN_POINT('',(-92.5,16.874999999999,3.));
#4585 = CARTESIAN_POINT('',(-92.5,46.734490261028,56.619363752939));
#4586 = CARTESIAN_POINT('',(-92.5,8.757222193228,101.06097896189));
#4587 = CARTESIAN_POINT('',(-92.5,-8.9E-16,3.));
#4588 = CARTESIAN_POINT('',(-92.5,23.806934322665,47.923782948755));
#4589 = CARTESIAN_POINT('',(-92.5,-8.,87.));
#4590 = CARTESIAN_POINT('',(-92.5,-16.87499999999,3.));
#4591 = CARTESIAN_POINT('',(-92.5,0.879378384301,39.22820214457));
#4592 = CARTESIAN_POINT('',(-92.5,-24.75722219322,72.939021038107));
#4593 = CARTESIAN_POINT('',(-92.5,-33.74999999999,3.));
#4594 = CARTESIAN_POINT('',(-92.5,-22.04817755406,30.532621340385));
#4595 = CARTESIAN_POINT('',(-92.5,-41.51444438645,58.878042076214));
#4596 = CARTESIAN_POINT('',(-92.5,-50.62499999999,3.));
#4597 = CARTESIAN_POINT('',(-92.5,-44.97573349242,21.837040536201));
#4598 = CARTESIAN_POINT('',(-92.5,-58.27166657968,44.817063114321));
#4599 = CARTESIAN_POINT('',(-92.5,-67.49999999999,3.));
#4600 = CARTESIAN_POINT('',(-92.5,-67.90328943078,13.141459732016));
#4601 = CARTESIAN_POINT('',(-92.5,-75.02888877291,30.756084152428));
#4602 = ADVANCED_FACE('',(#4603),#4622,.F.);
#4603 = FACE_BOUND('',#4604,.F.);
#4604 = EDGE_LOOP('',(#4605,#4613,#4620,#4621));
#4605 = ORIENTED_EDGE('',*,*,#4606,.F.);
#4606 = EDGE_CURVE('',#4607,#1446,#4609,.T.);
#4607 = VERTEX_POINT('',#4608);
#4608 = CARTESIAN_POINT('',(-81.161523,29.433775743337,110.96740910514)
  );
#4609 = LINE('',#4610,#4611);
#4610 = CARTESIAN_POINT('',(-81.161523,29.433775743337,110.96740910514)
  );
#4611 = VECTOR('',#4612,1.);
#4612 = DIRECTION('',(0.,0.642787609687,-0.766044443119));
#4613 = ORIENTED_EDGE('',*,*,#4614,.F.);
#4614 = EDGE_CURVE('',#4607,#4607,#4615,.T.);
#4615 = CIRCLE('',#4616,1.15);
#4616 = AXIS2_PLACEMENT_3D('',#4617,#4618,#4619);
#4617 = CARTESIAN_POINT('',(-82.311523,29.433775743337,110.96740910514)
  );
#4618 = DIRECTION('',(0.,-0.642787609687,0.766044443119));
#4619 = DIRECTION('',(1.,0.,0.));
#4620 = ORIENTED_EDGE('',*,*,#4606,.T.);
#4621 = ORIENTED_EDGE('',*,*,#1445,.T.);
#4622 = CYLINDRICAL_SURFACE('',#4623,1.15);
#4623 = AXIS2_PLACEMENT_3D('',#4624,#4625,#4626);
#4624 = CARTESIAN_POINT('',(-82.311523,29.433775743337,110.96740910514)
  );
#4625 = DIRECTION('',(0.,-0.642787609687,0.766044443119));
#4626 = DIRECTION('',(1.,0.,0.));
#4627 = ADVANCED_FACE('',(#4628),#4647,.F.);
#4628 = FACE_BOUND('',#4629,.F.);
#4629 = EDGE_LOOP('',(#4630,#4638,#4645,#4646));
#4630 = ORIENTED_EDGE('',*,*,#4631,.F.);
#4631 = EDGE_CURVE('',#4632,#1457,#4634,.T.);
#4632 = VERTEX_POINT('',#4633);
#4633 = CARTESIAN_POINT('',(-30.047056,62.705649858745,138.88582640396)
  );
#4634 = LINE('',#4635,#4636);
#4635 = CARTESIAN_POINT('',(-30.047056,62.705649858745,138.88582640396)
  );
#4636 = VECTOR('',#4637,1.);
#4637 = DIRECTION('',(0.,0.642787609687,-0.766044443119));
#4638 = ORIENTED_EDGE('',*,*,#4639,.F.);
#4639 = EDGE_CURVE('',#4632,#4632,#4640,.T.);
#4640 = CIRCLE('',#4641,1.15);
#4641 = AXIS2_PLACEMENT_3D('',#4642,#4643,#4644);
#4642 = CARTESIAN_POINT('',(-31.197056,62.705649858745,138.88582640396)
  );
#4643 = DIRECTION('',(0.,-0.642787609687,0.766044443119));
#4644 = DIRECTION('',(1.,0.,0.));
#4645 = ORIENTED_EDGE('',*,*,#4631,.T.);
#4646 = ORIENTED_EDGE('',*,*,#1456,.T.);
#4647 = CYLINDRICAL_SURFACE('',#4648,1.15);
#4648 = AXIS2_PLACEMENT_3D('',#4649,#4650,#4651);
#4649 = CARTESIAN_POINT('',(-31.197056,62.705649858745,138.88582640396)
  );
#4650 = DIRECTION('',(0.,-0.642787609687,0.766044443119));
#4651 = DIRECTION('',(1.,0.,0.));
#4652 = ADVANCED_FACE('',(#4653),#4672,.F.);
#4653 = FACE_BOUND('',#4654,.F.);
#4654 = EDGE_LOOP('',(#4655,#4663,#4670,#4671));
#4655 = ORIENTED_EDGE('',*,*,#4656,.F.);
#4656 = EDGE_CURVE('',#4657,#1468,#4659,.T.);
#4657 = VERTEX_POINT('',#4658);
#4658 = CARTESIAN_POINT('',(76.731314,18.316460773061,101.6388742139));
#4659 = LINE('',#4660,#4661);
#4660 = CARTESIAN_POINT('',(76.731314,18.316460773061,101.6388742139));
#4661 = VECTOR('',#4662,1.);
#4662 = DIRECTION('',(0.,0.642787609687,-0.766044443119));
#4663 = ORIENTED_EDGE('',*,*,#4664,.F.);
#4664 = EDGE_CURVE('',#4657,#4657,#4665,.T.);
#4665 = CIRCLE('',#4666,1.15);
#4666 = AXIS2_PLACEMENT_3D('',#4667,#4668,#4669);
#4667 = CARTESIAN_POINT('',(75.581314,18.316460773061,101.6388742139));
#4668 = DIRECTION('',(0.,-0.642787609687,0.766044443119));
#4669 = DIRECTION('',(1.,0.,0.));
#4670 = ORIENTED_EDGE('',*,*,#4656,.T.);
#4671 = ORIENTED_EDGE('',*,*,#1467,.T.);
#4672 = CYLINDRICAL_SURFACE('',#4673,1.15);
#4673 = AXIS2_PLACEMENT_3D('',#4674,#4675,#4676);
#4674 = CARTESIAN_POINT('',(75.581314,18.316460773061,101.6388742139));
#4675 = DIRECTION('',(0.,-0.642787609687,0.766044443119));
#4676 = DIRECTION('',(1.,0.,0.));
#4677 = ADVANCED_FACE('',(#4678,#4681),#4684,.T.);
#4678 = FACE_BOUND('',#4679,.T.);
#4679 = EDGE_LOOP('',(#4680));
#4680 = ORIENTED_EDGE('',*,*,#1924,.T.);
#4681 = FACE_BOUND('',#4682,.T.);
#4682 = EDGE_LOOP('',(#4683));
#4683 = ORIENTED_EDGE('',*,*,#2741,.F.);
#4684 = PLANE('',#4685);
#4685 = AXIS2_PLACEMENT_3D('',#4686,#4687,#4688);
#4686 = CARTESIAN_POINT('',(7.537754666667,-15.84175510668,
    72.976727867544));
#4687 = DIRECTION('',(0.,-0.642787609687,0.766044443119));
#4688 = DIRECTION('',(0.,0.766044443119,0.642787609687));
#4689 = ADVANCED_FACE('',(#4690,#4693),#4696,.T.);
#4690 = FACE_BOUND('',#4691,.T.);
#4691 = EDGE_LOOP('',(#4692));
#4692 = ORIENTED_EDGE('',*,*,#1951,.T.);
#4693 = FACE_BOUND('',#4694,.T.);
#4694 = EDGE_LOOP('',(#4695));
#4695 = ORIENTED_EDGE('',*,*,#2766,.F.);
#4696 = PLANE('',#4697);
#4697 = AXIS2_PLACEMENT_3D('',#4698,#4699,#4700);
#4698 = CARTESIAN_POINT('',(7.537754666667,-15.84175510668,
    72.976727867544));
#4699 = DIRECTION('',(0.,-0.642787609687,0.766044443119));
#4700 = DIRECTION('',(0.,0.766044443119,0.642787609687));
#4701 = ADVANCED_FACE('',(#4702,#4705),#4708,.T.);
#4702 = FACE_BOUND('',#4703,.T.);
#4703 = EDGE_LOOP('',(#4704));
#4704 = ORIENTED_EDGE('',*,*,#1977,.T.);
#4705 = FACE_BOUND('',#4706,.T.);
#4706 = EDGE_LOOP('',(#4707));
#4707 = ORIENTED_EDGE('',*,*,#2791,.F.);
#4708 = PLANE('',#4709);
#4709 = AXIS2_PLACEMENT_3D('',#4710,#4711,#4712);
#4710 = CARTESIAN_POINT('',(7.537754666667,-15.84175510668,
    72.976727867544));
#4711 = DIRECTION('',(0.,-0.642787609687,0.766044443119));
#4712 = DIRECTION('',(0.,0.766044443119,0.642787609687));
#4713 = ADVANCED_FACE('',(#4714,#4748,#4754,#4765,#4776,#4787,#4885,
    #4896,#4930,#4941,#4952,#4963,#4997,#5008,#5019,#5053,#5087,#5098,
    #5109,#5120,#5154,#5188,#5222,#5256,#5267,#5278,#5312,#5323,#5357,
    #5423),#5434,.F.);
#4714 = FACE_BOUND('',#4715,.F.);
#4715 = EDGE_LOOP('',(#4716,#4717,#4718,#4719,#4720,#4721,#4722,#4723,
    #4724,#4725,#4726,#4727,#4728,#4729,#4730,#4731,#4732,#4733,#4734,
    #4735,#4736,#4737,#4738,#4739,#4740,#4741,#4742,#4743,#4744,#4745,
    #4746,#4747));
#4716 = ORIENTED_EDGE('',*,*,#4364,.T.);
#4717 = ORIENTED_EDGE('',*,*,#4426,.T.);
#4718 = ORIENTED_EDGE('',*,*,#4469,.T.);
#4719 = ORIENTED_EDGE('',*,*,#4493,.T.);
#4720 = ORIENTED_EDGE('',*,*,#4517,.T.);
#4721 = ORIENTED_EDGE('',*,*,#4562,.T.);
#4722 = ORIENTED_EDGE('',*,*,#2825,.T.);
#4723 = ORIENTED_EDGE('',*,*,#2936,.T.);
#4724 = ORIENTED_EDGE('',*,*,#3072,.T.);
#4725 = ORIENTED_EDGE('',*,*,#3086,.T.);
#4726 = ORIENTED_EDGE('',*,*,#3110,.T.);
#4727 = ORIENTED_EDGE('',*,*,#3348,.T.);
#4728 = ORIENTED_EDGE('',*,*,#3495,.T.);
#4729 = ORIENTED_EDGE('',*,*,#3509,.T.);
#4730 = ORIENTED_EDGE('',*,*,#3533,.T.);
#4731 = ORIENTED_EDGE('',*,*,#3707,.T.);
#4732 = ORIENTED_EDGE('',*,*,#3766,.T.);
#4733 = ORIENTED_EDGE('',*,*,#3818,.T.);
#4734 = ORIENTED_EDGE('',*,*,#3861,.T.);
#4735 = ORIENTED_EDGE('',*,*,#3885,.T.);
#4736 = ORIENTED_EDGE('',*,*,#3909,.T.);
#4737 = ORIENTED_EDGE('',*,*,#3951,.T.);
#4738 = ORIENTED_EDGE('',*,*,#3994,.T.);
#4739 = ORIENTED_EDGE('',*,*,#4018,.T.);
#4740 = ORIENTED_EDGE('',*,*,#4042,.T.);
#4741 = ORIENTED_EDGE('',*,*,#4088,.T.);
#4742 = ORIENTED_EDGE('',*,*,#4142,.T.);
#4743 = ORIENTED_EDGE('',*,*,#4194,.T.);
#4744 = ORIENTED_EDGE('',*,*,#4231,.T.);
#4745 = ORIENTED_EDGE('',*,*,#4255,.T.);
#4746 = ORIENTED_EDGE('',*,*,#4279,.T.);
#4747 = ORIENTED_EDGE('',*,*,#4316,.T.);
#4748 = FACE_BOUND('',#4749,.F.);
#4749 = EDGE_LOOP('',(#4750,#4751,#4752,#4753));
#4750 = ORIENTED_EDGE('',*,*,#2025,.T.);
#4751 = ORIENTED_EDGE('',*,*,#1994,.T.);
#4752 = ORIENTED_EDGE('',*,*,#2073,.T.);
#4753 = ORIENTED_EDGE('',*,*,#2049,.T.);
#4754 = FACE_BOUND('',#4755,.F.);
#4755 = EDGE_LOOP('',(#4756));
#4756 = ORIENTED_EDGE('',*,*,#4757,.T.);
#4757 = EDGE_CURVE('',#4758,#4758,#4760,.T.);
#4758 = VERTEX_POINT('',#4759);
#4759 = CARTESIAN_POINT('',(81.985641,-33.44424546209,65.649743017173));
#4760 = CIRCLE('',#4761,7.5);
#4761 = AXIS2_PLACEMENT_3D('',#4762,#4763,#4764);
#4762 = CARTESIAN_POINT('',(74.485641,-33.44424546209,65.649743017173));
#4763 = DIRECTION('',(0.,0.642787609687,-0.766044443119));
#4764 = DIRECTION('',(1.,0.,0.));
#4765 = FACE_BOUND('',#4766,.F.);
#4766 = EDGE_LOOP('',(#4767));
#4767 = ORIENTED_EDGE('',*,*,#4768,.T.);
#4768 = EDGE_CURVE('',#4769,#4769,#4771,.T.);
#4769 = VERTEX_POINT('',#4770);
#4770 = CARTESIAN_POINT('',(81.985641,-18.12335659971,78.505495210904));
#4771 = CIRCLE('',#4772,7.5);
#4772 = AXIS2_PLACEMENT_3D('',#4773,#4774,#4775);
#4773 = CARTESIAN_POINT('',(74.485641,-18.12335659971,78.505495210904));
#4774 = DIRECTION('',(0.,0.642787609687,-0.766044443119));
#4775 = DIRECTION('',(1.,0.,0.));
#4776 = FACE_BOUND('',#4777,.F.);
#4777 = EDGE_LOOP('',(#4778));
#4778 = ORIENTED_EDGE('',*,*,#4779,.T.);
#4779 = EDGE_CURVE('',#4780,#4780,#4782,.T.);
#4780 = VERTEX_POINT('',#4781);
#4781 = CARTESIAN_POINT('',(56.485641,-33.44424546209,65.649743017173));
#4782 = CIRCLE('',#4783,7.5);
#4783 = AXIS2_PLACEMENT_3D('',#4784,#4785,#4786);
#4784 = CARTESIAN_POINT('',(48.985641,-33.44424546209,65.649743017173));
#4785 = DIRECTION('',(0.,0.642787609687,-0.766044443119));
#4786 = DIRECTION('',(1.,0.,0.));
#4787 = FACE_BOUND('',#4788,.F.);
#4788 = EDGE_LOOP('',(#4789,#4799,#4807,#4815,#4823,#4831,#4839,#4847,
    #4855,#4863,#4871,#4879));
#4789 = ORIENTED_EDGE('',*,*,#4790,.F.);
#4790 = EDGE_CURVE('',#4791,#4793,#4795,.T.);
#4791 = VERTEX_POINT('',#4792);
#4792 = CARTESIAN_POINT('',(35.306522499997,-46.22181391625,
    54.928090039945));
#4793 = VERTEX_POINT('',#4794);
#4794 = CARTESIAN_POINT('',(88.544811499997,-46.22181391625,
    54.928090039945));
#4795 = LINE('',#4796,#4797);
#4796 = CARTESIAN_POINT('',(35.306522499997,-46.22181391625,
    54.928090039945));
#4797 = VECTOR('',#4798,1.);
#4798 = DIRECTION('',(1.,0.,0.));
#4799 = ORIENTED_EDGE('',*,*,#4800,.F.);
#4800 = EDGE_CURVE('',#4801,#4791,#4803,.T.);
#4801 = VERTEX_POINT('',#4802);
#4802 = CARTESIAN_POINT('',(35.306522499997,-40.85950281442,
    59.42760330775));
#4803 = LINE('',#4804,#4805);
#4804 = CARTESIAN_POINT('',(35.306522499997,-40.85950281442,
    59.42760330775));
#4805 = VECTOR('',#4806,1.);
#4806 = DIRECTION('',(0.,-0.766044443119,-0.642787609687));
#4807 = ORIENTED_EDGE('',*,*,#4808,.F.);
#4808 = EDGE_CURVE('',#4809,#4801,#4811,.T.);
#4809 = VERTEX_POINT('',#4810);
#4810 = CARTESIAN_POINT('',(58.925666999997,-40.85950281442,
    59.42760330775));
#4811 = LINE('',#4812,#4813);
#4812 = CARTESIAN_POINT('',(58.925666999997,-40.85950281442,
    59.42760330775));
#4813 = VECTOR('',#4814,1.);
#4814 = DIRECTION('',(-1.,0.,-0.));
#4815 = ORIENTED_EDGE('',*,*,#4816,.F.);
#4816 = EDGE_CURVE('',#4817,#4809,#4819,.T.);
#4817 = VERTEX_POINT('',#4818);
#4818 = CARTESIAN_POINT('',(58.925666999997,5.103163772717,
    97.994859888943));
#4819 = LINE('',#4820,#4821);
#4820 = CARTESIAN_POINT('',(58.925666999997,5.103163772717,
    97.994859888943));
#4821 = VECTOR('',#4822,1.);
#4822 = DIRECTION('',(0.,-0.766044443119,-0.642787609687));
#4823 = ORIENTED_EDGE('',*,*,#4824,.F.);
#4824 = EDGE_CURVE('',#4825,#4817,#4827,.T.);
#4825 = VERTEX_POINT('',#4826);
#4826 = CARTESIAN_POINT('',(35.306522499997,5.103163772717,
    97.994859888943));
#4827 = LINE('',#4828,#4829);
#4828 = CARTESIAN_POINT('',(35.306522499997,5.103163772717,
    97.994859888943));
#4829 = VECTOR('',#4830,1.);
#4830 = DIRECTION('',(1.,0.,0.));
#4831 = ORIENTED_EDGE('',*,*,#4832,.F.);
#4832 = EDGE_CURVE('',#4833,#4825,#4835,.T.);
#4833 = VERTEX_POINT('',#4834);
#4834 = CARTESIAN_POINT('',(35.306522499997,10.46547487455,
    102.49437315674));
#4835 = LINE('',#4836,#4837);
#4836 = CARTESIAN_POINT('',(35.306522499997,10.46547487455,
    102.49437315674));
#4837 = VECTOR('',#4838,1.);
#4838 = DIRECTION('',(0.,-0.766044443119,-0.642787609687));
#4839 = ORIENTED_EDGE('',*,*,#4840,.F.);
#4840 = EDGE_CURVE('',#4841,#4833,#4843,.T.);
#4841 = VERTEX_POINT('',#4842);
#4842 = CARTESIAN_POINT('',(88.544811499997,10.46547487455,
    102.49437315674));
#4843 = LINE('',#4844,#4845);
#4844 = CARTESIAN_POINT('',(88.544811499997,10.46547487455,
    102.49437315674));
#4845 = VECTOR('',#4846,1.);
#4846 = DIRECTION('',(-1.,0.,-0.));
#4847 = ORIENTED_EDGE('',*,*,#4848,.F.);
#4848 = EDGE_CURVE('',#4849,#4841,#4851,.T.);
#4849 = VERTEX_POINT('',#4850);
#4850 = CARTESIAN_POINT('',(88.544811499997,5.103163772717,
    97.994859888943));
#4851 = LINE('',#4852,#4853);
#4852 = CARTESIAN_POINT('',(88.544811499997,5.103163772717,
    97.994859888943));
#4853 = VECTOR('',#4854,1.);
#4854 = DIRECTION('',(0.,0.766044443119,0.642787609687));
#4855 = ORIENTED_EDGE('',*,*,#4856,.F.);
#4856 = EDGE_CURVE('',#4857,#4849,#4859,.T.);
#4857 = VERTEX_POINT('',#4858);
#4858 = CARTESIAN_POINT('',(64.925666999997,5.103163772717,
    97.994859888943));
#4859 = LINE('',#4860,#4861);
#4860 = CARTESIAN_POINT('',(64.925666999997,5.103163772717,
    97.994859888943));
#4861 = VECTOR('',#4862,1.);
#4862 = DIRECTION('',(1.,0.,0.));
#4863 = ORIENTED_EDGE('',*,*,#4864,.F.);
#4864 = EDGE_CURVE('',#4865,#4857,#4867,.T.);
#4865 = VERTEX_POINT('',#4866);
#4866 = CARTESIAN_POINT('',(64.925666999997,-40.85950281442,
    59.42760330775));
#4867 = LINE('',#4868,#4869);
#4868 = CARTESIAN_POINT('',(64.925666999997,-40.85950281442,
    59.42760330775));
#4869 = VECTOR('',#4870,1.);
#4870 = DIRECTION('',(0.,0.766044443119,0.642787609687));
#4871 = ORIENTED_EDGE('',*,*,#4872,.F.);
#4872 = EDGE_CURVE('',#4873,#4865,#4875,.T.);
#4873 = VERTEX_POINT('',#4874);
#4874 = CARTESIAN_POINT('',(88.544811499997,-40.85950281442,
    59.42760330775));
#4875 = LINE('',#4876,#4877);
#4876 = CARTESIAN_POINT('',(88.544811499997,-40.85950281442,
    59.42760330775));
#4877 = VECTOR('',#4878,1.);
#4878 = DIRECTION('',(-1.,0.,-0.));
#4879 = ORIENTED_EDGE('',*,*,#4880,.F.);
#4880 = EDGE_CURVE('',#4793,#4873,#4881,.T.);
#4881 = LINE('',#4882,#4883);
#4882 = CARTESIAN_POINT('',(88.544811499997,-46.22181391625,
    54.928090039945));
#4883 = VECTOR('',#4884,1.);
#4884 = DIRECTION('',(0.,0.766044443119,0.642787609687));
#4885 = FACE_BOUND('',#4886,.F.);
#4886 = EDGE_LOOP('',(#4887));
#4887 = ORIENTED_EDGE('',*,*,#4888,.T.);
#4888 = EDGE_CURVE('',#4889,#4889,#4891,.T.);
#4889 = VERTEX_POINT('',#4890);
#4890 = CARTESIAN_POINT('',(56.485641,-18.12335659971,78.505495210904));
#4891 = CIRCLE('',#4892,7.5);
#4892 = AXIS2_PLACEMENT_3D('',#4893,#4894,#4895);
#4893 = CARTESIAN_POINT('',(48.985641,-18.12335659971,78.505495210904));
#4894 = DIRECTION('',(0.,0.642787609687,-0.766044443119));
#4895 = DIRECTION('',(1.,0.,0.));
#4896 = FACE_BOUND('',#4897,.F.);
#4897 = EDGE_LOOP('',(#4898,#4908,#4916,#4924));
#4898 = ORIENTED_EDGE('',*,*,#4899,.T.);
#4899 = EDGE_CURVE('',#4900,#4902,#4904,.T.);
#4900 = VERTEX_POINT('',#4901);
#4901 = CARTESIAN_POINT('',(33.627884,-50.59266740137,51.260508492646));
#4902 = VERTEX_POINT('',#4903);
#4903 = CARTESIAN_POINT('',(25.627884,-50.59266740137,51.260508492646));
#4904 = LINE('',#4905,#4906);
#4905 = CARTESIAN_POINT('',(33.627884,-50.59266740137,51.260508492646));
#4906 = VECTOR('',#4907,1.);
#4907 = DIRECTION('',(-1.,0.,-0.));
#4908 = ORIENTED_EDGE('',*,*,#4909,.T.);
#4909 = EDGE_CURVE('',#4902,#4910,#4912,.T.);
#4910 = VERTEX_POINT('',#4911);
#4911 = CARTESIAN_POINT('',(25.627884,-45.23035629955,55.760021760443));
#4912 = LINE('',#4913,#4914);
#4913 = CARTESIAN_POINT('',(25.627884,-50.59266740137,51.260508492646));
#4914 = VECTOR('',#4915,1.);
#4915 = DIRECTION('',(0.,0.766044443119,0.642787609687));
#4916 = ORIENTED_EDGE('',*,*,#4917,.T.);
#4917 = EDGE_CURVE('',#4910,#4918,#4920,.T.);
#4918 = VERTEX_POINT('',#4919);
#4919 = CARTESIAN_POINT('',(33.627884,-45.23035629955,55.760021760443));
#4920 = LINE('',#4921,#4922);
#4921 = CARTESIAN_POINT('',(25.627884,-45.23035629955,55.760021760443));
#4922 = VECTOR('',#4923,1.);
#4923 = DIRECTION('',(1.,0.,0.));
#4924 = ORIENTED_EDGE('',*,*,#4925,.T.);
#4925 = EDGE_CURVE('',#4918,#4900,#4926,.T.);
#4926 = LINE('',#4927,#4928);
#4927 = CARTESIAN_POINT('',(33.627884,-45.23035629955,55.760021760443));
#4928 = VECTOR('',#4929,1.);
#4929 = DIRECTION('',(0.,-0.766044443119,-0.642787609687));
#4930 = FACE_BOUND('',#4931,.F.);
#4931 = EDGE_LOOP('',(#4932));
#4932 = ORIENTED_EDGE('',*,*,#4933,.T.);
#4933 = EDGE_CURVE('',#4934,#4934,#4936,.T.);
#4934 = VERTEX_POINT('',#4935);
#4935 = CARTESIAN_POINT('',(81.985641,-2.802467737335,91.361247404634));
#4936 = CIRCLE('',#4937,7.5);
#4937 = AXIS2_PLACEMENT_3D('',#4938,#4939,#4940);
#4938 = CARTESIAN_POINT('',(74.485641,-2.802467737335,91.361247404634));
#4939 = DIRECTION('',(0.,0.642787609687,-0.766044443119));
#4940 = DIRECTION('',(1.,0.,0.));
#4941 = FACE_BOUND('',#4942,.F.);
#4942 = EDGE_LOOP('',(#4943));
#4943 = ORIENTED_EDGE('',*,*,#4944,.T.);
#4944 = EDGE_CURVE('',#4945,#4945,#4947,.T.);
#4945 = VERTEX_POINT('',#4946);
#4946 = CARTESIAN_POINT('',(82.841003,25.870427501316,115.42066322417));
#4947 = CIRCLE('',#4948,7.5);
#4948 = AXIS2_PLACEMENT_3D('',#4949,#4950,#4951);
#4949 = CARTESIAN_POINT('',(75.341003,25.870427501316,115.42066322417));
#4950 = DIRECTION('',(0.,0.642787609687,-0.766044443119));
#4951 = DIRECTION('',(1.,0.,0.));
#4952 = FACE_BOUND('',#4953,.F.);
#4953 = EDGE_LOOP('',(#4954));
#4954 = ORIENTED_EDGE('',*,*,#4955,.T.);
#4955 = EDGE_CURVE('',#4956,#4956,#4958,.T.);
#4956 = VERTEX_POINT('',#4957);
#4957 = CARTESIAN_POINT('',(56.485641,-2.802467737335,91.361247404634));
#4958 = CIRCLE('',#4959,7.5);
#4959 = AXIS2_PLACEMENT_3D('',#4960,#4961,#4962);
#4960 = CARTESIAN_POINT('',(48.985641,-2.802467737335,91.361247404634));
#4961 = DIRECTION('',(0.,0.642787609687,-0.766044443119));
#4962 = DIRECTION('',(1.,0.,0.));
#4963 = FACE_BOUND('',#4964,.F.);
#4964 = EDGE_LOOP('',(#4965,#4975,#4983,#4991));
#4965 = ORIENTED_EDGE('',*,*,#4966,.T.);
#4966 = EDGE_CURVE('',#4967,#4969,#4971,.T.);
#4967 = VERTEX_POINT('',#4968);
#4968 = CARTESIAN_POINT('',(90.850146641965,17.814236505037,
    108.6607163305));
#4969 = VERTEX_POINT('',#4970);
#4970 = CARTESIAN_POINT('',(84.850146641965,17.814236505037,
    108.6607163305));
#4971 = LINE('',#4972,#4973);
#4972 = CARTESIAN_POINT('',(90.850146641965,17.814236505037,
    108.6607163305));
#4973 = VECTOR('',#4974,1.);
#4974 = DIRECTION('',(-1.,0.,-0.));
#4975 = ORIENTED_EDGE('',*,*,#4976,.T.);
#4976 = EDGE_CURVE('',#4969,#4977,#4979,.T.);
#4977 = VERTEX_POINT('',#4978);
#4978 = CARTESIAN_POINT('',(84.850146641965,60.639335197871,
    144.59524084878));
#4979 = LINE('',#4980,#4981);
#4980 = CARTESIAN_POINT('',(84.850146641965,17.814236505037,
    108.6607163305));
#4981 = VECTOR('',#4982,1.);
#4982 = DIRECTION('',(0.,0.766044443119,0.642787609687));
#4983 = ORIENTED_EDGE('',*,*,#4984,.T.);
#4984 = EDGE_CURVE('',#4977,#4985,#4987,.T.);
#4985 = VERTEX_POINT('',#4986);
#4986 = CARTESIAN_POINT('',(90.850146641965,60.639335197871,
    144.59524084878));
#4987 = LINE('',#4988,#4989);
#4988 = CARTESIAN_POINT('',(84.850146641965,60.639335197871,
    144.59524084878));
#4989 = VECTOR('',#4990,1.);
#4990 = DIRECTION('',(1.,0.,0.));
#4991 = ORIENTED_EDGE('',*,*,#4992,.T.);
#4992 = EDGE_CURVE('',#4985,#4967,#4993,.T.);
#4993 = LINE('',#4994,#4995);
#4994 = CARTESIAN_POINT('',(90.850146641965,60.639335197871,
    144.59524084878));
#4995 = VECTOR('',#4996,1.);
#4996 = DIRECTION('',(0.,-0.766044443119,-0.642787609687));
#4997 = FACE_BOUND('',#4998,.F.);
#4998 = EDGE_LOOP('',(#4999));
#4999 = ORIENTED_EDGE('',*,*,#5000,.T.);
#5000 = EDGE_CURVE('',#5001,#5001,#5003,.T.);
#5001 = VERTEX_POINT('',#5002);
#5002 = CARTESIAN_POINT('',(82.841003,38.893183034338,126.34805258884));
#5003 = CIRCLE('',#5004,7.5);
#5004 = AXIS2_PLACEMENT_3D('',#5005,#5006,#5007);
#5005 = CARTESIAN_POINT('',(75.341003,38.893183034338,126.34805258884));
#5006 = DIRECTION('',(0.,0.642787609687,-0.766044443119));
#5007 = DIRECTION('',(1.,0.,0.));
#5008 = FACE_BOUND('',#5009,.F.);
#5009 = EDGE_LOOP('',(#5010));
#5010 = ORIENTED_EDGE('',*,*,#5011,.T.);
#5011 = EDGE_CURVE('',#5012,#5012,#5014,.T.);
#5012 = VERTEX_POINT('',#5013);
#5013 = CARTESIAN_POINT('',(82.841003,52.68198301048,137.9182295632));
#5014 = CIRCLE('',#5015,7.5);
#5015 = AXIS2_PLACEMENT_3D('',#5016,#5017,#5018);
#5016 = CARTESIAN_POINT('',(75.341003,52.68198301048,137.9182295632));
#5017 = DIRECTION('',(0.,0.642787609687,-0.766044443119));
#5018 = DIRECTION('',(1.,0.,0.));
#5019 = FACE_BOUND('',#5020,.F.);
#5020 = EDGE_LOOP('',(#5021,#5031,#5039,#5047));
#5021 = ORIENTED_EDGE('',*,*,#5022,.T.);
#5022 = EDGE_CURVE('',#5023,#5025,#5027,.T.);
#5023 = VERTEX_POINT('',#5024);
#5024 = CARTESIAN_POINT('',(66.067049287525,17.814236505037,
    108.6607163305));
#5025 = VERTEX_POINT('',#5026);
#5026 = CARTESIAN_POINT('',(39.067049287525,17.814236505037,
    108.6607163305));
#5027 = LINE('',#5028,#5029);
#5028 = CARTESIAN_POINT('',(66.067049287525,17.814236505037,
    108.6607163305));
#5029 = VECTOR('',#5030,1.);
#5030 = DIRECTION('',(-1.,0.,-0.));
#5031 = ORIENTED_EDGE('',*,*,#5032,.T.);
#5032 = EDGE_CURVE('',#5025,#5033,#5035,.T.);
#5033 = VERTEX_POINT('',#5034);
#5034 = CARTESIAN_POINT('',(39.067049287525,60.639335197871,
    144.59524084878));
#5035 = LINE('',#5036,#5037);
#5036 = CARTESIAN_POINT('',(39.067049287525,17.814236505037,
    108.6607163305));
#5037 = VECTOR('',#5038,1.);
#5038 = DIRECTION('',(0.,0.766044443119,0.642787609687));
#5039 = ORIENTED_EDGE('',*,*,#5040,.T.);
#5040 = EDGE_CURVE('',#5033,#5041,#5043,.T.);
#5041 = VERTEX_POINT('',#5042);
#5042 = CARTESIAN_POINT('',(66.067049287525,60.639335197871,
    144.59524084878));
#5043 = LINE('',#5044,#5045);
#5044 = CARTESIAN_POINT('',(39.067049287525,60.639335197871,
    144.59524084878));
#5045 = VECTOR('',#5046,1.);
#5046 = DIRECTION('',(1.,0.,0.));
#5047 = ORIENTED_EDGE('',*,*,#5048,.T.);
#5048 = EDGE_CURVE('',#5041,#5023,#5049,.T.);
#5049 = LINE('',#5050,#5051);
#5050 = CARTESIAN_POINT('',(66.067049287525,60.639335197871,
    144.59524084878));
#5051 = VECTOR('',#5052,1.);
#5052 = DIRECTION('',(0.,-0.766044443119,-0.642787609687));
#5053 = FACE_BOUND('',#5054,.F.);
#5054 = EDGE_LOOP('',(#5055,#5065,#5073,#5081));
#5055 = ORIENTED_EDGE('',*,*,#5056,.T.);
#5056 = EDGE_CURVE('',#5057,#5059,#5061,.T.);
#5057 = VERTEX_POINT('',#5058);
#5058 = CARTESIAN_POINT('',(33.627884,14.241509404364,105.66284233802));
#5059 = VERTEX_POINT('',#5060);
#5060 = CARTESIAN_POINT('',(25.627884,14.241509404364,105.66284233802));
#5061 = LINE('',#5062,#5063);
#5062 = CARTESIAN_POINT('',(33.627884,14.241509404364,105.66284233802));
#5063 = VECTOR('',#5064,1.);
#5064 = DIRECTION('',(-1.,0.,-0.));
#5065 = ORIENTED_EDGE('',*,*,#5066,.T.);
#5066 = EDGE_CURVE('',#5059,#5067,#5069,.T.);
#5067 = VERTEX_POINT('',#5068);
#5068 = CARTESIAN_POINT('',(25.627884,18.808950576738,109.49538054119));
#5069 = LINE('',#5070,#5071);
#5070 = CARTESIAN_POINT('',(25.627884,14.241509404364,105.66284233802));
#5071 = VECTOR('',#5072,1.);
#5072 = DIRECTION('',(0.,0.766044443119,0.642787609687));
#5073 = ORIENTED_EDGE('',*,*,#5074,.T.);
#5074 = EDGE_CURVE('',#5067,#5075,#5077,.T.);
#5075 = VERTEX_POINT('',#5076);
#5076 = CARTESIAN_POINT('',(33.627884,18.808950576738,109.49538054119));
#5077 = LINE('',#5078,#5079);
#5078 = CARTESIAN_POINT('',(25.627884,18.808950576738,109.49538054119));
#5079 = VECTOR('',#5080,1.);
#5080 = DIRECTION('',(1.,0.,0.));
#5081 = ORIENTED_EDGE('',*,*,#5082,.T.);
#5082 = EDGE_CURVE('',#5075,#5057,#5083,.T.);
#5083 = LINE('',#5084,#5085);
#5084 = CARTESIAN_POINT('',(33.627884,18.808950576738,109.49538054119));
#5085 = VECTOR('',#5086,1.);
#5086 = DIRECTION('',(0.,-0.766044443119,-0.642787609687));
#5087 = FACE_BOUND('',#5088,.F.);
#5088 = EDGE_LOOP('',(#5089));
#5089 = ORIENTED_EDGE('',*,*,#5090,.T.);
#5090 = EDGE_CURVE('',#5091,#5091,#5093,.T.);
#5091 = VERTEX_POINT('',#5092);
#5092 = CARTESIAN_POINT('',(36.080567,25.870427501316,115.42066322417));
#5093 = CIRCLE('',#5094,7.5);
#5094 = AXIS2_PLACEMENT_3D('',#5095,#5096,#5097);
#5095 = CARTESIAN_POINT('',(28.580567,25.870427501316,115.42066322417));
#5096 = DIRECTION('',(0.,0.642787609687,-0.766044443119));
#5097 = DIRECTION('',(1.,0.,0.));
#5098 = FACE_BOUND('',#5099,.F.);
#5099 = EDGE_LOOP('',(#5100));
#5100 = ORIENTED_EDGE('',*,*,#5101,.T.);
#5101 = EDGE_CURVE('',#5102,#5102,#5104,.T.);
#5102 = VERTEX_POINT('',#5103);
#5103 = CARTESIAN_POINT('',(36.080567,39.276205255898,126.66944639368));
#5104 = CIRCLE('',#5105,7.5);
#5105 = AXIS2_PLACEMENT_3D('',#5106,#5107,#5108);
#5106 = CARTESIAN_POINT('',(28.580567,39.276205255898,126.66944639368));
#5107 = DIRECTION('',(0.,0.642787609687,-0.766044443119));
#5108 = DIRECTION('',(1.,0.,0.));
#5109 = FACE_BOUND('',#5110,.F.);
#5110 = EDGE_LOOP('',(#5111));
#5111 = ORIENTED_EDGE('',*,*,#5112,.T.);
#5112 = EDGE_CURVE('',#5113,#5113,#5115,.T.);
#5113 = VERTEX_POINT('',#5114);
#5114 = CARTESIAN_POINT('',(36.080567,52.68198301048,137.9182295632));
#5115 = CIRCLE('',#5116,7.5);
#5116 = AXIS2_PLACEMENT_3D('',#5117,#5118,#5119);
#5117 = CARTESIAN_POINT('',(28.580567,52.68198301048,137.9182295632));
#5118 = DIRECTION('',(0.,0.642787609687,-0.766044443119));
#5119 = DIRECTION('',(1.,0.,0.));
#5120 = FACE_BOUND('',#5121,.F.);
#5121 = EDGE_LOOP('',(#5122,#5132,#5140,#5148));
#5122 = ORIENTED_EDGE('',*,*,#5123,.T.);
#5123 = EDGE_CURVE('',#5124,#5126,#5128,.T.);
#5124 = VERTEX_POINT('',#5125);
#5125 = CARTESIAN_POINT('',(19.410202065742,17.814236505037,
    108.6607163305));
#5126 = VERTEX_POINT('',#5127);
#5127 = CARTESIAN_POINT('',(4.910202065742,17.814236505037,
    108.6607163305));
#5128 = LINE('',#5129,#5130);
#5129 = CARTESIAN_POINT('',(19.410202065742,17.814236505037,
    108.6607163305));
#5130 = VECTOR('',#5131,1.);
#5131 = DIRECTION('',(-1.,0.,-0.));
#5132 = ORIENTED_EDGE('',*,*,#5133,.T.);
#5133 = EDGE_CURVE('',#5126,#5134,#5136,.T.);
#5134 = VERTEX_POINT('',#5135);
#5135 = CARTESIAN_POINT('',(4.910202065742,60.639335197871,
    144.59524084878));
#5136 = LINE('',#5137,#5138);
#5137 = CARTESIAN_POINT('',(4.910202065742,17.814236505037,
    108.6607163305));
#5138 = VECTOR('',#5139,1.);
#5139 = DIRECTION('',(0.,0.766044443119,0.642787609687));
#5140 = ORIENTED_EDGE('',*,*,#5141,.T.);
#5141 = EDGE_CURVE('',#5134,#5142,#5144,.T.);
#5142 = VERTEX_POINT('',#5143);
#5143 = CARTESIAN_POINT('',(19.410202065742,60.639335197871,
    144.59524084878));
#5144 = LINE('',#5145,#5146);
#5145 = CARTESIAN_POINT('',(4.910202065742,60.639335197871,
    144.59524084878));
#5146 = VECTOR('',#5147,1.);
#5147 = DIRECTION('',(1.,0.,0.));
#5148 = ORIENTED_EDGE('',*,*,#5149,.T.);
#5149 = EDGE_CURVE('',#5142,#5124,#5150,.T.);
#5150 = LINE('',#5151,#5152);
#5151 = CARTESIAN_POINT('',(19.410202065742,60.639335197871,
    144.59524084878));
#5152 = VECTOR('',#5153,1.);
#5153 = DIRECTION('',(0.,-0.766044443119,-0.642787609687));
#5154 = FACE_BOUND('',#5155,.F.);
#5155 = EDGE_LOOP('',(#5156,#5166,#5174,#5182));
#5156 = ORIENTED_EDGE('',*,*,#5157,.T.);
#5157 = EDGE_CURVE('',#5158,#5160,#5162,.T.);
#5158 = VERTEX_POINT('',#5159);
#5159 = CARTESIAN_POINT('',(27.769833,-72.72031923538,32.693203999917));
#5160 = VERTEX_POINT('',#5161);
#5161 = CARTESIAN_POINT('',(-82.230167,-72.72031923538,32.693203999917)
  );
#5162 = LINE('',#5163,#5164);
#5163 = CARTESIAN_POINT('',(27.769833,-72.72031923538,32.693203999917));
#5164 = VECTOR('',#5165,1.);
#5165 = DIRECTION('',(-1.,0.,-0.));
#5166 = ORIENTED_EDGE('',*,*,#5167,.T.);
#5167 = EDGE_CURVE('',#5160,#5168,#5170,.T.);
#5168 = VERTEX_POINT('',#5169);
#5169 = CARTESIAN_POINT('',(-82.230167,-52.80316371428,49.405681851767)
  );
#5170 = LINE('',#5171,#5172);
#5171 = CARTESIAN_POINT('',(-82.230167,-72.72031923538,32.693203999917)
  );
#5172 = VECTOR('',#5173,1.);
#5173 = DIRECTION('',(0.,0.766044443119,0.642787609687));
#5174 = ORIENTED_EDGE('',*,*,#5175,.T.);
#5175 = EDGE_CURVE('',#5168,#5176,#5178,.T.);
#5176 = VERTEX_POINT('',#5177);
#5177 = CARTESIAN_POINT('',(27.769833,-52.80316371428,49.405681851767));
#5178 = LINE('',#5179,#5180);
#5179 = CARTESIAN_POINT('',(-82.230167,-52.80316371428,49.405681851767)
  );
#5180 = VECTOR('',#5181,1.);
#5181 = DIRECTION('',(1.,0.,0.));
#5182 = ORIENTED_EDGE('',*,*,#5183,.T.);
#5183 = EDGE_CURVE('',#5176,#5158,#5184,.T.);
#5184 = LINE('',#5185,#5186);
#5185 = CARTESIAN_POINT('',(27.769833,-52.80316371428,49.405681851767));
#5186 = VECTOR('',#5187,1.);
#5187 = DIRECTION('',(0.,-0.766044443119,-0.642787609687));
#5188 = FACE_BOUND('',#5189,.F.);
#5189 = EDGE_LOOP('',(#5190,#5200,#5208,#5216));
#5190 = ORIENTED_EDGE('',*,*,#5191,.F.);
#5191 = EDGE_CURVE('',#5192,#5194,#5196,.T.);
#5192 = VERTEX_POINT('',#5193);
#5193 = CARTESIAN_POINT('',(-88.75,14.218576331881,105.64359920536));
#5194 = VERTEX_POINT('',#5195);
#5195 = CARTESIAN_POINT('',(-88.75,-45.14986800984,55.827559454659));
#5196 = LINE('',#5197,#5198);
#5197 = CARTESIAN_POINT('',(-88.75,3.10928816594,96.321799602683));
#5198 = VECTOR('',#5199,1.);
#5199 = DIRECTION('',(0.,-0.766044443119,-0.642787609687));
#5200 = ORIENTED_EDGE('',*,*,#5201,.F.);
#5201 = EDGE_CURVE('',#5202,#5192,#5204,.T.);
#5202 = VERTEX_POINT('',#5203);
#5203 = CARTESIAN_POINT('',(33.75,14.218576331881,105.64359920536));
#5204 = LINE('',#5205,#5206);
#5205 = CARTESIAN_POINT('',(16.875,14.218576331881,105.64359920536));
#5206 = VECTOR('',#5207,1.);
#5207 = DIRECTION('',(-1.,0.,0.));
#5208 = ORIENTED_EDGE('',*,*,#5209,.F.);
#5209 = EDGE_CURVE('',#5210,#5202,#5212,.T.);
#5210 = VERTEX_POINT('',#5211);
#5211 = CARTESIAN_POINT('',(33.75,-45.14986800984,55.827559454659));
#5212 = LINE('',#5213,#5214);
#5213 = CARTESIAN_POINT('',(33.75,-26.57493400492,71.413779727329));
#5214 = VECTOR('',#5215,1.);
#5215 = DIRECTION('',(0.,0.766044443119,0.642787609687));
#5216 = ORIENTED_EDGE('',*,*,#5217,.F.);
#5217 = EDGE_CURVE('',#5194,#5210,#5218,.T.);
#5218 = LINE('',#5219,#5220);
#5219 = CARTESIAN_POINT('',(-44.375,-45.14986800984,55.827559454659));
#5220 = VECTOR('',#5221,1.);
#5221 = DIRECTION('',(1.,0.,0.));
#5222 = FACE_BOUND('',#5223,.F.);
#5223 = EDGE_LOOP('',(#5224,#5234,#5242,#5250));
#5224 = ORIENTED_EDGE('',*,*,#5225,.T.);
#5225 = EDGE_CURVE('',#5226,#5228,#5230,.T.);
#5226 = VERTEX_POINT('',#5227);
#5227 = CARTESIAN_POINT('',(-88.79489100007,-45.23035629955,
    55.760021760443));
#5228 = VERTEX_POINT('',#5229);
#5229 = CARTESIAN_POINT('',(-80.79489100007,-45.23035629955,
    55.760021760443));
#5230 = LINE('',#5231,#5232);
#5231 = CARTESIAN_POINT('',(-88.79489100007,-45.23035629955,
    55.760021760443));
#5232 = VECTOR('',#5233,1.);
#5233 = DIRECTION('',(1.,0.,0.));
#5234 = ORIENTED_EDGE('',*,*,#5235,.T.);
#5235 = EDGE_CURVE('',#5228,#5236,#5238,.T.);
#5236 = VERTEX_POINT('',#5237);
#5237 = CARTESIAN_POINT('',(-80.79489100007,-50.59266740139,
    51.260508492637));
#5238 = LINE('',#5239,#5240);
#5239 = CARTESIAN_POINT('',(-80.79489100007,-45.23035629955,
    55.760021760443));
#5240 = VECTOR('',#5241,1.);
#5241 = DIRECTION('',(0.,-0.766044443119,-0.642787609687));
#5242 = ORIENTED_EDGE('',*,*,#5243,.T.);
#5243 = EDGE_CURVE('',#5236,#5244,#5246,.T.);
#5244 = VERTEX_POINT('',#5245);
#5245 = CARTESIAN_POINT('',(-88.79489100007,-50.59266740139,
    51.260508492637));
#5246 = LINE('',#5247,#5248);
#5247 = CARTESIAN_POINT('',(-80.79489100007,-50.59266740139,
    51.260508492637));
#5248 = VECTOR('',#5249,1.);
#5249 = DIRECTION('',(-1.,0.,-0.));
#5250 = ORIENTED_EDGE('',*,*,#5251,.T.);
#5251 = EDGE_CURVE('',#5244,#5226,#5252,.T.);
#5252 = LINE('',#5253,#5254);
#5253 = CARTESIAN_POINT('',(-88.79489100007,-50.59266740139,
    51.260508492637));
#5254 = VECTOR('',#5255,1.);
#5255 = DIRECTION('',(0.,0.766044443119,0.642787609687));
#5256 = FACE_BOUND('',#5257,.F.);
#5257 = EDGE_LOOP('',(#5258));
#5258 = ORIENTED_EDGE('',*,*,#5259,.T.);
#5259 = EDGE_CURVE('',#5260,#5260,#5262,.T.);
#5260 = VERTEX_POINT('',#5261);
#5261 = CARTESIAN_POINT('',(3.580567,25.870427501316,115.42066322417));
#5262 = CIRCLE('',#5263,7.5);
#5263 = AXIS2_PLACEMENT_3D('',#5264,#5265,#5266);
#5264 = CARTESIAN_POINT('',(-3.919433,25.870427501316,115.42066322417));
#5265 = DIRECTION('',(0.,0.642787609687,-0.766044443119));
#5266 = DIRECTION('',(1.,0.,0.));
#5267 = FACE_BOUND('',#5268,.F.);
#5268 = EDGE_LOOP('',(#5269));
#5269 = ORIENTED_EDGE('',*,*,#5270,.T.);
#5270 = EDGE_CURVE('',#5271,#5271,#5273,.T.);
#5271 = VERTEX_POINT('',#5272);
#5272 = CARTESIAN_POINT('',(3.580567,39.276205255898,126.66944639368));
#5273 = CIRCLE('',#5274,7.5);
#5274 = AXIS2_PLACEMENT_3D('',#5275,#5276,#5277);
#5275 = CARTESIAN_POINT('',(-3.919433,39.276205255898,126.66944639368));
#5276 = DIRECTION('',(0.,0.642787609687,-0.766044443119));
#5277 = DIRECTION('',(1.,0.,0.));
#5278 = FACE_BOUND('',#5279,.F.);
#5279 = EDGE_LOOP('',(#5280,#5290,#5298,#5306));
#5280 = ORIENTED_EDGE('',*,*,#5281,.T.);
#5281 = EDGE_CURVE('',#5282,#5284,#5286,.T.);
#5282 = VERTEX_POINT('',#5283);
#5283 = CARTESIAN_POINT('',(-12.97289219416,17.814236505037,
    108.6607163305));
#5284 = VERTEX_POINT('',#5285);
#5285 = CARTESIAN_POINT('',(-19.97289219416,17.814236505037,
    108.6607163305));
#5286 = LINE('',#5287,#5288);
#5287 = CARTESIAN_POINT('',(-12.97289219416,17.814236505037,
    108.6607163305));
#5288 = VECTOR('',#5289,1.);
#5289 = DIRECTION('',(-1.,0.,-0.));
#5290 = ORIENTED_EDGE('',*,*,#5291,.T.);
#5291 = EDGE_CURVE('',#5284,#5292,#5294,.T.);
#5292 = VERTEX_POINT('',#5293);
#5293 = CARTESIAN_POINT('',(-19.97289219416,60.639335197871,
    144.59524084878));
#5294 = LINE('',#5295,#5296);
#5295 = CARTESIAN_POINT('',(-19.97289219416,17.814236505037,
    108.6607163305));
#5296 = VECTOR('',#5297,1.);
#5297 = DIRECTION('',(0.,0.766044443119,0.642787609687));
#5298 = ORIENTED_EDGE('',*,*,#5299,.T.);
#5299 = EDGE_CURVE('',#5292,#5300,#5302,.T.);
#5300 = VERTEX_POINT('',#5301);
#5301 = CARTESIAN_POINT('',(-12.97289219416,60.639335197871,
    144.59524084878));
#5302 = LINE('',#5303,#5304);
#5303 = CARTESIAN_POINT('',(-19.97289219416,60.639335197871,
    144.59524084878));
#5304 = VECTOR('',#5305,1.);
#5305 = DIRECTION('',(1.,0.,0.));
#5306 = ORIENTED_EDGE('',*,*,#5307,.T.);
#5307 = EDGE_CURVE('',#5300,#5282,#5308,.T.);
#5308 = LINE('',#5309,#5310);
#5309 = CARTESIAN_POINT('',(-12.97289219416,60.639335197871,
    144.59524084878));
#5310 = VECTOR('',#5311,1.);
#5311 = DIRECTION('',(0.,-0.766044443119,-0.642787609687));
#5312 = FACE_BOUND('',#5313,.F.);
#5313 = EDGE_LOOP('',(#5314));
#5314 = ORIENTED_EDGE('',*,*,#5315,.T.);
#5315 = EDGE_CURVE('',#5316,#5316,#5318,.T.);
#5316 = VERTEX_POINT('',#5317);
#5317 = CARTESIAN_POINT('',(3.580567,52.68198301048,137.9182295632));
#5318 = CIRCLE('',#5319,7.5);
#5319 = AXIS2_PLACEMENT_3D('',#5320,#5321,#5322);
#5320 = CARTESIAN_POINT('',(-3.919433,52.68198301048,137.9182295632));
#5321 = DIRECTION('',(0.,0.642787609687,-0.766044443119));
#5322 = DIRECTION('',(1.,0.,0.));
#5323 = FACE_BOUND('',#5324,.F.);
#5324 = EDGE_LOOP('',(#5325,#5335,#5343,#5351));
#5325 = ORIENTED_EDGE('',*,*,#5326,.T.);
#5326 = EDGE_CURVE('',#5327,#5329,#5331,.T.);
#5327 = VERTEX_POINT('',#5328);
#5328 = CARTESIAN_POINT('',(-88.79489100007,19.603820506197,
    110.16235560583));
#5329 = VERTEX_POINT('',#5330);
#5330 = CARTESIAN_POINT('',(-80.79489100007,19.603820506197,
    110.16235560583));
#5331 = LINE('',#5332,#5333);
#5332 = CARTESIAN_POINT('',(-88.79489100007,19.603820506197,
    110.16235560583));
#5333 = VECTOR('',#5334,1.);
#5334 = DIRECTION('',(1.,0.,0.));
#5335 = ORIENTED_EDGE('',*,*,#5336,.T.);
#5336 = EDGE_CURVE('',#5329,#5337,#5339,.T.);
#5337 = VERTEX_POINT('',#5338);
#5338 = CARTESIAN_POINT('',(-80.79489100007,14.241509404364,
    105.66284233802));
#5339 = LINE('',#5340,#5341);
#5340 = CARTESIAN_POINT('',(-80.79489100007,19.603820506197,
    110.16235560583));
#5341 = VECTOR('',#5342,1.);
#5342 = DIRECTION('',(0.,-0.766044443119,-0.642787609687));
#5343 = ORIENTED_EDGE('',*,*,#5344,.T.);
#5344 = EDGE_CURVE('',#5337,#5345,#5347,.T.);
#5345 = VERTEX_POINT('',#5346);
#5346 = CARTESIAN_POINT('',(-88.79489100007,14.241509404364,
    105.66284233802));
#5347 = LINE('',#5348,#5349);
#5348 = CARTESIAN_POINT('',(-80.79489100007,14.241509404364,
    105.66284233802));
#5349 = VECTOR('',#5350,1.);
#5350 = DIRECTION('',(-1.,0.,-0.));
#5351 = ORIENTED_EDGE('',*,*,#5352,.T.);
#5352 = EDGE_CURVE('',#5345,#5327,#5353,.T.);
#5353 = LINE('',#5354,#5355);
#5354 = CARTESIAN_POINT('',(-88.79489100007,14.241509404364,
    105.66284233802));
#5355 = VECTOR('',#5356,1.);
#5356 = DIRECTION('',(0.,0.766044443119,0.642787609687));
#5357 = FACE_BOUND('',#5358,.F.);
#5358 = EDGE_LOOP('',(#5359,#5369,#5377,#5385,#5393,#5401,#5409,#5417));
#5359 = ORIENTED_EDGE('',*,*,#5360,.T.);
#5360 = EDGE_CURVE('',#5361,#5363,#5365,.T.);
#5361 = VERTEX_POINT('',#5362);
#5362 = CARTESIAN_POINT('',(-51.733578,34.811393776427,122.92302472798)
  );
#5363 = VERTEX_POINT('',#5364);
#5364 = CARTESIAN_POINT('',(-83.13702405971,34.811393776427,
    122.92302472798));
#5365 = LINE('',#5366,#5367);
#5366 = CARTESIAN_POINT('',(-51.733578,34.811393776427,122.92302472798)
  );
#5367 = VECTOR('',#5368,1.);
#5368 = DIRECTION('',(-1.,0.,-0.));
#5369 = ORIENTED_EDGE('',*,*,#5370,.T.);
#5370 = EDGE_CURVE('',#5363,#5371,#5373,.T.);
#5371 = VERTEX_POINT('',#5372);
#5372 = CARTESIAN_POINT('',(-83.13702405971,39.407660435141,
    126.7797503861));
#5373 = LINE('',#5374,#5375);
#5374 = CARTESIAN_POINT('',(-83.13702405971,34.811393776427,
    122.92302472798));
#5375 = VECTOR('',#5376,1.);
#5376 = DIRECTION('',(0.,0.766044443119,0.642787609687));
#5377 = ORIENTED_EDGE('',*,*,#5378,.T.);
#5378 = EDGE_CURVE('',#5371,#5379,#5381,.T.);
#5379 = VERTEX_POINT('',#5380);
#5380 = CARTESIAN_POINT('',(-65.13702405971,39.407660435141,
    126.7797503861));
#5381 = LINE('',#5382,#5383);
#5382 = CARTESIAN_POINT('',(-83.13702405971,39.407660435141,
    126.7797503861));
#5383 = VECTOR('',#5384,1.);
#5384 = DIRECTION('',(1.,0.,0.));
#5385 = ORIENTED_EDGE('',*,*,#5386,.T.);
#5386 = EDGE_CURVE('',#5379,#5387,#5389,.T.);
#5387 = VERTEX_POINT('',#5388);
#5388 = CARTESIAN_POINT('',(-65.13702405971,53.196460411283,
    138.34992736046));
#5389 = LINE('',#5390,#5391);
#5390 = CARTESIAN_POINT('',(-65.13702405971,39.407660435141,
    126.7797503861));
#5391 = VECTOR('',#5392,1.);
#5392 = DIRECTION('',(0.,0.766044443119,0.642787609687));
#5393 = ORIENTED_EDGE('',*,*,#5394,.T.);
#5394 = EDGE_CURVE('',#5387,#5395,#5397,.T.);
#5395 = VERTEX_POINT('',#5396);
#5396 = CARTESIAN_POINT('',(-83.13702405971,53.196460411283,
    138.34992736046));
#5397 = LINE('',#5398,#5399);
#5398 = CARTESIAN_POINT('',(-65.13702405971,53.196460411283,
    138.34992736046));
#5399 = VECTOR('',#5400,1.);
#5400 = DIRECTION('',(-1.,0.,-0.));
#5401 = ORIENTED_EDGE('',*,*,#5402,.T.);
#5402 = EDGE_CURVE('',#5395,#5403,#5405,.T.);
#5403 = VERTEX_POINT('',#5404);
#5404 = CARTESIAN_POINT('',(-83.13702405971,57.792727069997,
    142.20665301858));
#5405 = LINE('',#5406,#5407);
#5406 = CARTESIAN_POINT('',(-83.13702405971,53.196460411283,
    138.34992736046));
#5407 = VECTOR('',#5408,1.);
#5408 = DIRECTION('',(0.,0.766044443119,0.642787609687));
#5409 = ORIENTED_EDGE('',*,*,#5410,.T.);
#5410 = EDGE_CURVE('',#5403,#5411,#5413,.T.);
#5411 = VERTEX_POINT('',#5412);
#5412 = CARTESIAN_POINT('',(-51.733578,57.792727069997,142.20665301858)
  );
#5413 = LINE('',#5414,#5415);
#5414 = CARTESIAN_POINT('',(-83.13702405971,57.792727069997,
    142.20665301858));
#5415 = VECTOR('',#5416,1.);
#5416 = DIRECTION('',(1.,0.,0.));
#5417 = ORIENTED_EDGE('',*,*,#5418,.T.);
#5418 = EDGE_CURVE('',#5411,#5361,#5419,.T.);
#5419 = LINE('',#5420,#5421);
#5420 = CARTESIAN_POINT('',(-51.733578,57.792727069997,142.20665301858)
  );
#5421 = VECTOR('',#5422,1.);
#5422 = DIRECTION('',(0.,-0.766044443119,-0.642787609687));
#5423 = FACE_BOUND('',#5424,.F.);
#5424 = EDGE_LOOP('',(#5425));
#5425 = ORIENTED_EDGE('',*,*,#5426,.T.);
#5426 = EDGE_CURVE('',#5427,#5427,#5429,.T.);
#5427 = VERTEX_POINT('',#5428);
#5428 = CARTESIAN_POINT('',(-66.556343,46.339162253726,132.59597100558)
  );
#5429 = CIRCLE('',#5430,7.5);
#5430 = AXIS2_PLACEMENT_3D('',#5431,#5432,#5433);
#5431 = CARTESIAN_POINT('',(-74.056343,46.339162253726,132.59597100558)
  );
#5432 = DIRECTION('',(0.,0.642787609687,-0.766044443119));
#5433 = DIRECTION('',(1.,0.,0.));
#5434 = PLANE('',#5435);
#5435 = AXIS2_PLACEMENT_3D('',#5436,#5437,#5438);
#5436 = CARTESIAN_POINT('',(3.42E-15,-8.,87.));
#5437 = DIRECTION('',(0.,-0.642787609687,0.766044443119));
#5438 = DIRECTION('',(0.,0.766044443119,0.642787609687));
#5439 = ADVANCED_FACE('',(#5440,#5451),#5454,.T.);
#5440 = FACE_BOUND('',#5441,.T.);
#5441 = EDGE_LOOP('',(#5442));
#5442 = ORIENTED_EDGE('',*,*,#5443,.F.);
#5443 = EDGE_CURVE('',#5444,#5444,#5446,.T.);
#5444 = VERTEX_POINT('',#5445);
#5445 = CARTESIAN_POINT('',(81.985641,-34.27866948192,66.644170840554));
#5446 = CIRCLE('',#5447,7.5);
#5447 = AXIS2_PLACEMENT_3D('',#5448,#5449,#5450);
#5448 = CARTESIAN_POINT('',(74.485641,-34.27866948192,66.644170840554));
#5449 = DIRECTION('',(0.,-0.642787609687,0.766044443119));
#5450 = DIRECTION('',(1.,0.,0.));
#5451 = FACE_BOUND('',#5452,.T.);
#5452 = EDGE_LOOP('',(#5453));
#5453 = ORIENTED_EDGE('',*,*,#2100,.T.);
#5454 = PLANE('',#5455);
#5455 = AXIS2_PLACEMENT_3D('',#5456,#5457,#5458);
#5456 = CARTESIAN_POINT('',(31.738073028571,10.38874528459,
    104.12458209678));
#5457 = DIRECTION('',(0.,0.642787609687,-0.766044443119));
#5458 = DIRECTION('',(0.,-0.766044443119,-0.642787609687));
#5459 = ADVANCED_FACE('',(#5460,#5471),#5474,.T.);
#5460 = FACE_BOUND('',#5461,.T.);
#5461 = EDGE_LOOP('',(#5462));
#5462 = ORIENTED_EDGE('',*,*,#5463,.F.);
#5463 = EDGE_CURVE('',#5464,#5464,#5466,.T.);
#5464 = VERTEX_POINT('',#5465);
#5465 = CARTESIAN_POINT('',(81.985641,-18.95778061954,79.499923034285));
#5466 = CIRCLE('',#5467,7.5);
#5467 = AXIS2_PLACEMENT_3D('',#5468,#5469,#5470);
#5468 = CARTESIAN_POINT('',(74.485641,-18.95778061954,79.499923034285));
#5469 = DIRECTION('',(0.,-0.642787609687,0.766044443119));
#5470 = DIRECTION('',(1.,0.,0.));
#5471 = FACE_BOUND('',#5472,.T.);
#5472 = EDGE_LOOP('',(#5473));
#5473 = ORIENTED_EDGE('',*,*,#2125,.T.);
#5474 = PLANE('',#5475);
#5475 = AXIS2_PLACEMENT_3D('',#5476,#5477,#5478);
#5476 = CARTESIAN_POINT('',(31.738073028571,10.38874528459,
    104.12458209678));
#5477 = DIRECTION('',(0.,0.642787609687,-0.766044443119));
#5478 = DIRECTION('',(0.,-0.766044443119,-0.642787609687));
#5479 = ADVANCED_FACE('',(#5480,#5491),#5494,.T.);
#5480 = FACE_BOUND('',#5481,.T.);
#5481 = EDGE_LOOP('',(#5482));
#5482 = ORIENTED_EDGE('',*,*,#5483,.F.);
#5483 = EDGE_CURVE('',#5484,#5484,#5486,.T.);
#5484 = VERTEX_POINT('',#5485);
#5485 = CARTESIAN_POINT('',(56.485641,-34.27866948192,66.644170840554));
#5486 = CIRCLE('',#5487,7.5);
#5487 = AXIS2_PLACEMENT_3D('',#5488,#5489,#5490);
#5488 = CARTESIAN_POINT('',(48.985641,-34.27866948192,66.644170840554));
#5489 = DIRECTION('',(0.,-0.642787609687,0.766044443119));
#5490 = DIRECTION('',(1.,0.,0.));
#5491 = FACE_BOUND('',#5492,.T.);
#5492 = EDGE_LOOP('',(#5493));
#5493 = ORIENTED_EDGE('',*,*,#2150,.T.);
#5494 = PLANE('',#5495);
#5495 = AXIS2_PLACEMENT_3D('',#5496,#5497,#5498);
#5496 = CARTESIAN_POINT('',(31.738073028571,10.38874528459,
    104.12458209678));
#5497 = DIRECTION('',(0.,0.642787609687,-0.766044443119));
#5498 = DIRECTION('',(0.,-0.766044443119,-0.642787609687));
#5499 = ADVANCED_FACE('',(#5500,#5511),#5514,.T.);
#5500 = FACE_BOUND('',#5501,.T.);
#5501 = EDGE_LOOP('',(#5502));
#5502 = ORIENTED_EDGE('',*,*,#5503,.F.);
#5503 = EDGE_CURVE('',#5504,#5504,#5506,.T.);
#5504 = VERTEX_POINT('',#5505);
#5505 = CARTESIAN_POINT('',(56.485641,-18.95778061954,79.499923034285));
#5506 = CIRCLE('',#5507,7.5);
#5507 = AXIS2_PLACEMENT_3D('',#5508,#5509,#5510);
#5508 = CARTESIAN_POINT('',(48.985641,-18.95778061954,79.499923034285));
#5509 = DIRECTION('',(0.,-0.642787609687,0.766044443119));
#5510 = DIRECTION('',(1.,0.,0.));
#5511 = FACE_BOUND('',#5512,.T.);
#5512 = EDGE_LOOP('',(#5513));
#5513 = ORIENTED_EDGE('',*,*,#2175,.T.);
#5514 = PLANE('',#5515);
#5515 = AXIS2_PLACEMENT_3D('',#5516,#5517,#5518);
#5516 = CARTESIAN_POINT('',(31.738073028571,10.38874528459,
    104.12458209678));
#5517 = DIRECTION('',(0.,0.642787609687,-0.766044443119));
#5518 = DIRECTION('',(0.,-0.766044443119,-0.642787609687));
#5519 = ADVANCED_FACE('',(#5520,#5554),#5557,.F.);
#5520 = FACE_BOUND('',#5521,.F.);
#5521 = EDGE_LOOP('',(#5522,#5532,#5540,#5548));
#5522 = ORIENTED_EDGE('',*,*,#5523,.F.);
#5523 = EDGE_CURVE('',#5524,#5526,#5528,.T.);
#5524 = VERTEX_POINT('',#5525);
#5525 = CARTESIAN_POINT('',(2.769833,-68.89009701978,35.90714204835));
#5526 = VERTEX_POINT('',#5527);
#5527 = CARTESIAN_POINT('',(2.769833,-56.63338592988,46.191743803334));
#5528 = LINE('',#5529,#5530);
#5529 = CARTESIAN_POINT('',(2.769833,-68.89009701978,35.90714204835));
#5530 = VECTOR('',#5531,1.);
#5531 = DIRECTION('',(0.,0.766044443119,0.642787609687));
#5532 = ORIENTED_EDGE('',*,*,#5533,.F.);
#5533 = EDGE_CURVE('',#5534,#5524,#5536,.T.);
#5534 = VERTEX_POINT('',#5535);
#5535 = CARTESIAN_POINT('',(22.769833,-68.89009701978,35.90714204835));
#5536 = LINE('',#5537,#5538);
#5537 = CARTESIAN_POINT('',(22.769833,-68.89009701978,35.90714204835));
#5538 = VECTOR('',#5539,1.);
#5539 = DIRECTION('',(-1.,0.,-0.));
#5540 = ORIENTED_EDGE('',*,*,#5541,.F.);
#5541 = EDGE_CURVE('',#5542,#5534,#5544,.T.);
#5542 = VERTEX_POINT('',#5543);
#5543 = CARTESIAN_POINT('',(22.769833,-56.63338592988,46.191743803334));
#5544 = LINE('',#5545,#5546);
#5545 = CARTESIAN_POINT('',(22.769833,-56.63338592988,46.191743803334));
#5546 = VECTOR('',#5547,1.);
#5547 = DIRECTION('',(0.,-0.766044443119,-0.642787609687));
#5548 = ORIENTED_EDGE('',*,*,#5549,.F.);
#5549 = EDGE_CURVE('',#5526,#5542,#5550,.T.);
#5550 = LINE('',#5551,#5552);
#5551 = CARTESIAN_POINT('',(2.769833,-56.63338592988,46.191743803334));
#5552 = VECTOR('',#5553,1.);
#5553 = DIRECTION('',(1.,0.,0.));
#5554 = FACE_BOUND('',#5555,.F.);
#5555 = EDGE_LOOP('',(#5556));
#5556 = ORIENTED_EDGE('',*,*,#2198,.F.);
#5557 = PLANE('',#5558);
#5558 = AXIS2_PLACEMENT_3D('',#5559,#5560,#5561);
#5559 = CARTESIAN_POINT('',(3.42E-15,-8.,87.));
#5560 = DIRECTION('',(0.,-0.642787609687,0.766044443119));
#5561 = DIRECTION('',(0.,0.766044443119,0.642787609687));
#5562 = ADVANCED_FACE('',(#5563,#5574),#5577,.T.);
#5563 = FACE_BOUND('',#5564,.T.);
#5564 = EDGE_LOOP('',(#5565));
#5565 = ORIENTED_EDGE('',*,*,#5566,.F.);
#5566 = EDGE_CURVE('',#5567,#5567,#5569,.T.);
#5567 = VERTEX_POINT('',#5568);
#5568 = CARTESIAN_POINT('',(81.985641,-3.636891757167,92.355675228016));
#5569 = CIRCLE('',#5570,7.5);
#5570 = AXIS2_PLACEMENT_3D('',#5571,#5572,#5573);
#5571 = CARTESIAN_POINT('',(74.485641,-3.636891757167,92.355675228016));
#5572 = DIRECTION('',(0.,-0.642787609687,0.766044443119));
#5573 = DIRECTION('',(1.,0.,0.));
#5574 = FACE_BOUND('',#5575,.T.);
#5575 = EDGE_LOOP('',(#5576));
#5576 = ORIENTED_EDGE('',*,*,#2224,.T.);
#5577 = PLANE('',#5578);
#5578 = AXIS2_PLACEMENT_3D('',#5579,#5580,#5581);
#5579 = CARTESIAN_POINT('',(31.738073028571,10.38874528459,
    104.12458209678));
#5580 = DIRECTION('',(0.,0.642787609687,-0.766044443119));
#5581 = DIRECTION('',(0.,-0.766044443119,-0.642787609687));
#5582 = ADVANCED_FACE('',(#5583,#5586),#5589,.T.);
#5583 = FACE_BOUND('',#5584,.T.);
#5584 = EDGE_LOOP('',(#5585));
#5585 = ORIENTED_EDGE('',*,*,#2247,.T.);
#5586 = FACE_BOUND('',#5587,.T.);
#5587 = EDGE_LOOP('',(#5588));
#5588 = ORIENTED_EDGE('',*,*,#4664,.F.);
#5589 = PLANE('',#5590);
#5590 = AXIS2_PLACEMENT_3D('',#5591,#5592,#5593);
#5591 = CARTESIAN_POINT('',(7.537754666667,-15.84175510668,
    72.976727867544));
#5592 = DIRECTION('',(0.,-0.642787609687,0.766044443119));
#5593 = DIRECTION('',(0.,0.766044443119,0.642787609687));
#5594 = ADVANCED_FACE('',(#5595,#5606),#5609,.T.);
#5595 = FACE_BOUND('',#5596,.T.);
#5596 = EDGE_LOOP('',(#5597));
#5597 = ORIENTED_EDGE('',*,*,#5598,.F.);
#5598 = EDGE_CURVE('',#5599,#5599,#5601,.T.);
#5599 = VERTEX_POINT('',#5600);
#5600 = CARTESIAN_POINT('',(82.841003,25.036003481484,116.41509104755));
#5601 = CIRCLE('',#5602,7.5);
#5602 = AXIS2_PLACEMENT_3D('',#5603,#5604,#5605);
#5603 = CARTESIAN_POINT('',(75.341003,25.036003481484,116.41509104755));
#5604 = DIRECTION('',(0.,-0.642787609687,0.766044443119));
#5605 = DIRECTION('',(1.,0.,0.));
#5606 = FACE_BOUND('',#5607,.T.);
#5607 = EDGE_LOOP('',(#5608));
#5608 = ORIENTED_EDGE('',*,*,#2274,.T.);
#5609 = PLANE('',#5610);
#5610 = AXIS2_PLACEMENT_3D('',#5611,#5612,#5613);
#5611 = CARTESIAN_POINT('',(31.738073028571,10.38874528459,
    104.12458209678));
#5612 = DIRECTION('',(0.,0.642787609687,-0.766044443119));
#5613 = DIRECTION('',(0.,-0.766044443119,-0.642787609687));
#5614 = ADVANCED_FACE('',(#5615,#5626),#5629,.T.);
#5615 = FACE_BOUND('',#5616,.T.);
#5616 = EDGE_LOOP('',(#5617));
#5617 = ORIENTED_EDGE('',*,*,#5618,.F.);
#5618 = EDGE_CURVE('',#5619,#5619,#5621,.T.);
#5619 = VERTEX_POINT('',#5620);
#5620 = CARTESIAN_POINT('',(56.485641,-3.636891757167,92.355675228016));
#5621 = CIRCLE('',#5622,7.5);
#5622 = AXIS2_PLACEMENT_3D('',#5623,#5624,#5625);
#5623 = CARTESIAN_POINT('',(48.985641,-3.636891757167,92.355675228016));
#5624 = DIRECTION('',(0.,-0.642787609687,0.766044443119));
#5625 = DIRECTION('',(1.,0.,0.));
#5626 = FACE_BOUND('',#5627,.T.);
#5627 = EDGE_LOOP('',(#5628));
#5628 = ORIENTED_EDGE('',*,*,#2299,.T.);
#5629 = PLANE('',#5630);
#5630 = AXIS2_PLACEMENT_3D('',#5631,#5632,#5633);
#5631 = CARTESIAN_POINT('',(31.738073028571,10.38874528459,
    104.12458209678));
#5632 = DIRECTION('',(0.,0.642787609687,-0.766044443119));
#5633 = DIRECTION('',(0.,-0.766044443119,-0.642787609687));
#5634 = ADVANCED_FACE('',(#5635,#5646),#5649,.T.);
#5635 = FACE_BOUND('',#5636,.T.);
#5636 = EDGE_LOOP('',(#5637));
#5637 = ORIENTED_EDGE('',*,*,#5638,.F.);
#5638 = EDGE_CURVE('',#5639,#5639,#5641,.T.);
#5639 = VERTEX_POINT('',#5640);
#5640 = CARTESIAN_POINT('',(82.841003,38.058759014507,127.34248041222));
#5641 = CIRCLE('',#5642,7.5);
#5642 = AXIS2_PLACEMENT_3D('',#5643,#5644,#5645);
#5643 = CARTESIAN_POINT('',(75.341003,38.058759014507,127.34248041222));
#5644 = DIRECTION('',(0.,-0.642787609687,0.766044443119));
#5645 = DIRECTION('',(1.,0.,0.));
#5646 = FACE_BOUND('',#5647,.T.);
#5647 = EDGE_LOOP('',(#5648));
#5648 = ORIENTED_EDGE('',*,*,#2324,.T.);
#5649 = PLANE('',#5650);
#5650 = AXIS2_PLACEMENT_3D('',#5651,#5652,#5653);
#5651 = CARTESIAN_POINT('',(31.738073028571,10.38874528459,
    104.12458209678));
#5652 = DIRECTION('',(0.,0.642787609687,-0.766044443119));
#5653 = DIRECTION('',(0.,-0.766044443119,-0.642787609687));
#5654 = ADVANCED_FACE('',(#5655,#5666),#5669,.T.);
#5655 = FACE_BOUND('',#5656,.T.);
#5656 = EDGE_LOOP('',(#5657));
#5657 = ORIENTED_EDGE('',*,*,#5658,.F.);
#5658 = EDGE_CURVE('',#5659,#5659,#5661,.T.);
#5659 = VERTEX_POINT('',#5660);
#5660 = CARTESIAN_POINT('',(82.841003,51.847558990648,138.91265738658));
#5661 = CIRCLE('',#5662,7.5);
#5662 = AXIS2_PLACEMENT_3D('',#5663,#5664,#5665);
#5663 = CARTESIAN_POINT('',(75.341003,51.847558990648,138.91265738658));
#5664 = DIRECTION('',(0.,-0.642787609687,0.766044443119));
#5665 = DIRECTION('',(1.,0.,0.));
#5666 = FACE_BOUND('',#5667,.T.);
#5667 = EDGE_LOOP('',(#5668));
#5668 = ORIENTED_EDGE('',*,*,#2349,.T.);
#5669 = PLANE('',#5670);
#5670 = AXIS2_PLACEMENT_3D('',#5671,#5672,#5673);
#5671 = CARTESIAN_POINT('',(31.738073028571,10.38874528459,
    104.12458209678));
#5672 = DIRECTION('',(0.,0.642787609687,-0.766044443119));
#5673 = DIRECTION('',(0.,-0.766044443119,-0.642787609687));
#5674 = ADVANCED_FACE('',(#5675,#5686),#5689,.T.);
#5675 = FACE_BOUND('',#5676,.T.);
#5676 = EDGE_LOOP('',(#5677));
#5677 = ORIENTED_EDGE('',*,*,#5678,.F.);
#5678 = EDGE_CURVE('',#5679,#5679,#5681,.T.);
#5679 = VERTEX_POINT('',#5680);
#5680 = CARTESIAN_POINT('',(36.080567,25.036003481484,116.41509104755));
#5681 = CIRCLE('',#5682,7.5);
#5682 = AXIS2_PLACEMENT_3D('',#5683,#5684,#5685);
#5683 = CARTESIAN_POINT('',(28.580567,25.036003481484,116.41509104755));
#5684 = DIRECTION('',(0.,-0.642787609687,0.766044443119));
#5685 = DIRECTION('',(1.,0.,0.));
#5686 = FACE_BOUND('',#5687,.T.);
#5687 = EDGE_LOOP('',(#5688));
#5688 = ORIENTED_EDGE('',*,*,#2374,.T.);
#5689 = PLANE('',#5690);
#5690 = AXIS2_PLACEMENT_3D('',#5691,#5692,#5693);
#5691 = CARTESIAN_POINT('',(31.738073028571,10.38874528459,
    104.12458209678));
#5692 = DIRECTION('',(0.,0.642787609687,-0.766044443119));
#5693 = DIRECTION('',(0.,-0.766044443119,-0.642787609687));
#5694 = ADVANCED_FACE('',(#5695,#5706),#5709,.T.);
#5695 = FACE_BOUND('',#5696,.T.);
#5696 = EDGE_LOOP('',(#5697));
#5697 = ORIENTED_EDGE('',*,*,#5698,.F.);
#5698 = EDGE_CURVE('',#5699,#5699,#5701,.T.);
#5699 = VERTEX_POINT('',#5700);
#5700 = CARTESIAN_POINT('',(36.080567,38.441781236066,127.66387421706));
#5701 = CIRCLE('',#5702,7.5);
#5702 = AXIS2_PLACEMENT_3D('',#5703,#5704,#5705);
#5703 = CARTESIAN_POINT('',(28.580567,38.441781236066,127.66387421706));
#5704 = DIRECTION('',(0.,-0.642787609687,0.766044443119));
#5705 = DIRECTION('',(1.,0.,0.));
#5706 = FACE_BOUND('',#5707,.T.);
#5707 = EDGE_LOOP('',(#5708));
#5708 = ORIENTED_EDGE('',*,*,#2399,.T.);
#5709 = PLANE('',#5710);
#5710 = AXIS2_PLACEMENT_3D('',#5711,#5712,#5713);
#5711 = CARTESIAN_POINT('',(31.738073028571,10.38874528459,
    104.12458209678));
#5712 = DIRECTION('',(0.,0.642787609687,-0.766044443119));
#5713 = DIRECTION('',(0.,-0.766044443119,-0.642787609687));
#5714 = ADVANCED_FACE('',(#5715,#5726),#5729,.T.);
#5715 = FACE_BOUND('',#5716,.T.);
#5716 = EDGE_LOOP('',(#5717));
#5717 = ORIENTED_EDGE('',*,*,#5718,.F.);
#5718 = EDGE_CURVE('',#5719,#5719,#5721,.T.);
#5719 = VERTEX_POINT('',#5720);
#5720 = CARTESIAN_POINT('',(36.080567,51.847558990648,138.91265738658));
#5721 = CIRCLE('',#5722,7.5);
#5722 = AXIS2_PLACEMENT_3D('',#5723,#5724,#5725);
#5723 = CARTESIAN_POINT('',(28.580567,51.847558990648,138.91265738658));
#5724 = DIRECTION('',(0.,-0.642787609687,0.766044443119));
#5725 = DIRECTION('',(1.,0.,0.));
#5726 = FACE_BOUND('',#5727,.T.);
#5727 = EDGE_LOOP('',(#5728));
#5728 = ORIENTED_EDGE('',*,*,#2424,.T.);
#5729 = PLANE('',#5730);
#5730 = AXIS2_PLACEMENT_3D('',#5731,#5732,#5733);
#5731 = CARTESIAN_POINT('',(31.738073028571,10.38874528459,
    104.12458209678));
#5732 = DIRECTION('',(0.,0.642787609687,-0.766044443119));
#5733 = DIRECTION('',(0.,-0.766044443119,-0.642787609687));
#5734 = ADVANCED_FACE('',(#5735,#5769),#5772,.F.);
#5735 = FACE_BOUND('',#5736,.F.);
#5736 = EDGE_LOOP('',(#5737,#5747,#5755,#5763));
#5737 = ORIENTED_EDGE('',*,*,#5738,.F.);
#5738 = EDGE_CURVE('',#5739,#5741,#5743,.T.);
#5739 = VERTEX_POINT('',#5740);
#5740 = CARTESIAN_POINT('',(-37.230167,-68.89009701978,35.90714204835));
#5741 = VERTEX_POINT('',#5742);
#5742 = CARTESIAN_POINT('',(-37.230167,-56.63338592988,46.191743803334)
  );
#5743 = LINE('',#5744,#5745);
#5744 = CARTESIAN_POINT('',(-37.230167,-68.89009701978,35.90714204835));
#5745 = VECTOR('',#5746,1.);
#5746 = DIRECTION('',(0.,0.766044443119,0.642787609687));
#5747 = ORIENTED_EDGE('',*,*,#5748,.F.);
#5748 = EDGE_CURVE('',#5749,#5739,#5751,.T.);
#5749 = VERTEX_POINT('',#5750);
#5750 = CARTESIAN_POINT('',(-17.230167,-68.89009701978,35.90714204835));
#5751 = LINE('',#5752,#5753);
#5752 = CARTESIAN_POINT('',(-17.230167,-68.89009701978,35.90714204835));
#5753 = VECTOR('',#5754,1.);
#5754 = DIRECTION('',(-1.,0.,-0.));
#5755 = ORIENTED_EDGE('',*,*,#5756,.F.);
#5756 = EDGE_CURVE('',#5757,#5749,#5759,.T.);
#5757 = VERTEX_POINT('',#5758);
#5758 = CARTESIAN_POINT('',(-17.230167,-56.63338592988,46.191743803334)
  );
#5759 = LINE('',#5760,#5761);
#5760 = CARTESIAN_POINT('',(-17.230167,-56.63338592988,46.191743803334)
  );
#5761 = VECTOR('',#5762,1.);
#5762 = DIRECTION('',(0.,-0.766044443119,-0.642787609687));
#5763 = ORIENTED_EDGE('',*,*,#5764,.F.);
#5764 = EDGE_CURVE('',#5741,#5757,#5765,.T.);
#5765 = LINE('',#5766,#5767);
#5766 = CARTESIAN_POINT('',(-37.230167,-56.63338592988,46.191743803334)
  );
#5767 = VECTOR('',#5768,1.);
#5768 = DIRECTION('',(1.,0.,0.));
#5769 = FACE_BOUND('',#5770,.F.);
#5770 = EDGE_LOOP('',(#5771));
#5771 = ORIENTED_EDGE('',*,*,#2447,.F.);
#5772 = PLANE('',#5773);
#5773 = AXIS2_PLACEMENT_3D('',#5774,#5775,#5776);
#5774 = CARTESIAN_POINT('',(3.42E-15,-8.,87.));
#5775 = DIRECTION('',(0.,-0.642787609687,0.766044443119));
#5776 = DIRECTION('',(0.,0.766044443119,0.642787609687));
#5777 = ADVANCED_FACE('',(#5778,#5812),#5818,.F.);
#5778 = FACE_BOUND('',#5779,.F.);
#5779 = EDGE_LOOP('',(#5780,#5790,#5798,#5806));
#5780 = ORIENTED_EDGE('',*,*,#5781,.T.);
#5781 = EDGE_CURVE('',#5782,#5784,#5786,.T.);
#5782 = VERTEX_POINT('',#5783);
#5783 = CARTESIAN_POINT('',(-88.75,13.384152312049,106.63802702874));
#5784 = VERTEX_POINT('',#5785);
#5785 = CARTESIAN_POINT('',(-88.75,-45.98429202967,56.82198727804));
#5786 = LINE('',#5787,#5788);
#5787 = CARTESIAN_POINT('',(-88.75,13.384152312049,106.63802702874));
#5788 = VECTOR('',#5789,1.);
#5789 = DIRECTION('',(0.,-0.766044443119,-0.642787609687));
#5790 = ORIENTED_EDGE('',*,*,#5791,.T.);
#5791 = EDGE_CURVE('',#5784,#5792,#5794,.T.);
#5792 = VERTEX_POINT('',#5793);
#5793 = CARTESIAN_POINT('',(33.75,-45.98429202967,56.82198727804));
#5794 = LINE('',#5795,#5796);
#5795 = CARTESIAN_POINT('',(-88.75,-45.98429202967,56.82198727804));
#5796 = VECTOR('',#5797,1.);
#5797 = DIRECTION('',(1.,0.,0.));
#5798 = ORIENTED_EDGE('',*,*,#5799,.T.);
#5799 = EDGE_CURVE('',#5792,#5800,#5802,.T.);
#5800 = VERTEX_POINT('',#5801);
#5801 = CARTESIAN_POINT('',(33.75,13.384152312049,106.63802702874));
#5802 = LINE('',#5803,#5804);
#5803 = CARTESIAN_POINT('',(33.75,-45.98429202967,56.82198727804));
#5804 = VECTOR('',#5805,1.);
#5805 = DIRECTION('',(0.,0.766044443119,0.642787609687));
#5806 = ORIENTED_EDGE('',*,*,#5807,.T.);
#5807 = EDGE_CURVE('',#5800,#5782,#5808,.T.);
#5808 = LINE('',#5809,#5810);
#5809 = CARTESIAN_POINT('',(33.75,13.384152312049,106.63802702874));
#5810 = VECTOR('',#5811,1.);
#5811 = DIRECTION('',(-1.,0.,0.));
#5812 = FACE_BOUND('',#5813,.F.);
#5813 = EDGE_LOOP('',(#5814,#5815,#5816,#5817));
#5814 = ORIENTED_EDGE('',*,*,#2520,.T.);
#5815 = ORIENTED_EDGE('',*,*,#2472,.T.);
#5816 = ORIENTED_EDGE('',*,*,#2503,.T.);
#5817 = ORIENTED_EDGE('',*,*,#2544,.T.);
#5818 = PLANE('',#5819);
#5819 = AXIS2_PLACEMENT_3D('',#5820,#5821,#5822);
#5820 = CARTESIAN_POINT('',(-27.5,-16.30006985881,81.730007153394));
#5821 = DIRECTION('',(0.,-0.642787609687,0.766044443119));
#5822 = DIRECTION('',(0.,0.766044443119,0.642787609687));
#5823 = ADVANCED_FACE('',(#5824,#5858),#5861,.F.);
#5824 = FACE_BOUND('',#5825,.F.);
#5825 = EDGE_LOOP('',(#5826,#5836,#5844,#5852));
#5826 = ORIENTED_EDGE('',*,*,#5827,.F.);
#5827 = EDGE_CURVE('',#5828,#5830,#5832,.T.);
#5828 = VERTEX_POINT('',#5829);
#5829 = CARTESIAN_POINT('',(-77.230167,-68.89009701978,35.90714204835));
#5830 = VERTEX_POINT('',#5831);
#5831 = CARTESIAN_POINT('',(-77.230167,-56.63338592988,46.191743803334)
  );
#5832 = LINE('',#5833,#5834);
#5833 = CARTESIAN_POINT('',(-77.230167,-68.89009701978,35.90714204835));
#5834 = VECTOR('',#5835,1.);
#5835 = DIRECTION('',(0.,0.766044443119,0.642787609687));
#5836 = ORIENTED_EDGE('',*,*,#5837,.F.);
#5837 = EDGE_CURVE('',#5838,#5828,#5840,.T.);
#5838 = VERTEX_POINT('',#5839);
#5839 = CARTESIAN_POINT('',(-57.230167,-68.89009701978,35.90714204835));
#5840 = LINE('',#5841,#5842);
#5841 = CARTESIAN_POINT('',(-57.230167,-68.89009701978,35.90714204835));
#5842 = VECTOR('',#5843,1.);
#5843 = DIRECTION('',(-1.,0.,-0.));
#5844 = ORIENTED_EDGE('',*,*,#5845,.F.);
#5845 = EDGE_CURVE('',#5846,#5838,#5848,.T.);
#5846 = VERTEX_POINT('',#5847);
#5847 = CARTESIAN_POINT('',(-57.230167,-56.63338592988,46.191743803334)
  );
#5848 = LINE('',#5849,#5850);
#5849 = CARTESIAN_POINT('',(-57.230167,-56.63338592988,46.191743803334)
  );
#5850 = VECTOR('',#5851,1.);
#5851 = DIRECTION('',(0.,-0.766044443119,-0.642787609687));
#5852 = ORIENTED_EDGE('',*,*,#5853,.F.);
#5853 = EDGE_CURVE('',#5830,#5846,#5854,.T.);
#5854 = LINE('',#5855,#5856);
#5855 = CARTESIAN_POINT('',(-77.230167,-56.63338592988,46.191743803334)
  );
#5856 = VECTOR('',#5857,1.);
#5857 = DIRECTION('',(1.,0.,0.));
#5858 = FACE_BOUND('',#5859,.F.);
#5859 = EDGE_LOOP('',(#5860));
#5860 = ORIENTED_EDGE('',*,*,#2567,.F.);
#5861 = PLANE('',#5862);
#5862 = AXIS2_PLACEMENT_3D('',#5863,#5864,#5865);
#5863 = CARTESIAN_POINT('',(3.42E-15,-8.,87.));
#5864 = DIRECTION('',(0.,-0.642787609687,0.766044443119));
#5865 = DIRECTION('',(0.,0.766044443119,0.642787609687));
#5866 = ADVANCED_FACE('',(#5867,#5878),#5881,.T.);
#5867 = FACE_BOUND('',#5868,.T.);
#5868 = EDGE_LOOP('',(#5869));
#5869 = ORIENTED_EDGE('',*,*,#5870,.F.);
#5870 = EDGE_CURVE('',#5871,#5871,#5873,.T.);
#5871 = VERTEX_POINT('',#5872);
#5872 = CARTESIAN_POINT('',(3.580567,25.036003481484,116.41509104755));
#5873 = CIRCLE('',#5874,7.5);
#5874 = AXIS2_PLACEMENT_3D('',#5875,#5876,#5877);
#5875 = CARTESIAN_POINT('',(-3.919433,25.036003481484,116.41509104755));
#5876 = DIRECTION('',(0.,-0.642787609687,0.766044443119));
#5877 = DIRECTION('',(1.,0.,0.));
#5878 = FACE_BOUND('',#5879,.T.);
#5879 = EDGE_LOOP('',(#5880));
#5880 = ORIENTED_EDGE('',*,*,#2593,.T.);
#5881 = PLANE('',#5882);
#5882 = AXIS2_PLACEMENT_3D('',#5883,#5884,#5885);
#5883 = CARTESIAN_POINT('',(31.738073028571,10.38874528459,
    104.12458209678));
#5884 = DIRECTION('',(0.,0.642787609687,-0.766044443119));
#5885 = DIRECTION('',(0.,-0.766044443119,-0.642787609687));
#5886 = ADVANCED_FACE('',(#5887,#5898),#5901,.T.);
#5887 = FACE_BOUND('',#5888,.T.);
#5888 = EDGE_LOOP('',(#5889));
#5889 = ORIENTED_EDGE('',*,*,#5890,.F.);
#5890 = EDGE_CURVE('',#5891,#5891,#5893,.T.);
#5891 = VERTEX_POINT('',#5892);
#5892 = CARTESIAN_POINT('',(3.580567,38.441781236066,127.66387421706));
#5893 = CIRCLE('',#5894,7.5);
#5894 = AXIS2_PLACEMENT_3D('',#5895,#5896,#5897);
#5895 = CARTESIAN_POINT('',(-3.919433,38.441781236066,127.66387421706));
#5896 = DIRECTION('',(0.,-0.642787609687,0.766044443119));
#5897 = DIRECTION('',(1.,0.,0.));
#5898 = FACE_BOUND('',#5899,.T.);
#5899 = EDGE_LOOP('',(#5900));
#5900 = ORIENTED_EDGE('',*,*,#2618,.T.);
#5901 = PLANE('',#5902);
#5902 = AXIS2_PLACEMENT_3D('',#5903,#5904,#5905);
#5903 = CARTESIAN_POINT('',(31.738073028571,10.38874528459,
    104.12458209678));
#5904 = DIRECTION('',(0.,0.642787609687,-0.766044443119));
#5905 = DIRECTION('',(0.,-0.766044443119,-0.642787609687));
#5906 = ADVANCED_FACE('',(#5907,#5918),#5921,.T.);
#5907 = FACE_BOUND('',#5908,.T.);
#5908 = EDGE_LOOP('',(#5909));
#5909 = ORIENTED_EDGE('',*,*,#5910,.F.);
#5910 = EDGE_CURVE('',#5911,#5911,#5913,.T.);
#5911 = VERTEX_POINT('',#5912);
#5912 = CARTESIAN_POINT('',(3.580567,51.847558990648,138.91265738658));
#5913 = CIRCLE('',#5914,7.5);
#5914 = AXIS2_PLACEMENT_3D('',#5915,#5916,#5917);
#5915 = CARTESIAN_POINT('',(-3.919433,51.847558990648,138.91265738658));
#5916 = DIRECTION('',(0.,-0.642787609687,0.766044443119));
#5917 = DIRECTION('',(1.,0.,0.));
#5918 = FACE_BOUND('',#5919,.T.);
#5919 = EDGE_LOOP('',(#5920));
#5920 = ORIENTED_EDGE('',*,*,#2643,.T.);
#5921 = PLANE('',#5922);
#5922 = AXIS2_PLACEMENT_3D('',#5923,#5924,#5925);
#5923 = CARTESIAN_POINT('',(31.738073028571,10.38874528459,
    104.12458209678));
#5924 = DIRECTION('',(0.,0.642787609687,-0.766044443119));
#5925 = DIRECTION('',(0.,-0.766044443119,-0.642787609687));
#5926 = ADVANCED_FACE('',(#5927,#5930),#5933,.T.);
#5927 = FACE_BOUND('',#5928,.T.);
#5928 = EDGE_LOOP('',(#5929));
#5929 = ORIENTED_EDGE('',*,*,#2666,.T.);
#5930 = FACE_BOUND('',#5931,.T.);
#5931 = EDGE_LOOP('',(#5932));
#5932 = ORIENTED_EDGE('',*,*,#4639,.F.);
#5933 = PLANE('',#5934);
#5934 = AXIS2_PLACEMENT_3D('',#5935,#5936,#5937);
#5935 = CARTESIAN_POINT('',(7.537754666667,-15.84175510668,
    72.976727867544));
#5936 = DIRECTION('',(0.,-0.642787609687,0.766044443119));
#5937 = DIRECTION('',(0.,0.766044443119,0.642787609687));
#5938 = ADVANCED_FACE('',(#5939,#5942),#5945,.T.);
#5939 = FACE_BOUND('',#5940,.T.);
#5940 = EDGE_LOOP('',(#5941));
#5941 = ORIENTED_EDGE('',*,*,#2691,.T.);
#5942 = FACE_BOUND('',#5943,.T.);
#5943 = EDGE_LOOP('',(#5944));
#5944 = ORIENTED_EDGE('',*,*,#4614,.F.);
#5945 = PLANE('',#5946);
#5946 = AXIS2_PLACEMENT_3D('',#5947,#5948,#5949);
#5947 = CARTESIAN_POINT('',(7.537754666667,-15.84175510668,
    72.976727867544));
#5948 = DIRECTION('',(0.,-0.642787609687,0.766044443119));
#5949 = DIRECTION('',(0.,0.766044443119,0.642787609687));
#5950 = ADVANCED_FACE('',(#5951,#5962),#5965,.T.);
#5951 = FACE_BOUND('',#5952,.T.);
#5952 = EDGE_LOOP('',(#5953));
#5953 = ORIENTED_EDGE('',*,*,#5954,.F.);
#5954 = EDGE_CURVE('',#5955,#5955,#5957,.T.);
#5955 = VERTEX_POINT('',#5956);
#5956 = CARTESIAN_POINT('',(-66.556343,45.504738233894,133.59039882896)
  );
#5957 = CIRCLE('',#5958,7.5);
#5958 = AXIS2_PLACEMENT_3D('',#5959,#5960,#5961);
#5959 = CARTESIAN_POINT('',(-74.056343,45.504738233894,133.59039882896)
  );
#5960 = DIRECTION('',(0.,-0.642787609687,0.766044443119));
#5961 = DIRECTION('',(1.,0.,0.));
#5962 = FACE_BOUND('',#5963,.T.);
#5963 = EDGE_LOOP('',(#5964));
#5964 = ORIENTED_EDGE('',*,*,#2718,.T.);
#5965 = PLANE('',#5966);
#5966 = AXIS2_PLACEMENT_3D('',#5967,#5968,#5969);
#5967 = CARTESIAN_POINT('',(31.738073028571,10.38874528459,
    104.12458209678));
#5968 = DIRECTION('',(0.,0.642787609687,-0.766044443119));
#5969 = DIRECTION('',(0.,-0.766044443119,-0.642787609687));
#5970 = ADVANCED_FACE('',(#5971),#5977,.T.);
#5971 = FACE_BOUND('',#5972,.T.);
#5972 = EDGE_LOOP('',(#5973,#5974,#5975,#5976));
#5973 = ORIENTED_EDGE('',*,*,#3009,.F.);
#5974 = ORIENTED_EDGE('',*,*,#2915,.F.);
#5975 = ORIENTED_EDGE('',*,*,#3056,.F.);
#5976 = ORIENTED_EDGE('',*,*,#3033,.F.);
#5977 = PLANE('',#5978);
#5978 = AXIS2_PLACEMENT_3D('',#5979,#5980,#5981);
#5979 = CARTESIAN_POINT('',(3.55E-15,-77.24933406746,23.671280167393));
#5980 = DIRECTION('',(0.,-0.642787609687,0.766044443119));
#5981 = DIRECTION('',(0.,0.766044443119,0.642787609687));
#5982 = ADVANCED_FACE('',(#5983),#5989,.T.);
#5983 = FACE_BOUND('',#5984,.T.);
#5984 = EDGE_LOOP('',(#5985,#5986,#5987,#5988));
#5985 = ORIENTED_EDGE('',*,*,#3355,.F.);
#5986 = ORIENTED_EDGE('',*,*,#3179,.F.);
#5987 = ORIENTED_EDGE('',*,*,#3155,.F.);
#5988 = ORIENTED_EDGE('',*,*,#3128,.F.);
#5989 = PLANE('',#5990);
#5990 = AXIS2_PLACEMENT_3D('',#5991,#5992,#5993);
#5991 = CARTESIAN_POINT('',(3.55E-15,-77.24933406746,23.671280167393));
#5992 = DIRECTION('',(0.,-0.642787609687,0.766044443119));
#5993 = DIRECTION('',(0.,0.766044443119,0.642787609687));
#5994 = ADVANCED_FACE('',(#5995),#6001,.T.);
#5995 = FACE_BOUND('',#5996,.T.);
#5996 = EDGE_LOOP('',(#5997,#5998,#5999,#6000));
#5997 = ORIENTED_EDGE('',*,*,#3432,.F.);
#5998 = ORIENTED_EDGE('',*,*,#3327,.F.);
#5999 = ORIENTED_EDGE('',*,*,#3479,.F.);
#6000 = ORIENTED_EDGE('',*,*,#3456,.F.);
#6001 = PLANE('',#6002);
#6002 = AXIS2_PLACEMENT_3D('',#6003,#6004,#6005);
#6003 = CARTESIAN_POINT('',(3.55E-15,-77.24933406746,23.671280167393));
#6004 = DIRECTION('',(0.,-0.642787609687,0.766044443119));
#6005 = DIRECTION('',(0.,0.766044443119,0.642787609687));
#6006 = ADVANCED_FACE('',(#6007),#6013,.T.);
#6007 = FACE_BOUND('',#6008,.T.);
#6008 = EDGE_LOOP('',(#6009,#6010,#6011,#6012));
#6009 = ORIENTED_EDGE('',*,*,#3714,.F.);
#6010 = ORIENTED_EDGE('',*,*,#3602,.F.);
#6011 = ORIENTED_EDGE('',*,*,#3578,.F.);
#6012 = ORIENTED_EDGE('',*,*,#3551,.F.);
#6013 = PLANE('',#6014);
#6014 = AXIS2_PLACEMENT_3D('',#6015,#6016,#6017);
#6015 = CARTESIAN_POINT('',(3.55E-15,-77.24933406746,23.671280167393));
#6016 = DIRECTION('',(0.,-0.642787609687,0.766044443119));
#6017 = DIRECTION('',(0.,0.766044443119,0.642787609687));
#6018 = ADVANCED_FACE('',(#6019),#6030,.F.);
#6019 = FACE_BOUND('',#6020,.T.);
#6020 = EDGE_LOOP('',(#6021,#6022,#6028,#6029));
#6021 = ORIENTED_EDGE('',*,*,#4757,.T.);
#6022 = ORIENTED_EDGE('',*,*,#6023,.T.);
#6023 = EDGE_CURVE('',#4758,#5444,#6024,.T.);
#6024 = LINE('',#6025,#6026);
#6025 = CARTESIAN_POINT('',(81.985641,-32.99309426255,65.112081954316));
#6026 = VECTOR('',#6027,1.);
#6027 = DIRECTION('',(0.,-0.642787609687,0.766044443119));
#6028 = ORIENTED_EDGE('',*,*,#5443,.T.);
#6029 = ORIENTED_EDGE('',*,*,#6023,.F.);
#6030 = CYLINDRICAL_SURFACE('',#6031,7.5);
#6031 = AXIS2_PLACEMENT_3D('',#6032,#6033,#6034);
#6032 = CARTESIAN_POINT('',(74.485641,-32.99309426255,65.112081954316));
#6033 = DIRECTION('',(0.,0.642787609687,-0.766044443119));
#6034 = DIRECTION('',(1.,0.,0.));
#6035 = ADVANCED_FACE('',(#6036),#6047,.F.);
#6036 = FACE_BOUND('',#6037,.T.);
#6037 = EDGE_LOOP('',(#6038,#6039,#6045,#6046));
#6038 = ORIENTED_EDGE('',*,*,#4768,.T.);
#6039 = ORIENTED_EDGE('',*,*,#6040,.T.);
#6040 = EDGE_CURVE('',#4769,#5464,#6041,.T.);
#6041 = LINE('',#6042,#6043);
#6042 = CARTESIAN_POINT('',(81.985641,-17.67220540017,77.967834148047));
#6043 = VECTOR('',#6044,1.);
#6044 = DIRECTION('',(0.,-0.642787609687,0.766044443119));
#6045 = ORIENTED_EDGE('',*,*,#5463,.T.);
#6046 = ORIENTED_EDGE('',*,*,#6040,.F.);
#6047 = CYLINDRICAL_SURFACE('',#6048,7.5);
#6048 = AXIS2_PLACEMENT_3D('',#6049,#6050,#6051);
#6049 = CARTESIAN_POINT('',(74.485641,-17.67220540017,77.967834148047));
#6050 = DIRECTION('',(0.,0.642787609687,-0.766044443119));
#6051 = DIRECTION('',(1.,0.,0.));
#6052 = ADVANCED_FACE('',(#6053),#6064,.F.);
#6053 = FACE_BOUND('',#6054,.T.);
#6054 = EDGE_LOOP('',(#6055,#6056,#6062,#6063));
#6055 = ORIENTED_EDGE('',*,*,#4779,.T.);
#6056 = ORIENTED_EDGE('',*,*,#6057,.T.);
#6057 = EDGE_CURVE('',#4780,#5484,#6058,.T.);
#6058 = LINE('',#6059,#6060);
#6059 = CARTESIAN_POINT('',(56.485641,-32.99309426255,65.112081954316));
#6060 = VECTOR('',#6061,1.);
#6061 = DIRECTION('',(0.,-0.642787609687,0.766044443119));
#6062 = ORIENTED_EDGE('',*,*,#5483,.T.);
#6063 = ORIENTED_EDGE('',*,*,#6057,.F.);
#6064 = CYLINDRICAL_SURFACE('',#6065,7.5);
#6065 = AXIS2_PLACEMENT_3D('',#6066,#6067,#6068);
#6066 = CARTESIAN_POINT('',(48.985641,-32.99309426255,65.112081954316));
#6067 = DIRECTION('',(0.,0.642787609687,-0.766044443119));
#6068 = DIRECTION('',(1.,0.,0.));
#6069 = ADVANCED_FACE('',(#6070),#6095,.T.);
#6070 = FACE_BOUND('',#6071,.T.);
#6071 = EDGE_LOOP('',(#6072,#6080,#6088,#6094));
#6072 = ORIENTED_EDGE('',*,*,#6073,.T.);
#6073 = EDGE_CURVE('',#4791,#6074,#6076,.T.);
#6074 = VERTEX_POINT('',#6075);
#6075 = CARTESIAN_POINT('',(35.306522499997,-40.43672542907,
    48.033690051874));
#6076 = LINE('',#6077,#6078);
#6077 = CARTESIAN_POINT('',(35.306522499997,-46.22181391625,
    54.928090039945));
#6078 = VECTOR('',#6079,1.);
#6079 = DIRECTION('',(0.,0.642787609687,-0.766044443119));
#6080 = ORIENTED_EDGE('',*,*,#6081,.T.);
#6081 = EDGE_CURVE('',#6074,#6082,#6084,.T.);
#6082 = VERTEX_POINT('',#6083);
#6083 = CARTESIAN_POINT('',(88.544811499997,-40.43672542907,
    48.033690051874));
#6084 = LINE('',#6085,#6086);
#6085 = CARTESIAN_POINT('',(35.306522499997,-40.43672542907,
    48.033690051874));
#6086 = VECTOR('',#6087,1.);
#6087 = DIRECTION('',(1.,0.,0.));
#6088 = ORIENTED_EDGE('',*,*,#6089,.F.);
#6089 = EDGE_CURVE('',#4793,#6082,#6090,.T.);
#6090 = LINE('',#6091,#6092);
#6091 = CARTESIAN_POINT('',(88.544811499997,-46.22181391625,
    54.928090039945));
#6092 = VECTOR('',#6093,1.);
#6093 = DIRECTION('',(0.,0.642787609687,-0.766044443119));
#6094 = ORIENTED_EDGE('',*,*,#4790,.F.);
#6095 = PLANE('',#6096);
#6096 = AXIS2_PLACEMENT_3D('',#6097,#6098,#6099);
#6097 = CARTESIAN_POINT('',(35.306522499997,-46.22181391625,
    54.928090039945));
#6098 = DIRECTION('',(0.,-0.766044443119,-0.642787609687));
#6099 = DIRECTION('',(1.,0.,0.));
#6100 = ADVANCED_FACE('',(#6101),#6119,.T.);
#6101 = FACE_BOUND('',#6102,.T.);
#6102 = EDGE_LOOP('',(#6103,#6111,#6117,#6118));
#6103 = ORIENTED_EDGE('',*,*,#6104,.T.);
#6104 = EDGE_CURVE('',#4801,#6105,#6107,.T.);
#6105 = VERTEX_POINT('',#6106);
#6106 = CARTESIAN_POINT('',(35.306522499997,-35.07441432724,
    52.53320331968));
#6107 = LINE('',#6108,#6109);
#6108 = CARTESIAN_POINT('',(35.306522499997,-40.85950281442,
    59.42760330775));
#6109 = VECTOR('',#6110,1.);
#6110 = DIRECTION('',(0.,0.642787609687,-0.766044443119));
#6111 = ORIENTED_EDGE('',*,*,#6112,.T.);
#6112 = EDGE_CURVE('',#6105,#6074,#6113,.T.);
#6113 = LINE('',#6114,#6115);
#6114 = CARTESIAN_POINT('',(35.306522499997,-35.07441432724,
    52.53320331968));
#6115 = VECTOR('',#6116,1.);
#6116 = DIRECTION('',(0.,-0.766044443119,-0.642787609687));
#6117 = ORIENTED_EDGE('',*,*,#6073,.F.);
#6118 = ORIENTED_EDGE('',*,*,#4800,.F.);
#6119 = PLANE('',#6120);
#6120 = AXIS2_PLACEMENT_3D('',#6121,#6122,#6123);
#6121 = CARTESIAN_POINT('',(35.306522499997,-40.85950281442,
    59.42760330775));
#6122 = DIRECTION('',(-1.,0.,0.));
#6123 = DIRECTION('',(-0.,-0.766044443119,-0.642787609687));
#6124 = ADVANCED_FACE('',(#6125),#6143,.T.);
#6125 = FACE_BOUND('',#6126,.T.);
#6126 = EDGE_LOOP('',(#6127,#6128,#6136,#6142));
#6127 = ORIENTED_EDGE('',*,*,#6089,.T.);
#6128 = ORIENTED_EDGE('',*,*,#6129,.T.);
#6129 = EDGE_CURVE('',#6082,#6130,#6132,.T.);
#6130 = VERTEX_POINT('',#6131);
#6131 = CARTESIAN_POINT('',(88.544811499997,-35.07441432724,
    52.53320331968));
#6132 = LINE('',#6133,#6134);
#6133 = CARTESIAN_POINT('',(88.544811499997,-40.43672542907,
    48.033690051874));
#6134 = VECTOR('',#6135,1.);
#6135 = DIRECTION('',(0.,0.766044443119,0.642787609687));
#6136 = ORIENTED_EDGE('',*,*,#6137,.F.);
#6137 = EDGE_CURVE('',#4873,#6130,#6138,.T.);
#6138 = LINE('',#6139,#6140);
#6139 = CARTESIAN_POINT('',(88.544811499997,-40.85950281442,
    59.42760330775));
#6140 = VECTOR('',#6141,1.);
#6141 = DIRECTION('',(0.,0.642787609687,-0.766044443119));
#6142 = ORIENTED_EDGE('',*,*,#4880,.F.);
#6143 = PLANE('',#6144);
#6144 = AXIS2_PLACEMENT_3D('',#6145,#6146,#6147);
#6145 = CARTESIAN_POINT('',(88.544811499997,-46.22181391625,
    54.928090039945));
#6146 = DIRECTION('',(1.,0.,0.));
#6147 = DIRECTION('',(0.,0.766044443119,0.642787609687));
#6148 = ADVANCED_FACE('',(#6149),#6167,.T.);
#6149 = FACE_BOUND('',#6150,.T.);
#6150 = EDGE_LOOP('',(#6151,#6159,#6165,#6166));
#6151 = ORIENTED_EDGE('',*,*,#6152,.T.);
#6152 = EDGE_CURVE('',#4809,#6153,#6155,.T.);
#6153 = VERTEX_POINT('',#6154);
#6154 = CARTESIAN_POINT('',(58.925666999997,-35.07441432724,
    52.53320331968));
#6155 = LINE('',#6156,#6157);
#6156 = CARTESIAN_POINT('',(58.925666999997,-40.85950281442,
    59.42760330775));
#6157 = VECTOR('',#6158,1.);
#6158 = DIRECTION('',(0.,0.642787609687,-0.766044443119));
#6159 = ORIENTED_EDGE('',*,*,#6160,.T.);
#6160 = EDGE_CURVE('',#6153,#6105,#6161,.T.);
#6161 = LINE('',#6162,#6163);
#6162 = CARTESIAN_POINT('',(58.925666999997,-35.07441432724,
    52.53320331968));
#6163 = VECTOR('',#6164,1.);
#6164 = DIRECTION('',(-1.,0.,-0.));
#6165 = ORIENTED_EDGE('',*,*,#6104,.F.);
#6166 = ORIENTED_EDGE('',*,*,#4808,.F.);
#6167 = PLANE('',#6168);
#6168 = AXIS2_PLACEMENT_3D('',#6169,#6170,#6171);
#6169 = CARTESIAN_POINT('',(58.925666999997,-40.85950281442,
    59.42760330775));
#6170 = DIRECTION('',(0.,0.766044443119,0.642787609687));
#6171 = DIRECTION('',(-1.,0.,0.));
#6172 = ADVANCED_FACE('',(#6173),#6191,.T.);
#6173 = FACE_BOUND('',#6174,.T.);
#6174 = EDGE_LOOP('',(#6175,#6176,#6184,#6190));
#6175 = ORIENTED_EDGE('',*,*,#6137,.T.);
#6176 = ORIENTED_EDGE('',*,*,#6177,.T.);
#6177 = EDGE_CURVE('',#6130,#6178,#6180,.T.);
#6178 = VERTEX_POINT('',#6179);
#6179 = CARTESIAN_POINT('',(64.925666999997,-35.07441432724,
    52.53320331968));
#6180 = LINE('',#6181,#6182);
#6181 = CARTESIAN_POINT('',(88.544811499997,-35.07441432724,
    52.53320331968));
#6182 = VECTOR('',#6183,1.);
#6183 = DIRECTION('',(-1.,0.,-0.));
#6184 = ORIENTED_EDGE('',*,*,#6185,.F.);
#6185 = EDGE_CURVE('',#4865,#6178,#6186,.T.);
#6186 = LINE('',#6187,#6188);
#6187 = CARTESIAN_POINT('',(64.925666999997,-40.85950281442,
    59.42760330775));
#6188 = VECTOR('',#6189,1.);
#6189 = DIRECTION('',(0.,0.642787609687,-0.766044443119));
#6190 = ORIENTED_EDGE('',*,*,#4872,.F.);
#6191 = PLANE('',#6192);
#6192 = AXIS2_PLACEMENT_3D('',#6193,#6194,#6195);
#6193 = CARTESIAN_POINT('',(88.544811499997,-40.85950281442,
    59.42760330775));
#6194 = DIRECTION('',(0.,0.766044443119,0.642787609687));
#6195 = DIRECTION('',(-1.,0.,0.));
#6196 = ADVANCED_FACE('',(#6197),#6215,.T.);
#6197 = FACE_BOUND('',#6198,.T.);
#6198 = EDGE_LOOP('',(#6199,#6207,#6213,#6214));
#6199 = ORIENTED_EDGE('',*,*,#6200,.T.);
#6200 = EDGE_CURVE('',#4817,#6201,#6203,.T.);
#6201 = VERTEX_POINT('',#6202);
#6202 = CARTESIAN_POINT('',(58.925666999997,10.888252259896,
    91.100459900872));
#6203 = LINE('',#6204,#6205);
#6204 = CARTESIAN_POINT('',(58.925666999997,5.103163772717,
    97.994859888943));
#6205 = VECTOR('',#6206,1.);
#6206 = DIRECTION('',(0.,0.642787609687,-0.766044443119));
#6207 = ORIENTED_EDGE('',*,*,#6208,.T.);
#6208 = EDGE_CURVE('',#6201,#6153,#6209,.T.);
#6209 = LINE('',#6210,#6211);
#6210 = CARTESIAN_POINT('',(58.925666999997,10.888252259896,
    91.100459900872));
#6211 = VECTOR('',#6212,1.);
#6212 = DIRECTION('',(0.,-0.766044443119,-0.642787609687));
#6213 = ORIENTED_EDGE('',*,*,#6152,.F.);
#6214 = ORIENTED_EDGE('',*,*,#4816,.F.);
#6215 = PLANE('',#6216);
#6216 = AXIS2_PLACEMENT_3D('',#6217,#6218,#6219);
#6217 = CARTESIAN_POINT('',(58.925666999997,5.103163772717,
    97.994859888943));
#6218 = DIRECTION('',(-1.,0.,0.));
#6219 = DIRECTION('',(-0.,-0.766044443119,-0.642787609687));
#6220 = ADVANCED_FACE('',(#6221),#6239,.T.);
#6221 = FACE_BOUND('',#6222,.T.);
#6222 = EDGE_LOOP('',(#6223,#6224,#6232,#6238));
#6223 = ORIENTED_EDGE('',*,*,#6185,.T.);
#6224 = ORIENTED_EDGE('',*,*,#6225,.T.);
#6225 = EDGE_CURVE('',#6178,#6226,#6228,.T.);
#6226 = VERTEX_POINT('',#6227);
#6227 = CARTESIAN_POINT('',(64.925666999997,10.888252259896,
    91.100459900872));
#6228 = LINE('',#6229,#6230);
#6229 = CARTESIAN_POINT('',(64.925666999997,-35.07441432724,
    52.53320331968));
#6230 = VECTOR('',#6231,1.);
#6231 = DIRECTION('',(0.,0.766044443119,0.642787609687));
#6232 = ORIENTED_EDGE('',*,*,#6233,.F.);
#6233 = EDGE_CURVE('',#4857,#6226,#6234,.T.);
#6234 = LINE('',#6235,#6236);
#6235 = CARTESIAN_POINT('',(64.925666999997,5.103163772717,
    97.994859888943));
#6236 = VECTOR('',#6237,1.);
#6237 = DIRECTION('',(0.,0.642787609687,-0.766044443119));
#6238 = ORIENTED_EDGE('',*,*,#4864,.F.);
#6239 = PLANE('',#6240);
#6240 = AXIS2_PLACEMENT_3D('',#6241,#6242,#6243);
#6241 = CARTESIAN_POINT('',(64.925666999997,-40.85950281442,
    59.42760330775));
#6242 = DIRECTION('',(1.,0.,0.));
#6243 = DIRECTION('',(0.,0.766044443119,0.642787609687));
#6244 = ADVANCED_FACE('',(#6245),#6263,.T.);
#6245 = FACE_BOUND('',#6246,.T.);
#6246 = EDGE_LOOP('',(#6247,#6255,#6261,#6262));
#6247 = ORIENTED_EDGE('',*,*,#6248,.T.);
#6248 = EDGE_CURVE('',#4825,#6249,#6251,.T.);
#6249 = VERTEX_POINT('',#6250);
#6250 = CARTESIAN_POINT('',(35.306522499997,10.888252259896,
    91.100459900872));
#6251 = LINE('',#6252,#6253);
#6252 = CARTESIAN_POINT('',(35.306522499997,5.103163772717,
    97.994859888943));
#6253 = VECTOR('',#6254,1.);
#6254 = DIRECTION('',(0.,0.642787609687,-0.766044443119));
#6255 = ORIENTED_EDGE('',*,*,#6256,.T.);
#6256 = EDGE_CURVE('',#6249,#6201,#6257,.T.);
#6257 = LINE('',#6258,#6259);
#6258 = CARTESIAN_POINT('',(35.306522499997,10.888252259896,
    91.100459900872));
#6259 = VECTOR('',#6260,1.);
#6260 = DIRECTION('',(1.,0.,0.));
#6261 = ORIENTED_EDGE('',*,*,#6200,.F.);
#6262 = ORIENTED_EDGE('',*,*,#4824,.F.);
#6263 = PLANE('',#6264);
#6264 = AXIS2_PLACEMENT_3D('',#6265,#6266,#6267);
#6265 = CARTESIAN_POINT('',(35.306522499997,5.103163772717,
    97.994859888943));
#6266 = DIRECTION('',(0.,-0.766044443119,-0.642787609687));
#6267 = DIRECTION('',(1.,0.,0.));
#6268 = ADVANCED_FACE('',(#6269),#6287,.T.);
#6269 = FACE_BOUND('',#6270,.T.);
#6270 = EDGE_LOOP('',(#6271,#6272,#6280,#6286));
#6271 = ORIENTED_EDGE('',*,*,#6233,.T.);
#6272 = ORIENTED_EDGE('',*,*,#6273,.T.);
#6273 = EDGE_CURVE('',#6226,#6274,#6276,.T.);
#6274 = VERTEX_POINT('',#6275);
#6275 = CARTESIAN_POINT('',(88.544811499997,10.888252259896,
    91.100459900872));
#6276 = LINE('',#6277,#6278);
#6277 = CARTESIAN_POINT('',(64.925666999997,10.888252259896,
    91.100459900872));
#6278 = VECTOR('',#6279,1.);
#6279 = DIRECTION('',(1.,0.,0.));
#6280 = ORIENTED_EDGE('',*,*,#6281,.F.);
#6281 = EDGE_CURVE('',#4849,#6274,#6282,.T.);
#6282 = LINE('',#6283,#6284);
#6283 = CARTESIAN_POINT('',(88.544811499997,5.103163772717,
    97.994859888943));
#6284 = VECTOR('',#6285,1.);
#6285 = DIRECTION('',(0.,0.642787609687,-0.766044443119));
#6286 = ORIENTED_EDGE('',*,*,#4856,.F.);
#6287 = PLANE('',#6288);
#6288 = AXIS2_PLACEMENT_3D('',#6289,#6290,#6291);
#6289 = CARTESIAN_POINT('',(64.925666999997,5.103163772717,
    97.994859888943));
#6290 = DIRECTION('',(0.,-0.766044443119,-0.642787609687));
#6291 = DIRECTION('',(1.,0.,0.));
#6292 = ADVANCED_FACE('',(#6293),#6311,.T.);
#6293 = FACE_BOUND('',#6294,.T.);
#6294 = EDGE_LOOP('',(#6295,#6303,#6309,#6310));
#6295 = ORIENTED_EDGE('',*,*,#6296,.T.);
#6296 = EDGE_CURVE('',#4833,#6297,#6299,.T.);
#6297 = VERTEX_POINT('',#6298);
#6298 = CARTESIAN_POINT('',(35.306522499997,16.250563361729,
    95.599973168678));
#6299 = LINE('',#6300,#6301);
#6300 = CARTESIAN_POINT('',(35.306522499997,10.46547487455,
    102.49437315674));
#6301 = VECTOR('',#6302,1.);
#6302 = DIRECTION('',(0.,0.642787609687,-0.766044443119));
#6303 = ORIENTED_EDGE('',*,*,#6304,.T.);
#6304 = EDGE_CURVE('',#6297,#6249,#6305,.T.);
#6305 = LINE('',#6306,#6307);
#6306 = CARTESIAN_POINT('',(35.306522499997,16.250563361729,
    95.599973168678));
#6307 = VECTOR('',#6308,1.);
#6308 = DIRECTION('',(0.,-0.766044443119,-0.642787609687));
#6309 = ORIENTED_EDGE('',*,*,#6248,.F.);
#6310 = ORIENTED_EDGE('',*,*,#4832,.F.);
#6311 = PLANE('',#6312);
#6312 = AXIS2_PLACEMENT_3D('',#6313,#6314,#6315);
#6313 = CARTESIAN_POINT('',(35.306522499997,10.46547487455,
    102.49437315674));
#6314 = DIRECTION('',(-1.,0.,0.));
#6315 = DIRECTION('',(-0.,-0.766044443119,-0.642787609687));
#6316 = ADVANCED_FACE('',(#6317),#6335,.T.);
#6317 = FACE_BOUND('',#6318,.T.);
#6318 = EDGE_LOOP('',(#6319,#6320,#6328,#6334));
#6319 = ORIENTED_EDGE('',*,*,#6281,.T.);
#6320 = ORIENTED_EDGE('',*,*,#6321,.T.);
#6321 = EDGE_CURVE('',#6274,#6322,#6324,.T.);
#6322 = VERTEX_POINT('',#6323);
#6323 = CARTESIAN_POINT('',(88.544811499997,16.250563361729,
    95.599973168678));
#6324 = LINE('',#6325,#6326);
#6325 = CARTESIAN_POINT('',(88.544811499997,10.888252259896,
    91.100459900872));
#6326 = VECTOR('',#6327,1.);
#6327 = DIRECTION('',(0.,0.766044443119,0.642787609687));
#6328 = ORIENTED_EDGE('',*,*,#6329,.F.);
#6329 = EDGE_CURVE('',#4841,#6322,#6330,.T.);
#6330 = LINE('',#6331,#6332);
#6331 = CARTESIAN_POINT('',(88.544811499997,10.46547487455,
    102.49437315674));
#6332 = VECTOR('',#6333,1.);
#6333 = DIRECTION('',(0.,0.642787609687,-0.766044443119));
#6334 = ORIENTED_EDGE('',*,*,#4848,.F.);
#6335 = PLANE('',#6336);
#6336 = AXIS2_PLACEMENT_3D('',#6337,#6338,#6339);
#6337 = CARTESIAN_POINT('',(88.544811499997,5.103163772717,
    97.994859888943));
#6338 = DIRECTION('',(1.,0.,0.));
#6339 = DIRECTION('',(0.,0.766044443119,0.642787609687));
#6340 = ADVANCED_FACE('',(#6341),#6352,.T.);
#6341 = FACE_BOUND('',#6342,.T.);
#6342 = EDGE_LOOP('',(#6343,#6344,#6350,#6351));
#6343 = ORIENTED_EDGE('',*,*,#6329,.T.);
#6344 = ORIENTED_EDGE('',*,*,#6345,.T.);
#6345 = EDGE_CURVE('',#6322,#6297,#6346,.T.);
#6346 = LINE('',#6347,#6348);
#6347 = CARTESIAN_POINT('',(88.544811499997,16.250563361729,
    95.599973168678));
#6348 = VECTOR('',#6349,1.);
#6349 = DIRECTION('',(-1.,0.,-0.));
#6350 = ORIENTED_EDGE('',*,*,#6296,.F.);
#6351 = ORIENTED_EDGE('',*,*,#4840,.F.);
#6352 = PLANE('',#6353);
#6353 = AXIS2_PLACEMENT_3D('',#6354,#6355,#6356);
#6354 = CARTESIAN_POINT('',(88.544811499997,10.46547487455,
    102.49437315674));
#6355 = DIRECTION('',(0.,0.766044443119,0.642787609687));
#6356 = DIRECTION('',(-1.,0.,0.));
#6357 = ADVANCED_FACE('',(#6358),#6369,.F.);
#6358 = FACE_BOUND('',#6359,.T.);
#6359 = EDGE_LOOP('',(#6360,#6361,#6367,#6368));
#6360 = ORIENTED_EDGE('',*,*,#4888,.T.);
#6361 = ORIENTED_EDGE('',*,*,#6362,.T.);
#6362 = EDGE_CURVE('',#4889,#5504,#6363,.T.);
#6363 = LINE('',#6364,#6365);
#6364 = CARTESIAN_POINT('',(56.485641,-17.67220540017,77.967834148047));
#6365 = VECTOR('',#6366,1.);
#6366 = DIRECTION('',(0.,-0.642787609687,0.766044443119));
#6367 = ORIENTED_EDGE('',*,*,#5503,.T.);
#6368 = ORIENTED_EDGE('',*,*,#6362,.F.);
#6369 = CYLINDRICAL_SURFACE('',#6370,7.5);
#6370 = AXIS2_PLACEMENT_3D('',#6371,#6372,#6373);
#6371 = CARTESIAN_POINT('',(48.985641,-17.67220540017,77.967834148047));
#6372 = DIRECTION('',(0.,0.642787609687,-0.766044443119));
#6373 = DIRECTION('',(1.,0.,0.));
#6374 = ADVANCED_FACE('',(#6375),#6400,.F.);
#6375 = FACE_BOUND('',#6376,.F.);
#6376 = EDGE_LOOP('',(#6377,#6385,#6393,#6399));
#6377 = ORIENTED_EDGE('',*,*,#6378,.T.);
#6378 = EDGE_CURVE('',#4900,#6379,#6381,.T.);
#6379 = VERTEX_POINT('',#6380);
#6380 = CARTESIAN_POINT('',(33.627884,-48.02151696263,48.19633072017));
#6381 = LINE('',#6382,#6383);
#6382 = CARTESIAN_POINT('',(33.627884,-50.59266740137,51.260508492646));
#6383 = VECTOR('',#6384,1.);
#6384 = DIRECTION('',(0.,0.642787609687,-0.766044443119));
#6385 = ORIENTED_EDGE('',*,*,#6386,.T.);
#6386 = EDGE_CURVE('',#6379,#6387,#6389,.T.);
#6387 = VERTEX_POINT('',#6388);
#6388 = CARTESIAN_POINT('',(25.627884,-48.02151696263,48.19633072017));
#6389 = LINE('',#6390,#6391);
#6390 = CARTESIAN_POINT('',(33.627884,-48.02151696263,48.19633072017));
#6391 = VECTOR('',#6392,1.);
#6392 = DIRECTION('',(-1.,0.,-0.));
#6393 = ORIENTED_EDGE('',*,*,#6394,.F.);
#6394 = EDGE_CURVE('',#4902,#6387,#6395,.T.);
#6395 = LINE('',#6396,#6397);
#6396 = CARTESIAN_POINT('',(25.627884,-50.59266740137,51.260508492646));
#6397 = VECTOR('',#6398,1.);
#6398 = DIRECTION('',(0.,0.642787609687,-0.766044443119));
#6399 = ORIENTED_EDGE('',*,*,#4899,.F.);
#6400 = PLANE('',#6401);
#6401 = AXIS2_PLACEMENT_3D('',#6402,#6403,#6404);
#6402 = CARTESIAN_POINT('',(33.627884,-50.59266740137,51.260508492646));
#6403 = DIRECTION('',(0.,0.766044443119,0.642787609687));
#6404 = DIRECTION('',(-1.,0.,0.));
#6405 = ADVANCED_FACE('',(#6406),#6424,.F.);
#6406 = FACE_BOUND('',#6407,.F.);
#6407 = EDGE_LOOP('',(#6408,#6416,#6422,#6423));
#6408 = ORIENTED_EDGE('',*,*,#6409,.T.);
#6409 = EDGE_CURVE('',#4918,#6410,#6412,.T.);
#6410 = VERTEX_POINT('',#6411);
#6411 = CARTESIAN_POINT('',(33.627884,-42.65920586081,52.695843987967));
#6412 = LINE('',#6413,#6414);
#6413 = CARTESIAN_POINT('',(33.627884,-45.23035629955,55.760021760443));
#6414 = VECTOR('',#6415,1.);
#6415 = DIRECTION('',(0.,0.642787609687,-0.766044443119));
#6416 = ORIENTED_EDGE('',*,*,#6417,.T.);
#6417 = EDGE_CURVE('',#6410,#6379,#6418,.T.);
#6418 = LINE('',#6419,#6420);
#6419 = CARTESIAN_POINT('',(33.627884,-42.65920586081,52.695843987967));
#6420 = VECTOR('',#6421,1.);
#6421 = DIRECTION('',(0.,-0.766044443119,-0.642787609687));
#6422 = ORIENTED_EDGE('',*,*,#6378,.F.);
#6423 = ORIENTED_EDGE('',*,*,#4925,.F.);
#6424 = PLANE('',#6425);
#6425 = AXIS2_PLACEMENT_3D('',#6426,#6427,#6428);
#6426 = CARTESIAN_POINT('',(33.627884,-45.23035629955,55.760021760443));
#6427 = DIRECTION('',(-1.,0.,0.));
#6428 = DIRECTION('',(-0.,-0.766044443119,-0.642787609687));
#6429 = ADVANCED_FACE('',(#6430),#6448,.F.);
#6430 = FACE_BOUND('',#6431,.F.);
#6431 = EDGE_LOOP('',(#6432,#6433,#6441,#6447));
#6432 = ORIENTED_EDGE('',*,*,#6394,.T.);
#6433 = ORIENTED_EDGE('',*,*,#6434,.T.);
#6434 = EDGE_CURVE('',#6387,#6435,#6437,.T.);
#6435 = VERTEX_POINT('',#6436);
#6436 = CARTESIAN_POINT('',(25.627884,-42.65920586081,52.695843987967));
#6437 = LINE('',#6438,#6439);
#6438 = CARTESIAN_POINT('',(25.627884,-48.02151696263,48.19633072017));
#6439 = VECTOR('',#6440,1.);
#6440 = DIRECTION('',(0.,0.766044443119,0.642787609687));
#6441 = ORIENTED_EDGE('',*,*,#6442,.F.);
#6442 = EDGE_CURVE('',#4910,#6435,#6443,.T.);
#6443 = LINE('',#6444,#6445);
#6444 = CARTESIAN_POINT('',(25.627884,-45.23035629955,55.760021760443));
#6445 = VECTOR('',#6446,1.);
#6446 = DIRECTION('',(0.,0.642787609687,-0.766044443119));
#6447 = ORIENTED_EDGE('',*,*,#4909,.F.);
#6448 = PLANE('',#6449);
#6449 = AXIS2_PLACEMENT_3D('',#6450,#6451,#6452);
#6450 = CARTESIAN_POINT('',(25.627884,-50.59266740137,51.260508492646));
#6451 = DIRECTION('',(1.,0.,0.));
#6452 = DIRECTION('',(0.,0.766044443119,0.642787609687));
#6453 = ADVANCED_FACE('',(#6454),#6465,.F.);
#6454 = FACE_BOUND('',#6455,.F.);
#6455 = EDGE_LOOP('',(#6456,#6457,#6463,#6464));
#6456 = ORIENTED_EDGE('',*,*,#6442,.T.);
#6457 = ORIENTED_EDGE('',*,*,#6458,.T.);
#6458 = EDGE_CURVE('',#6435,#6410,#6459,.T.);
#6459 = LINE('',#6460,#6461);
#6460 = CARTESIAN_POINT('',(25.627884,-42.65920586081,52.695843987967));
#6461 = VECTOR('',#6462,1.);
#6462 = DIRECTION('',(1.,0.,0.));
#6463 = ORIENTED_EDGE('',*,*,#6409,.F.);
#6464 = ORIENTED_EDGE('',*,*,#4917,.F.);
#6465 = PLANE('',#6466);
#6466 = AXIS2_PLACEMENT_3D('',#6467,#6468,#6469);
#6467 = CARTESIAN_POINT('',(25.627884,-45.23035629955,55.760021760443));
#6468 = DIRECTION('',(0.,-0.766044443119,-0.642787609687));
#6469 = DIRECTION('',(1.,0.,0.));
#6470 = ADVANCED_FACE('',(#6471),#6482,.F.);
#6471 = FACE_BOUND('',#6472,.T.);
#6472 = EDGE_LOOP('',(#6473,#6474,#6480,#6481));
#6473 = ORIENTED_EDGE('',*,*,#4933,.T.);
#6474 = ORIENTED_EDGE('',*,*,#6475,.T.);
#6475 = EDGE_CURVE('',#4934,#5567,#6476,.T.);
#6476 = LINE('',#6477,#6478);
#6477 = CARTESIAN_POINT('',(81.985641,-2.351316537793,90.823586341778));
#6478 = VECTOR('',#6479,1.);
#6479 = DIRECTION('',(0.,-0.642787609687,0.766044443119));
#6480 = ORIENTED_EDGE('',*,*,#5566,.T.);
#6481 = ORIENTED_EDGE('',*,*,#6475,.F.);
#6482 = CYLINDRICAL_SURFACE('',#6483,7.5);
#6483 = AXIS2_PLACEMENT_3D('',#6484,#6485,#6486);
#6484 = CARTESIAN_POINT('',(74.485641,-2.351316537793,90.823586341778));
#6485 = DIRECTION('',(0.,0.642787609687,-0.766044443119));
#6486 = DIRECTION('',(1.,0.,0.));
#6487 = ADVANCED_FACE('',(#6488),#6499,.F.);
#6488 = FACE_BOUND('',#6489,.T.);
#6489 = EDGE_LOOP('',(#6490,#6491,#6497,#6498));
#6490 = ORIENTED_EDGE('',*,*,#4944,.T.);
#6491 = ORIENTED_EDGE('',*,*,#6492,.T.);
#6492 = EDGE_CURVE('',#4945,#5599,#6493,.T.);
#6493 = LINE('',#6494,#6495);
#6494 = CARTESIAN_POINT('',(82.841003,26.321578700857,114.88300216131));
#6495 = VECTOR('',#6496,1.);
#6496 = DIRECTION('',(0.,-0.642787609687,0.766044443119));
#6497 = ORIENTED_EDGE('',*,*,#5598,.T.);
#6498 = ORIENTED_EDGE('',*,*,#6492,.F.);
#6499 = CYLINDRICAL_SURFACE('',#6500,7.5);
#6500 = AXIS2_PLACEMENT_3D('',#6501,#6502,#6503);
#6501 = CARTESIAN_POINT('',(75.341003,26.321578700857,114.88300216131));
#6502 = DIRECTION('',(0.,0.642787609687,-0.766044443119));
#6503 = DIRECTION('',(1.,0.,0.));
#6504 = ADVANCED_FACE('',(#6505),#6516,.F.);
#6505 = FACE_BOUND('',#6506,.T.);
#6506 = EDGE_LOOP('',(#6507,#6508,#6514,#6515));
#6507 = ORIENTED_EDGE('',*,*,#4955,.T.);
#6508 = ORIENTED_EDGE('',*,*,#6509,.T.);
#6509 = EDGE_CURVE('',#4956,#5619,#6510,.T.);
#6510 = LINE('',#6511,#6512);
#6511 = CARTESIAN_POINT('',(56.485641,-2.351316537793,90.823586341778));
#6512 = VECTOR('',#6513,1.);
#6513 = DIRECTION('',(0.,-0.642787609687,0.766044443119));
#6514 = ORIENTED_EDGE('',*,*,#5618,.T.);
#6515 = ORIENTED_EDGE('',*,*,#6509,.F.);
#6516 = CYLINDRICAL_SURFACE('',#6517,7.5);
#6517 = AXIS2_PLACEMENT_3D('',#6518,#6519,#6520);
#6518 = CARTESIAN_POINT('',(48.985641,-2.351316537793,90.823586341778));
#6519 = DIRECTION('',(0.,0.642787609687,-0.766044443119));
#6520 = DIRECTION('',(1.,0.,0.));
#6521 = ADVANCED_FACE('',(#6522),#6547,.F.);
#6522 = FACE_BOUND('',#6523,.F.);
#6523 = EDGE_LOOP('',(#6524,#6532,#6540,#6546));
#6524 = ORIENTED_EDGE('',*,*,#6525,.T.);
#6525 = EDGE_CURVE('',#4967,#6526,#6528,.T.);
#6526 = VERTEX_POINT('',#6527);
#6527 = CARTESIAN_POINT('',(90.850146641965,23.599324992216,
    101.76631634242));
#6528 = LINE('',#6529,#6530);
#6529 = CARTESIAN_POINT('',(90.850146641965,17.814236505037,
    108.6607163305));
#6530 = VECTOR('',#6531,1.);
#6531 = DIRECTION('',(0.,0.642787609687,-0.766044443119));
#6532 = ORIENTED_EDGE('',*,*,#6533,.T.);
#6533 = EDGE_CURVE('',#6526,#6534,#6536,.T.);
#6534 = VERTEX_POINT('',#6535);
#6535 = CARTESIAN_POINT('',(84.850146641965,23.599324992216,
    101.76631634242));
#6536 = LINE('',#6537,#6538);
#6537 = CARTESIAN_POINT('',(90.850146641965,23.599324992216,
    101.76631634242));
#6538 = VECTOR('',#6539,1.);
#6539 = DIRECTION('',(-1.,0.,-0.));
#6540 = ORIENTED_EDGE('',*,*,#6541,.F.);
#6541 = EDGE_CURVE('',#4969,#6534,#6542,.T.);
#6542 = LINE('',#6543,#6544);
#6543 = CARTESIAN_POINT('',(84.850146641965,17.814236505037,
    108.6607163305));
#6544 = VECTOR('',#6545,1.);
#6545 = DIRECTION('',(0.,0.642787609687,-0.766044443119));
#6546 = ORIENTED_EDGE('',*,*,#4966,.F.);
#6547 = PLANE('',#6548);
#6548 = AXIS2_PLACEMENT_3D('',#6549,#6550,#6551);
#6549 = CARTESIAN_POINT('',(90.850146641965,17.814236505037,
    108.6607163305));
#6550 = DIRECTION('',(0.,0.766044443119,0.642787609687));
#6551 = DIRECTION('',(-1.,0.,0.));
#6552 = ADVANCED_FACE('',(#6553),#6571,.F.);
#6553 = FACE_BOUND('',#6554,.F.);
#6554 = EDGE_LOOP('',(#6555,#6563,#6569,#6570));
#6555 = ORIENTED_EDGE('',*,*,#6556,.T.);
#6556 = EDGE_CURVE('',#4985,#6557,#6559,.T.);
#6557 = VERTEX_POINT('',#6558);
#6558 = CARTESIAN_POINT('',(90.850146641965,66.42442368505,
    137.70084086071));
#6559 = LINE('',#6560,#6561);
#6560 = CARTESIAN_POINT('',(90.850146641965,60.639335197871,
    144.59524084878));
#6561 = VECTOR('',#6562,1.);
#6562 = DIRECTION('',(0.,0.642787609687,-0.766044443119));
#6563 = ORIENTED_EDGE('',*,*,#6564,.T.);
#6564 = EDGE_CURVE('',#6557,#6526,#6565,.T.);
#6565 = LINE('',#6566,#6567);
#6566 = CARTESIAN_POINT('',(90.850146641965,66.42442368505,
    137.70084086071));
#6567 = VECTOR('',#6568,1.);
#6568 = DIRECTION('',(0.,-0.766044443119,-0.642787609687));
#6569 = ORIENTED_EDGE('',*,*,#6525,.F.);
#6570 = ORIENTED_EDGE('',*,*,#4992,.F.);
#6571 = PLANE('',#6572);
#6572 = AXIS2_PLACEMENT_3D('',#6573,#6574,#6575);
#6573 = CARTESIAN_POINT('',(90.850146641965,60.639335197871,
    144.59524084878));
#6574 = DIRECTION('',(-1.,0.,0.));
#6575 = DIRECTION('',(-0.,-0.766044443119,-0.642787609687));
#6576 = ADVANCED_FACE('',(#6577),#6595,.F.);
#6577 = FACE_BOUND('',#6578,.F.);
#6578 = EDGE_LOOP('',(#6579,#6580,#6588,#6594));
#6579 = ORIENTED_EDGE('',*,*,#6541,.T.);
#6580 = ORIENTED_EDGE('',*,*,#6581,.T.);
#6581 = EDGE_CURVE('',#6534,#6582,#6584,.T.);
#6582 = VERTEX_POINT('',#6583);
#6583 = CARTESIAN_POINT('',(84.850146641965,66.42442368505,
    137.70084086071));
#6584 = LINE('',#6585,#6586);
#6585 = CARTESIAN_POINT('',(84.850146641965,23.599324992216,
    101.76631634242));
#6586 = VECTOR('',#6587,1.);
#6587 = DIRECTION('',(0.,0.766044443119,0.642787609687));
#6588 = ORIENTED_EDGE('',*,*,#6589,.F.);
#6589 = EDGE_CURVE('',#4977,#6582,#6590,.T.);
#6590 = LINE('',#6591,#6592);
#6591 = CARTESIAN_POINT('',(84.850146641965,60.639335197871,
    144.59524084878));
#6592 = VECTOR('',#6593,1.);
#6593 = DIRECTION('',(0.,0.642787609687,-0.766044443119));
#6594 = ORIENTED_EDGE('',*,*,#4976,.F.);
#6595 = PLANE('',#6596);
#6596 = AXIS2_PLACEMENT_3D('',#6597,#6598,#6599);
#6597 = CARTESIAN_POINT('',(84.850146641965,17.814236505037,
    108.6607163305));
#6598 = DIRECTION('',(1.,0.,0.));
#6599 = DIRECTION('',(0.,0.766044443119,0.642787609687));
#6600 = ADVANCED_FACE('',(#6601),#6612,.F.);
#6601 = FACE_BOUND('',#6602,.F.);
#6602 = EDGE_LOOP('',(#6603,#6604,#6610,#6611));
#6603 = ORIENTED_EDGE('',*,*,#6589,.T.);
#6604 = ORIENTED_EDGE('',*,*,#6605,.T.);
#6605 = EDGE_CURVE('',#6582,#6557,#6606,.T.);
#6606 = LINE('',#6607,#6608);
#6607 = CARTESIAN_POINT('',(84.850146641965,66.42442368505,
    137.70084086071));
#6608 = VECTOR('',#6609,1.);
#6609 = DIRECTION('',(1.,0.,0.));
#6610 = ORIENTED_EDGE('',*,*,#6556,.F.);
#6611 = ORIENTED_EDGE('',*,*,#4984,.F.);
#6612 = PLANE('',#6613);
#6613 = AXIS2_PLACEMENT_3D('',#6614,#6615,#6616);
#6614 = CARTESIAN_POINT('',(84.850146641965,60.639335197871,
    144.59524084878));
#6615 = DIRECTION('',(0.,-0.766044443119,-0.642787609687));
#6616 = DIRECTION('',(1.,0.,0.));
#6617 = ADVANCED_FACE('',(#6618),#6629,.F.);
#6618 = FACE_BOUND('',#6619,.T.);
#6619 = EDGE_LOOP('',(#6620,#6621,#6627,#6628));
#6620 = ORIENTED_EDGE('',*,*,#5000,.T.);
#6621 = ORIENTED_EDGE('',*,*,#6622,.T.);
#6622 = EDGE_CURVE('',#5001,#5639,#6623,.T.);
#6623 = LINE('',#6624,#6625);
#6624 = CARTESIAN_POINT('',(82.841003,39.34433423388,125.81039152598));
#6625 = VECTOR('',#6626,1.);
#6626 = DIRECTION('',(0.,-0.642787609687,0.766044443119));
#6627 = ORIENTED_EDGE('',*,*,#5638,.T.);
#6628 = ORIENTED_EDGE('',*,*,#6622,.F.);
#6629 = CYLINDRICAL_SURFACE('',#6630,7.5);
#6630 = AXIS2_PLACEMENT_3D('',#6631,#6632,#6633);
#6631 = CARTESIAN_POINT('',(75.341003,39.34433423388,125.81039152598));
#6632 = DIRECTION('',(0.,0.642787609687,-0.766044443119));
#6633 = DIRECTION('',(1.,0.,0.));
#6634 = ADVANCED_FACE('',(#6635),#6646,.F.);
#6635 = FACE_BOUND('',#6636,.T.);
#6636 = EDGE_LOOP('',(#6637,#6638,#6644,#6645));
#6637 = ORIENTED_EDGE('',*,*,#5011,.T.);
#6638 = ORIENTED_EDGE('',*,*,#6639,.T.);
#6639 = EDGE_CURVE('',#5012,#5659,#6640,.T.);
#6640 = LINE('',#6641,#6642);
#6641 = CARTESIAN_POINT('',(82.841003,53.133134210021,137.38056850034));
#6642 = VECTOR('',#6643,1.);
#6643 = DIRECTION('',(0.,-0.642787609687,0.766044443119));
#6644 = ORIENTED_EDGE('',*,*,#5658,.T.);
#6645 = ORIENTED_EDGE('',*,*,#6639,.F.);
#6646 = CYLINDRICAL_SURFACE('',#6647,7.5);
#6647 = AXIS2_PLACEMENT_3D('',#6648,#6649,#6650);
#6648 = CARTESIAN_POINT('',(75.341003,53.133134210021,137.38056850034));
#6649 = DIRECTION('',(0.,0.642787609687,-0.766044443119));
#6650 = DIRECTION('',(1.,0.,0.));
#6651 = ADVANCED_FACE('',(#6652),#6677,.F.);
#6652 = FACE_BOUND('',#6653,.F.);
#6653 = EDGE_LOOP('',(#6654,#6662,#6670,#6676));
#6654 = ORIENTED_EDGE('',*,*,#6655,.T.);
#6655 = EDGE_CURVE('',#5023,#6656,#6658,.T.);
#6656 = VERTEX_POINT('',#6657);
#6657 = CARTESIAN_POINT('',(66.067049287525,23.599324992216,
    101.76631634242));
#6658 = LINE('',#6659,#6660);
#6659 = CARTESIAN_POINT('',(66.067049287525,17.814236505037,
    108.6607163305));
#6660 = VECTOR('',#6661,1.);
#6661 = DIRECTION('',(0.,0.642787609687,-0.766044443119));
#6662 = ORIENTED_EDGE('',*,*,#6663,.T.);
#6663 = EDGE_CURVE('',#6656,#6664,#6666,.T.);
#6664 = VERTEX_POINT('',#6665);
#6665 = CARTESIAN_POINT('',(39.067049287525,23.599324992216,
    101.76631634242));
#6666 = LINE('',#6667,#6668);
#6667 = CARTESIAN_POINT('',(66.067049287525,23.599324992216,
    101.76631634242));
#6668 = VECTOR('',#6669,1.);
#6669 = DIRECTION('',(-1.,0.,-0.));
#6670 = ORIENTED_EDGE('',*,*,#6671,.F.);
#6671 = EDGE_CURVE('',#5025,#6664,#6672,.T.);
#6672 = LINE('',#6673,#6674);
#6673 = CARTESIAN_POINT('',(39.067049287525,17.814236505037,
    108.6607163305));
#6674 = VECTOR('',#6675,1.);
#6675 = DIRECTION('',(0.,0.642787609687,-0.766044443119));
#6676 = ORIENTED_EDGE('',*,*,#5022,.F.);
#6677 = PLANE('',#6678);
#6678 = AXIS2_PLACEMENT_3D('',#6679,#6680,#6681);
#6679 = CARTESIAN_POINT('',(66.067049287525,17.814236505037,
    108.6607163305));
#6680 = DIRECTION('',(0.,0.766044443119,0.642787609687));
#6681 = DIRECTION('',(-1.,0.,0.));
#6682 = ADVANCED_FACE('',(#6683),#6701,.F.);
#6683 = FACE_BOUND('',#6684,.F.);
#6684 = EDGE_LOOP('',(#6685,#6693,#6699,#6700));
#6685 = ORIENTED_EDGE('',*,*,#6686,.T.);
#6686 = EDGE_CURVE('',#5041,#6687,#6689,.T.);
#6687 = VERTEX_POINT('',#6688);
#6688 = CARTESIAN_POINT('',(66.067049287525,66.42442368505,
    137.70084086071));
#6689 = LINE('',#6690,#6691);
#6690 = CARTESIAN_POINT('',(66.067049287525,60.639335197871,
    144.59524084878));
#6691 = VECTOR('',#6692,1.);
#6692 = DIRECTION('',(0.,0.642787609687,-0.766044443119));
#6693 = ORIENTED_EDGE('',*,*,#6694,.T.);
#6694 = EDGE_CURVE('',#6687,#6656,#6695,.T.);
#6695 = LINE('',#6696,#6697);
#6696 = CARTESIAN_POINT('',(66.067049287525,66.42442368505,
    137.70084086071));
#6697 = VECTOR('',#6698,1.);
#6698 = DIRECTION('',(0.,-0.766044443119,-0.642787609687));
#6699 = ORIENTED_EDGE('',*,*,#6655,.F.);
#6700 = ORIENTED_EDGE('',*,*,#5048,.F.);
#6701 = PLANE('',#6702);
#6702 = AXIS2_PLACEMENT_3D('',#6703,#6704,#6705);
#6703 = CARTESIAN_POINT('',(66.067049287525,60.639335197871,
    144.59524084878));
#6704 = DIRECTION('',(-1.,0.,0.));
#6705 = DIRECTION('',(-0.,-0.766044443119,-0.642787609687));
#6706 = ADVANCED_FACE('',(#6707),#6725,.F.);
#6707 = FACE_BOUND('',#6708,.F.);
#6708 = EDGE_LOOP('',(#6709,#6710,#6718,#6724));
#6709 = ORIENTED_EDGE('',*,*,#6671,.T.);
#6710 = ORIENTED_EDGE('',*,*,#6711,.T.);
#6711 = EDGE_CURVE('',#6664,#6712,#6714,.T.);
#6712 = VERTEX_POINT('',#6713);
#6713 = CARTESIAN_POINT('',(39.067049287525,66.42442368505,
    137.70084086071));
#6714 = LINE('',#6715,#6716);
#6715 = CARTESIAN_POINT('',(39.067049287525,23.599324992216,
    101.76631634242));
#6716 = VECTOR('',#6717,1.);
#6717 = DIRECTION('',(0.,0.766044443119,0.642787609687));
#6718 = ORIENTED_EDGE('',*,*,#6719,.F.);
#6719 = EDGE_CURVE('',#5033,#6712,#6720,.T.);
#6720 = LINE('',#6721,#6722);
#6721 = CARTESIAN_POINT('',(39.067049287525,60.639335197871,
    144.59524084878));
#6722 = VECTOR('',#6723,1.);
#6723 = DIRECTION('',(0.,0.642787609687,-0.766044443119));
#6724 = ORIENTED_EDGE('',*,*,#5032,.F.);
#6725 = PLANE('',#6726);
#6726 = AXIS2_PLACEMENT_3D('',#6727,#6728,#6729);
#6727 = CARTESIAN_POINT('',(39.067049287525,17.814236505037,
    108.6607163305));
#6728 = DIRECTION('',(1.,0.,0.));
#6729 = DIRECTION('',(0.,0.766044443119,0.642787609687));
#6730 = ADVANCED_FACE('',(#6731),#6742,.F.);
#6731 = FACE_BOUND('',#6732,.F.);
#6732 = EDGE_LOOP('',(#6733,#6734,#6740,#6741));
#6733 = ORIENTED_EDGE('',*,*,#6719,.T.);
#6734 = ORIENTED_EDGE('',*,*,#6735,.T.);
#6735 = EDGE_CURVE('',#6712,#6687,#6736,.T.);
#6736 = LINE('',#6737,#6738);
#6737 = CARTESIAN_POINT('',(39.067049287525,66.42442368505,
    137.70084086071));
#6738 = VECTOR('',#6739,1.);
#6739 = DIRECTION('',(1.,0.,0.));
#6740 = ORIENTED_EDGE('',*,*,#6686,.F.);
#6741 = ORIENTED_EDGE('',*,*,#5040,.F.);
#6742 = PLANE('',#6743);
#6743 = AXIS2_PLACEMENT_3D('',#6744,#6745,#6746);
#6744 = CARTESIAN_POINT('',(39.067049287525,60.639335197871,
    144.59524084878));
#6745 = DIRECTION('',(0.,-0.766044443119,-0.642787609687));
#6746 = DIRECTION('',(1.,0.,0.));
#6747 = ADVANCED_FACE('',(#6748),#6773,.F.);
#6748 = FACE_BOUND('',#6749,.F.);
#6749 = EDGE_LOOP('',(#6750,#6758,#6766,#6772));
#6750 = ORIENTED_EDGE('',*,*,#6751,.T.);
#6751 = EDGE_CURVE('',#5057,#6752,#6754,.T.);
#6752 = VERTEX_POINT('',#6753);
#6753 = CARTESIAN_POINT('',(33.627884,16.812659843111,102.59866456555));
#6754 = LINE('',#6755,#6756);
#6755 = CARTESIAN_POINT('',(33.627884,14.241509404364,105.66284233802));
#6756 = VECTOR('',#6757,1.);
#6757 = DIRECTION('',(0.,0.642787609687,-0.766044443119));
#6758 = ORIENTED_EDGE('',*,*,#6759,.T.);
#6759 = EDGE_CURVE('',#6752,#6760,#6762,.T.);
#6760 = VERTEX_POINT('',#6761);
#6761 = CARTESIAN_POINT('',(25.627884,16.812659843111,102.59866456555));
#6762 = LINE('',#6763,#6764);
#6763 = CARTESIAN_POINT('',(33.627884,16.812659843111,102.59866456555));
#6764 = VECTOR('',#6765,1.);
#6765 = DIRECTION('',(-1.,0.,-0.));
#6766 = ORIENTED_EDGE('',*,*,#6767,.F.);
#6767 = EDGE_CURVE('',#5059,#6760,#6768,.T.);
#6768 = LINE('',#6769,#6770);
#6769 = CARTESIAN_POINT('',(25.627884,14.241509404364,105.66284233802));
#6770 = VECTOR('',#6771,1.);
#6771 = DIRECTION('',(0.,0.642787609687,-0.766044443119));
#6772 = ORIENTED_EDGE('',*,*,#5056,.F.);
#6773 = PLANE('',#6774);
#6774 = AXIS2_PLACEMENT_3D('',#6775,#6776,#6777);
#6775 = CARTESIAN_POINT('',(33.627884,14.241509404364,105.66284233802));
#6776 = DIRECTION('',(0.,0.766044443119,0.642787609687));
#6777 = DIRECTION('',(-1.,0.,0.));
#6778 = ADVANCED_FACE('',(#6779),#6797,.F.);
#6779 = FACE_BOUND('',#6780,.F.);
#6780 = EDGE_LOOP('',(#6781,#6789,#6795,#6796));
#6781 = ORIENTED_EDGE('',*,*,#6782,.T.);
#6782 = EDGE_CURVE('',#5075,#6783,#6785,.T.);
#6783 = VERTEX_POINT('',#6784);
#6784 = CARTESIAN_POINT('',(33.627884,21.380101015484,106.43120276871));
#6785 = LINE('',#6786,#6787);
#6786 = CARTESIAN_POINT('',(33.627884,18.808950576738,109.49538054119));
#6787 = VECTOR('',#6788,1.);
#6788 = DIRECTION('',(0.,0.642787609687,-0.766044443119));
#6789 = ORIENTED_EDGE('',*,*,#6790,.T.);
#6790 = EDGE_CURVE('',#6783,#6752,#6791,.T.);
#6791 = LINE('',#6792,#6793);
#6792 = CARTESIAN_POINT('',(33.627884,21.380101015484,106.43120276871));
#6793 = VECTOR('',#6794,1.);
#6794 = DIRECTION('',(0.,-0.766044443119,-0.642787609687));
#6795 = ORIENTED_EDGE('',*,*,#6751,.F.);
#6796 = ORIENTED_EDGE('',*,*,#5082,.F.);
#6797 = PLANE('',#6798);
#6798 = AXIS2_PLACEMENT_3D('',#6799,#6800,#6801);
#6799 = CARTESIAN_POINT('',(33.627884,18.808950576738,109.49538054119));
#6800 = DIRECTION('',(-1.,0.,0.));
#6801 = DIRECTION('',(-0.,-0.766044443119,-0.642787609687));
#6802 = ADVANCED_FACE('',(#6803),#6821,.F.);
#6803 = FACE_BOUND('',#6804,.F.);
#6804 = EDGE_LOOP('',(#6805,#6806,#6814,#6820));
#6805 = ORIENTED_EDGE('',*,*,#6767,.T.);
#6806 = ORIENTED_EDGE('',*,*,#6807,.T.);
#6807 = EDGE_CURVE('',#6760,#6808,#6810,.T.);
#6808 = VERTEX_POINT('',#6809);
#6809 = CARTESIAN_POINT('',(25.627884,21.380101015484,106.43120276871));
#6810 = LINE('',#6811,#6812);
#6811 = CARTESIAN_POINT('',(25.627884,16.812659843111,102.59866456555));
#6812 = VECTOR('',#6813,1.);
#6813 = DIRECTION('',(0.,0.766044443119,0.642787609687));
#6814 = ORIENTED_EDGE('',*,*,#6815,.F.);
#6815 = EDGE_CURVE('',#5067,#6808,#6816,.T.);
#6816 = LINE('',#6817,#6818);
#6817 = CARTESIAN_POINT('',(25.627884,18.808950576738,109.49538054119));
#6818 = VECTOR('',#6819,1.);
#6819 = DIRECTION('',(0.,0.642787609687,-0.766044443119));
#6820 = ORIENTED_EDGE('',*,*,#5066,.F.);
#6821 = PLANE('',#6822);
#6822 = AXIS2_PLACEMENT_3D('',#6823,#6824,#6825);
#6823 = CARTESIAN_POINT('',(25.627884,14.241509404364,105.66284233802));
#6824 = DIRECTION('',(1.,0.,0.));
#6825 = DIRECTION('',(0.,0.766044443119,0.642787609687));
#6826 = ADVANCED_FACE('',(#6827),#6838,.F.);
#6827 = FACE_BOUND('',#6828,.F.);
#6828 = EDGE_LOOP('',(#6829,#6830,#6836,#6837));
#6829 = ORIENTED_EDGE('',*,*,#6815,.T.);
#6830 = ORIENTED_EDGE('',*,*,#6831,.T.);
#6831 = EDGE_CURVE('',#6808,#6783,#6832,.T.);
#6832 = LINE('',#6833,#6834);
#6833 = CARTESIAN_POINT('',(25.627884,21.380101015484,106.43120276871));
#6834 = VECTOR('',#6835,1.);
#6835 = DIRECTION('',(1.,0.,0.));
#6836 = ORIENTED_EDGE('',*,*,#6782,.F.);
#6837 = ORIENTED_EDGE('',*,*,#5074,.F.);
#6838 = PLANE('',#6839);
#6839 = AXIS2_PLACEMENT_3D('',#6840,#6841,#6842);
#6840 = CARTESIAN_POINT('',(25.627884,18.808950576738,109.49538054119));
#6841 = DIRECTION('',(0.,-0.766044443119,-0.642787609687));
#6842 = DIRECTION('',(1.,0.,0.));
#6843 = ADVANCED_FACE('',(#6844),#6855,.F.);
#6844 = FACE_BOUND('',#6845,.T.);
#6845 = EDGE_LOOP('',(#6846,#6847,#6853,#6854));
#6846 = ORIENTED_EDGE('',*,*,#5090,.T.);
#6847 = ORIENTED_EDGE('',*,*,#6848,.T.);
#6848 = EDGE_CURVE('',#5091,#5679,#6849,.T.);
#6849 = LINE('',#6850,#6851);
#6850 = CARTESIAN_POINT('',(36.080567,26.321578700857,114.88300216131));
#6851 = VECTOR('',#6852,1.);
#6852 = DIRECTION('',(0.,-0.642787609687,0.766044443119));
#6853 = ORIENTED_EDGE('',*,*,#5678,.T.);
#6854 = ORIENTED_EDGE('',*,*,#6848,.F.);
#6855 = CYLINDRICAL_SURFACE('',#6856,7.5);
#6856 = AXIS2_PLACEMENT_3D('',#6857,#6858,#6859);
#6857 = CARTESIAN_POINT('',(28.580567,26.321578700857,114.88300216131));
#6858 = DIRECTION('',(0.,0.642787609687,-0.766044443119));
#6859 = DIRECTION('',(1.,0.,0.));
#6860 = ADVANCED_FACE('',(#6861),#6872,.F.);
#6861 = FACE_BOUND('',#6862,.T.);
#6862 = EDGE_LOOP('',(#6863,#6864,#6870,#6871));
#6863 = ORIENTED_EDGE('',*,*,#5101,.T.);
#6864 = ORIENTED_EDGE('',*,*,#6865,.T.);
#6865 = EDGE_CURVE('',#5102,#5699,#6866,.T.);
#6866 = LINE('',#6867,#6868);
#6867 = CARTESIAN_POINT('',(36.080567,39.727356455439,126.13178533082));
#6868 = VECTOR('',#6869,1.);
#6869 = DIRECTION('',(0.,-0.642787609687,0.766044443119));
#6870 = ORIENTED_EDGE('',*,*,#5698,.T.);
#6871 = ORIENTED_EDGE('',*,*,#6865,.F.);
#6872 = CYLINDRICAL_SURFACE('',#6873,7.5);
#6873 = AXIS2_PLACEMENT_3D('',#6874,#6875,#6876);
#6874 = CARTESIAN_POINT('',(28.580567,39.727356455439,126.13178533082));
#6875 = DIRECTION('',(0.,0.642787609687,-0.766044443119));
#6876 = DIRECTION('',(1.,0.,0.));
#6877 = ADVANCED_FACE('',(#6878),#6889,.F.);
#6878 = FACE_BOUND('',#6879,.T.);
#6879 = EDGE_LOOP('',(#6880,#6881,#6887,#6888));
#6880 = ORIENTED_EDGE('',*,*,#5112,.T.);
#6881 = ORIENTED_EDGE('',*,*,#6882,.T.);
#6882 = EDGE_CURVE('',#5113,#5719,#6883,.T.);
#6883 = LINE('',#6884,#6885);
#6884 = CARTESIAN_POINT('',(36.080567,53.133134210021,137.38056850034));
#6885 = VECTOR('',#6886,1.);
#6886 = DIRECTION('',(0.,-0.642787609687,0.766044443119));
#6887 = ORIENTED_EDGE('',*,*,#5718,.T.);
#6888 = ORIENTED_EDGE('',*,*,#6882,.F.);
#6889 = CYLINDRICAL_SURFACE('',#6890,7.5);
#6890 = AXIS2_PLACEMENT_3D('',#6891,#6892,#6893);
#6891 = CARTESIAN_POINT('',(28.580567,53.133134210021,137.38056850034));
#6892 = DIRECTION('',(0.,0.642787609687,-0.766044443119));
#6893 = DIRECTION('',(1.,0.,0.));
#6894 = ADVANCED_FACE('',(#6895),#6920,.F.);
#6895 = FACE_BOUND('',#6896,.F.);
#6896 = EDGE_LOOP('',(#6897,#6905,#6913,#6919));
#6897 = ORIENTED_EDGE('',*,*,#6898,.T.);
#6898 = EDGE_CURVE('',#5124,#6899,#6901,.T.);
#6899 = VERTEX_POINT('',#6900);
#6900 = CARTESIAN_POINT('',(19.410202065742,23.599324992216,
    101.76631634242));
#6901 = LINE('',#6902,#6903);
#6902 = CARTESIAN_POINT('',(19.410202065742,17.814236505037,
    108.6607163305));
#6903 = VECTOR('',#6904,1.);
#6904 = DIRECTION('',(0.,0.642787609687,-0.766044443119));
#6905 = ORIENTED_EDGE('',*,*,#6906,.T.);
#6906 = EDGE_CURVE('',#6899,#6907,#6909,.T.);
#6907 = VERTEX_POINT('',#6908);
#6908 = CARTESIAN_POINT('',(4.910202065742,23.599324992216,
    101.76631634242));
#6909 = LINE('',#6910,#6911);
#6910 = CARTESIAN_POINT('',(19.410202065742,23.599324992216,
    101.76631634242));
#6911 = VECTOR('',#6912,1.);
#6912 = DIRECTION('',(-1.,0.,-0.));
#6913 = ORIENTED_EDGE('',*,*,#6914,.F.);
#6914 = EDGE_CURVE('',#5126,#6907,#6915,.T.);
#6915 = LINE('',#6916,#6917);
#6916 = CARTESIAN_POINT('',(4.910202065742,17.814236505037,
    108.6607163305));
#6917 = VECTOR('',#6918,1.);
#6918 = DIRECTION('',(0.,0.642787609687,-0.766044443119));
#6919 = ORIENTED_EDGE('',*,*,#5123,.F.);
#6920 = PLANE('',#6921);
#6921 = AXIS2_PLACEMENT_3D('',#6922,#6923,#6924);
#6922 = CARTESIAN_POINT('',(19.410202065742,17.814236505037,
    108.6607163305));
#6923 = DIRECTION('',(0.,0.766044443119,0.642787609687));
#6924 = DIRECTION('',(-1.,0.,0.));
#6925 = ADVANCED_FACE('',(#6926),#6944,.F.);
#6926 = FACE_BOUND('',#6927,.F.);
#6927 = EDGE_LOOP('',(#6928,#6936,#6942,#6943));
#6928 = ORIENTED_EDGE('',*,*,#6929,.T.);
#6929 = EDGE_CURVE('',#5142,#6930,#6932,.T.);
#6930 = VERTEX_POINT('',#6931);
#6931 = CARTESIAN_POINT('',(19.410202065742,66.42442368505,
    137.70084086071));
#6932 = LINE('',#6933,#6934);
#6933 = CARTESIAN_POINT('',(19.410202065742,60.639335197871,
    144.59524084878));
#6934 = VECTOR('',#6935,1.);
#6935 = DIRECTION('',(0.,0.642787609687,-0.766044443119));
#6936 = ORIENTED_EDGE('',*,*,#6937,.T.);
#6937 = EDGE_CURVE('',#6930,#6899,#6938,.T.);
#6938 = LINE('',#6939,#6940);
#6939 = CARTESIAN_POINT('',(19.410202065742,66.42442368505,
    137.70084086071));
#6940 = VECTOR('',#6941,1.);
#6941 = DIRECTION('',(0.,-0.766044443119,-0.642787609687));
#6942 = ORIENTED_EDGE('',*,*,#6898,.F.);
#6943 = ORIENTED_EDGE('',*,*,#5149,.F.);
#6944 = PLANE('',#6945);
#6945 = AXIS2_PLACEMENT_3D('',#6946,#6947,#6948);
#6946 = CARTESIAN_POINT('',(19.410202065742,60.639335197871,
    144.59524084878));
#6947 = DIRECTION('',(-1.,0.,0.));
#6948 = DIRECTION('',(-0.,-0.766044443119,-0.642787609687));
#6949 = ADVANCED_FACE('',(#6950),#6968,.F.);
#6950 = FACE_BOUND('',#6951,.F.);
#6951 = EDGE_LOOP('',(#6952,#6953,#6961,#6967));
#6952 = ORIENTED_EDGE('',*,*,#6914,.T.);
#6953 = ORIENTED_EDGE('',*,*,#6954,.T.);
#6954 = EDGE_CURVE('',#6907,#6955,#6957,.T.);
#6955 = VERTEX_POINT('',#6956);
#6956 = CARTESIAN_POINT('',(4.910202065742,66.42442368505,
    137.70084086071));
#6957 = LINE('',#6958,#6959);
#6958 = CARTESIAN_POINT('',(4.910202065742,23.599324992216,
    101.76631634242));
#6959 = VECTOR('',#6960,1.);
#6960 = DIRECTION('',(0.,0.766044443119,0.642787609687));
#6961 = ORIENTED_EDGE('',*,*,#6962,.F.);
#6962 = EDGE_CURVE('',#5134,#6955,#6963,.T.);
#6963 = LINE('',#6964,#6965);
#6964 = CARTESIAN_POINT('',(4.910202065742,60.639335197871,
    144.59524084878));
#6965 = VECTOR('',#6966,1.);
#6966 = DIRECTION('',(0.,0.642787609687,-0.766044443119));
#6967 = ORIENTED_EDGE('',*,*,#5133,.F.);
#6968 = PLANE('',#6969);
#6969 = AXIS2_PLACEMENT_3D('',#6970,#6971,#6972);
#6970 = CARTESIAN_POINT('',(4.910202065742,17.814236505037,
    108.6607163305));
#6971 = DIRECTION('',(1.,0.,0.));
#6972 = DIRECTION('',(0.,0.766044443119,0.642787609687));
#6973 = ADVANCED_FACE('',(#6974),#6985,.F.);
#6974 = FACE_BOUND('',#6975,.F.);
#6975 = EDGE_LOOP('',(#6976,#6977,#6983,#6984));
#6976 = ORIENTED_EDGE('',*,*,#6962,.T.);
#6977 = ORIENTED_EDGE('',*,*,#6978,.T.);
#6978 = EDGE_CURVE('',#6955,#6930,#6979,.T.);
#6979 = LINE('',#6980,#6981);
#6980 = CARTESIAN_POINT('',(4.910202065742,66.42442368505,
    137.70084086071));
#6981 = VECTOR('',#6982,1.);
#6982 = DIRECTION('',(1.,0.,0.));
#6983 = ORIENTED_EDGE('',*,*,#6929,.F.);
#6984 = ORIENTED_EDGE('',*,*,#5141,.F.);
#6985 = PLANE('',#6986);
#6986 = AXIS2_PLACEMENT_3D('',#6987,#6988,#6989);
#6987 = CARTESIAN_POINT('',(4.910202065742,60.639335197871,
    144.59524084878));
#6988 = DIRECTION('',(0.,-0.766044443119,-0.642787609687));
#6989 = DIRECTION('',(1.,0.,0.));
#6990 = ADVANCED_FACE('',(#6991),#7016,.F.);
#6991 = FACE_BOUND('',#6992,.F.);
#6992 = EDGE_LOOP('',(#6993,#7001,#7009,#7015));
#6993 = ORIENTED_EDGE('',*,*,#6994,.T.);
#6994 = EDGE_CURVE('',#5158,#6995,#6997,.T.);
#6995 = VERTEX_POINT('',#6996);
#6996 = CARTESIAN_POINT('',(27.769833,-68.86359357726,28.096937341203));
#6997 = LINE('',#6998,#6999);
#6998 = CARTESIAN_POINT('',(27.769833,-72.72031923538,32.693203999917));
#6999 = VECTOR('',#7000,1.);
#7000 = DIRECTION('',(0.,0.642787609687,-0.766044443119));
#7001 = ORIENTED_EDGE('',*,*,#7002,.T.);
#7002 = EDGE_CURVE('',#6995,#7003,#7005,.T.);
#7003 = VERTEX_POINT('',#7004);
#7004 = CARTESIAN_POINT('',(-82.230167,-68.86359357726,28.096937341203)
  );
#7005 = LINE('',#7006,#7007);
#7006 = CARTESIAN_POINT('',(27.769833,-68.86359357726,28.096937341203));
#7007 = VECTOR('',#7008,1.);
#7008 = DIRECTION('',(-1.,0.,-0.));
#7009 = ORIENTED_EDGE('',*,*,#7010,.F.);
#7010 = EDGE_CURVE('',#5160,#7003,#7011,.T.);
#7011 = LINE('',#7012,#7013);
#7012 = CARTESIAN_POINT('',(-82.230167,-72.72031923538,32.693203999917)
  );
#7013 = VECTOR('',#7014,1.);
#7014 = DIRECTION('',(0.,0.642787609687,-0.766044443119));
#7015 = ORIENTED_EDGE('',*,*,#5157,.F.);
#7016 = PLANE('',#7017);
#7017 = AXIS2_PLACEMENT_3D('',#7018,#7019,#7020);
#7018 = CARTESIAN_POINT('',(27.769833,-72.72031923538,32.693203999917));
#7019 = DIRECTION('',(0.,0.766044443119,0.642787609687));
#7020 = DIRECTION('',(-1.,0.,0.));
#7021 = ADVANCED_FACE('',(#7022),#7040,.F.);
#7022 = FACE_BOUND('',#7023,.F.);
#7023 = EDGE_LOOP('',(#7024,#7032,#7038,#7039));
#7024 = ORIENTED_EDGE('',*,*,#7025,.T.);
#7025 = EDGE_CURVE('',#5176,#7026,#7028,.T.);
#7026 = VERTEX_POINT('',#7027);
#7027 = CARTESIAN_POINT('',(27.769833,-48.94643805616,44.809415193053));
#7028 = LINE('',#7029,#7030);
#7029 = CARTESIAN_POINT('',(27.769833,-52.80316371428,49.405681851767));
#7030 = VECTOR('',#7031,1.);
#7031 = DIRECTION('',(0.,0.642787609687,-0.766044443119));
#7032 = ORIENTED_EDGE('',*,*,#7033,.T.);
#7033 = EDGE_CURVE('',#7026,#6995,#7034,.T.);
#7034 = LINE('',#7035,#7036);
#7035 = CARTESIAN_POINT('',(27.769833,-48.94643805616,44.809415193053));
#7036 = VECTOR('',#7037,1.);
#7037 = DIRECTION('',(0.,-0.766044443119,-0.642787609687));
#7038 = ORIENTED_EDGE('',*,*,#6994,.F.);
#7039 = ORIENTED_EDGE('',*,*,#5183,.F.);
#7040 = PLANE('',#7041);
#7041 = AXIS2_PLACEMENT_3D('',#7042,#7043,#7044);
#7042 = CARTESIAN_POINT('',(27.769833,-52.80316371428,49.405681851767));
#7043 = DIRECTION('',(-1.,0.,0.));
#7044 = DIRECTION('',(-0.,-0.766044443119,-0.642787609687));
#7045 = ADVANCED_FACE('',(#7046),#7064,.F.);
#7046 = FACE_BOUND('',#7047,.F.);
#7047 = EDGE_LOOP('',(#7048,#7049,#7057,#7063));
#7048 = ORIENTED_EDGE('',*,*,#7010,.T.);
#7049 = ORIENTED_EDGE('',*,*,#7050,.T.);
#7050 = EDGE_CURVE('',#7003,#7051,#7053,.T.);
#7051 = VERTEX_POINT('',#7052);
#7052 = CARTESIAN_POINT('',(-82.230167,-48.94643805616,44.809415193053)
  );
#7053 = LINE('',#7054,#7055);
#7054 = CARTESIAN_POINT('',(-82.230167,-68.86359357726,28.096937341203)
  );
#7055 = VECTOR('',#7056,1.);
#7056 = DIRECTION('',(0.,0.766044443119,0.642787609687));
#7057 = ORIENTED_EDGE('',*,*,#7058,.F.);
#7058 = EDGE_CURVE('',#5168,#7051,#7059,.T.);
#7059 = LINE('',#7060,#7061);
#7060 = CARTESIAN_POINT('',(-82.230167,-52.80316371428,49.405681851767)
  );
#7061 = VECTOR('',#7062,1.);
#7062 = DIRECTION('',(0.,0.642787609687,-0.766044443119));
#7063 = ORIENTED_EDGE('',*,*,#5167,.F.);
#7064 = PLANE('',#7065);
#7065 = AXIS2_PLACEMENT_3D('',#7066,#7067,#7068);
#7066 = CARTESIAN_POINT('',(-82.230167,-72.72031923538,32.693203999917)
  );
#7067 = DIRECTION('',(1.,0.,0.));
#7068 = DIRECTION('',(0.,0.766044443119,0.642787609687));
#7069 = ADVANCED_FACE('',(#7070),#7081,.F.);
#7070 = FACE_BOUND('',#7071,.F.);
#7071 = EDGE_LOOP('',(#7072,#7073,#7079,#7080));
#7072 = ORIENTED_EDGE('',*,*,#7058,.T.);
#7073 = ORIENTED_EDGE('',*,*,#7074,.T.);
#7074 = EDGE_CURVE('',#7051,#7026,#7075,.T.);
#7075 = LINE('',#7076,#7077);
#7076 = CARTESIAN_POINT('',(-82.230167,-48.94643805616,44.809415193053)
  );
#7077 = VECTOR('',#7078,1.);
#7078 = DIRECTION('',(1.,0.,0.));
#7079 = ORIENTED_EDGE('',*,*,#7025,.F.);
#7080 = ORIENTED_EDGE('',*,*,#5175,.F.);
#7081 = PLANE('',#7082);
#7082 = AXIS2_PLACEMENT_3D('',#7083,#7084,#7085);
#7083 = CARTESIAN_POINT('',(-82.230167,-52.80316371428,49.405681851767)
  );
#7084 = DIRECTION('',(0.,-0.766044443119,-0.642787609687));
#7085 = DIRECTION('',(1.,0.,0.));
#7086 = ADVANCED_FACE('',(#7087),#7103,.F.);
#7087 = FACE_BOUND('',#7088,.F.);
#7088 = EDGE_LOOP('',(#7089,#7090,#7096,#7097));
#7089 = ORIENTED_EDGE('',*,*,#5781,.F.);
#7090 = ORIENTED_EDGE('',*,*,#7091,.T.);
#7091 = EDGE_CURVE('',#5782,#5192,#7092,.T.);
#7092 = LINE('',#7093,#7094);
#7093 = CARTESIAN_POINT('',(-88.75,13.384152312049,106.63802702874));
#7094 = VECTOR('',#7095,1.);
#7095 = DIRECTION('',(0.,0.642787609687,-0.766044443119));
#7096 = ORIENTED_EDGE('',*,*,#5191,.T.);
#7097 = ORIENTED_EDGE('',*,*,#7098,.F.);
#7098 = EDGE_CURVE('',#5784,#5194,#7099,.T.);
#7099 = LINE('',#7100,#7101);
#7100 = CARTESIAN_POINT('',(-88.75,-45.98429202967,56.82198727804));
#7101 = VECTOR('',#7102,1.);
#7102 = DIRECTION('',(0.,0.642787609687,-0.766044443119));
#7103 = PLANE('',#7104);
#7104 = AXIS2_PLACEMENT_3D('',#7105,#7106,#7107);
#7105 = CARTESIAN_POINT('',(-88.75,13.384152312049,106.63802702874));
#7106 = DIRECTION('',(-1.,0.,0.));
#7107 = DIRECTION('',(-0.,-0.766044443119,-0.642787609687));
#7108 = ADVANCED_FACE('',(#7109),#7120,.F.);
#7109 = FACE_BOUND('',#7110,.F.);
#7110 = EDGE_LOOP('',(#7111,#7112,#7118,#7119));
#7111 = ORIENTED_EDGE('',*,*,#5807,.F.);
#7112 = ORIENTED_EDGE('',*,*,#7113,.T.);
#7113 = EDGE_CURVE('',#5800,#5202,#7114,.T.);
#7114 = LINE('',#7115,#7116);
#7115 = CARTESIAN_POINT('',(33.75,13.384152312049,106.63802702874));
#7116 = VECTOR('',#7117,1.);
#7117 = DIRECTION('',(0.,0.642787609687,-0.766044443119));
#7118 = ORIENTED_EDGE('',*,*,#5201,.T.);
#7119 = ORIENTED_EDGE('',*,*,#7091,.F.);
#7120 = PLANE('',#7121);
#7121 = AXIS2_PLACEMENT_3D('',#7122,#7123,#7124);
#7122 = CARTESIAN_POINT('',(33.75,13.384152312049,106.63802702874));
#7123 = DIRECTION('',(0.,0.766044443119,0.642787609687));
#7124 = DIRECTION('',(-1.,0.,0.));
#7125 = ADVANCED_FACE('',(#7126),#7137,.F.);
#7126 = FACE_BOUND('',#7127,.F.);
#7127 = EDGE_LOOP('',(#7128,#7129,#7130,#7131));
#7128 = ORIENTED_EDGE('',*,*,#5791,.F.);
#7129 = ORIENTED_EDGE('',*,*,#7098,.T.);
#7130 = ORIENTED_EDGE('',*,*,#5217,.T.);
#7131 = ORIENTED_EDGE('',*,*,#7132,.F.);
#7132 = EDGE_CURVE('',#5792,#5210,#7133,.T.);
#7133 = LINE('',#7134,#7135);
#7134 = CARTESIAN_POINT('',(33.75,-45.98429202967,56.82198727804));
#7135 = VECTOR('',#7136,1.);
#7136 = DIRECTION('',(0.,0.642787609687,-0.766044443119));
#7137 = PLANE('',#7138);
#7138 = AXIS2_PLACEMENT_3D('',#7139,#7140,#7141);
#7139 = CARTESIAN_POINT('',(-88.75,-45.98429202967,56.82198727804));
#7140 = DIRECTION('',(0.,-0.766044443119,-0.642787609687));
#7141 = DIRECTION('',(1.,0.,0.));
#7142 = ADVANCED_FACE('',(#7143),#7149,.F.);
#7143 = FACE_BOUND('',#7144,.F.);
#7144 = EDGE_LOOP('',(#7145,#7146,#7147,#7148));
#7145 = ORIENTED_EDGE('',*,*,#5799,.F.);
#7146 = ORIENTED_EDGE('',*,*,#7132,.T.);
#7147 = ORIENTED_EDGE('',*,*,#5209,.T.);
#7148 = ORIENTED_EDGE('',*,*,#7113,.F.);
#7149 = PLANE('',#7150);
#7150 = AXIS2_PLACEMENT_3D('',#7151,#7152,#7153);
#7151 = CARTESIAN_POINT('',(33.75,-45.98429202967,56.82198727804));
#7152 = DIRECTION('',(1.,0.,0.));
#7153 = DIRECTION('',(0.,0.766044443119,0.642787609687));
#7154 = ADVANCED_FACE('',(#7155),#7180,.F.);
#7155 = FACE_BOUND('',#7156,.F.);
#7156 = EDGE_LOOP('',(#7157,#7165,#7173,#7179));
#7157 = ORIENTED_EDGE('',*,*,#7158,.T.);
#7158 = EDGE_CURVE('',#5226,#7159,#7161,.T.);
#7159 = VERTEX_POINT('',#7160);
#7160 = CARTESIAN_POINT('',(-88.79489100007,-42.65920586081,
    52.695843987967));
#7161 = LINE('',#7162,#7163);
#7162 = CARTESIAN_POINT('',(-88.79489100007,-45.23035629955,
    55.760021760443));
#7163 = VECTOR('',#7164,1.);
#7164 = DIRECTION('',(0.,0.642787609687,-0.766044443119));
#7165 = ORIENTED_EDGE('',*,*,#7166,.T.);
#7166 = EDGE_CURVE('',#7159,#7167,#7169,.T.);
#7167 = VERTEX_POINT('',#7168);
#7168 = CARTESIAN_POINT('',(-80.79489100007,-42.65920586081,
    52.695843987967));
#7169 = LINE('',#7170,#7171);
#7170 = CARTESIAN_POINT('',(-88.79489100007,-42.65920586081,
    52.695843987967));
#7171 = VECTOR('',#7172,1.);
#7172 = DIRECTION('',(1.,0.,0.));
#7173 = ORIENTED_EDGE('',*,*,#7174,.F.);
#7174 = EDGE_CURVE('',#5228,#7167,#7175,.T.);
#7175 = LINE('',#7176,#7177);
#7176 = CARTESIAN_POINT('',(-80.79489100007,-45.23035629955,
    55.760021760443));
#7177 = VECTOR('',#7178,1.);
#7178 = DIRECTION('',(0.,0.642787609687,-0.766044443119));
#7179 = ORIENTED_EDGE('',*,*,#5225,.F.);
#7180 = PLANE('',#7181);
#7181 = AXIS2_PLACEMENT_3D('',#7182,#7183,#7184);
#7182 = CARTESIAN_POINT('',(-88.79489100007,-45.23035629955,
    55.760021760443));
#7183 = DIRECTION('',(0.,-0.766044443119,-0.642787609687));
#7184 = DIRECTION('',(1.,0.,0.));
#7185 = ADVANCED_FACE('',(#7186),#7204,.F.);
#7186 = FACE_BOUND('',#7187,.F.);
#7187 = EDGE_LOOP('',(#7188,#7196,#7202,#7203));
#7188 = ORIENTED_EDGE('',*,*,#7189,.T.);
#7189 = EDGE_CURVE('',#5244,#7190,#7192,.T.);
#7190 = VERTEX_POINT('',#7191);
#7191 = CARTESIAN_POINT('',(-88.79489100007,-48.02151696264,
    48.196330720161));
#7192 = LINE('',#7193,#7194);
#7193 = CARTESIAN_POINT('',(-88.79489100007,-50.59266740139,
    51.260508492637));
#7194 = VECTOR('',#7195,1.);
#7195 = DIRECTION('',(0.,0.642787609687,-0.766044443119));
#7196 = ORIENTED_EDGE('',*,*,#7197,.T.);
#7197 = EDGE_CURVE('',#7190,#7159,#7198,.T.);
#7198 = LINE('',#7199,#7200);
#7199 = CARTESIAN_POINT('',(-88.79489100007,-48.02151696264,
    48.196330720161));
#7200 = VECTOR('',#7201,1.);
#7201 = DIRECTION('',(0.,0.766044443119,0.642787609687));
#7202 = ORIENTED_EDGE('',*,*,#7158,.F.);
#7203 = ORIENTED_EDGE('',*,*,#5251,.F.);
#7204 = PLANE('',#7205);
#7205 = AXIS2_PLACEMENT_3D('',#7206,#7207,#7208);
#7206 = CARTESIAN_POINT('',(-88.79489100007,-50.59266740139,
    51.260508492637));
#7207 = DIRECTION('',(1.,0.,0.));
#7208 = DIRECTION('',(0.,0.766044443119,0.642787609687));
#7209 = ADVANCED_FACE('',(#7210),#7228,.F.);
#7210 = FACE_BOUND('',#7211,.F.);
#7211 = EDGE_LOOP('',(#7212,#7213,#7221,#7227));
#7212 = ORIENTED_EDGE('',*,*,#7174,.T.);
#7213 = ORIENTED_EDGE('',*,*,#7214,.T.);
#7214 = EDGE_CURVE('',#7167,#7215,#7217,.T.);
#7215 = VERTEX_POINT('',#7216);
#7216 = CARTESIAN_POINT('',(-80.79489100007,-48.02151696264,
    48.196330720161));
#7217 = LINE('',#7218,#7219);
#7218 = CARTESIAN_POINT('',(-80.79489100007,-42.65920586081,
    52.695843987967));
#7219 = VECTOR('',#7220,1.);
#7220 = DIRECTION('',(0.,-0.766044443119,-0.642787609687));
#7221 = ORIENTED_EDGE('',*,*,#7222,.F.);
#7222 = EDGE_CURVE('',#5236,#7215,#7223,.T.);
#7223 = LINE('',#7224,#7225);
#7224 = CARTESIAN_POINT('',(-80.79489100007,-50.59266740139,
    51.260508492637));
#7225 = VECTOR('',#7226,1.);
#7226 = DIRECTION('',(0.,0.642787609687,-0.766044443119));
#7227 = ORIENTED_EDGE('',*,*,#5235,.F.);
#7228 = PLANE('',#7229);
#7229 = AXIS2_PLACEMENT_3D('',#7230,#7231,#7232);
#7230 = CARTESIAN_POINT('',(-80.79489100007,-45.23035629955,
    55.760021760443));
#7231 = DIRECTION('',(-1.,0.,0.));
[truncated: 99,584 more chars]
