# Supplementary material for: StereoPylot: An Open-Source Raspberry Pi-Based Stereotaxic Apparatus Controller with 3D Printed Components for Fully Motorized Control, Digital Display, and Customizable Features
Source: eNeuro. 2026 Jul 7;13(7):ENEURO.0460-25.2026. doi: 10.1523/ENEURO.0460-25.2026 (PMC13362190; doi:10.1523/ENEURO.0460-25.2026)
Supplement: Data 1 — All relevant code and files for StereoPylot. Download Data 1, ZIP file. [file eneuro-13-ENEURO.0460-25.2026-s007.zip › StereoPylot-main/Build_Setup_Files/3D_models/3d_Printing_STEP/Control_Box_Lower_Box.step]

ISO-10303-21;
HEADER;
FILE_DESCRIPTION(('FreeCAD Model'),'2;1');
FILE_NAME('Open CASCADE Shape Model','2026-02-11T15:16:49',(''),(''),
  'Open CASCADE STEP processor 7.8','FreeCAD','Unknown');
FILE_SCHEMA(('AUTOMOTIVE_DESIGN { 1 0 10303 214 1 1 1 1 }'));
ENDSEC;
DATA;
#1 = APPLICATION_PROTOCOL_DEFINITION('international standard',
  'automotive_design',2000,#2);
#2 = APPLICATION_CONTEXT(
  'core data for automotive mechanical design processes');
#3 = SHAPE_DEFINITION_REPRESENTATION(#4,#10);
#4 = PRODUCT_DEFINITION_SHAPE('','',#5);
#5 = PRODUCT_DEFINITION('design','',#6,#9);
#6 = PRODUCT_DEFINITION_FORMATION('','',#7);
#7 = PRODUCT('Pocket019','Pocket019','',(#8));
#8 = PRODUCT_CONTEXT('',#2,'mechanical');
#9 = PRODUCT_DEFINITION_CONTEXT('part definition',#2,'design');
#10 = ADVANCED_BREP_SHAPE_REPRESENTATION('',(#11,#15),#1055);
#11 = AXIS2_PLACEMENT_3D('',#12,#13,#14);
#12 = CARTESIAN_POINT('',(0.,0.,0.));
#13 = DIRECTION('',(0.,0.,1.));
#14 = DIRECTION('',(1.,0.,-0.));
#15 = MANIFOLD_SOLID_BREP('',#16);
#16 = CLOSED_SHELL('',(#17,#79,#112,#259,#388,#405,#430,#455,#472,#489,
    #506,#523,#557,#582,#607,#632,#657,#682,#707,#732,#757,#794,#819,
    #843,#868,#914,#939,#963,#981,#998,#1015));
#17 = ADVANCED_FACE('',(#18,#52,#63),#74,.T.);
#18 = FACE_BOUND('',#19,.T.);
#19 = EDGE_LOOP('',(#20,#30,#38,#46));
#20 = ORIENTED_EDGE('',*,*,#21,.T.);
#21 = EDGE_CURVE('',#22,#24,#26,.T.);
#22 = VERTEX_POINT('',#23);
#23 = CARTESIAN_POINT('',(-105.,105.,0.));
#24 = VERTEX_POINT('',#25);
#25 = CARTESIAN_POINT('',(-105.,105.,-19.));
#26 = LINE('',#27,#28);
#27 = CARTESIAN_POINT('',(-105.,105.,0.));
#28 = VECTOR('',#29,1.);
#29 = DIRECTION('',(-0.,-0.,-1.));
#30 = ORIENTED_EDGE('',*,*,#31,.T.);
#31 = EDGE_CURVE('',#24,#32,#34,.T.);
#32 = VERTEX_POINT('',#33);
#33 = CARTESIAN_POINT('',(-105.,-70.,-19.));
#34 = LINE('',#35,#36);
#35 = CARTESIAN_POINT('',(-105.,105.,-19.));
#36 = VECTOR('',#37,1.);
#37 = DIRECTION('',(0.,-1.,0.));
#38 = ORIENTED_EDGE('',*,*,#39,.F.);
#39 = EDGE_CURVE('',#40,#32,#42,.T.);
#40 = VERTEX_POINT('',#41);
#41 = CARTESIAN_POINT('',(-105.,-70.,0.));
#42 = LINE('',#43,#44);
#43 = CARTESIAN_POINT('',(-105.,-70.,0.));
#44 = VECTOR('',#45,1.);
#45 = DIRECTION('',(-0.,-0.,-1.));
#46 = ORIENTED_EDGE('',*,*,#47,.F.);
#47 = EDGE_CURVE('',#22,#40,#48,.T.);
#48 = LINE('',#49,#50);
#49 = CARTESIAN_POINT('',(-105.,105.,0.));
#50 = VECTOR('',#51,1.);
#51 = DIRECTION('',(0.,-1.,0.));
#52 = FACE_BOUND('',#53,.T.);
#53 = EDGE_LOOP('',(#54));
#54 = ORIENTED_EDGE('',*,*,#55,.F.);
#55 = EDGE_CURVE('',#56,#56,#58,.T.);
#56 = VERTEX_POINT('',#57);
#57 = CARTESIAN_POINT('',(-105.,91.6,-15.077619));
#58 = CIRCLE('',#59,1.4);
#59 = AXIS2_PLACEMENT_3D('',#60,#61,#62);
#60 = CARTESIAN_POINT('',(-105.,93.,-15.077619));
#61 = DIRECTION('',(-1.,0.,0.));
#62 = DIRECTION('',(0.,-1.,0.));
#63 = FACE_BOUND('',#64,.T.);
#64 = EDGE_LOOP('',(#65));
#65 = ORIENTED_EDGE('',*,*,#66,.F.);
#66 = EDGE_CURVE('',#67,#67,#69,.T.);
#67 = VERTEX_POINT('',#68);
#68 = CARTESIAN_POINT('',(-105.,-61.4,-15.077619));
#69 = CIRCLE('',#70,1.4);
#70 = AXIS2_PLACEMENT_3D('',#71,#72,#73);
#71 = CARTESIAN_POINT('',(-105.,-60.,-15.077619));
#72 = DIRECTION('',(-1.,0.,0.));
#73 = DIRECTION('',(0.,-1.,0.));
#74 = PLANE('',#75);
#75 = AXIS2_PLACEMENT_3D('',#76,#77,#78);
#76 = CARTESIAN_POINT('',(-105.,105.,0.));
#77 = DIRECTION('',(-1.,0.,0.));
#78 = DIRECTION('',(0.,-1.,0.));
#79 = ADVANCED_FACE('',(#80),#107,.T.);
#80 = FACE_BOUND('',#81,.T.);
#81 = EDGE_LOOP('',(#82,#92,#99,#100));
#82 = ORIENTED_EDGE('',*,*,#83,.T.);
#83 = EDGE_CURVE('',#84,#86,#88,.T.);
#84 = VERTEX_POINT('',#85);
#85 = CARTESIAN_POINT('',(-100.,110.,0.));
#86 = VERTEX_POINT('',#87);
#87 = CARTESIAN_POINT('',(-100.,110.,-19.));
#88 = LINE('',#89,#90);
#89 = CARTESIAN_POINT('',(-100.,110.,0.));
#90 = VECTOR('',#91,1.);
#91 = DIRECTION('',(-0.,-0.,-1.));
#92 = ORIENTED_EDGE('',*,*,#93,.T.);
#93 = EDGE_CURVE('',#86,#24,#94,.T.);
#94 = CIRCLE('',#95,5.);
#95 = AXIS2_PLACEMENT_3D('',#96,#97,#98);
#96 = CARTESIAN_POINT('',(-100.,105.,-19.));
#97 = DIRECTION('',(0.,0.,1.));
#98 = DIRECTION('',(1.,0.,0.));
#99 = ORIENTED_EDGE('',*,*,#21,.F.);
#100 = ORIENTED_EDGE('',*,*,#101,.F.);
#101 = EDGE_CURVE('',#84,#22,#102,.T.);
#102 = CIRCLE('',#103,5.);
#103 = AXIS2_PLACEMENT_3D('',#104,#105,#106);
#104 = CARTESIAN_POINT('',(-100.,105.,0.));
#105 = DIRECTION('',(0.,0.,1.));
#106 = DIRECTION('',(1.,0.,0.));
#107 = CYLINDRICAL_SURFACE('',#108,5.);
#108 = AXIS2_PLACEMENT_3D('',#109,#110,#111);
#109 = CARTESIAN_POINT('',(-100.,105.,0.));
#110 = DIRECTION('',(0.,0.,1.));
#111 = DIRECTION('',(1.,0.,0.));
#112 = ADVANCED_FACE('',(#113,#166,#177,#188,#199,#210,#221,#232,#243),
  #254,.T.);
#113 = FACE_BOUND('',#114,.T.);
#114 = EDGE_LOOP('',(#115,#116,#125,#133,#142,#150,#159,#165));
#115 = ORIENTED_EDGE('',*,*,#47,.T.);
#116 = ORIENTED_EDGE('',*,*,#117,.T.);
#117 = EDGE_CURVE('',#40,#118,#120,.T.);
#118 = VERTEX_POINT('',#119);
#119 = CARTESIAN_POINT('',(-100.,-75.,0.));
#120 = CIRCLE('',#121,5.);
#121 = AXIS2_PLACEMENT_3D('',#122,#123,#124);
#122 = CARTESIAN_POINT('',(-100.,-70.,0.));
#123 = DIRECTION('',(0.,0.,1.));
#124 = DIRECTION('',(1.,0.,0.));
#125 = ORIENTED_EDGE('',*,*,#126,.T.);
#126 = EDGE_CURVE('',#118,#127,#129,.T.);
#127 = VERTEX_POINT('',#128);
#128 = CARTESIAN_POINT('',(100.,-75.,0.));
#129 = LINE('',#130,#131);
#130 = CARTESIAN_POINT('',(-100.,-75.,0.));
#131 = VECTOR('',#132,1.);
#132 = DIRECTION('',(1.,0.,0.));
#133 = ORIENTED_EDGE('',*,*,#134,.T.);
#134 = EDGE_CURVE('',#127,#135,#137,.T.);
#135 = VERTEX_POINT('',#136);
#136 = CARTESIAN_POINT('',(105.,-70.,0.));
#137 = CIRCLE('',#138,5.);
#138 = AXIS2_PLACEMENT_3D('',#139,#140,#141);
#139 = CARTESIAN_POINT('',(100.,-70.,0.));
#140 = DIRECTION('',(0.,0.,1.));
#141 = DIRECTION('',(1.,0.,0.));
#142 = ORIENTED_EDGE('',*,*,#143,.T.);
#143 = EDGE_CURVE('',#135,#144,#146,.T.);
#144 = VERTEX_POINT('',#145);
#145 = CARTESIAN_POINT('',(105.,105.,0.));
#146 = LINE('',#147,#148);
#147 = CARTESIAN_POINT('',(105.,-70.,0.));
#148 = VECTOR('',#149,1.);
#149 = DIRECTION('',(0.,1.,0.));
#150 = ORIENTED_EDGE('',*,*,#151,.T.);
#151 = EDGE_CURVE('',#144,#152,#154,.T.);
#152 = VERTEX_POINT('',#153);
#153 = CARTESIAN_POINT('',(100.,110.,0.));
#154 = CIRCLE('',#155,5.);
#155 = AXIS2_PLACEMENT_3D('',#156,#157,#158);
#156 = CARTESIAN_POINT('',(100.,105.,0.));
#157 = DIRECTION('',(0.,0.,1.));
#158 = DIRECTION('',(1.,0.,0.));
#159 = ORIENTED_EDGE('',*,*,#160,.T.);
#160 = EDGE_CURVE('',#152,#84,#161,.T.);
#161 = LINE('',#162,#163);
#162 = CARTESIAN_POINT('',(100.,110.,0.));
#163 = VECTOR('',#164,1.);
#164 = DIRECTION('',(-1.,0.,0.));
#165 = ORIENTED_EDGE('',*,*,#101,.T.);
#166 = FACE_BOUND('',#167,.T.);
#167 = EDGE_LOOP('',(#168));
#168 = ORIENTED_EDGE('',*,*,#169,.T.);
#169 = EDGE_CURVE('',#170,#170,#172,.T.);
#170 = VERTEX_POINT('',#171);
#171 = CARTESIAN_POINT('',(-88.5,-60.,0.));
#172 = CIRCLE('',#173,1.5);
#173 = AXIS2_PLACEMENT_3D('',#174,#175,#176);
#174 = CARTESIAN_POINT('',(-90.,-60.,0.));
#175 = DIRECTION('',(0.,0.,-1.));
#176 = DIRECTION('',(1.,0.,0.));
#177 = FACE_BOUND('',#178,.T.);
#178 = EDGE_LOOP('',(#179));
#179 = ORIENTED_EDGE('',*,*,#180,.T.);
#180 = EDGE_CURVE('',#181,#181,#183,.T.);
#181 = VERTEX_POINT('',#182);
#182 = CARTESIAN_POINT('',(-16.155048,-31.386322,0.));
#183 = CIRCLE('',#184,16.5);
#184 = AXIS2_PLACEMENT_3D('',#185,#186,#187);
#185 = CARTESIAN_POINT('',(-32.655048,-31.386322,0.));
#186 = DIRECTION('',(0.,0.,-1.));
#187 = DIRECTION('',(1.,0.,0.));
#188 = FACE_BOUND('',#189,.T.);
#189 = EDGE_LOOP('',(#190));
#190 = ORIENTED_EDGE('',*,*,#191,.T.);
#191 = EDGE_CURVE('',#192,#192,#194,.T.);
#192 = VERTEX_POINT('',#193);
#193 = CARTESIAN_POINT('',(48.679596,-31.386322,0.));
#194 = CIRCLE('',#195,16.5);
#195 = AXIS2_PLACEMENT_3D('',#196,#197,#198);
#196 = CARTESIAN_POINT('',(32.179596,-31.386322,0.));
#197 = DIRECTION('',(0.,0.,-1.));
#198 = DIRECTION('',(1.,0.,0.));
#199 = FACE_BOUND('',#200,.T.);
#200 = EDGE_LOOP('',(#201));
#201 = ORIENTED_EDGE('',*,*,#202,.T.);
#202 = EDGE_CURVE('',#203,#203,#205,.T.);
#203 = VERTEX_POINT('',#204);
#204 = CARTESIAN_POINT('',(91.649017,-60.,0.));
#205 = CIRCLE('',#206,1.5);
#206 = AXIS2_PLACEMENT_3D('',#207,#208,#209);
#207 = CARTESIAN_POINT('',(90.149017,-60.,0.));
#208 = DIRECTION('',(0.,0.,-1.));
#209 = DIRECTION('',(1.,0.,0.));
#210 = FACE_BOUND('',#211,.T.);
#211 = EDGE_LOOP('',(#212));
#212 = ORIENTED_EDGE('',*,*,#213,.T.);
#213 = EDGE_CURVE('',#214,#214,#216,.T.);
#214 = VERTEX_POINT('',#215);
#215 = CARTESIAN_POINT('',(-16.155048,31.299116,0.));
#216 = CIRCLE('',#217,16.5);
#217 = AXIS2_PLACEMENT_3D('',#218,#219,#220);
#218 = CARTESIAN_POINT('',(-32.655048,31.299116,0.));
#219 = DIRECTION('',(0.,0.,-1.));
#220 = DIRECTION('',(1.,0.,0.));
#221 = FACE_BOUND('',#222,.T.);
#222 = EDGE_LOOP('',(#223));
#223 = ORIENTED_EDGE('',*,*,#224,.T.);
#224 = EDGE_CURVE('',#225,#225,#227,.T.);
#225 = VERTEX_POINT('',#226);
#226 = CARTESIAN_POINT('',(-88.5,100.,0.));
#227 = CIRCLE('',#228,1.5);
#228 = AXIS2_PLACEMENT_3D('',#229,#230,#231);
#229 = CARTESIAN_POINT('',(-90.,100.,0.));
#230 = DIRECTION('',(0.,0.,-1.));
#231 = DIRECTION('',(1.,0.,0.));
#232 = FACE_BOUND('',#233,.T.);
#233 = EDGE_LOOP('',(#234));
#234 = ORIENTED_EDGE('',*,*,#235,.T.);
#235 = EDGE_CURVE('',#236,#236,#238,.T.);
#236 = VERTEX_POINT('',#237);
#237 = CARTESIAN_POINT('',(48.679596,31.299116,0.));
#238 = CIRCLE('',#239,16.5);
#239 = AXIS2_PLACEMENT_3D('',#240,#241,#242);
#240 = CARTESIAN_POINT('',(32.179596,31.299116,0.));
#241 = DIRECTION('',(0.,0.,-1.));
#242 = DIRECTION('',(1.,0.,0.));
#243 = FACE_BOUND('',#244,.T.);
#244 = EDGE_LOOP('',(#245));
#245 = ORIENTED_EDGE('',*,*,#246,.T.);
#246 = EDGE_CURVE('',#247,#247,#249,.T.);
#247 = VERTEX_POINT('',#248);
#248 = CARTESIAN_POINT('',(91.649017,100.,0.));
#249 = CIRCLE('',#250,1.5);
#250 = AXIS2_PLACEMENT_3D('',#251,#252,#253);
#251 = CARTESIAN_POINT('',(90.149017,100.,0.));
#252 = DIRECTION('',(0.,0.,-1.));
#253 = DIRECTION('',(1.,0.,0.));
#254 = PLANE('',#255);
#255 = AXIS2_PLACEMENT_3D('',#256,#257,#258);
#256 = CARTESIAN_POINT('',(1.084E-14,17.5,0.));
#257 = DIRECTION('',(0.,0.,1.));
#258 = DIRECTION('',(1.,0.,0.));
#259 = ADVANCED_FACE('',(#260,#313),#383,.F.);
#260 = FACE_BOUND('',#261,.F.);
#261 = EDGE_LOOP('',(#262,#263,#272,#280,#289,#297,#306,#312));
#262 = ORIENTED_EDGE('',*,*,#31,.T.);
#263 = ORIENTED_EDGE('',*,*,#264,.T.);
#264 = EDGE_CURVE('',#32,#265,#267,.T.);
#265 = VERTEX_POINT('',#266);
#266 = CARTESIAN_POINT('',(-100.,-75.,-19.));
#267 = CIRCLE('',#268,5.);
#268 = AXIS2_PLACEMENT_3D('',#269,#270,#271);
#269 = CARTESIAN_POINT('',(-100.,-70.,-19.));
#270 = DIRECTION('',(0.,0.,1.));
#271 = DIRECTION('',(1.,0.,0.));
#272 = ORIENTED_EDGE('',*,*,#273,.T.);
#273 = EDGE_CURVE('',#265,#274,#276,.T.);
#274 = VERTEX_POINT('',#275);
#275 = CARTESIAN_POINT('',(100.,-75.,-19.));
#276 = LINE('',#277,#278);
#277 = CARTESIAN_POINT('',(-100.,-75.,-19.));
#278 = VECTOR('',#279,1.);
#279 = DIRECTION('',(1.,0.,0.));
#280 = ORIENTED_EDGE('',*,*,#281,.T.);
#281 = EDGE_CURVE('',#274,#282,#284,.T.);
#282 = VERTEX_POINT('',#283);
#283 = CARTESIAN_POINT('',(105.,-70.,-19.));
#284 = CIRCLE('',#285,5.);
#285 = AXIS2_PLACEMENT_3D('',#286,#287,#288);
#286 = CARTESIAN_POINT('',(100.,-70.,-19.));
#287 = DIRECTION('',(0.,0.,1.));
#288 = DIRECTION('',(1.,0.,0.));
#289 = ORIENTED_EDGE('',*,*,#290,.T.);
#290 = EDGE_CURVE('',#282,#291,#293,.T.);
#291 = VERTEX_POINT('',#292);
#292 = CARTESIAN_POINT('',(105.,105.,-19.));
#293 = LINE('',#294,#295);
#294 = CARTESIAN_POINT('',(105.,-70.,-19.));
#295 = VECTOR('',#296,1.);
#296 = DIRECTION('',(0.,1.,0.));
#297 = ORIENTED_EDGE('',*,*,#298,.T.);
#298 = EDGE_CURVE('',#291,#299,#301,.T.);
#299 = VERTEX_POINT('',#300);
#300 = CARTESIAN_POINT('',(100.,110.,-19.));
#301 = CIRCLE('',#302,5.);
#302 = AXIS2_PLACEMENT_3D('',#303,#304,#305);
#303 = CARTESIAN_POINT('',(100.,105.,-19.));
#304 = DIRECTION('',(0.,0.,1.));
#305 = DIRECTION('',(1.,0.,0.));
#306 = ORIENTED_EDGE('',*,*,#307,.T.);
#307 = EDGE_CURVE('',#299,#86,#308,.T.);
#308 = LINE('',#309,#310);
#309 = CARTESIAN_POINT('',(100.,110.,-19.));
#310 = VECTOR('',#311,1.);
#311 = DIRECTION('',(-1.,0.,0.));
#312 = ORIENTED_EDGE('',*,*,#93,.T.);
#313 = FACE_BOUND('',#314,.F.);
#314 = EDGE_LOOP('',(#315,#325,#334,#342,#351,#359,#368,#376));
#315 = ORIENTED_EDGE('',*,*,#316,.F.);
#316 = EDGE_CURVE('',#317,#319,#321,.T.);
#317 = VERTEX_POINT('',#318);
#318 = CARTESIAN_POINT('',(-103.4,105.,-19.));
#319 = VERTEX_POINT('',#320);
#320 = CARTESIAN_POINT('',(-103.4,-70.,-19.));
#321 = LINE('',#322,#323);
#322 = CARTESIAN_POINT('',(-103.4,105.,-19.));
#323 = VECTOR('',#324,1.);
#324 = DIRECTION('',(0.,-1.,0.));
#325 = ORIENTED_EDGE('',*,*,#326,.F.);
#326 = EDGE_CURVE('',#327,#317,#329,.T.);
#327 = VERTEX_POINT('',#328);
#328 = CARTESIAN_POINT('',(-100.,108.4,-19.));
#329 = CIRCLE('',#330,3.4);
#330 = AXIS2_PLACEMENT_3D('',#331,#332,#333);
#331 = CARTESIAN_POINT('',(-100.,105.,-19.));
#332 = DIRECTION('',(0.,0.,1.));
#333 = DIRECTION('',(1.,0.,0.));
#334 = ORIENTED_EDGE('',*,*,#335,.F.);
#335 = EDGE_CURVE('',#336,#327,#338,.T.);
#336 = VERTEX_POINT('',#337);
#337 = CARTESIAN_POINT('',(100.,108.4,-19.));
#338 = LINE('',#339,#340);
#339 = CARTESIAN_POINT('',(100.,108.4,-19.));
#340 = VECTOR('',#341,1.);
#341 = DIRECTION('',(-1.,0.,0.));
#342 = ORIENTED_EDGE('',*,*,#343,.F.);
#343 = EDGE_CURVE('',#344,#336,#346,.T.);
#344 = VERTEX_POINT('',#345);
#345 = CARTESIAN_POINT('',(103.4,105.,-19.));
#346 = CIRCLE('',#347,3.4);
#347 = AXIS2_PLACEMENT_3D('',#348,#349,#350);
#348 = CARTESIAN_POINT('',(100.,105.,-19.));
#349 = DIRECTION('',(0.,0.,1.));
#350 = DIRECTION('',(1.,0.,0.));
#351 = ORIENTED_EDGE('',*,*,#352,.F.);
#352 = EDGE_CURVE('',#353,#344,#355,.T.);
#353 = VERTEX_POINT('',#354);
#354 = CARTESIAN_POINT('',(103.4,-70.,-19.));
#355 = LINE('',#356,#357);
#356 = CARTESIAN_POINT('',(103.4,-70.,-19.));
#357 = VECTOR('',#358,1.);
#358 = DIRECTION('',(0.,1.,0.));
#359 = ORIENTED_EDGE('',*,*,#360,.F.);
#360 = EDGE_CURVE('',#361,#353,#363,.T.);
#361 = VERTEX_POINT('',#362);
#362 = CARTESIAN_POINT('',(100.,-73.4,-19.));
#363 = CIRCLE('',#364,3.4);
#364 = AXIS2_PLACEMENT_3D('',#365,#366,#367);
#365 = CARTESIAN_POINT('',(100.,-70.,-19.));
#366 = DIRECTION('',(0.,0.,1.));
#367 = DIRECTION('',(1.,0.,0.));
#368 = ORIENTED_EDGE('',*,*,#369,.F.);
#369 = EDGE_CURVE('',#370,#361,#372,.T.);
#370 = VERTEX_POINT('',#371);
#371 = CARTESIAN_POINT('',(-100.,-73.4,-19.));
#372 = LINE('',#373,#374);
#373 = CARTESIAN_POINT('',(-100.,-73.4,-19.));
#374 = VECTOR('',#375,1.);
#375 = DIRECTION('',(1.,0.,0.));
#376 = ORIENTED_EDGE('',*,*,#377,.F.);
#377 = EDGE_CURVE('',#319,#370,#378,.T.);
#378 = CIRCLE('',#379,3.4);
#379 = AXIS2_PLACEMENT_3D('',#380,#381,#382);
#380 = CARTESIAN_POINT('',(-100.,-70.,-19.));
#381 = DIRECTION('',(0.,0.,1.));
#382 = DIRECTION('',(1.,0.,0.));
#383 = PLANE('',#384);
#384 = AXIS2_PLACEMENT_3D('',#385,#386,#387);
#385 = CARTESIAN_POINT('',(1.084E-14,17.5,-19.));
#386 = DIRECTION('',(0.,0.,1.));
#387 = DIRECTION('',(1.,0.,0.));
#388 = ADVANCED_FACE('',(#389),#400,.T.);
#389 = FACE_BOUND('',#390,.T.);
#390 = EDGE_LOOP('',(#391,#392,#393,#399));
#391 = ORIENTED_EDGE('',*,*,#39,.T.);
#392 = ORIENTED_EDGE('',*,*,#264,.T.);
#393 = ORIENTED_EDGE('',*,*,#394,.F.);
#394 = EDGE_CURVE('',#118,#265,#395,.T.);
#395 = LINE('',#396,#397);
#396 = CARTESIAN_POINT('',(-100.,-75.,0.));
#397 = VECTOR('',#398,1.);
#398 = DIRECTION('',(-0.,-0.,-1.));
#399 = ORIENTED_EDGE('',*,*,#117,.F.);
#400 = CYLINDRICAL_SURFACE('',#401,5.);
#401 = AXIS2_PLACEMENT_3D('',#402,#403,#404);
#402 = CARTESIAN_POINT('',(-100.,-70.,0.));
#403 = DIRECTION('',(0.,0.,1.));
#404 = DIRECTION('',(1.,0.,0.));
#405 = ADVANCED_FACE('',(#406),#425,.F.);
#406 = FACE_BOUND('',#407,.F.);
#407 = EDGE_LOOP('',(#408,#409,#417,#424));
#408 = ORIENTED_EDGE('',*,*,#55,.F.);
#409 = ORIENTED_EDGE('',*,*,#410,.T.);
#410 = EDGE_CURVE('',#56,#411,#413,.T.);
#411 = VERTEX_POINT('',#412);
#412 = CARTESIAN_POINT('',(-103.4,91.6,-15.077619));
#413 = LINE('',#414,#415);
#414 = CARTESIAN_POINT('',(-105.,91.6,-15.077619));
#415 = VECTOR('',#416,1.);
#416 = DIRECTION('',(1.,0.,0.));
#417 = ORIENTED_EDGE('',*,*,#418,.T.);
#418 = EDGE_CURVE('',#411,#411,#419,.T.);
#419 = CIRCLE('',#420,1.4);
#420 = AXIS2_PLACEMENT_3D('',#421,#422,#423);
#421 = CARTESIAN_POINT('',(-103.4,93.,-15.077619));
#422 = DIRECTION('',(-1.,0.,0.));
#423 = DIRECTION('',(0.,-1.,0.));
#424 = ORIENTED_EDGE('',*,*,#410,.F.);
#425 = CYLINDRICAL_SURFACE('',#426,1.4);
#426 = AXIS2_PLACEMENT_3D('',#427,#428,#429);
#427 = CARTESIAN_POINT('',(-105.,93.,-15.077619));
#428 = DIRECTION('',(-1.,0.,0.));
#429 = DIRECTION('',(0.,-1.,0.));
#430 = ADVANCED_FACE('',(#431),#450,.F.);
#431 = FACE_BOUND('',#432,.F.);
#432 = EDGE_LOOP('',(#433,#434,#442,#449));
#433 = ORIENTED_EDGE('',*,*,#66,.F.);
#434 = ORIENTED_EDGE('',*,*,#435,.T.);
#435 = EDGE_CURVE('',#67,#436,#438,.T.);
#436 = VERTEX_POINT('',#437);
#437 = CARTESIAN_POINT('',(-103.4,-61.4,-15.077619));
#438 = LINE('',#439,#440);
#439 = CARTESIAN_POINT('',(-105.,-61.4,-15.077619));
#440 = VECTOR('',#441,1.);
#441 = DIRECTION('',(1.,0.,0.));
#442 = ORIENTED_EDGE('',*,*,#443,.T.);
#443 = EDGE_CURVE('',#436,#436,#444,.T.);
#444 = CIRCLE('',#445,1.4);
#445 = AXIS2_PLACEMENT_3D('',#446,#447,#448);
#446 = CARTESIAN_POINT('',(-103.4,-60.,-15.077619));
#447 = DIRECTION('',(-1.,0.,0.));
#448 = DIRECTION('',(0.,-1.,0.));
#449 = ORIENTED_EDGE('',*,*,#435,.F.);
#450 = CYLINDRICAL_SURFACE('',#451,1.4);
#451 = AXIS2_PLACEMENT_3D('',#452,#453,#454);
#452 = CARTESIAN_POINT('',(-105.,-60.,-15.077619));
#453 = DIRECTION('',(-1.,0.,0.));
#454 = DIRECTION('',(0.,-1.,0.));
#455 = ADVANCED_FACE('',(#456),#467,.T.);
#456 = FACE_BOUND('',#457,.T.);
#457 = EDGE_LOOP('',(#458,#464,#465,#466));
#458 = ORIENTED_EDGE('',*,*,#459,.T.);
#459 = EDGE_CURVE('',#152,#299,#460,.T.);
#460 = LINE('',#461,#462);
#461 = CARTESIAN_POINT('',(100.,110.,0.));
#462 = VECTOR('',#463,1.);
#463 = DIRECTION('',(-0.,-0.,-1.));
#464 = ORIENTED_EDGE('',*,*,#307,.T.);
#465 = ORIENTED_EDGE('',*,*,#83,.F.);
#466 = ORIENTED_EDGE('',*,*,#160,.F.);
#467 = PLANE('',#468);
#468 = AXIS2_PLACEMENT_3D('',#469,#470,#471);
#469 = CARTESIAN_POINT('',(100.,110.,0.));
#470 = DIRECTION('',(0.,1.,0.));
#471 = DIRECTION('',(-1.,0.,0.));
#472 = ADVANCED_FACE('',(#473),#484,.T.);
#473 = FACE_BOUND('',#474,.T.);
#474 = EDGE_LOOP('',(#475,#476,#477,#483));
#475 = ORIENTED_EDGE('',*,*,#394,.T.);
#476 = ORIENTED_EDGE('',*,*,#273,.T.);
#477 = ORIENTED_EDGE('',*,*,#478,.F.);
#478 = EDGE_CURVE('',#127,#274,#479,.T.);
#479 = LINE('',#480,#481);
#480 = CARTESIAN_POINT('',(100.,-75.,0.));
#481 = VECTOR('',#482,1.);
#482 = DIRECTION('',(-0.,-0.,-1.));
#483 = ORIENTED_EDGE('',*,*,#126,.F.);
#484 = PLANE('',#485);
#485 = AXIS2_PLACEMENT_3D('',#486,#487,#488);
#486 = CARTESIAN_POINT('',(-100.,-75.,0.));
#487 = DIRECTION('',(0.,-1.,0.));
#488 = DIRECTION('',(1.,0.,0.));
#489 = ADVANCED_FACE('',(#490),#501,.T.);
#490 = FACE_BOUND('',#491,.T.);
#491 = EDGE_LOOP('',(#492,#498,#499,#500));
#492 = ORIENTED_EDGE('',*,*,#493,.T.);
#493 = EDGE_CURVE('',#144,#291,#494,.T.);
#494 = LINE('',#495,#496);
#495 = CARTESIAN_POINT('',(105.,105.,0.));
#496 = VECTOR('',#497,1.);
#497 = DIRECTION('',(-0.,-0.,-1.));
#498 = ORIENTED_EDGE('',*,*,#298,.T.);
#499 = ORIENTED_EDGE('',*,*,#459,.F.);
#500 = ORIENTED_EDGE('',*,*,#151,.F.);
#501 = CYLINDRICAL_SURFACE('',#502,5.);
#502 = AXIS2_PLACEMENT_3D('',#503,#504,#505);
#503 = CARTESIAN_POINT('',(100.,105.,0.));
#504 = DIRECTION('',(0.,0.,1.));
#505 = DIRECTION('',(1.,0.,0.));
#506 = ADVANCED_FACE('',(#507),#518,.T.);
#507 = FACE_BOUND('',#508,.T.);
#508 = EDGE_LOOP('',(#509,#510,#511,#517));
#509 = ORIENTED_EDGE('',*,*,#478,.T.);
#510 = ORIENTED_EDGE('',*,*,#281,.T.);
#511 = ORIENTED_EDGE('',*,*,#512,.F.);
#512 = EDGE_CURVE('',#135,#282,#513,.T.);
#513 = LINE('',#514,#515);
#514 = CARTESIAN_POINT('',(105.,-70.,0.));
#515 = VECTOR('',#516,1.);
#516 = DIRECTION('',(-0.,-0.,-1.));
#517 = ORIENTED_EDGE('',*,*,#134,.F.);
#518 = CYLINDRICAL_SURFACE('',#519,5.);
#519 = AXIS2_PLACEMENT_3D('',#520,#521,#522);
#520 = CARTESIAN_POINT('',(100.,-70.,0.));
#521 = DIRECTION('',(0.,0.,1.));
#522 = DIRECTION('',(1.,0.,0.));
#523 = ADVANCED_FACE('',(#524,#530,#541),#552,.T.);
#524 = FACE_BOUND('',#525,.T.);
#525 = EDGE_LOOP('',(#526,#527,#528,#529));
#526 = ORIENTED_EDGE('',*,*,#512,.T.);
#527 = ORIENTED_EDGE('',*,*,#290,.T.);
#528 = ORIENTED_EDGE('',*,*,#493,.F.);
#529 = ORIENTED_EDGE('',*,*,#143,.F.);
#530 = FACE_BOUND('',#531,.T.);
#531 = EDGE_LOOP('',(#532));
#532 = ORIENTED_EDGE('',*,*,#533,.T.);
#533 = EDGE_CURVE('',#534,#534,#536,.T.);
#534 = VERTEX_POINT('',#535);
#535 = CARTESIAN_POINT('',(105.,-61.4,-15.077619));
#536 = CIRCLE('',#537,1.4);
#537 = AXIS2_PLACEMENT_3D('',#538,#539,#540);
#538 = CARTESIAN_POINT('',(105.,-60.,-15.077619));
#539 = DIRECTION('',(-1.,0.,0.));
#540 = DIRECTION('',(0.,-1.,0.));
#541 = FACE_BOUND('',#542,.T.);
#542 = EDGE_LOOP('',(#543));
#543 = ORIENTED_EDGE('',*,*,#544,.T.);
#544 = EDGE_CURVE('',#545,#545,#547,.T.);
#545 = VERTEX_POINT('',#546);
#546 = CARTESIAN_POINT('',(105.,91.6,-15.077619));
#547 = CIRCLE('',#548,1.4);
#548 = AXIS2_PLACEMENT_3D('',#549,#550,#551);
#549 = CARTESIAN_POINT('',(105.,93.,-15.077619));
#550 = DIRECTION('',(-1.,0.,0.));
#551 = DIRECTION('',(0.,-1.,0.));
#552 = PLANE('',#553);
#553 = AXIS2_PLACEMENT_3D('',#554,#555,#556);
#554 = CARTESIAN_POINT('',(105.,-70.,0.));
#555 = DIRECTION('',(1.,0.,0.));
#556 = DIRECTION('',(0.,1.,0.));
#557 = ADVANCED_FACE('',(#558),#577,.F.);
#558 = FACE_BOUND('',#559,.F.);
#559 = EDGE_LOOP('',(#560,#569,#575,#576));
#560 = ORIENTED_EDGE('',*,*,#561,.F.);
#561 = EDGE_CURVE('',#562,#562,#564,.T.);
#562 = VERTEX_POINT('',#563);
#563 = CARTESIAN_POINT('',(-88.5,-60.,-1.6));
#564 = CIRCLE('',#565,1.5);
#565 = AXIS2_PLACEMENT_3D('',#566,#567,#568);
#566 = CARTESIAN_POINT('',(-90.,-60.,-1.6));
#567 = DIRECTION('',(0.,0.,-1.));
#568 = DIRECTION('',(1.,0.,0.));
#569 = ORIENTED_EDGE('',*,*,#570,.T.);
#570 = EDGE_CURVE('',#562,#170,#571,.T.);
#571 = LINE('',#572,#573);
#572 = CARTESIAN_POINT('',(-88.5,-60.,-1.6));
#573 = VECTOR('',#574,1.);
#574 = DIRECTION('',(0.,0.,1.));
#575 = ORIENTED_EDGE('',*,*,#169,.T.);
#576 = ORIENTED_EDGE('',*,*,#570,.F.);
#577 = CYLINDRICAL_SURFACE('',#578,1.5);
#578 = AXIS2_PLACEMENT_3D('',#579,#580,#581);
#579 = CARTESIAN_POINT('',(-90.,-60.,-1.6));
#580 = DIRECTION('',(0.,0.,-1.));
#581 = DIRECTION('',(1.,0.,0.));
#582 = ADVANCED_FACE('',(#583),#602,.F.);
#583 = FACE_BOUND('',#584,.F.);
#584 = EDGE_LOOP('',(#585,#594,#600,#601));
#585 = ORIENTED_EDGE('',*,*,#586,.F.);
#586 = EDGE_CURVE('',#587,#587,#589,.T.);
#587 = VERTEX_POINT('',#588);
#588 = CARTESIAN_POINT('',(-16.155048,-31.386322,-1.6));
#589 = CIRCLE('',#590,16.5);
#590 = AXIS2_PLACEMENT_3D('',#591,#592,#593);
#591 = CARTESIAN_POINT('',(-32.655048,-31.386322,-1.6));
#592 = DIRECTION('',(0.,0.,-1.));
#593 = DIRECTION('',(1.,0.,0.));
#594 = ORIENTED_EDGE('',*,*,#595,.T.);
#595 = EDGE_CURVE('',#587,#181,#596,.T.);
#596 = LINE('',#597,#598);
#597 = CARTESIAN_POINT('',(-16.155048,-31.386322,-1.6));
#598 = VECTOR('',#599,1.);
#599 = DIRECTION('',(0.,0.,1.));
#600 = ORIENTED_EDGE('',*,*,#180,.T.);
#601 = ORIENTED_EDGE('',*,*,#595,.F.);
#602 = CYLINDRICAL_SURFACE('',#603,16.5);
#603 = AXIS2_PLACEMENT_3D('',#604,#605,#606);
#604 = CARTESIAN_POINT('',(-32.655048,-31.386322,-1.6));
#605 = DIRECTION('',(0.,0.,-1.));
#606 = DIRECTION('',(1.,0.,0.));
#607 = ADVANCED_FACE('',(#608),#627,.F.);
#608 = FACE_BOUND('',#609,.F.);
#609 = EDGE_LOOP('',(#610,#619,#625,#626));
#610 = ORIENTED_EDGE('',*,*,#611,.F.);
#611 = EDGE_CURVE('',#612,#612,#614,.T.);
#612 = VERTEX_POINT('',#613);
#613 = CARTESIAN_POINT('',(48.679596,-31.386322,-1.6));
#614 = CIRCLE('',#615,16.5);
#615 = AXIS2_PLACEMENT_3D('',#616,#617,#618);
#616 = CARTESIAN_POINT('',(32.179596,-31.386322,-1.6));
#617 = DIRECTION('',(0.,0.,-1.));
#618 = DIRECTION('',(1.,0.,0.));
#619 = ORIENTED_EDGE('',*,*,#620,.T.);
#620 = EDGE_CURVE('',#612,#192,#621,.T.);
#621 = LINE('',#622,#623);
#622 = CARTESIAN_POINT('',(48.679596,-31.386322,-1.6));
#623 = VECTOR('',#624,1.);
#624 = DIRECTION('',(0.,0.,1.));
#625 = ORIENTED_EDGE('',*,*,#191,.T.);
#626 = ORIENTED_EDGE('',*,*,#620,.F.);
#627 = CYLINDRICAL_SURFACE('',#628,16.5);
#628 = AXIS2_PLACEMENT_3D('',#629,#630,#631);
#629 = CARTESIAN_POINT('',(32.179596,-31.386322,-1.6));
#630 = DIRECTION('',(0.,0.,-1.));
#631 = DIRECTION('',(1.,0.,0.));
#632 = ADVANCED_FACE('',(#633),#652,.F.);
#633 = FACE_BOUND('',#634,.F.);
#634 = EDGE_LOOP('',(#635,#644,#650,#651));
#635 = ORIENTED_EDGE('',*,*,#636,.F.);
#636 = EDGE_CURVE('',#637,#637,#639,.T.);
#637 = VERTEX_POINT('',#638);
#638 = CARTESIAN_POINT('',(91.649017,-60.,-1.6));
#639 = CIRCLE('',#640,1.5);
#640 = AXIS2_PLACEMENT_3D('',#641,#642,#643);
#641 = CARTESIAN_POINT('',(90.149017,-60.,-1.6));
#642 = DIRECTION('',(0.,0.,-1.));
#643 = DIRECTION('',(1.,0.,0.));
#644 = ORIENTED_EDGE('',*,*,#645,.T.);
#645 = EDGE_CURVE('',#637,#203,#646,.T.);
#646 = LINE('',#647,#648);
#647 = CARTESIAN_POINT('',(91.649017,-60.,-1.6));
#648 = VECTOR('',#649,1.);
#649 = DIRECTION('',(0.,0.,1.));
#650 = ORIENTED_EDGE('',*,*,#202,.T.);
#651 = ORIENTED_EDGE('',*,*,#645,.F.);
#652 = CYLINDRICAL_SURFACE('',#653,1.5);
#653 = AXIS2_PLACEMENT_3D('',#654,#655,#656);
#654 = CARTESIAN_POINT('',(90.149017,-60.,-1.6));
#655 = DIRECTION('',(0.,0.,-1.));
#656 = DIRECTION('',(1.,0.,0.));
#657 = ADVANCED_FACE('',(#658),#677,.F.);
#658 = FACE_BOUND('',#659,.F.);
#659 = EDGE_LOOP('',(#660,#669,#675,#676));
#660 = ORIENTED_EDGE('',*,*,#661,.F.);
#661 = EDGE_CURVE('',#662,#662,#664,.T.);
#662 = VERTEX_POINT('',#663);
#663 = CARTESIAN_POINT('',(-16.155048,31.299116,-1.6));
#664 = CIRCLE('',#665,16.5);
#665 = AXIS2_PLACEMENT_3D('',#666,#667,#668);
#666 = CARTESIAN_POINT('',(-32.655048,31.299116,-1.6));
#667 = DIRECTION('',(0.,0.,-1.));
#668 = DIRECTION('',(1.,0.,0.));
#669 = ORIENTED_EDGE('',*,*,#670,.T.);
#670 = EDGE_CURVE('',#662,#214,#671,.T.);
#671 = LINE('',#672,#673);
#672 = CARTESIAN_POINT('',(-16.155048,31.299116,-1.6));
#673 = VECTOR('',#674,1.);
#674 = DIRECTION('',(0.,0.,1.));
#675 = ORIENTED_EDGE('',*,*,#213,.T.);
#676 = ORIENTED_EDGE('',*,*,#670,.F.);
#677 = CYLINDRICAL_SURFACE('',#678,16.5);
#678 = AXIS2_PLACEMENT_3D('',#679,#680,#681);
#679 = CARTESIAN_POINT('',(-32.655048,31.299116,-1.6));
#680 = DIRECTION('',(0.,0.,-1.));
#681 = DIRECTION('',(1.,0.,0.));
#682 = ADVANCED_FACE('',(#683),#702,.F.);
#683 = FACE_BOUND('',#684,.F.);
#684 = EDGE_LOOP('',(#685,#694,#700,#701));
#685 = ORIENTED_EDGE('',*,*,#686,.F.);
#686 = EDGE_CURVE('',#687,#687,#689,.T.);
#687 = VERTEX_POINT('',#688);
#688 = CARTESIAN_POINT('',(-88.5,100.,-1.6));
#689 = CIRCLE('',#690,1.5);
#690 = AXIS2_PLACEMENT_3D('',#691,#692,#693);
#691 = CARTESIAN_POINT('',(-90.,100.,-1.6));
#692 = DIRECTION('',(0.,0.,-1.));
#693 = DIRECTION('',(1.,0.,0.));
#694 = ORIENTED_EDGE('',*,*,#695,.T.);
#695 = EDGE_CURVE('',#687,#225,#696,.T.);
#696 = LINE('',#697,#698);
#697 = CARTESIAN_POINT('',(-88.5,100.,-1.6));
#698 = VECTOR('',#699,1.);
#699 = DIRECTION('',(0.,0.,1.));
#700 = ORIENTED_EDGE('',*,*,#224,.T.);
#701 = ORIENTED_EDGE('',*,*,#695,.F.);
#702 = CYLINDRICAL_SURFACE('',#703,1.5);
#703 = AXIS2_PLACEMENT_3D('',#704,#705,#706);
#704 = CARTESIAN_POINT('',(-90.,100.,-1.6));
#705 = DIRECTION('',(0.,0.,-1.));
#706 = DIRECTION('',(1.,0.,0.));
#707 = ADVANCED_FACE('',(#708),#727,.F.);
#708 = FACE_BOUND('',#709,.F.);
#709 = EDGE_LOOP('',(#710,#719,#725,#726));
#710 = ORIENTED_EDGE('',*,*,#711,.F.);
#711 = EDGE_CURVE('',#712,#712,#714,.T.);
#712 = VERTEX_POINT('',#713);
#713 = CARTESIAN_POINT('',(48.679596,31.299116,-1.6));
#714 = CIRCLE('',#715,16.5);
#715 = AXIS2_PLACEMENT_3D('',#716,#717,#718);
#716 = CARTESIAN_POINT('',(32.179596,31.299116,-1.6));
#717 = DIRECTION('',(0.,0.,-1.));
#718 = DIRECTION('',(1.,0.,0.));
#719 = ORIENTED_EDGE('',*,*,#720,.T.);
#720 = EDGE_CURVE('',#712,#236,#721,.T.);
#721 = LINE('',#722,#723);
#722 = CARTESIAN_POINT('',(48.679596,31.299116,-1.6));
#723 = VECTOR('',#724,1.);
#724 = DIRECTION('',(0.,0.,1.));
#725 = ORIENTED_EDGE('',*,*,#235,.T.);
#726 = ORIENTED_EDGE('',*,*,#720,.F.);
#727 = CYLINDRICAL_SURFACE('',#728,16.5);
#728 = AXIS2_PLACEMENT_3D('',#729,#730,#731);
#729 = CARTESIAN_POINT('',(32.179596,31.299116,-1.6));
#730 = DIRECTION('',(0.,0.,-1.));
#731 = DIRECTION('',(1.,0.,0.));
#732 = ADVANCED_FACE('',(#733),#752,.F.);
#733 = FACE_BOUND('',#734,.F.);
#734 = EDGE_LOOP('',(#735,#744,#750,#751));
#735 = ORIENTED_EDGE('',*,*,#736,.F.);
#736 = EDGE_CURVE('',#737,#737,#739,.T.);
#737 = VERTEX_POINT('',#738);
#738 = CARTESIAN_POINT('',(91.649017,100.,-1.6));
#739 = CIRCLE('',#740,1.5);
#740 = AXIS2_PLACEMENT_3D('',#741,#742,#743);
#741 = CARTESIAN_POINT('',(90.149017,100.,-1.6));
#742 = DIRECTION('',(0.,0.,-1.));
#743 = DIRECTION('',(1.,0.,0.));
#744 = ORIENTED_EDGE('',*,*,#745,.T.);
#745 = EDGE_CURVE('',#737,#247,#746,.T.);
#746 = LINE('',#747,#748);
#747 = CARTESIAN_POINT('',(91.649017,100.,-1.6));
#748 = VECTOR('',#749,1.);
#749 = DIRECTION('',(0.,0.,1.));
#750 = ORIENTED_EDGE('',*,*,#246,.T.);
#751 = ORIENTED_EDGE('',*,*,#745,.F.);
#752 = CYLINDRICAL_SURFACE('',#753,1.5);
#753 = AXIS2_PLACEMENT_3D('',#754,#755,#756);
#754 = CARTESIAN_POINT('',(90.149017,100.,-1.6));
#755 = DIRECTION('',(0.,0.,-1.));
#756 = DIRECTION('',(1.,0.,0.));
#757 = ADVANCED_FACE('',(#758,#783,#786),#789,.F.);
#758 = FACE_BOUND('',#759,.F.);
#759 = EDGE_LOOP('',(#760,#768,#769,#777));
#760 = ORIENTED_EDGE('',*,*,#761,.T.);
#761 = EDGE_CURVE('',#762,#317,#764,.T.);
#762 = VERTEX_POINT('',#763);
#763 = CARTESIAN_POINT('',(-103.4,105.,-1.6));
#764 = LINE('',#765,#766);
#765 = CARTESIAN_POINT('',(-103.4,105.,0.));
#766 = VECTOR('',#767,1.);
#767 = DIRECTION('',(-0.,-0.,-1.));
#768 = ORIENTED_EDGE('',*,*,#316,.T.);
#769 = ORIENTED_EDGE('',*,*,#770,.F.);
#770 = EDGE_CURVE('',#771,#319,#773,.T.);
#771 = VERTEX_POINT('',#772);
#772 = CARTESIAN_POINT('',(-103.4,-70.,-1.6));
#773 = LINE('',#774,#775);
#774 = CARTESIAN_POINT('',(-103.4,-70.,0.));
#775 = VECTOR('',#776,1.);
#776 = DIRECTION('',(-0.,-0.,-1.));
#777 = ORIENTED_EDGE('',*,*,#778,.T.);
#778 = EDGE_CURVE('',#771,#762,#779,.T.);
#779 = LINE('',#780,#781);
#780 = CARTESIAN_POINT('',(-103.4,61.25,-1.6));
#781 = VECTOR('',#782,1.);
#782 = DIRECTION('',(0.,1.,0.));
#783 = FACE_BOUND('',#784,.F.);
#784 = EDGE_LOOP('',(#785));
#785 = ORIENTED_EDGE('',*,*,#418,.F.);
#786 = FACE_BOUND('',#787,.F.);
#787 = EDGE_LOOP('',(#788));
#788 = ORIENTED_EDGE('',*,*,#443,.F.);
#789 = PLANE('',#790);
#790 = AXIS2_PLACEMENT_3D('',#791,#792,#793);
#791 = CARTESIAN_POINT('',(-103.4,105.,0.));
#792 = DIRECTION('',(-1.,0.,0.));
#793 = DIRECTION('',(0.,-1.,0.));
#794 = ADVANCED_FACE('',(#795),#814,.F.);
#795 = FACE_BOUND('',#796,.F.);
#796 = EDGE_LOOP('',(#797,#798,#799,#808));
#797 = ORIENTED_EDGE('',*,*,#326,.T.);
#798 = ORIENTED_EDGE('',*,*,#761,.F.);
#799 = ORIENTED_EDGE('',*,*,#800,.F.);
#800 = EDGE_CURVE('',#801,#762,#803,.T.);
#801 = VERTEX_POINT('',#802);
#802 = CARTESIAN_POINT('',(-100.,108.4,-1.6));
#803 = CIRCLE('',#804,3.4);
#804 = AXIS2_PLACEMENT_3D('',#805,#806,#807);
#805 = CARTESIAN_POINT('',(-100.,105.,-1.6));
#806 = DIRECTION('',(0.,0.,1.));
#807 = DIRECTION('',(1.,0.,0.));
#808 = ORIENTED_EDGE('',*,*,#809,.T.);
#809 = EDGE_CURVE('',#801,#327,#810,.T.);
#810 = LINE('',#811,#812);
#811 = CARTESIAN_POINT('',(-100.,108.4,0.));
#812 = VECTOR('',#813,1.);
#813 = DIRECTION('',(-0.,-0.,-1.));
#814 = CYLINDRICAL_SURFACE('',#815,3.4);
#815 = AXIS2_PLACEMENT_3D('',#816,#817,#818);
#816 = CARTESIAN_POINT('',(-100.,105.,0.));
#817 = DIRECTION('',(0.,0.,1.));
#818 = DIRECTION('',(1.,0.,0.));
#819 = ADVANCED_FACE('',(#820),#838,.F.);
#820 = FACE_BOUND('',#821,.F.);
#821 = EDGE_LOOP('',(#822,#823,#831,#837));
#822 = ORIENTED_EDGE('',*,*,#809,.F.);
#823 = ORIENTED_EDGE('',*,*,#824,.T.);
#824 = EDGE_CURVE('',#801,#825,#827,.T.);
#825 = VERTEX_POINT('',#826);
#826 = CARTESIAN_POINT('',(100.,108.4,-1.6));
#827 = LINE('',#828,#829);
#828 = CARTESIAN_POINT('',(50.,108.4,-1.6));
#829 = VECTOR('',#830,1.);
#830 = DIRECTION('',(1.,0.,0.));
#831 = ORIENTED_EDGE('',*,*,#832,.T.);
#832 = EDGE_CURVE('',#825,#336,#833,.T.);
#833 = LINE('',#834,#835);
#834 = CARTESIAN_POINT('',(100.,108.4,0.));
#835 = VECTOR('',#836,1.);
#836 = DIRECTION('',(-0.,-0.,-1.));
#837 = ORIENTED_EDGE('',*,*,#335,.T.);
#838 = PLANE('',#839);
#839 = AXIS2_PLACEMENT_3D('',#840,#841,#842);
#840 = CARTESIAN_POINT('',(100.,108.4,0.));
#841 = DIRECTION('',(0.,1.,0.));
#842 = DIRECTION('',(-1.,0.,0.));
#843 = ADVANCED_FACE('',(#844),#863,.F.);
#844 = FACE_BOUND('',#845,.F.);
#845 = EDGE_LOOP('',(#846,#847,#856,#862));
#846 = ORIENTED_EDGE('',*,*,#832,.F.);
#847 = ORIENTED_EDGE('',*,*,#848,.F.);
#848 = EDGE_CURVE('',#849,#825,#851,.T.);
#849 = VERTEX_POINT('',#850);
#850 = CARTESIAN_POINT('',(103.4,105.,-1.6));
#851 = CIRCLE('',#852,3.4);
#852 = AXIS2_PLACEMENT_3D('',#853,#854,#855);
#853 = CARTESIAN_POINT('',(100.,105.,-1.6));
#854 = DIRECTION('',(0.,0.,1.));
#855 = DIRECTION('',(1.,0.,0.));
#856 = ORIENTED_EDGE('',*,*,#857,.T.);
#857 = EDGE_CURVE('',#849,#344,#858,.T.);
#858 = LINE('',#859,#860);
#859 = CARTESIAN_POINT('',(103.4,105.,0.));
#860 = VECTOR('',#861,1.);
#861 = DIRECTION('',(-0.,-0.,-1.));
#862 = ORIENTED_EDGE('',*,*,#343,.T.);
#863 = CYLINDRICAL_SURFACE('',#864,3.4);
#864 = AXIS2_PLACEMENT_3D('',#865,#866,#867);
#865 = CARTESIAN_POINT('',(100.,105.,0.));
#866 = DIRECTION('',(0.,0.,1.));
#867 = DIRECTION('',(1.,0.,0.));
#868 = ADVANCED_FACE('',(#869,#887,#898),#909,.F.);
#869 = FACE_BOUND('',#870,.F.);
#870 = EDGE_LOOP('',(#871,#872,#880,#886));
#871 = ORIENTED_EDGE('',*,*,#857,.F.);
#872 = ORIENTED_EDGE('',*,*,#873,.T.);
#873 = EDGE_CURVE('',#849,#874,#876,.T.);
#874 = VERTEX_POINT('',#875);
#875 = CARTESIAN_POINT('',(103.4,-70.,-1.6));
#876 = LINE('',#877,#878);
#877 = CARTESIAN_POINT('',(103.4,-26.25,-1.6));
#878 = VECTOR('',#879,1.);
#879 = DIRECTION('',(0.,-1.,0.));
#880 = ORIENTED_EDGE('',*,*,#881,.T.);
#881 = EDGE_CURVE('',#874,#353,#882,.T.);
#882 = LINE('',#883,#884);
#883 = CARTESIAN_POINT('',(103.4,-70.,0.));
#884 = VECTOR('',#885,1.);
#885 = DIRECTION('',(-0.,-0.,-1.));
#886 = ORIENTED_EDGE('',*,*,#352,.T.);
#887 = FACE_BOUND('',#888,.F.);
#888 = EDGE_LOOP('',(#889));
#889 = ORIENTED_EDGE('',*,*,#890,.T.);
#890 = EDGE_CURVE('',#891,#891,#893,.T.);
#891 = VERTEX_POINT('',#892);
#892 = CARTESIAN_POINT('',(103.4,-61.4,-15.077619));
#893 = CIRCLE('',#894,1.4);
#894 = AXIS2_PLACEMENT_3D('',#895,#896,#897);
#895 = CARTESIAN_POINT('',(103.4,-60.,-15.077619));
#896 = DIRECTION('',(-1.,0.,0.));
#897 = DIRECTION('',(0.,-1.,0.));
#898 = FACE_BOUND('',#899,.F.);
#899 = EDGE_LOOP('',(#900));
#900 = ORIENTED_EDGE('',*,*,#901,.T.);
#901 = EDGE_CURVE('',#902,#902,#904,.T.);
#902 = VERTEX_POINT('',#903);
#903 = CARTESIAN_POINT('',(103.4,91.6,-15.077619));
#904 = CIRCLE('',#905,1.4);
#905 = AXIS2_PLACEMENT_3D('',#906,#907,#908);
#906 = CARTESIAN_POINT('',(103.4,93.,-15.077619));
#907 = DIRECTION('',(-1.,0.,0.));
#908 = DIRECTION('',(0.,-1.,0.));
#909 = PLANE('',#910);
#910 = AXIS2_PLACEMENT_3D('',#911,#912,#913);
#911 = CARTESIAN_POINT('',(103.4,-70.,0.));
#912 = DIRECTION('',(1.,0.,0.));
#913 = DIRECTION('',(0.,1.,0.));
#914 = ADVANCED_FACE('',(#915),#934,.F.);
#915 = FACE_BOUND('',#916,.F.);
#916 = EDGE_LOOP('',(#917,#918,#927,#933));
#917 = ORIENTED_EDGE('',*,*,#881,.F.);
#918 = ORIENTED_EDGE('',*,*,#919,.F.);
#919 = EDGE_CURVE('',#920,#874,#922,.T.);
#920 = VERTEX_POINT('',#921);
#921 = CARTESIAN_POINT('',(100.,-73.4,-1.6));
#922 = CIRCLE('',#923,3.4);
#923 = AXIS2_PLACEMENT_3D('',#924,#925,#926);
#924 = CARTESIAN_POINT('',(100.,-70.,-1.6));
#925 = DIRECTION('',(0.,0.,1.));
#926 = DIRECTION('',(1.,0.,0.));
#927 = ORIENTED_EDGE('',*,*,#928,.T.);
#928 = EDGE_CURVE('',#920,#361,#929,.T.);
#929 = LINE('',#930,#931);
#930 = CARTESIAN_POINT('',(100.,-73.4,0.));
#931 = VECTOR('',#932,1.);
#932 = DIRECTION('',(-0.,-0.,-1.));
#933 = ORIENTED_EDGE('',*,*,#360,.T.);
#934 = CYLINDRICAL_SURFACE('',#935,3.4);
#935 = AXIS2_PLACEMENT_3D('',#936,#937,#938);
#936 = CARTESIAN_POINT('',(100.,-70.,0.));
#937 = DIRECTION('',(0.,0.,1.));
#938 = DIRECTION('',(1.,0.,0.));
#939 = ADVANCED_FACE('',(#940),#958,.F.);
#940 = FACE_BOUND('',#941,.F.);
#941 = EDGE_LOOP('',(#942,#943,#951,#957));
#942 = ORIENTED_EDGE('',*,*,#928,.F.);
#943 = ORIENTED_EDGE('',*,*,#944,.T.);
#944 = EDGE_CURVE('',#920,#945,#947,.T.);
#945 = VERTEX_POINT('',#946);
#946 = CARTESIAN_POINT('',(-100.,-73.4,-1.6));
#947 = LINE('',#948,#949);
#948 = CARTESIAN_POINT('',(-50.,-73.4,-1.6));
#949 = VECTOR('',#950,1.);
#950 = DIRECTION('',(-1.,0.,0.));
#951 = ORIENTED_EDGE('',*,*,#952,.T.);
#952 = EDGE_CURVE('',#945,#370,#953,.T.);
#953 = LINE('',#954,#955);
#954 = CARTESIAN_POINT('',(-100.,-73.4,0.));
#955 = VECTOR('',#956,1.);
#956 = DIRECTION('',(-0.,-0.,-1.));
#957 = ORIENTED_EDGE('',*,*,#369,.T.);
#958 = PLANE('',#959);
#959 = AXIS2_PLACEMENT_3D('',#960,#961,#962);
#960 = CARTESIAN_POINT('',(-100.,-73.4,0.));
#961 = DIRECTION('',(0.,-1.,0.));
#962 = DIRECTION('',(1.,0.,0.));
#963 = ADVANCED_FACE('',(#964),#976,.F.);
#964 = FACE_BOUND('',#965,.F.);
#965 = EDGE_LOOP('',(#966,#967,#974,#975));
#966 = ORIENTED_EDGE('',*,*,#952,.F.);
#967 = ORIENTED_EDGE('',*,*,#968,.F.);
#968 = EDGE_CURVE('',#771,#945,#969,.T.);
#969 = CIRCLE('',#970,3.4);
#970 = AXIS2_PLACEMENT_3D('',#971,#972,#973);
#971 = CARTESIAN_POINT('',(-100.,-70.,-1.6));
#972 = DIRECTION('',(0.,0.,1.));
#973 = DIRECTION('',(1.,0.,0.));
#974 = ORIENTED_EDGE('',*,*,#770,.T.);
#975 = ORIENTED_EDGE('',*,*,#377,.T.);
#976 = CYLINDRICAL_SURFACE('',#977,3.4);
#977 = AXIS2_PLACEMENT_3D('',#978,#979,#980);
#978 = CARTESIAN_POINT('',(-100.,-70.,0.));
#979 = DIRECTION('',(0.,0.,1.));
#980 = DIRECTION('',(1.,0.,0.));
#981 = ADVANCED_FACE('',(#982),#993,.F.);
#982 = FACE_BOUND('',#983,.F.);
#983 = EDGE_LOOP('',(#984,#985,#991,#992));
#984 = ORIENTED_EDGE('',*,*,#890,.F.);
#985 = ORIENTED_EDGE('',*,*,#986,.T.);
#986 = EDGE_CURVE('',#891,#534,#987,.T.);
#987 = LINE('',#988,#989);
#988 = CARTESIAN_POINT('',(-105.,-61.4,-15.077619));
#989 = VECTOR('',#990,1.);
#990 = DIRECTION('',(1.,0.,0.));
#991 = ORIENTED_EDGE('',*,*,#533,.T.);
#992 = ORIENTED_EDGE('',*,*,#986,.F.);
#993 = CYLINDRICAL_SURFACE('',#994,1.4);
#994 = AXIS2_PLACEMENT_3D('',#995,#996,#997);
#995 = CARTESIAN_POINT('',(-105.,-60.,-15.077619));
#996 = DIRECTION('',(-1.,0.,0.));
#997 = DIRECTION('',(0.,-1.,0.));
#998 = ADVANCED_FACE('',(#999),#1010,.F.);
#999 = FACE_BOUND('',#1000,.F.);
#1000 = EDGE_LOOP('',(#1001,#1002,#1008,#1009));
#1001 = ORIENTED_EDGE('',*,*,#901,.F.);
#1002 = ORIENTED_EDGE('',*,*,#1003,.T.);
#1003 = EDGE_CURVE('',#902,#545,#1004,.T.);
#1004 = LINE('',#1005,#1006);
#1005 = CARTESIAN_POINT('',(-105.,91.6,-15.077619));
#1006 = VECTOR('',#1007,1.);
#1007 = DIRECTION('',(1.,0.,0.));
#1008 = ORIENTED_EDGE('',*,*,#544,.T.);
#1009 = ORIENTED_EDGE('',*,*,#1003,.F.);
#1010 = CYLINDRICAL_SURFACE('',#1011,1.4);
#1011 = AXIS2_PLACEMENT_3D('',#1012,#1013,#1014);
#1012 = CARTESIAN_POINT('',(-105.,93.,-15.077619));
#1013 = DIRECTION('',(-1.,0.,0.));
#1014 = DIRECTION('',(0.,-1.,0.));
#1015 = ADVANCED_FACE('',(#1016,#1026,#1029,#1032,#1035,#1038,#1041,
    #1044,#1047),#1050,.F.);
#1016 = FACE_BOUND('',#1017,.F.);
#1017 = EDGE_LOOP('',(#1018,#1019,#1020,#1021,#1022,#1023,#1024,#1025));
#1018 = ORIENTED_EDGE('',*,*,#778,.F.);
#1019 = ORIENTED_EDGE('',*,*,#968,.T.);
#1020 = ORIENTED_EDGE('',*,*,#944,.F.);
#1021 = ORIENTED_EDGE('',*,*,#919,.T.);
#1022 = ORIENTED_EDGE('',*,*,#873,.F.);
#1023 = ORIENTED_EDGE('',*,*,#848,.T.);
#1024 = ORIENTED_EDGE('',*,*,#824,.F.);
#1025 = ORIENTED_EDGE('',*,*,#800,.T.);
#1026 = FACE_BOUND('',#1027,.F.);
#1027 = EDGE_LOOP('',(#1028));
#1028 = ORIENTED_EDGE('',*,*,#561,.T.);
#1029 = FACE_BOUND('',#1030,.F.);
#1030 = EDGE_LOOP('',(#1031));
#1031 = ORIENTED_EDGE('',*,*,#586,.T.);
#1032 = FACE_BOUND('',#1033,.F.);
#1033 = EDGE_LOOP('',(#1034));
#1034 = ORIENTED_EDGE('',*,*,#611,.T.);
#1035 = FACE_BOUND('',#1036,.F.);
#1036 = EDGE_LOOP('',(#1037));
#1037 = ORIENTED_EDGE('',*,*,#636,.T.);
#1038 = FACE_BOUND('',#1039,.F.);
#1039 = EDGE_LOOP('',(#1040));
#1040 = ORIENTED_EDGE('',*,*,#661,.T.);
#1041 = FACE_BOUND('',#1042,.F.);
#1042 = EDGE_LOOP('',(#1043));
#1043 = ORIENTED_EDGE('',*,*,#686,.T.);
#1044 = FACE_BOUND('',#1045,.F.);
#1045 = EDGE_LOOP('',(#1046));
#1046 = ORIENTED_EDGE('',*,*,#711,.T.);
#1047 = FACE_BOUND('',#1048,.F.);
#1048 = EDGE_LOOP('',(#1049));
#1049 = ORIENTED_EDGE('',*,*,#736,.T.);
#1050 = PLANE('',#1051);
#1051 = AXIS2_PLACEMENT_3D('',#1052,#1053,#1054);
#1052 = CARTESIAN_POINT('',(1.084E-14,17.5,-1.6));
#1053 = DIRECTION('',(0.,0.,1.));
#1054 = DIRECTION('',(1.,0.,0.));
#1055 = ( GEOMETRIC_REPRESENTATION_CONTEXT(3) 
GLOBAL_UNCERTAINTY_ASSIGNED_CONTEXT((#1059)) 
GLOBAL_UNIT_ASSIGNED_CONTEXT((#1056,#1057,#1058)) REPRESENTATION_CONTEXT
('Context #1','3D Context with UNIT and UNCERTAINTY') );
#1056 = ( LENGTH_UNIT() NAMED_UNIT(*) SI_UNIT(.MILLI.,.METRE.) );
#1057 = ( NAMED_UNIT(*) PLANE_ANGLE_UNIT() SI_UNIT($,.RADIAN.) );
#1058 = ( NAMED_UNIT(*) SI_UNIT($,.STERADIAN.) SOLID_ANGLE_UNIT() );
#1059 = UNCERTAINTY_MEASURE_WITH_UNIT(LENGTH_MEASURE(1.E-07),#1056,
  'distance_accuracy_value','confusion accuracy');
#1060 = PRODUCT_RELATED_PRODUCT_CATEGORY('part',$,(#7));
#1061 = MECHANICAL_DESIGN_GEOMETRIC_PRESENTATION_REPRESENTATION('',(
    #1062),#1055);
#1062 = STYLED_ITEM('color',(#1063),#15);
#1063 = PRESENTATION_STYLE_ASSIGNMENT((#1064,#1072));
#1064 = SURFACE_STYLE_USAGE(.BOTH.,#1065);
#1065 = SURFACE_SIDE_STYLE('',(#1066,#1070));
#1066 = SURFACE_STYLE_FILL_AREA(#1067);
#1067 = FILL_AREA_STYLE('',(#1068));
#1068 = FILL_AREA_STYLE_COLOUR('',#1069);
#1069 = COLOUR_RGB('',0.800000010877,0.800000010877,0.901960800373);
#1070 = SURFACE_STYLE_RENDERING_WITH_PROPERTIES(.NORMAL_SHADING.,#1069,(
    #1071));
#1071 = SURFACE_STYLE_TRANSPARENT(0.879999995232);
#1072 = CURVE_STYLE('',#1073,POSITIVE_LENGTH_MEASURE(0.1),#1074);
#1073 = DRAUGHTING_PRE_DEFINED_CURVE_FONT('continuous');
#1074 = COLOUR_RGB('',9.803921802644E-02,9.803921802644E-02,
  9.803921802644E-02);
ENDSEC;
END-ISO-10303-21;
