# Supplementary material for: StereoPylot: An Open-Source Raspberry Pi-Based Stereotaxic Apparatus Controller with 3D Printed Components for Fully Motorized Control, Digital Display, and Customizable Features
Source: eNeuro. 2026 Jul 7;13(7):ENEURO.0460-25.2026. doi: 10.1523/ENEURO.0460-25.2026 (PMC13362190; doi:10.1523/ENEURO.0460-25.2026)
Supplement: Data 1 — All relevant code and files for StereoPylot. Download Data 1, ZIP file. [file eneuro-13-ENEURO.0460-25.2026-s007.zip › StereoPylot-main/Build_Setup_Files/3D_models/3d_Printing_STEP/Control_Box_Mid_Box.step]

ISO-10303-21;
HEADER;
FILE_DESCRIPTION(('FreeCAD Model'),'2;1');
FILE_NAME('Open CASCADE Shape Model','2026-02-11T15:17:01',(''),(''),
  'Open CASCADE STEP processor 7.8','FreeCAD','Unknown');
FILE_SCHEMA(('AUTOMOTIVE_DESIGN { 1 0 10303 214 1 1 1 1 }'));
ENDSEC;
DATA;
#1 = APPLICATION_PROTOCOL_DEFINITION('international standard',
  'automotive_design',2000,#2);
#2 = APPLICATION_CONTEXT(
  'core data for automotive mechanical design processes');
#3 = SHAPE_DEFINITION_REPRESENTATION(#4,#10);
#4 = PRODUCT_DEFINITION_SHAPE('','',#5);
#5 = PRODUCT_DEFINITION('design','',#6,#9);
#6 = PRODUCT_DEFINITION_FORMATION('','',#7);
#7 = PRODUCT('Slice.0','Slice.0','',(#8));
#8 = PRODUCT_CONTEXT('',#2,'mechanical');
#9 = PRODUCT_DEFINITION_CONTEXT('part definition',#2,'design');
#10 = ADVANCED_BREP_SHAPE_REPRESENTATION('',(#11,#15),#11228);
#11 = AXIS2_PLACEMENT_3D('',#12,#13,#14);
#12 = CARTESIAN_POINT('',(0.,0.,0.));
#13 = DIRECTION('',(0.,0.,1.));
#14 = DIRECTION('',(1.,0.,-0.));
#15 = MANIFOLD_SOLID_BREP('',#16);
#16 = CLOSED_SHELL('',(#17,#3035,#3114,#3976,#4024,#4163,#4257,#4379,
    #4492,#4570,#4655,#4742,#4841,#4931,#5015,#5106,#5200,#5285,#5373,
    #5456,#5535,#5615,#5707,#5790,#5887,#5966,#6052,#6132,#6219,#6313,
    #6394,#6481,#6589,#6683,#6770,#6850,#6944,#7030,#7117,#7204,#7291,
    #7387,#7474,#7559,#7639,#7679,#7719,#8050,#8090,#8125,#8150,#8205,
    #8384,#8416,#8456,#8480,#8504,#8544,#8584,#8601,#8625,#8665,#8705,
    #8729,#8753,#8793,#8818,#8866,#9294,#9318,#9342,#9359,#9383,#9407,
    #9424,#9472,#9550,#9574,#9598,#9615,#9663,#9890,#9914,#9938,#9955,
    #9980,#10005,#10030,#10055,#10080,#10105,#10130,#10155,#10180,#10205
    ,#10230,#10255,#10280,#10299,#10318,#10337,#10380,#10454,#10496,
    #10538,#10555,#10581,#10606,#10630,#10649,#10668,#10708,#10725,
    #10751,#10777,#10794,#10821,#10836,#10851,#10866,#10881,#10901,
    #10913,#10944,#11023,#11102,#11119,#11131,#11143,#11160,#11177,
    #11194,#11211));
#17 = ADVANCED_FACE('',(#18,#99,#192,#285,#382,#457,#518,#590,#653,#732,
    #809,#881,#964,#1041,#1113,#1195,#1264,#1329,#1401,#1476,#1551,#1622
    ,#1690,#1755,#1831,#1910,#1982,#2054,#2139,#2215,#2294,#2366,#2443,
    #2515,#2583,#2657,#2732,#2807,#2879,#2942),#3007,.T.);
#18 = FACE_BOUND('',#19,.T.);
#19 = EDGE_LOOP('',(#20,#30,#44,#52));
#20 = ORIENTED_EDGE('',*,*,#21,.F.);
#21 = EDGE_CURVE('',#22,#24,#26,.T.);
#22 = VERTEX_POINT('',#23);
#23 = CARTESIAN_POINT('',(-105.,105.,0.));
#24 = VERTEX_POINT('',#25);
#25 = CARTESIAN_POINT('',(-94.63834694706,67.571638501268,
    138.07903732799));
#26 = B_SPLINE_CURVE_WITH_KNOTS('',2,(#27,#28,#29),.UNSPECIFIED.,.F.,.F.
  ,(3,3),(0.,1.),.PIECEWISE_BEZIER_KNOTS.);
#27 = CARTESIAN_POINT('',(-105.,105.,0.));
#28 = CARTESIAN_POINT('',(-91.97852360832,107.14832154305,
    83.069777258617));
#29 = CARTESIAN_POINT('',(-95.,60.943999880708,147.85088487178));
#30 = ORIENTED_EDGE('',*,*,#31,.T.);
#31 = EDGE_CURVE('',#22,#32,#34,.T.);
#32 = VERTEX_POINT('',#33);
#33 = CARTESIAN_POINT('',(-105.,-70.,0.));
#34 = B_SPLINE_CURVE_WITH_KNOTS('',8,(#35,#36,#37,#38,#39,#40,#41,#42,
    #43),.UNSPECIFIED.,.F.,.F.,(9,9),(0.,1.),.PIECEWISE_BEZIER_KNOTS.);
#35 = CARTESIAN_POINT('',(-105.,105.,0.));
#36 = CARTESIAN_POINT('',(-105.,83.125,0.));
#37 = CARTESIAN_POINT('',(-105.,61.25,0.));
#38 = CARTESIAN_POINT('',(-105.,39.375,0.));
#39 = CARTESIAN_POINT('',(-105.,17.5,0.));
#40 = CARTESIAN_POINT('',(-105.,-4.375,0.));
#41 = CARTESIAN_POINT('',(-105.,-26.25,0.));
#42 = CARTESIAN_POINT('',(-105.,-48.125,0.));
#43 = CARTESIAN_POINT('',(-105.,-70.,0.));
#44 = ORIENTED_EDGE('',*,*,#45,.T.);
#45 = EDGE_CURVE('',#32,#46,#48,.T.);
#46 = VERTEX_POINT('',#47);
#47 = CARTESIAN_POINT('',(-94.68571666763,-73.44204197829,
    19.754510046645));
#48 = B_SPLINE_CURVE_WITH_KNOTS('',2,(#49,#50,#51),.UNSPECIFIED.,.F.,.F.
  ,(3,3),(0.,1.),.PIECEWISE_BEZIER_KNOTS.);
#49 = CARTESIAN_POINT('',(-105.,-70.,0.));
#50 = CARTESIAN_POINT('',(-91.97852360832,-70.41200437034,
    10.765988827869));
#51 = CARTESIAN_POINT('',(-95.,-76.9439998807,32.149115128211));
#52 = ORIENTED_EDGE('',*,*,#53,.T.);
#53 = EDGE_CURVE('',#46,#24,#54,.T.);
#54 = B_SPLINE_CURVE_WITH_KNOTS('',7,(#55,#56,#57,#58,#59,#60,#61,#62,
    #63,#64,#65,#66,#67,#68,#69,#70,#71,#72,#73,#74,#75,#76,#77,#78,#79,
    #80,#81,#82,#83,#84,#85,#86,#87,#88,#89,#90,#91,#92,#93,#94,#95,#96,
    #97,#98),.UNSPECIFIED.,.F.,.F.,(8,6,6,6,6,6,6,8),(0.,
    7.776253798766E-02,0.168934133581,0.270046382155,0.37928417295,
    0.659380091291,0.937662281655,1.),.UNSPECIFIED.);
#55 = CARTESIAN_POINT('',(-94.68571666763,-73.44204197829,
    19.754510046645));
#56 = CARTESIAN_POINT('',(-94.63947908584,-71.87593698745,
    21.068628166839));
#57 = CARTESIAN_POINT('',(-94.60224368292,-70.3096795621,22.382874194782
    ));
#58 = CARTESIAN_POINT('',(-94.57174633095,-68.74332897798,
    23.697198392206));
#59 = CARTESIAN_POINT('',(-94.54658018942,-67.17692399866,
    25.011568232632));
#60 = CARTESIAN_POINT('',(-94.52570042678,-65.61048834583,
    26.325963811185));
#61 = CARTESIAN_POINT('',(-94.50833817958,-64.04403150978,27.64037716457
    ));
#62 = CARTESIAN_POINT('',(-94.47695722835,-60.64095082591,
    30.495900911271));
#63 = CARTESIAN_POINT('',(-94.46403110701,-58.80432956043,32.03700913775
    ));
#64 = CARTESIAN_POINT('',(-94.45415356997,-56.9676951855,33.578128364356
    ));
#65 = CARTESIAN_POINT('',(-94.44668257934,-55.13105375822,
    35.119253508597));
#66 = CARTESIAN_POINT('',(-94.44115381562,-53.29440888916,
    36.660381540825));
#67 = CARTESIAN_POINT('',(-94.43720346689,-51.45776196992,
    38.201511293363));
#68 = CARTESIAN_POINT('',(-94.43161827915,-47.58420816091,
    41.451808865849));
#69 = CARTESIAN_POINT('',(-94.43028207703,-45.54730234761,
    43.160975782533));
#70 = CARTESIAN_POINT('',(-94.43016703184,-43.51039568726,
    44.870143409974));
#71 = CARTESIAN_POINT('',(-94.43100939891,-41.47348882915,46.57931120336
    ));
#72 = CARTESIAN_POINT('',(-94.43261439148,-39.43658213062,
    48.288478862833));
#73 = CARTESIAN_POINT('',(-94.43482918196,-37.39967565727,
    49.997646333369));
#74 = CARTESIAN_POINT('',(-94.44045994278,-33.16217363699,
    53.553332715696));
#75 = CARTESIAN_POINT('',(-94.44395792743,-30.96157832749,
    55.399851428268));
#76 = CARTESIAN_POINT('',(-94.4478803493,-28.7609832377,57.246369956478)
  );
#77 = CARTESIAN_POINT('',(-94.45212104418,-26.56038835615,
    59.092888309958));
#78 = CARTESIAN_POINT('',(-94.45660083779,-24.35979365801,
    60.939406509539));
#79 = CARTESIAN_POINT('',(-94.46125779204,-22.15919909536,
    62.785924595431));
#80 = CARTESIAN_POINT('',(-94.47831612852,-14.31607435445,
    69.367087672807));
#81 = CARTESIAN_POINT('',(-94.49143701603,-8.673544765023,
    74.101732170205));
#82 = CARTESIAN_POINT('',(-94.50459857948,-3.031014950597,
    78.836376856397));
#83 = CARTESIAN_POINT('',(-94.51754621616,2.6115152866,83.571021897335)
  );
#84 = CARTESIAN_POINT('',(-94.53011320665,8.25404607111,88.305667397524)
  );
#85 = CARTESIAN_POINT('',(-94.54223883679,13.896577429091,
    93.040313378913));
#86 = CARTESIAN_POINT('',(-94.56546740767,25.145103805202,
    102.47894771239));
#87 = CARTESIAN_POINT('',(-94.57657667556,30.751098784439,
    107.18293603185));
#88 = CARTESIAN_POINT('',(-94.58719058113,36.35709431271,111.886924812)
  );
#89 = CARTESIAN_POINT('',(-94.59731712288,41.96309034108,116.59091401179
    ));
#90 = CARTESIAN_POINT('',(-94.60697677178,47.569086813972,
    121.29490358457));
#91 = CARTESIAN_POINT('',(-94.61619159814,53.175083681097,
    125.99889348816));
#92 = CARTESIAN_POINT('',(-94.62695739842,60.036874788887,
    131.75661987592));
#93 = CARTESIAN_POINT('',(-94.62890662751,61.292668700074,
    132.81035608363));
#94 = CARTESIAN_POINT('',(-94.63083509034,62.548462628257,
    133.86409230561));
#95 = CARTESIAN_POINT('',(-94.63274306938,63.804256572943,
    134.91782854143));
#96 = CARTESIAN_POINT('',(-94.63463084833,65.060050533649,
    135.97156479069));
#97 = CARTESIAN_POINT('',(-94.63649871216,66.315844509909,
    137.02530105301));
#98 = CARTESIAN_POINT('',(-94.63834694706,67.571638501268,
    138.07903732799));
#99 = FACE_BOUND('',#100,.T.);
#100 = EDGE_LOOP('',(#101,#152));
#101 = ORIENTED_EDGE('',*,*,#102,.T.);
#102 = EDGE_CURVE('',#103,#105,#107,.T.);
#103 = VERTEX_POINT('',#104);
#104 = CARTESIAN_POINT('',(-102.4481760856,82.593239,15.310265));
#105 = VERTEX_POINT('',#106);
#106 = CARTESIAN_POINT('',(-102.8399875318,72.083539703505,
    12.084158584064));
#107 = B_SPLINE_CURVE_WITH_KNOTS('',8,(#108,#109,#110,#111,#112,#113,
    #114,#115,#116,#117,#118,#119,#120,#121,#122,#123,#124,#125,#126,
    #127,#128,#129,#130,#131,#132,#133,#134,#135,#136,#137,#138,#139,
    #140,#141,#142,#143,#144,#145,#146,#147,#148,#149,#150,#151),
  .UNSPECIFIED.,.F.,.F.,(9,7,7,7,7,7,9),(0.,0.162348982967,
    0.313314966996,0.463687587388,0.669336809072,0.806971392699,1.),
  .UNSPECIFIED.);
#108 = CARTESIAN_POINT('',(-102.4481760856,82.593239,15.310265));
#109 = CARTESIAN_POINT('',(-102.3806388473,82.593239,15.742286960809));
#110 = CARTESIAN_POINT('',(-102.3129133121,82.556142291174,
    16.174314767979));
#111 = CARTESIAN_POINT('',(-102.2455233184,82.481947316118,
    16.602706492744));
#112 = CARTESIAN_POINT('',(-102.1789726562,82.37106153468,
    17.023895319357));
#113 = CARTESIAN_POINT('',(-102.1137498634,82.224253431961,
    17.434379524805));
#114 = CARTESIAN_POINT('',(-102.0503319157,82.042645332588,
    17.830726019266));
#115 = CARTESIAN_POINT('',(-101.9891868119,81.827747021256,
    18.209587447306));
#116 = CARTESIAN_POINT('',(-101.8764587988,81.352576660711,
    18.90076710807));
#117 = CARTESIAN_POINT('',(-101.8244908065,81.096478966094,
    19.215981928838));
#118 = CARTESIAN_POINT('',(-101.7752493351,80.814821261601,
    19.510727501442));
#119 = CARTESIAN_POINT('',(-101.7290847778,80.509469221337,
    19.782579777135));
#120 = CARTESIAN_POINT('',(-101.6863271464,80.182543721414,
    20.029314267529));
#121 = CARTESIAN_POINT('',(-101.6472883731,79.836420629686,
    20.248912943012));
#122 = CARTESIAN_POINT('',(-101.6122594289,79.47375668139,
    20.439604231152));
#123 = CARTESIAN_POINT('',(-101.5508659793,78.722804893658,
    20.75963782324));
#124 = CARTESIAN_POINT('',(-101.5244546019,78.334461385309,
    20.889287940557));
#125 = CARTESIAN_POINT('',(-101.5025378329,77.935506987479,
    20.987383896885));
#126 = CARTESIAN_POINT('',(-101.4853320654,77.529036417461,
    21.052873370548));
#127 = CARTESIAN_POINT('',(-101.4730123019,77.118231248195,
    21.085084678277));
#128 = CARTESIAN_POINT('',(-101.4657136665,76.706352785451,
    21.08371399719));
#129 = CARTESIAN_POINT('',(-101.4635225094,76.296739612012,
    21.048869418821));
#130 = CARTESIAN_POINT('',(-101.4704704446,75.340396390911,
    20.888588788215));
#131 = CARTESIAN_POINT('',(-101.4840749328,74.797996315304,
    20.734457371307));
#132 = CARTESIAN_POINT('',(-101.5073509363,74.274719798474,
    20.520188276982));
#133 = CARTESIAN_POINT('',(-101.5401160173,73.778507064804,
    20.248974674303));
#134 = CARTESIAN_POINT('',(-101.5820267186,73.316492066011,
    19.925022743664));
#135 = CARTESIAN_POINT('',(-101.6325489163,72.894966101019,
    19.553568859479));
#136 = CARTESIAN_POINT('',(-101.6909540215,72.519424118939,
    19.140735451324));
#137 = CARTESIAN_POINT('',(-101.7999124829,71.976591159931,
    18.394908308085));
#138 = CARTESIAN_POINT('',(-101.8467065197,71.781342037882,
    18.080444393804));
#139 = CARTESIAN_POINT('',(-101.8963366673,71.609732181121,
    17.752566246519));
#140 = CARTESIAN_POINT('',(-101.9485052179,71.462741180084,
    17.413351914851));
#141 = CARTESIAN_POINT('',(-102.0028917353,71.341122888834,
    17.064916733609));
#142 = CARTESIAN_POINT('',(-102.0591548986,71.245430356043,
    16.709401436759));
#143 = CARTESIAN_POINT('',(-102.1169338432,71.176023502968,
    16.348967868221));
#144 = CARTESIAN_POINT('',(-102.2584758423,71.072803818429,
    15.47647284839));
#145 = CARTESIAN_POINT('',(-102.343359043,71.06454448376,14.961637219923
    ));
#146 = CARTESIAN_POINT('',(-102.429458719,71.108757277045,14.44728942393
    ));
#147 = CARTESIAN_POINT('',(-102.5156987199,71.205142266306,
    13.939298879828));
#148 = CARTESIAN_POINT('',(-102.6009772496,71.352743903387,
    13.443416665309));
#149 = CARTESIAN_POINT('',(-102.6841815407,71.549987746589,
    12.965284612272));
#150 = CARTESIAN_POINT('',(-102.7642077858,71.794620461444,
    12.510421247436));
#151 = CARTESIAN_POINT('',(-102.8399875318,72.083539703505,
    12.084158584064));
#152 = ORIENTED_EDGE('',*,*,#153,.T.);
#153 = EDGE_CURVE('',#105,#103,#154,.T.);
#154 = B_SPLINE_CURVE_WITH_KNOTS('',8,(#155,#156,#157,#158,#159,#160,
    #161,#162,#163,#164,#165,#166,#167,#168,#169,#170,#171,#172,#173,
    #174,#175,#176,#177,#178,#179,#180,#181,#182,#183,#184,#185,#186,
    #187,#188,#189,#190,#191),.UNSPECIFIED.,.F.,.F.,(9,7,7,7,7,9),(0.,
    0.283925887217,0.585964111963,0.818166159141,0.916637035069,1.),
  .UNSPECIFIED.);
#155 = CARTESIAN_POINT('',(-102.8399875318,72.083539703505,
    12.084158584064));
#156 = CARTESIAN_POINT('',(-102.915635106,72.371955025083,
    11.658639389647));
#157 = CARTESIAN_POINT('',(-102.9871070822,72.7047157196,11.26130557795)
  );
#158 = CARTESIAN_POINT('',(-103.0532802169,73.078658208809,
    10.897812726161));
#159 = CARTESIAN_POINT('',(-103.1131443063,73.489841293415,
    10.573169847157));
#160 = CARTESIAN_POINT('',(-103.1658002574,73.933674534526,
    10.291876868236));
#161 = CARTESIAN_POINT('',(-103.2104896796,74.404865653122,
    10.057822902936));
#162 = CARTESIAN_POINT('',(-103.2466068759,74.897402587225,
    9.874247967551));
#163 = CARTESIAN_POINT('',(-103.3026768733,75.943434505885,
    9.603865637739));
#164 = CARTESIAN_POINT('',(-103.3214922953,76.499574252232,
    9.523781741177));
#165 = CARTESIAN_POINT('',(-103.3296968337,77.063875798768,
    9.505888731256));
#166 = CARTESIAN_POINT('',(-103.3271873031,77.62775671256,9.55095094264)
  );
#167 = CARTESIAN_POINT('',(-103.3141275059,78.182837929551,
    9.658419052609));
#168 = CARTESIAN_POINT('',(-103.2909327214,78.720982876805,
    9.826362803814));
#169 = CARTESIAN_POINT('',(-103.2582252711,79.234316293634,
    10.051592016234));
#170 = CARTESIAN_POINT('',(-103.1851646766,80.085257623212,
    10.54223776153));
#171 = CARTESIAN_POINT('',(-103.1482954239,80.436430760489,
    10.786539502694));
#172 = CARTESIAN_POINT('',(-103.1066870849,80.765741549444,
    11.059820963779));
#173 = CARTESIAN_POINT('',(-103.060764,81.070468523578,11.359684014826)
  );
#174 = CARTESIAN_POINT('',(-103.010977443,81.348258468675,
    11.683500607795));
#175 = CARTESIAN_POINT('',(-102.9577961808,81.59708811638,
    12.028451978327));
#176 = CARTESIAN_POINT('',(-102.9017050164,81.815265263847,
    12.391531205112));
#177 = CARTESIAN_POINT('',(-102.8183987327,82.080412098696,
    12.929834638569));
#178 = CARTESIAN_POINT('',(-102.7931556685,82.153624886823,
    13.092834915927));
#179 = CARTESIAN_POINT('',(-102.7675143469,82.220992546344,
    13.258298068064));
#180 = CARTESIAN_POINT('',(-102.7415117856,82.282426642298,
    13.425985368545));
#181 = CARTESIAN_POINT('',(-102.7151849338,82.337850072703,
    13.595655861307));
#182 = CARTESIAN_POINT('',(-102.6885706684,82.38719682425,13.76706648622
    ));
#183 = CARTESIAN_POINT('',(-102.6617057901,82.430411727999,
    13.939972204645));
#184 = CARTESIAN_POINT('',(-102.6117028146,82.498806065918,14.2615604503
    ));
#185 = CARTESIAN_POINT('',(-102.5886252849,82.525735424237,
    14.409889623355));
#186 = CARTESIAN_POINT('',(-102.5654166036,82.548211483424,
    14.558964381312));
#187 = CARTESIAN_POINT('',(-102.5420988654,82.56621292864,
    14.708634986957));
#188 = CARTESIAN_POINT('',(-102.5186940795,82.579723946014,
    14.858751236933));
#189 = CARTESIAN_POINT('',(-102.4952241622,82.588734231835,
    15.009162469972));
#190 = CARTESIAN_POINT('',(-102.4717109285,82.593239001759,
    15.159717575128));
#191 = CARTESIAN_POINT('',(-102.4481760856,82.593239,15.310265));
#192 = FACE_BOUND('',#193,.T.);
#193 = EDGE_LOOP('',(#194,#252));
#194 = ORIENTED_EDGE('',*,*,#195,.T.);
#195 = EDGE_CURVE('',#196,#198,#200,.T.);
#196 = VERTEX_POINT('',#197);
#197 = CARTESIAN_POINT('',(-101.8429770619,45.463028,15.310265));
#198 = VERTEX_POINT('',#199);
#199 = CARTESIAN_POINT('',(-102.8844507528,39.600292339402,
    9.561370265285));
#200 = B_SPLINE_CURVE_WITH_KNOTS('',8,(#201,#202,#203,#204,#205,#206,
    #207,#208,#209,#210,#211,#212,#213,#214,#215,#216,#217,#218,#219,
    #220,#221,#222,#223,#224,#225,#226,#227,#228,#229,#230,#231,#232,
    #233,#234,#235,#236,#237,#238,#239,#240,#241,#242,#243,#244,#245,
    #246,#247,#248,#249,#250,#251),.UNSPECIFIED.,.F.,.F.,(9,7,7,7,7,7,7,
    9),(0.,0.1367503419,0.295580222723,0.489411211424,0.634768947458,
    0.704192053452,0.810651200509,1.),.UNSPECIFIED.);
#201 = CARTESIAN_POINT('',(-101.8429770619,45.463028,15.310265));
#202 = CARTESIAN_POINT('',(-101.7572419764,45.463028,15.764675336364));
#203 = CARTESIAN_POINT('',(-101.6712575624,45.421986555158,
    16.219058388608));
#204 = CARTESIAN_POINT('',(-101.5857315974,45.339913522196,
    16.669270959222));
#205 = CARTESIAN_POINT('',(-101.5013426737,45.2172693463,17.111227736799
    ));
#206 = CARTESIAN_POINT('',(-101.4187460512,45.054933109261,
    17.540903159512));
#207 = CARTESIAN_POINT('',(-101.3385802127,44.854198711764,
    17.954335172745));
#208 = CARTESIAN_POINT('',(-101.2614725546,44.616816478796,
    18.347644924871));
#209 = CARTESIAN_POINT('',(-101.1027568362,44.029507065753,
    19.146177530578));
#210 = CARTESIAN_POINT('',(-101.0223676732,43.667358268445,
    19.543395703482));
#211 = CARTESIAN_POINT('',(-100.9479188795,43.262372928059,
    19.902485746479));
#212 = CARTESIAN_POINT('',(-100.8803330715,42.819166441912,
    20.217995897051));
#213 = CARTESIAN_POINT('',(-100.8204657331,42.343082772774,
    20.485099677886));
#214 = CARTESIAN_POINT('',(-100.7691018043,41.840245348516,
    20.699727291333));
#215 = CARTESIAN_POINT('',(-100.7269715296,41.317557870828,
    20.858593109725));
#216 = CARTESIAN_POINT('',(-100.6552055512,40.130725509252,
    21.083375357334));
#217 = CARTESIAN_POINT('',(-100.6302616942,39.45901182998,
    21.121430325279));
#218 = CARTESIAN_POINT('',(-100.621091065,38.783788702925,
    21.069508277873));
#219 = CARTESIAN_POINT('',(-100.6282153073,38.119881562362,
    20.928041519058));
#220 = CARTESIAN_POINT('',(-100.6518707488,37.481399585177,
    20.699816137818));
#221 = CARTESIAN_POINT('',(-100.6918458144,36.881512522026,
    20.39050158566));
#222 = CARTESIAN_POINT('',(-100.7475017586,36.332528933323,
    20.008029818663));
#223 = CARTESIAN_POINT('',(-100.8694675538,35.47928485961,
    19.232272495556));
#224 = CARTESIAN_POINT('',(-100.9297330618,35.1474538043,18.864970583795
    ));
#225 = CARTESIAN_POINT('',(-100.9974456036,34.853479266046,
    18.467221076131));
#226 = CARTESIAN_POINT('',(-101.0719294709,34.600343170751,
    18.043768591235));
#227 = CARTESIAN_POINT('',(-101.1524075411,34.390265628864,
    17.599504716796));
#228 = CARTESIAN_POINT('',(-101.23800562,34.224821617456,17.139398022543
    ));
#229 = CARTESIAN_POINT('',(-101.3277524982,34.104960993899,
    16.668480846127));
#230 = CARTESIAN_POINT('',(-101.4649305095,33.995688777147,
    15.964179428821));
#231 = CARTESIAN_POINT('',(-101.5099843265,33.970833703012,
    15.735175726316));
#232 = CARTESIAN_POINT('',(-101.5556421129,33.956481701278,
    15.505346772478));
#233 = CARTESIAN_POINT('',(-101.6017910004,33.952643713861,
    15.275215454028));
#234 = CARTESIAN_POINT('',(-101.6483157259,33.959304716642,
    15.045298821417));
#235 = CARTESIAN_POINT('',(-101.6950989835,33.976425156653,
    14.816108127745));
#236 = CARTESIAN_POINT('',(-101.7420217762,34.003942389255,
    14.588148867689));
#237 = CARTESIAN_POINT('',(-101.8609485095,34.099783353987,
    14.01500396456));
#238 = CARTESIAN_POINT('',(-101.9329785705,34.182044908068,
    13.672157401788));
#239 = CARTESIAN_POINT('',(-102.0046194694,34.288251566635,
    13.335186951596));
#240 = CARTESIAN_POINT('',(-102.0754272708,34.417970638218,
    13.005877440056));
#241 = CARTESIAN_POINT('',(-102.1449519856,34.570642741622,
    12.685994535265));
#242 = CARTESIAN_POINT('',(-102.2127418908,34.745574926746,
    12.377283030659));
#243 = CARTESIAN_POINT('',(-102.2783487693,34.941926125412,
    12.081461572182));
#244 = CARTESIAN_POINT('',(-102.4533600563,35.544213287248,
    11.299985113022));
#245 = CARTESIAN_POINT('',(-102.5573236222,35.995093151436,10.8448286235
    ));
#246 = CARTESIAN_POINT('',(-102.6504032712,36.505084873467,
    10.445862018089));
#247 = CARTESIAN_POINT('',(-102.7301945654,37.065999185489,
    10.11225110889));
#248 = CARTESIAN_POINT('',(-102.7946685354,37.668192216176,
    9.851949779114));
#249 = CARTESIAN_POINT('',(-102.8423486239,38.300344534097,
    9.671081070631));
#250 = CARTESIAN_POINT('',(-102.8722760544,38.949541926357,
    9.574131462191));
#251 = CARTESIAN_POINT('',(-102.8844507528,39.600292339402,
    9.561370265285));
#252 = ORIENTED_EDGE('',*,*,#253,.T.);
#253 = EDGE_CURVE('',#198,#196,#254,.T.);
#254 = B_SPLINE_CURVE_WITH_KNOTS('',8,(#255,#256,#257,#258,#259,#260,
    #261,#262,#263,#264,#265,#266,#267,#268,#269,#270,#271,#272,#273,
    #274,#275,#276,#277,#278,#279,#280,#281,#282,#283,#284),
  .UNSPECIFIED.,.F.,.F.,(9,7,7,7,9),(0.,0.472866119425,0.763666070896,
    0.889558615008,1.),.UNSPECIFIED.);
#255 = CARTESIAN_POINT('',(-102.8844507528,39.600292339402,
    9.561370265285));
#256 = CARTESIAN_POINT('',(-102.8948432991,40.155784858443,
    9.550477072945));
#257 = CARTESIAN_POINT('',(-102.8923189688,40.713413663728,
    9.600908670544));
#258 = CARTESIAN_POINT('',(-102.8768005205,41.263715985972,9.71320947741
    ));
#259 = CARTESIAN_POINT('',(-102.8487473497,41.798198149372,
    9.885725335894));
#260 = CARTESIAN_POINT('',(-102.8089003057,42.309058583416,
    10.115601584654));
#261 = CARTESIAN_POINT('',(-102.758238023,42.789208155304,
    10.398779653799));
#262 = CARTESIAN_POINT('',(-102.6979086954,43.232240673871,
    10.730179475204));
#263 = CARTESIAN_POINT('',(-102.5870973575,43.878933970365,11.3327014827
    ));
#264 = CARTESIAN_POINT('',(-102.5417331696,44.109281166567,
    11.578089788674));
#265 = CARTESIAN_POINT('',(-102.4934889277,44.322543393126,
    11.838087833457));
#266 = CARTESIAN_POINT('',(-102.4426589524,44.517720393924,
    12.11128802687));
#267 = CARTESIAN_POINT('',(-102.3895394382,44.693962146721,
    12.396233525209));
#268 = CARTESIAN_POINT('',(-102.3344256056,44.850553375302,
    12.691429200157));
#269 = CARTESIAN_POINT('',(-102.2776106834,44.986906904421,
    12.995346652296));
#270 = CARTESIAN_POINT('',(-102.1941805152,45.152636704486,
    13.441093947531));
#271 = CARTESIAN_POINT('',(-102.1690262599,45.198201551936,
    13.575417935691));
#272 = CARTESIAN_POINT('',(-102.1439240907,45.239462155536,
    13.709397243186));
#273 = CARTESIAN_POINT('',(-102.1188736061,45.276589171288,
    13.843034918401));
#274 = CARTESIAN_POINT('',(-102.0938741407,45.309726391799,
    13.976333823717));
#275 = CARTESIAN_POINT('',(-102.0689250396,45.338994982512,
    14.109295410601));
#276 = CARTESIAN_POINT('',(-102.0440259329,45.36449771794,
    14.241918494707));
#277 = CARTESIAN_POINT('',(-101.9973778692,45.405470010599,
    14.49024251393));
#278 = CARTESIAN_POINT('',(-101.9754895571,45.421898844774,
    14.606702877237));
#279 = CARTESIAN_POINT('',(-101.9535245065,45.435600817544,
    14.723508946394));
#280 = CARTESIAN_POINT('',(-101.9314950582,45.446568914261,
    14.840590490167));
#281 = CARTESIAN_POINT('',(-101.9094134647,45.45479800251,
    14.957877224137));
#282 = CARTESIAN_POINT('',(-101.8872918925,45.460284826123,
    15.075298814259));
#283 = CARTESIAN_POINT('',(-101.8651424243,45.463027999177,
    15.192784880421));
#284 = CARTESIAN_POINT('',(-101.8429770619,45.463028,15.310265));
#285 = FACE_BOUND('',#286,.T.);
#286 = EDGE_LOOP('',(#287,#359));
#287 = ORIENTED_EDGE('',*,*,#288,.T.);
#288 = EDGE_CURVE('',#289,#291,#293,.T.);
#289 = VERTEX_POINT('',#290);
#290 = CARTESIAN_POINT('',(-101.2561983673,20.604317,15.310265));
#291 = VERTEX_POINT('',#292);
#292 = CARTESIAN_POINT('',(-102.1759718529,18.555214443062,
    11.027589803646));
#293 = B_SPLINE_CURVE_WITH_KNOTS('',8,(#294,#295,#296,#297,#298,#299,
    #300,#301,#302,#303,#304,#305,#306,#307,#308,#309,#310,#311,#312,
    #313,#314,#315,#316,#317,#318,#319,#320,#321,#322,#323,#324,#325,
    #326,#327,#328,#329,#330,#331,#332,#333,#334,#335,#336,#337,#338,
    #339,#340,#341,#342,#343,#344,#345,#346,#347,#348,#349,#350,#351,
    #352,#353,#354,#355,#356,#357,#358),.UNSPECIFIED.,.F.,.F.,(9,7,7,7,7
    ,7,7,7,7,9),(0.,0.122881296912,0.261584961173,0.401345853739,
    0.480952315246,0.559373249275,0.623113017794,0.717112768259,
    0.827868479646,1.),.UNSPECIFIED.);
#294 = CARTESIAN_POINT('',(-101.2561983673,20.604317,15.310265));
#295 = CARTESIAN_POINT('',(-101.1593074527,20.604317,15.755865772392));
#296 = CARTESIAN_POINT('',(-101.0621222795,20.563057592049,
    16.20139661994));
#297 = CARTESIAN_POINT('',(-100.9654570704,20.48056250035,
    16.642688739814));
#298 = CARTESIAN_POINT('',(-100.8700913602,20.357279961277,
    17.075600797482));
#299 = CARTESIAN_POINT('',(-100.7767763601,20.194074020232,
    17.496026898973));
#300 = CARTESIAN_POINT('',(-100.6862428361,19.992230802842,
    17.899903937552));
#301 = CARTESIAN_POINT('',(-100.5992089047,19.753504691397,
    18.283234314021));
#302 = CARTESIAN_POINT('',(-100.4228990126,19.171766667441,
    19.047258946809));
#303 = CARTESIAN_POINT('',(-100.3347087705,18.81905889854,
    19.421555573491));
#304 = CARTESIAN_POINT('',(-100.2529285348,18.425601458224,
    19.759043977991));
#305 = CARTESIAN_POINT('',(-100.1785510821,17.995762259384,
    20.054438813442));
#306 = CARTESIAN_POINT('',(-100.112504916,17.534651419704,20.30302075362
    ));
#307 = CARTESIAN_POINT('',(-100.0556519272,17.048178570742,
    20.500785246887));
#308 = CARTESIAN_POINT('',(-100.0088108021,16.543061604508,
    20.644481390594));
#309 = CARTESIAN_POINT('',(-99.93620126048,15.50735326104,
    20.820764334287));
#310 = CARTESIAN_POINT('',(-99.91053772704,14.97576370491,
    20.852637879264));
#311 = CARTESIAN_POINT('',(-99.89642842879,14.440931373536,
    20.825639647115));
#312 = CARTESIAN_POINT('',(-99.8943158879,13.911072821384,
    20.739564397544));
#313 = CARTESIAN_POINT('',(-99.90447196173,13.39415333277,
    20.595508818371));
#314 = CARTESIAN_POINT('',(-99.92695866114,12.897827805336,
    20.39595099459));
#315 = CARTESIAN_POINT('',(-99.96160609477,12.429416914768,
    20.144664299209));
#316 = CARTESIAN_POINT('',(-100.0340645049,11.74854820118,
    19.678161958475));
#317 = CARTESIAN_POINT('',(-100.0641150667,11.512515062133,
    19.493845556964));
#318 = CARTESIAN_POINT('',(-100.0978250852,11.288677218168,
    19.295453351376));
#319 = CARTESIAN_POINT('',(-100.1350722821,11.078023525153,
    19.084022211955));
#320 = CARTESIAN_POINT('',(-100.1757108503,10.881406169752,
    18.860652514099));
#321 = CARTESIAN_POINT('',(-100.2195722314,10.699554800005,
    18.626493214259));
#322 = CARTESIAN_POINT('',(-100.2664645154,10.53308307722,
    18.382734319263));
#323 = CARTESIAN_POINT('',(-100.3651361704,10.234134941315,
    17.882233951553));
#324 = CARTESIAN_POINT('',(-100.4168375584,10.101173750235,
    17.625713580446));
#325 = CARTESIAN_POINT('',(-100.4710733419,9.984068173195,
    17.362192159215));
#326 = CARTESIAN_POINT('',(-100.5276277296,9.883161932297,
    17.092811689483));
#327 = CARTESIAN_POINT('',(-100.5862715387,9.798697217646,
    16.818702525258));
#328 = CARTESIAN_POINT('',(-100.646763431,9.730829287515,16.540978211556
    ));
#329 = CARTESIAN_POINT('',(-100.708851268,9.679636825503,16.260732287446
    ));
#330 = CARTESIAN_POINT('',(-100.8238226244,9.617079663162,
    15.750077921267));
#331 = CARTESIAN_POINT('',(-100.8762543201,9.600052562265,
    15.520156509544));
#332 = CARTESIAN_POINT('',(-100.9294303234,9.594050825059,
    15.289840103161));
#333 = CARTESIAN_POINT('',(-100.9832083129,9.599051155026,
    15.059686242673));
#334 = CARTESIAN_POINT('',(-101.0374425254,9.615004946062,14.83024301445
    ));
#335 = CARTESIAN_POINT('',(-101.0919842886,9.641840342455,
    14.602049340758));
#336 = CARTESIAN_POINT('',(-101.1466825518,9.679464298868,
    14.375635269844));
#337 = CARTESIAN_POINT('',(-101.2820555896,9.798995210315,
    13.821013277278));
#338 = CARTESIAN_POINT('',(-101.3627319768,9.89344280786,13.495519659603
    ));
#339 = CARTESIAN_POINT('',(-101.4429260745,10.010747210935,
    13.176702970736));
#340 = CARTESIAN_POINT('',(-101.5221331125,10.150450351253,
    12.866221573476));
#341 = CARTESIAN_POINT('',(-101.5998357028,10.311988756104,
    12.56573013104));
#342 = CARTESIAN_POINT('',(-101.6755096308,10.494681509102,
    12.276876634623));
#343 = CARTESIAN_POINT('',(-101.7486307922,10.697713729851,
    12.00129696314));
#344 = CARTESIAN_POINT('',(-101.9012229869,11.182161739396,
    11.433447595222));
#345 = CARTESIAN_POINT('',(-101.9795256387,11.471172017341,
    11.146873123503));
#346 = CARTESIAN_POINT('',(-102.0527023441,11.78545376383,
    10.883697799387));
#347 = CARTESIAN_POINT('',(-102.1198993457,12.122969230339,
    10.646609053125));
#348 = CARTESIAN_POINT('',(-102.180323104,12.481311155689,
    10.438126737035));
#349 = CARTESIAN_POINT('',(-102.2332619783,12.85767523453,
    10.260569811077));
#350 = CARTESIAN_POINT('',(-102.278116813,13.248795540669,
    10.115961413929));
#351 = CARTESIAN_POINT('',(-102.3709243986,14.275600108574,
    9.834600412592));
#352 = CARTESIAN_POINT('',(-102.4069999685,14.928699671248,
    9.746061548561));
#353 = CARTESIAN_POINT('',(-102.4205605989,15.593010783178,
    9.747525682513));
#354 = CARTESIAN_POINT('',(-102.4114423075,16.252530729727,
    9.839750793062));
#355 = CARTESIAN_POINT('',(-102.3804240775,16.892085164373,
    10.020758830698));
#356 = CARTESIAN_POINT('',(-102.3291873713,17.497524408174,
    10.28515689696));
#357 = CARTESIAN_POINT('',(-102.2599612679,18.055662304654,
    10.625060282244));
#358 = CARTESIAN_POINT('',(-102.1759718529,18.555214443062,
    11.027589803646));
#359 = ORIENTED_EDGE('',*,*,#360,.T.);
#360 = EDGE_CURVE('',#291,#289,#361,.T.);
#361 = B_SPLINE_CURVE_WITH_KNOTS('',7,(#362,#363,#364,#365,#366,#367,
    #368,#369,#370,#371,#372,#373,#374,#375,#376,#377,#378,#379,#380,
    #381),.UNSPECIFIED.,.F.,.F.,(8,6,6,8),(0.,0.540382542522,
    0.778583591299,1.),.UNSPECIFIED.);
#362 = CARTESIAN_POINT('',(-102.1759718529,18.555214443062,
    11.027589803646));
#363 = CARTESIAN_POINT('',(-102.1241014586,18.863729110344,
    11.276184998859));
#364 = CARTESIAN_POINT('',(-102.0663561175,19.150186208168,
    11.549771360563));
#365 = CARTESIAN_POINT('',(-102.0033887678,19.412204416049,
    11.845844960808));
#366 = CARTESIAN_POINT('',(-101.9358751539,19.647888545193,
    12.161724567931));
#367 = CARTESIAN_POINT('',(-101.8644866441,19.855724746893,
    12.49463127059));
#368 = CARTESIAN_POINT('',(-101.7898777407,20.034525555291,
    12.841729761368));
#369 = CARTESIAN_POINT('',(-101.6786631053,20.249059652778,
    13.358114950585));
#370 = CARTESIAN_POINT('',(-101.6447364722,20.307727159466,
    13.515509150237));
#371 = CARTESIAN_POINT('',(-101.6109100023,20.359885268721,
    13.672321634342));
#372 = CARTESIAN_POINT('',(-101.5771824057,20.405891968671,
    13.828565855663));
#373 = CARTESIAN_POINT('',(-101.5435518363,20.446032859611,
    13.984252568547));
#374 = CARTESIAN_POINT('',(-101.5100174169,20.480540033021,
    14.139384232609));
#375 = CARTESIAN_POINT('',(-101.4454985921,20.536616566698,
    14.437628693839));
#376 = CARTESIAN_POINT('',(-101.4142308665,20.559161103906,
    14.582067003271));
#377 = CARTESIAN_POINT('',(-101.3828085102,20.57721556046,
    14.727112508006));
#378 = CARTESIAN_POINT('',(-101.3512634408,20.590765035031,
    14.872610389471));
#379 = CARTESIAN_POINT('',(-101.3196260156,20.599800213529,
    15.018405338055));
#380 = CARTESIAN_POINT('',(-101.2879277052,20.604316994806,
    15.164342127349));
#381 = CARTESIAN_POINT('',(-101.2561983673,20.604317,15.310265));
#382 = FACE_BOUND('',#383,.T.);
#383 = EDGE_LOOP('',(#384,#396));
#384 = ORIENTED_EDGE('',*,*,#385,.T.);
#385 = EDGE_CURVE('',#386,#388,#390,.T.);
#386 = VERTEX_POINT('',#387);
#387 = CARTESIAN_POINT('',(-98.40761076146,38.581665,34.793543));
#388 = VERTEX_POINT('',#389);
#389 = CARTESIAN_POINT('',(-98.41091001288,39.508698756432,
    34.998705508189));
#390 = B_SPLINE_CURVE_WITH_KNOTS('',4,(#391,#392,#393,#394,#395),
  .UNSPECIFIED.,.F.,.F.,(5,5),(0.,1.),.PIECEWISE_BEZIER_KNOTS.);
#391 = CARTESIAN_POINT('',(-98.40761076146,38.581665,34.793543));
#392 = CARTESIAN_POINT('',(-98.41594921503,38.82072843186,34.793543));
#393 = CARTESIAN_POINT('',(-98.41937103474,39.060150964063,
    34.828229482632));
#394 = CARTESIAN_POINT('',(-98.41758432931,39.291904865647,
    34.897805983217));
#395 = CARTESIAN_POINT('',(-98.41091001288,39.508698756432,
    34.998705508189));
#396 = ORIENTED_EDGE('',*,*,#397,.T.);
#397 = EDGE_CURVE('',#388,#386,#398,.T.);
#398 = B_SPLINE_CURVE_WITH_KNOTS('',8,(#399,#400,#401,#402,#403,#404,
    #405,#406,#407,#408,#409,#410,#411,#412,#413,#414,#415,#416,#417,
    #418,#419,#420,#421,#422,#423,#424,#425,#426,#427,#428,#429,#430,
    #431,#432,#433,#434,#435,#436,#437,#438,#439,#440,#441,#442,#443,
    #444,#445,#446,#447,#448,#449,#450,#451,#452,#453,#454,#455,#456),
  .UNSPECIFIED.,.F.,.F.,(9,7,7,7,7,7,7,7,9),(0.,0.136010608768,
    0.229812658042,0.300377945961,0.457119824503,0.65198841005,
    0.775581421405,0.862145562484,1.),.UNSPECIFIED.);
#399 = CARTESIAN_POINT('',(-98.41091001288,39.508698756432,
    34.998705508189));
#400 = CARTESIAN_POINT('',(-98.40476627979,39.708258339375,
    35.091583896273));
#401 = CARTESIAN_POINT('',(-98.39506620282,39.897163715719,
    35.207305802314));
#402 = CARTESIAN_POINT('',(-98.38194600676,40.072059231024,
    35.344286359779));
#403 = CARTESIAN_POINT('',(-98.36564024387,40.230174364922,
    35.500419217141));
#404 = CARTESIAN_POINT('',(-98.34644787315,40.369192406172,
    35.673242856286));
#405 = CARTESIAN_POINT('',(-98.32471293614,40.487199087742,
    35.860029300942));
#406 = CARTESIAN_POINT('',(-98.30081982943,40.582711181901,
    36.057795215112));
#407 = CARTESIAN_POINT('',(-98.25753620754,40.704492038431,
    36.404920733041));
#408 = CARTESIAN_POINT('',(-98.2390385674,40.743081376986,
    36.550343524517));
#409 = CARTESIAN_POINT('',(-98.21984435949,40.770239373585,
    36.698481397573));
#410 = CARTESIAN_POINT('',(-98.20008995028,40.785772629778,
    36.848306342231));
#411 = CARTESIAN_POINT('',(-98.17991271928,40.789592538125,
    36.998788494832));
#412 = CARTESIAN_POINT('',(-98.15945037667,40.781708456953,37.1488992395
    ));
#413 = CARTESIAN_POINT('',(-98.13884084569,40.762229567839,
    37.297613623196));
#414 = CARTESIAN_POINT('',(-98.10271212449,40.708164493064,
    37.55396930708));
#415 = CARTESIAN_POINT('',(-98.08719452575,40.678512840625,
    37.662674512534));
#416 = CARTESIAN_POINT('',(-98.07172853125,40.642510274007,
    37.769595670907));
#417 = CARTESIAN_POINT('',(-98.05637167079,40.600279265908,
    37.874311506455));
#418 = CARTESIAN_POINT('',(-98.04118044099,40.551973042698,
    37.976411318039));
#419 = CARTESIAN_POINT('',(-98.02621034744,40.497775186557,
    38.075495436374));
#420 = CARTESIAN_POINT('',(-98.01151593445,40.43790074326,
    38.171176317976));
#421 = CARTESIAN_POINT('',(-97.96524251012,40.227548145996,
    38.46722029164));
#422 = CARTESIAN_POINT('',(-97.93492066876,40.05554554781,
    38.652969718001));
#423 = CARTESIAN_POINT('',(-97.90682051907,39.859396443625,
    38.815892982072));
#424 = CARTESIAN_POINT('',(-97.88148275157,39.642659478537,
    38.952406349724));
#425 = CARTESIAN_POINT('',(-97.85938808615,39.409385530827,
    39.059531552059));
#426 = CARTESIAN_POINT('',(-97.84095105945,39.164143295224,
    39.135017946648));
#427 = CARTESIAN_POINT('',(-97.82653169273,38.911983675285,
    39.177312260665));
#428 = CARTESIAN_POINT('',(-97.80371683778,38.343596850058,
    39.197230100879));
#429 = CARTESIAN_POINT('',(-97.79758568365,38.025353925364,
    39.15666664997));
#430 = CARTESIAN_POINT('',(-97.79854414357,37.715689522981,
    39.063281759237));
#431 = CARTESIAN_POINT('',(-97.80663433129,37.424757516658,
    38.919908937032));
#432 = CARTESIAN_POINT('',(-97.82172353676,37.161731188648,
    38.730855283354));
#433 = CARTESIAN_POINT('',(-97.84337836655,36.934415097847,
    38.502533000636));
#434 = CARTESIAN_POINT('',(-97.87093086112,36.749575126888,
    38.242761812458));
#435 = CARTESIAN_POINT('',(-97.923624031,36.523515775487,37.784371467204
    ));
#436 = CARTESIAN_POINT('',(-97.94601288098,36.454270271802,
    37.597685083443));
#437 = CARTESIAN_POINT('',(-97.97008877315,36.40453544038,
    37.404531432956));
#438 = CARTESIAN_POINT('',(-97.99557234692,36.374918732193,
    37.207269739273));
#439 = CARTESIAN_POINT('',(-98.02216260847,36.36570497137,
    37.008263240336));
#440 = CARTESIAN_POINT('',(-98.04953860299,36.376890496525,
    36.809869410217));
#441 = CARTESIAN_POINT('',(-98.07736001444,36.408170884873,
    36.614435678571));
#442 = CARTESIAN_POINT('',(-98.12481766611,36.49442291859,
    36.291097834261));
#443 = CARTESIAN_POINT('',(-98.14441509811,36.539499965114,
    36.160461926112));
#444 = CARTESIAN_POINT('',(-98.16394167222,36.593917371331,
    36.033157947368));
#445 = CARTESIAN_POINT('',(-98.18327678983,36.657394759146,
    35.909938892343));
#446 = CARTESIAN_POINT('',(-98.20230000624,36.72958706205,
    35.791528326788));
#447 = CARTESIAN_POINT('',(-98.22089165067,36.810086304501,
    35.678619741357));
#448 = CARTESIAN_POINT('',(-98.2389337041,36.898418776865,
    35.571873332705));
#449 = CARTESIAN_POINT('',(-98.28398438453,37.146311743104,
    35.312717738617));
#450 = CARTESIAN_POINT('',(-98.30999298564,37.3171819291,35.170606471081
    ));
#451 = CARTESIAN_POINT('',(-98.33384580168,37.504369044109,
    35.048250648618));
#452 = CARTESIAN_POINT('',(-98.35510565706,37.705211779973,
    34.947835636263));
#453 = CARTESIAN_POINT('',(-98.37339162154,37.916753359911,
    34.871110999928));
#454 = CARTESIAN_POINT('',(-98.38838271569,38.135757620918,
    34.819407474522));
#455 = CARTESIAN_POINT('',(-98.399833319,38.358685754321,34.793543));
#456 = CARTESIAN_POINT('',(-98.40761076146,38.581665,34.793543));
#457 = FACE_BOUND('',#458,.T.);
#458 = EDGE_LOOP('',(#459,#471));
#459 = ORIENTED_EDGE('',*,*,#460,.T.);
#460 = EDGE_CURVE('',#461,#463,#465,.T.);
#461 = VERTEX_POINT('',#462);
#462 = CARTESIAN_POINT('',(-97.50961552981,37.595878,41.317265));
#463 = VERTEX_POINT('',#464);
#464 = CARTESIAN_POINT('',(-97.51555417855,38.260946122114,
    41.463239939332));
#465 = B_SPLINE_CURVE_WITH_KNOTS('',4,(#466,#467,#468,#469,#470),
  .UNSPECIFIED.,.F.,.F.,(5,5),(0.,1.),.PIECEWISE_BEZIER_KNOTS.);
#466 = CARTESIAN_POINT('',(-97.50961552981,37.595878,41.317265));
#467 = CARTESIAN_POINT('',(-97.51578354443,37.767293845904,41.317265));
#468 = CARTESIAN_POINT('',(-97.51891359688,37.938951717502,
    41.341936226508));
#469 = CARTESIAN_POINT('',(-97.51878696706,38.105221499294,
    41.391420422346));
#470 = CARTESIAN_POINT('',(-97.51555417855,38.260946122114,
    41.463239939332));
#471 = ORIENTED_EDGE('',*,*,#472,.T.);
#472 = EDGE_CURVE('',#463,#461,#473,.T.);
#473 = B_SPLINE_CURVE_WITH_KNOTS('',8,(#474,#475,#476,#477,#478,#479,
    #480,#481,#482,#483,#484,#485,#486,#487,#488,#489,#490,#491,#492,
    #493,#494,#495,#496,#497,#498,#499,#500,#501,#502,#503,#504,#505,
    #506,#507,#508,#509,#510,#511,#512,#513,#514,#515,#516,#517),
  .UNSPECIFIED.,.F.,.F.,(9,7,7,7,7,7,9),(0.,0.117987966254,
    0.335014443312,0.457968980001,0.647985370326,0.788453199935,1.),
  .UNSPECIFIED.);
#474 = CARTESIAN_POINT('',(-97.51555417855,38.260946122114,
    41.463239939332));
#475 = CARTESIAN_POINT('',(-97.51295722348,38.386042412243,
    41.52093380284));
#476 = CARTESIAN_POINT('',(-97.50863668934,38.505416463736,
    41.591046882404));
#477 = CARTESIAN_POINT('',(-97.50264123004,38.617547593176,
    41.672830205449));
#478 = CARTESIAN_POINT('',(-97.49504388798,38.721086379113,
    41.765380400934));
#479 = CARTESIAN_POINT('',(-97.485942094,38.814854662062,41.867639699353
    ));
#480 = CARTESIAN_POINT('',(-97.47545766742,38.897845544506,
    41.978395932732));
#481 = CARTESIAN_POINT('',(-97.46373681603,38.969223390892,
    42.096282534636));
#482 = CARTESIAN_POINT('',(-97.42743038071,39.137032876412,
    42.446936477195));
#483 = CARTESIAN_POINT('',(-97.40021843775,39.204606187201,
    42.693869068123));
#484 = CARTESIAN_POINT('',(-97.37035693806,39.226421866672,
    42.951005189729));
#485 = CARTESIAN_POINT('',(-97.33899737448,39.201546140659,
    43.208685057336));
#486 = CARTESIAN_POINT('',(-97.30725913878,39.130656244717,
    43.457580871174));
#487 = CARTESIAN_POINT('',(-97.27624468084,39.016615996923,
    43.68878774661));
#488 = CARTESIAN_POINT('',(-97.24703947612,38.863926482975,
    43.89376953789));
#489 = CARTESIAN_POINT('',(-97.20572802621,38.57620388331,
    44.162701162828));
#490 = CARTESIAN_POINT('',(-97.19167380196,38.46203553268,44.24943154404
    ));
#491 = CARTESIAN_POINT('',(-97.17868597389,38.339045054537,
    44.324343409343));
#492 = CARTESIAN_POINT('',(-97.1669249949,38.208648379785,
    44.386376495728));
#493 = CARTESIAN_POINT('',(-97.15653148526,38.072386366394,
    44.434699733307));
#494 = CARTESIAN_POINT('',(-97.14762623257,37.931924799406,
    44.468711245315));
#495 = CARTESIAN_POINT('',(-97.14031019175,37.789054390929,
    44.488038348106));
#496 = CARTESIAN_POINT('',(-97.1259394975,37.424133800138,
    44.499490709176));
#497 = CARTESIAN_POINT('',(-97.12117455079,37.200755822173,
    44.471109744444));
#498 = CARTESIAN_POINT('',(-97.12069688122,36.983090303962,
    44.406828581079));
#499 = CARTESIAN_POINT('',(-97.12458467108,36.777846635298,
    44.308202904065));
#500 = CARTESIAN_POINT('',(-97.13275836869,36.591112709637,
    44.178168616451));
#501 = CARTESIAN_POINT('',(-97.14500832891,36.42831716972,
    44.020716517651));
#502 = CARTESIAN_POINT('',(-97.16095877434,36.293951327254,
    43.840983202861));
#503 = CARTESIAN_POINT('',(-97.19402052537,36.114982477486,
    43.501439923984));
#504 = CARTESIAN_POINT('',(-97.20977605195,36.055932227856,
    43.348330872023));
#505 = CARTESIAN_POINT('',(-97.22701014229,36.015113782264,
    43.188877841924));
#506 = CARTESIAN_POINT('',(-97.24546518288,35.993225543596,
    43.025608817346));
#507 = CARTESIAN_POINT('',(-97.26485984574,35.990568755967,
    42.861067133171));
#508 = CARTESIAN_POINT('',(-97.28489120243,36.007088112009,
    42.697794992112));
#509 = CARTESIAN_POINT('',(-97.30523524976,36.0423482831,42.538323135512
    ));
#510 = CARTESIAN_POINT('',(-97.35614817122,36.175446848042,
    42.154402365527));
#511 = CARTESIAN_POINT('',(-97.38678973869,36.296204576974,
    41.937093499742));
#512 = CARTESIAN_POINT('',(-97.41623383158,36.454977399696,
    41.742405896943));
#513 = CARTESIAN_POINT('',(-97.44333689107,36.646582709692,
    41.577660162272));
#514 = CARTESIAN_POINT('',(-97.46703373971,36.864728243199,
    41.449050407664));
#515 = CARTESIAN_POINT('',(-97.48641913635,37.101785207245,
    41.361138931108));
#516 = CARTESIAN_POINT('',(-97.50073122328,37.34897344312,41.317265));
#517 = CARTESIAN_POINT('',(-97.50961552981,37.595878,41.317265));
#518 = FACE_BOUND('',#519,.T.);
#519 = EDGE_LOOP('',(#520,#536));
#520 = ORIENTED_EDGE('',*,*,#521,.T.);
#521 = EDGE_CURVE('',#522,#524,#526,.T.);
#522 = VERTEX_POINT('',#523);
#523 = CARTESIAN_POINT('',(-97.99697610685,32.308448,36.112941396573));
#524 = VERTEX_POINT('',#525);
#525 = CARTESIAN_POINT('',(-97.87930951873,35.092960058975,
    37.728258907022));
#526 = B_SPLINE_CURVE_WITH_KNOTS('',8,(#527,#528,#529,#530,#531,#532,
    #533,#534,#535),.UNSPECIFIED.,.F.,.F.,(9,9),(0.,1.),
  .PIECEWISE_BEZIER_KNOTS.);
#527 = CARTESIAN_POINT('',(-97.99697610685,32.308448,36.112941396573));
#528 = CARTESIAN_POINT('',(-98.0125961996,32.730199212622,
    36.112941396573));
#529 = CARTESIAN_POINT('',(-98.01941755649,33.153570905604,
    36.176317453441));
#530 = CARTESIAN_POINT('',(-98.01684564251,33.56524991959,
    36.303911114394));
#531 = CARTESIAN_POINT('',(-98.00501351804,33.95388478254,
    36.492439467252));
#532 = CARTESIAN_POINT('',(-97.98438239013,34.309176528154,
    36.737060769051));
#533 = CARTESIAN_POINT('',(-97.95578159765,34.622232918806,
    37.030760138418));
#534 = CARTESIAN_POINT('',(-97.92026211144,34.885246184189,
    37.365030445576));
#535 = CARTESIAN_POINT('',(-97.87930951873,35.092960058975,
    37.728258907022));
#536 = ORIENTED_EDGE('',*,*,#537,.T.);
#537 = EDGE_CURVE('',#524,#522,#538,.T.);
#538 = B_SPLINE_CURVE_WITH_KNOTS('',8,(#539,#540,#541,#542,#543,#544,
    #545,#546,#547,#548,#549,#550,#551,#552,#553,#554,#555,#556,#557,
    #558,#559,#560,#561,#562,#563,#564,#565,#566,#567,#568,#569,#570,
    #571,#572,#573,#574,#575,#576,#577,#578,#579,#580,#581,#582,#583,
    #584,#585,#586,#587,#588,#589),.UNSPECIFIED.,.F.,.F.,(9,7,7,7,7,7,7,
    9),(0.,0.194809828125,0.296314212122,0.454379123063,0.591562559737,
    0.697009969548,0.830883181398,1.),.UNSPECIFIED.);
#539 = CARTESIAN_POINT('',(-97.87930951873,35.092960058975,
    37.728258907022));
#540 = CARTESIAN_POINT('',(-97.83929530316,35.295914431648,
    38.083164445257));
#541 = CARTESIAN_POINT('',(-97.79393456544,35.446883656582,
    38.467131275133));
#542 = CARTESIAN_POINT('',(-97.74443227666,35.54079147474,
    38.870677596113));
#543 = CARTESIAN_POINT('',(-97.69206736123,35.575375783472,
    39.284112303071));
#544 = CARTESIAN_POINT('',(-97.63808741366,35.54983450434,
    39.697789590172));
#545 = CARTESIAN_POINT('',(-97.58371893499,35.46516046863,
    40.102125512759));
#546 = CARTESIAN_POINT('',(-97.5301555961,35.323773482444,
    40.487646345951));
#547 = CARTESIAN_POINT('',(-97.45173015183,35.029969786803,
    41.031500640438));
#548 = CARTESIAN_POINT('',(-97.42539024109,34.915200485811,
    41.210337467245));
#549 = CARTESIAN_POINT('',(-97.39973793531,34.786940060199,
    41.380455576398));
#550 = CARTESIAN_POINT('',(-97.37492590566,34.645943802219,
    41.540686347861));
#551 = CARTESIAN_POINT('',(-97.35109882648,34.493077034613,
    41.689939426568));
#552 = CARTESIAN_POINT('',(-97.32839434825,34.329312964441,
    41.827204157507));
#553 = CARTESIAN_POINT('',(-97.30694334793,34.155739866153,
    41.951560246571));
#554 = CARTESIAN_POINT('',(-97.25560994148,33.689910404359,
    42.234484697111));
#555 = CARTESIAN_POINT('',(-97.22765272033,33.385078559,42.373709413849)
  );
#556 = CARTESIAN_POINT('',(-97.20351386754,33.063926687219,
    42.476481101004));
#557 = CARTESIAN_POINT('',(-97.18358203277,32.731646883499,
    42.540619103394));
#558 = CARTESIAN_POINT('',(-97.16817665466,32.393639597034,
    42.564756288182));
#559 = CARTESIAN_POINT('',(-97.15754330932,32.055498146209,
    42.548436667133));
#560 = CARTESIAN_POINT('',(-97.15186415601,31.722981848043,
    42.492068594668));
#561 = CARTESIAN_POINT('',(-97.15058587594,31.123414895747,
    42.315437415357));
#562 = CARTESIAN_POINT('',(-97.1537535336,30.853172878176,
    42.204496686954));
#563 = CARTESIAN_POINT('',(-97.160725009,30.595087902529,42.065752554328
    ));
#564 = CARTESIAN_POINT('',(-97.17146840901,30.352545902571,
    41.900883588406));
#565 = CARTESIAN_POINT('',(-97.18589792052,30.128576730637,
    41.712002616018));
#566 = CARTESIAN_POINT('',(-97.20387494295,29.925883318848,
    41.501602352495));
#567 = CARTESIAN_POINT('',(-97.2251943281,29.746804743019,
    41.272586856492));
#568 = CARTESIAN_POINT('',(-97.26828873604,29.475119084156,
    40.840619421017));
#569 = CARTESIAN_POINT('',(-97.28882925631,29.372016613824,
    40.643775331947));
#570 = CARTESIAN_POINT('',(-97.31105783936,29.284713660461,
    40.439272354198));
#571 = CARTESIAN_POINT('',(-97.33483400571,29.213829430073,
    40.228605324266));
#572 = CARTESIAN_POINT('',(-97.36000150187,29.159808248326,
    40.013297786347));
#573 = CARTESIAN_POINT('',(-97.38638862484,29.122936321482,
    39.79489335568));
#574 = CARTESIAN_POINT('',(-97.4138077858,29.103341993874,
    39.574952499331));
#575 = CARTESIAN_POINT('',(-97.47791534824,29.097980145269,
    39.07587841207));
#576 = CARTESIAN_POINT('',(-97.51512244199,29.122754658709,
    38.796674398775));
#577 = CARTESIAN_POINT('',(-97.55326012626,29.175241708473,
    38.520661220739));
#578 = CARTESIAN_POINT('',(-97.59189266927,29.254939053674,
    38.250924308067));
#579 = CARTESIAN_POINT('',(-97.63056678266,29.360989869232,
    37.990426280756));
#580 = CARTESIAN_POINT('',(-97.66881518076,29.492211026177,
    37.742013674998));
#581 = CARTESIAN_POINT('',(-97.70616249257,29.64706822164,
    37.508405712215));
#582 = CARTESIAN_POINT('',(-97.78757773149,30.046612177681,
    37.018964189186));
#583 = CARTESIAN_POINT('',(-97.83088938703,30.304522962777,
    36.773091989301));
#584 = CARTESIAN_POINT('',(-97.8710581624,30.59332322793,36.560082407025
    ));
#585 = CARTESIAN_POINT('',(-97.90717533821,30.908139375056,
    36.384360325362));
#586 = CARTESIAN_POINT('',(-97.93842302757,31.243503904814,
    36.249595464939));
#587 = CARTESIAN_POINT('',(-97.96412000146,31.593304106245,
    36.158511616766));
#588 = CARTESIAN_POINT('',(-97.98373073568,31.950815594167,
    36.112941396573));
#589 = CARTESIAN_POINT('',(-97.99697610685,32.308448,36.112941396573));
#590 = FACE_BOUND('',#591,.T.);
#591 = EDGE_LOOP('',(#592,#606));
#592 = ORIENTED_EDGE('',*,*,#593,.T.);
#593 = EDGE_CURVE('',#594,#596,#598,.T.);
#594 = VERTEX_POINT('',#595);
#595 = CARTESIAN_POINT('',(-96.93290182276,37.327026,46.194722));
#596 = VERTEX_POINT('',#597);
#597 = CARTESIAN_POINT('',(-96.93547027532,38.703869750638,
    46.619017837805));
#598 = B_SPLINE_CURVE_WITH_KNOTS('',6,(#599,#600,#601,#602,#603,#604,
    #605),.UNSPECIFIED.,.F.,.F.,(7,7),(0.,1.),.PIECEWISE_BEZIER_KNOTS.);
#599 = CARTESIAN_POINT('',(-96.93290182276,37.327026,46.194722));
#600 = CARTESIAN_POINT('',(-96.94157484564,37.570536665476,46.194722));
#601 = CARTESIAN_POINT('',(-96.94706197281,37.814368299591,
    46.22381241352));
#602 = CARTESIAN_POINT('',(-96.9491758837,38.053855088331,
    46.282134690816));
#603 = CARTESIAN_POINT('',(-96.94788037098,38.284616734718,
    46.368723754863));
#604 = CARTESIAN_POINT('',(-96.94324591258,38.502531893548,
    46.481906090591));
#605 = CARTESIAN_POINT('',(-96.93547027532,38.703869750638,
    46.619017837805));
#606 = ORIENTED_EDGE('',*,*,#607,.T.);
#607 = EDGE_CURVE('',#596,#594,#608,.T.);
#608 = B_SPLINE_CURVE_WITH_KNOTS('',8,(#609,#610,#611,#612,#613,#614,
    #615,#616,#617,#618,#619,#620,#621,#622,#623,#624,#625,#626,#627,
    #628,#629,#630,#631,#632,#633,#634,#635,#636,#637,#638,#639,#640,
    #641,#642,#643,#644,#645,#646,#647,#648,#649,#650,#651,#652),
  .UNSPECIFIED.,.F.,.F.,(9,7,7,7,7,7,9),(0.,0.162261895248,
    0.279105788463,0.426052208663,0.614285050494,0.791704947989,1.),
  .UNSPECIFIED.);
#609 = CARTESIAN_POINT('',(-96.93547027532,38.703869750638,
    46.619017837805));
#610 = CARTESIAN_POINT('',(-96.92642827351,38.937998119715,
    46.778460032234));
#611 = CARTESIAN_POINT('',(-96.91332912764,39.151082104915,
    46.968927378631));
#612 = CARTESIAN_POINT('',(-96.89642776602,39.337816238,47.186842969231)
  );
#613 = CARTESIAN_POINT('',(-96.87613164674,39.494291886241,
    47.427751638715));
#614 = CARTESIAN_POINT('',(-96.85291502014,39.617444977238,
    47.686808914696));
#615 = CARTESIAN_POINT('',(-96.82731202384,39.705132088487,
    47.958758784296));
#616 = CARTESIAN_POINT('',(-96.79989445457,39.756023160751,
    48.238031202979));
#617 = CARTESIAN_POINT('',(-96.75069929956,39.780160767049,
    48.720685476015));
#618 = CARTESIAN_POINT('',(-96.72947076899,39.771163025236,
    48.923629090255));
#619 = CARTESIAN_POINT('',(-96.70783253877,39.742979759085,
    49.125320036757));
#620 = CARTESIAN_POINT('',(-96.68600453818,39.695822649402,
    49.323686248629));
#621 = CARTESIAN_POINT('',(-96.66420155023,39.630147928001,
    49.516717110492));
#622 = CARTESIAN_POINT('',(-96.6426327677,39.546638126369,
    49.702466884635));
#623 = CARTESIAN_POINT('',(-96.62150204152,39.446215600321,
    49.879067591865));
#624 = CARTESIAN_POINT('',(-96.5752359269,39.184042029111,
    50.253120257472));
#625 = CARTESIAN_POINT('',(-96.5504470218,39.013018066952,
    50.444418974952));
#626 = CARTESIAN_POINT('',(-96.52705613592,38.819422226822,
    50.614963268741));
#627 = CARTESIAN_POINT('',(-96.5054225404,38.606215503334,
    50.761697240842));
#628 = CARTESIAN_POINT('',(-96.48586222454,38.376754518857,
    50.882095661159));
#629 = CARTESIAN_POINT('',(-96.46865797164,38.134751492496,
    50.97412116556));
#630 = CARTESIAN_POINT('',(-96.45405887885,37.884310300834,
    51.036309088927));
#631 = CARTESIAN_POINT('',(-96.4271464584,37.304228183149,
    51.108715084746));
#632 = CARTESIAN_POINT('',(-96.41658096558,36.971097766782,
    51.099549180539));
#633 = CARTESIAN_POINT('',(-96.41105440361,36.640833957738,
    51.038670602439));
#634 = CARTESIAN_POINT('',(-96.41075243957,36.322803047697,
    50.927400578588));
#635 = CARTESIAN_POINT('',(-96.41575167713,36.025766118525,
    50.768508169651));
#636 = CARTESIAN_POINT('',(-96.42596056167,35.757650009559,
    50.566633038602));
#637 = CARTESIAN_POINT('',(-96.44115088181,35.525685702654,50.3278180818
    ));
#638 = CARTESIAN_POINT('',(-96.47921792612,35.155909750928,
    49.809178398859));
#639 = CARTESIAN_POINT('',(-96.50166433849,35.012858893501,
    49.53166151119));
#640 = CARTESIAN_POINT('',(-96.52767304542,34.910939840198,
    49.235011963576));
#641 = CARTESIAN_POINT('',(-96.55669902159,34.852662316905,
    48.926393517991));
#642 = CARTESIAN_POINT('',(-96.58811824599,34.839349830288,
    48.613028787871));
#643 = CARTESIAN_POINT('',(-96.6212050676,34.870933734881,
    48.302207010844));
#644 = CARTESIAN_POINT('',(-96.65514435375,34.946203677003,
    48.001213287867));
#645 = CARTESIAN_POINT('',(-96.72880263961,35.197972571861,
    47.383779272338));
#646 = CARTESIAN_POINT('',(-96.76867440336,35.390406328265,
    47.072301456203));
#647 = CARTESIAN_POINT('',(-96.80711216119,35.634883113685,
    46.795167214043));
#648 = CARTESIAN_POINT('',(-96.84270863024,35.923945125118,
    46.561813091377));
#649 = CARTESIAN_POINT('',(-96.87411829889,36.248899093916,
    46.380326552917));
#650 = CARTESIAN_POINT('',(-96.90019108785,36.599288077257,
    46.256510423126));
#651 = CARTESIAN_POINT('',(-96.91994977946,36.96337416511,46.194722));
#652 = CARTESIAN_POINT('',(-96.93290182276,37.327026,46.194722));
#653 = FACE_BOUND('',#654,.T.);
#654 = EDGE_LOOP('',(#655,#678));
#655 = ORIENTED_EDGE('',*,*,#656,.T.);
#656 = EDGE_CURVE('',#657,#659,#661,.T.);
#657 = VERTEX_POINT('',#658);
#658 = CARTESIAN_POINT('',(-96.95430277422,30.516101,43.79252956073));
#659 = VERTEX_POINT('',#660);
#660 = CARTESIAN_POINT('',(-96.75921566007,33.212924223008,
    46.431632001014));
#661 = B_SPLINE_CURVE_WITH_KNOTS('',8,(#662,#663,#664,#665,#666,#667,
    #668,#669,#670,#671,#672,#673,#674,#675,#676,#677),.UNSPECIFIED.,.F.
  ,.F.,(9,7,9),(0.,0.454200278499,1.),.UNSPECIFIED.);
#662 = CARTESIAN_POINT('',(-96.95430277422,30.516101,43.79252956073));
#663 = CARTESIAN_POINT('',(-96.96318006743,30.753868176288,
    43.79252956073));
#664 = CARTESIAN_POINT('',(-96.96929670062,30.991951656532,
    43.816481890816));
#665 = CARTESIAN_POINT('',(-96.97252075599,31.227272714981,
    43.864495999209));
#666 = CARTESIAN_POINT('',(-96.97279927133,31.456912283193,
    43.936143523359));
#667 = CARTESIAN_POINT('',(-96.97014260576,31.678105116119,
    44.03059377708));
#668 = CARTESIAN_POINT('',(-96.96461669717,31.888233930718,
    44.146659666843));
#669 = CARTESIAN_POINT('',(-96.9563424157,32.084847618505,
    44.282774624385));
#670 = CARTESIAN_POINT('',(-96.93247365334,32.483086068524,
    44.622154685819));
#671 = CARTESIAN_POINT('',(-96.91572664636,32.677938706561,
    44.833607912627));
#672 = CARTESIAN_POINT('',(-96.89556635785,32.846300758723,
    45.067815106771));
#673 = CARTESIAN_POINT('',(-96.87240001441,32.985252782502,
    45.320782607385));
#674 = CARTESIAN_POINT('',(-96.84667979703,33.092559257637,
    45.588260192936));
#675 = CARTESIAN_POINT('',(-96.81889481664,33.166697811546,
    45.865743087258));
#676 = CARTESIAN_POINT('',(-96.7895573508,33.206798505363,
    46.148522974931));
#677 = CARTESIAN_POINT('',(-96.75921566007,33.212924223008,
    46.431632001014));
#678 = ORIENTED_EDGE('',*,*,#679,.T.);
#679 = EDGE_CURVE('',#659,#657,#680,.T.);
#680 = B_SPLINE_CURVE_WITH_KNOTS('',8,(#681,#682,#683,#684,#685,#686,
    #687,#688,#689,#690,#691,#692,#693,#694,#695,#696,#697,#698,#699,
    #700,#701,#702,#703,#704,#705,#706,#707,#708,#709,#710,#711,#712,
    #713,#714,#715,#716,#717,#718,#719,#720,#721,#722,#723,#724,#725,
    #726,#727,#728,#729,#730,#731),.UNSPECIFIED.,.F.,.F.,(9,7,7,7,7,7,7,
    9),(0.,0.180503462047,0.360185119986,0.570483027981,0.785466490865,
    0.875083358373,0.923430065465,1.),.UNSPECIFIED.);
#681 = CARTESIAN_POINT('',(-96.75921566007,33.212924223008,
    46.431632001014));
#682 = CARTESIAN_POINT('',(-96.73019734706,33.218782762455,
    46.702392994807));
#683 = CARTESIAN_POINT('',(-96.70022689627,33.193571465501,
    46.973768303626));
#684 = CARTESIAN_POINT('',(-96.6697720309,33.137225585226,
    47.241491225939));
#685 = CARTESIAN_POINT('',(-96.63928359904,33.050406016355,
    47.501498046563));
#686 = CARTESIAN_POINT('',(-96.60919101505,32.934331167752,
    47.749920379585));
#687 = CARTESIAN_POINT('',(-96.57990429877,32.790724529085,
    47.983073870058));
#688 = CARTESIAN_POINT('',(-96.55181748857,32.621872109028,
    48.197491497583));
#689 = CARTESIAN_POINT('',(-96.49891961338,32.240565730377,
    48.581731264573));
#690 = CARTESIAN_POINT('',(-96.47406478301,32.028101570566,
    48.751965866911));
#691 = CARTESIAN_POINT('',(-96.4511276005,31.796322377417,
    48.897552577061));
#692 = CARTESIAN_POINT('',(-96.43043072178,31.548586771623,
    49.015966016151));
#693 = CARTESIAN_POINT('',(-96.41225131987,31.288558098845,
    49.105242651187));
#694 = CARTESIAN_POINT('',(-96.39683221618,31.020175254555,
    49.163938155513));
#695 = CARTESIAN_POINT('',(-96.38437998914,30.747675776014,
    49.191216925112));
#696 = CARTESIAN_POINT('',(-96.36411214476,30.157229212299,
    49.182357149733));
#697 = CARTESIAN_POINT('',(-96.35742441231,29.838763299614,
    49.134611598453));
#698 = CARTESIAN_POINT('',(-96.35525464585,29.527841330735,
    49.043679049742));
#699 = CARTESIAN_POINT('',(-96.35769601659,29.231325395741,
    48.911229977948));
#700 = CARTESIAN_POINT('',(-96.36476010757,28.955556325169,
    48.739948750497));
#701 = CARTESIAN_POINT('',(-96.37634975256,28.706242040451,
    48.533671847605));
#702 = CARTESIAN_POINT('',(-96.39226393754,28.488507832703,48.297202896)
  );
#703 = CARTESIAN_POINT('',(-96.43234091152,28.120084061312,
    47.770930503378));
#704 = CARTESIAN_POINT('',(-96.45673254324,27.970509828041,
    47.47936076797));
#705 = CARTESIAN_POINT('',(-96.48485582965,27.86206833003,
    47.168734542981));
#706 = CARTESIAN_POINT('',(-96.51618692355,27.797156334643,
    46.845882540726));
#707 = CARTESIAN_POINT('',(-96.55012343694,27.777069396718,
    46.51767747637));
#708 = CARTESIAN_POINT('',(-96.58596099606,27.801851394833,
    46.191053653421));
#709 = CARTESIAN_POINT('',(-96.62290199134,27.87049531232,
    45.872943898716));
#710 = CARTESIAN_POINT('',(-96.67553259786,28.026077140667,
    45.444009498095));
#711 = CARTESIAN_POINT('',(-96.69332711345,28.085726376318,
    45.301946947026));
#712 = CARTESIAN_POINT('',(-96.71201966538,28.158705802347,
    45.157021492246));
#713 = CARTESIAN_POINT('',(-96.73070367256,28.24312961613,
    45.016866194144));
#714 = CARTESIAN_POINT('',(-96.74897312682,28.336072987497,
    44.883963383695));
#715 = CARTESIAN_POINT('',(-96.76685861945,28.437288046117,
    44.75783303704));
#716 = CARTESIAN_POINT('',(-96.78482355607,28.549324856818,
    44.635123293301));
#717 = CARTESIAN_POINT('',(-96.81369738385,28.752636863141,
    44.446481914535));
#718 = CARTESIAN_POINT('',(-96.82360864453,28.826634557951,
    44.383282968736));
#719 = CARTESIAN_POINT('',(-96.83328997512,28.903247508288,
    44.32312482215));
#720 = CARTESIAN_POINT('',(-96.84271915032,28.982332984382,
    44.266133358441));
#721 = CARTESIAN_POINT('',(-96.8518746272,29.063741145599,
    44.212426378288));
#722 = CARTESIAN_POINT('',(-96.86073554529,29.147315040444,
    44.162113599383));
#723 = CARTESIAN_POINT('',(-96.86928172651,29.232890606557,
    44.115296656435));
#724 = CARTESIAN_POINT('',(-96.8904994912,29.458727538364,
    44.003606711972));
#725 = CARTESIAN_POINT('',(-96.90266906132,29.601762737495,
    43.944137536335));
#726 = CARTESIAN_POINT('',(-96.91392323695,29.748712228793,
    43.894042232405));
#727 = CARTESIAN_POINT('',(-96.92419158059,29.898858520202,
    43.853630497434));
#728 = CARTESIAN_POINT('',(-96.93341236584,30.05145666693,
    43.823141067777));
#729 = CARTESIAN_POINT('',(-96.94153257745,30.205734271443,
    43.802741718887));
#730 = CARTESIAN_POINT('',(-96.94850791125,30.36089148347,43.79252926532
    ));
#731 = CARTESIAN_POINT('',(-96.95430277422,30.516101,43.79252956073));
#732 = FACE_BOUND('',#733,.T.);
#733 = EDGE_LOOP('',(#734,#748));
#734 = ORIENTED_EDGE('',*,*,#735,.T.);
#735 = EDGE_CURVE('',#736,#738,#740,.T.);
#736 = VERTEX_POINT('',#737);
#737 = CARTESIAN_POINT('',(-98.17374956142,25.587143,33.123124572299));
#738 = VERTEX_POINT('',#739);
#739 = CARTESIAN_POINT('',(-98.1860036719,26.110357227327,
    33.176048011686));
#740 = B_SPLINE_CURVE_WITH_KNOTS('',3,(#741,#742,#743,#744,#745,#746,
    #747),.UNSPECIFIED.,.F.,.F.,(4,1,1,1,4),(0.,0.135264772104,
    0.479353491883,0.819141925646,1.),.UNSPECIFIED.);
#741 = CARTESIAN_POINT('',(-98.17374956142,25.587143,33.123124572299));
#742 = CARTESIAN_POINT('',(-98.17466643366,25.610871933867,
    33.123124572299));
#743 = CARTESIAN_POINT('',(-98.17774381026,25.694981983294,
    33.124270036299));
#744 = CARTESIAN_POINT('',(-98.18195258438,25.838615403781,
    33.133173402948));
#745 = CARTESIAN_POINT('',(-98.18478995472,25.98929593208,
    33.153006438245));
#746 = CARTESIAN_POINT('',(-98.18575717025,26.079232671962,
    33.169686387412));
#747 = CARTESIAN_POINT('',(-98.1860036719,26.110357227327,
    33.176048011686));
#748 = ORIENTED_EDGE('',*,*,#749,.T.);
#749 = EDGE_CURVE('',#738,#736,#750,.T.);
#750 = B_SPLINE_CURVE_WITH_KNOTS('',8,(#751,#752,#753,#754,#755,#756,
    #757,#758,#759,#760,#761,#762,#763,#764,#765,#766,#767,#768,#769,
    #770,#771,#772,#773,#774,#775,#776,#777,#778,#779,#780,#781,#782,
    #783,#784,#785,#786,#787,#788,#789,#790,#791,#792,#793,#794,#795,
    #796,#797,#798,#799,#800,#801,#802,#803,#804,#805,#806,#807,#808),
  .UNSPECIFIED.,.F.,.F.,(9,7,7,7,7,7,7,7,9),(0.,0.127854771738,
    0.224228254739,0.358900399656,0.484952793507,0.633930965167,
    0.81413908033,0.891200183212,1.),.UNSPECIFIED.);
#751 = CARTESIAN_POINT('',(-98.1860036719,26.110357227327,
    33.176048011686));
#752 = CARTESIAN_POINT('',(-98.18794951629,26.356049464897,
    33.226265651239));
#753 = CARTESIAN_POINT('',(-98.18564905794,26.596437115168,
    33.303475707928));
#754 = CARTESIAN_POINT('',(-98.1790860454,26.827655559257,
    33.406965609913));
#755 = CARTESIAN_POINT('',(-98.16838022092,27.046275234534,
    33.535319895928));
#756 = CARTESIAN_POINT('',(-98.15374425299,27.24922826767,
    33.686651344565));
#757 = CARTESIAN_POINT('',(-98.13546431933,27.433774944311,
    33.858673739448));
#758 = CARTESIAN_POINT('',(-98.11389798969,27.597536442976,
    34.04867166888));
#759 = CARTESIAN_POINT('',(-98.07107973963,27.844965442388,
    34.40775861478));
#760 = CARTESIAN_POINT('',(-98.05104408962,27.938505824027,
    34.570592819758));
#761 = CARTESIAN_POINT('',(-98.0295500122,28.018454863462,
    34.740646663285));
#762 = CARTESIAN_POINT('',(-98.00678152328,28.084211583776,
    34.916595920891));
#763 = CARTESIAN_POINT('',(-97.98292855321,28.135331347958,
    35.097084542181));
#764 = CARTESIAN_POINT('',(-97.95818445165,28.17151136815,
    35.280733084738));
#765 = CARTESIAN_POINT('',(-97.93274519427,28.192590949551,
    35.46614189363));
#766 = CARTESIAN_POINT('',(-97.87056890078,28.206916649925,
    35.911451761192));
#767 = CARTESIAN_POINT('',(-97.83333973207,28.185776745135,
    36.171817587307));
#768 = CARTESIAN_POINT('',(-97.79567185311,28.135081613512,
    36.429061692371));
#769 = CARTESIAN_POINT('',(-97.75809437792,28.055390864327,
    36.679415425434));
#770 = CARTESIAN_POINT('',(-97.72111417854,27.947760824145,
    36.919263082377));
#771 = CARTESIAN_POINT('',(-97.68521940512,27.813708104388,
    37.145134434779));
#772 = CARTESIAN_POINT('',(-97.65088315956,27.655262482693,
    37.353734292975));
#773 = CARTESIAN_POINT('',(-97.5883089281,27.306482084282,
    37.718313238283));
#774 = CARTESIAN_POINT('',(-97.55979577967,27.118695416983,
    37.876954447918));
#775 = CARTESIAN_POINT('',(-97.53340873894,26.913936999979,
    38.015411201229));
#776 = CARTESIAN_POINT('',(-97.50948466059,26.694735553813,
    38.131561330536));
#777 = CARTESIAN_POINT('',(-97.48832120976,26.463886698494,
    38.223672120983));
#778 = CARTESIAN_POINT('',(-97.4701842983,26.224435695814,
    38.290383558096));
#779 = CARTESIAN_POINT('',(-97.45530426721,25.979697928063,
    38.330777247641));
#780 = CARTESIAN_POINT('',(-97.43031815587,25.44208949164,
    38.360897996537));
#781 = CARTESIAN_POINT('',(-97.42154756993,25.148024878979,
    38.340104555373));
#782 = CARTESIAN_POINT('',(-97.41786740706,24.857373738559,
    38.281506183285));
#783 = CARTESIAN_POINT('',(-97.41940973931,24.575948796929,
    38.18595680876));
#784 = CARTESIAN_POINT('',(-97.42620675888,24.309204651899,
    38.055202300394));
#785 = CARTESIAN_POINT('',(-97.4381700654,24.06217382931,37.891954909706
    ));
#786 = CARTESIAN_POINT('',(-97.45509273855,23.839472380887,
    37.699778464489));
#787 = CARTESIAN_POINT('',(-97.50249193048,23.409612112914,
    37.222073296705));
#788 = CARTESIAN_POINT('',(-97.5351372104,23.214854159212,
    36.924703705546));
#789 = CARTESIAN_POINT('',(-97.5737981057,23.067658958976,
    36.599655032743));
#790 = CARTESIAN_POINT('',(-97.61753683118,22.971797369441,
    36.255912234107));
#791 = CARTESIAN_POINT('',(-97.66528513049,22.929520564081,
    35.902523333944));
#792 = CARTESIAN_POINT('',(-97.71579151195,22.941199564067,
    35.548683926441));
#793 = CARTESIAN_POINT('',(-97.76766101084,23.00580125361,
    35.203569968193));
#794 = CARTESIAN_POINT('',(-97.84144419913,23.168580028063,
    34.736345758474));
#795 = CARTESIAN_POINT('',(-97.86361728759,23.226609468999,
    34.598982602628));
#796 = CARTESIAN_POINT('',(-97.88585629148,23.294046507084,
    34.464244868473));
#797 = CARTESIAN_POINT('',(-97.90816413168,23.371232089642,
    34.332160898302));
#798 = CARTESIAN_POINT('',(-97.93054549733,23.458779777933,
    34.202818639836));
#799 = CARTESIAN_POINT('',(-97.95300419442,23.557614840902,
    34.076393644725));
#800 = CARTESIAN_POINT('',(-97.97553194011,23.669103472334,
    33.953254406277));
#801 = CARTESIAN_POINT('',(-98.02990277002,23.97369161418,
    33.666266356535));
#802 = CARTESIAN_POINT('',(-98.05978539544,24.170426361712,
    33.516968103505));
#803 = CARTESIAN_POINT('',(-98.0872145886,24.383276299052,
    33.388856061632));
#804 = CARTESIAN_POINT('',(-98.11173408157,24.609594116319,
    33.283973642839));
#805 = CARTESIAN_POINT('',(-98.13294359297,24.846462314704,
    33.203966080856));
#806 = CARTESIAN_POINT('',(-98.15050451475,25.090703221947,
    33.150089880997));
#807 = CARTESIAN_POINT('',(-98.16415593007,25.338856888084,
    33.123124572299));
#808 = CARTESIAN_POINT('',(-98.17374956142,25.587143,33.123124572299));
#809 = FACE_BOUND('',#810,.T.);
#810 = EDGE_LOOP('',(#811,#869));
#811 = ORIENTED_EDGE('',*,*,#812,.T.);
#812 = EDGE_CURVE('',#813,#815,#817,.T.);
#813 = VERTEX_POINT('',#814);
#814 = CARTESIAN_POINT('',(-97.25222788849,25.587143,39.778426));
#815 = VERTEX_POINT('',#816);
#816 = CARTESIAN_POINT('',(-97.01024410684,23.463909588721,
    41.048344049575));
#817 = B_SPLINE_CURVE_WITH_KNOTS('',8,(#818,#819,#820,#821,#822,#823,
    #824,#825,#826,#827,#828,#829,#830,#831,#832,#833,#834,#835,#836,
    #837,#838,#839,#840,#841,#842,#843,#844,#845,#846,#847,#848,#849,
    #850,#851,#852,#853,#854,#855,#856,#857,#858,#859,#860,#861,#862,
    #863,#864,#865,#866,#867,#868),.UNSPECIFIED.,.F.,.F.,(9,7,7,7,7,7,7,
    9),(0.,0.159691569842,0.30074539525,0.409190376258,0.565009611423,
    0.737639594332,0.880210637946,1.),.UNSPECIFIED.);
#818 = CARTESIAN_POINT('',(-97.25222788849,25.587143,39.778426));
#819 = CARTESIAN_POINT('',(-97.26204807982,25.838790535479,39.778426));
#820 = CARTESIAN_POINT('',(-97.26804710889,26.090932023467,
    39.808458304198));
#821 = CARTESIAN_POINT('',(-97.27001413455,26.338899123166,
    39.868722963594));
#822 = CARTESIAN_POINT('',(-97.26789748648,26.578344727979,
    39.958419996589));
#823 = CARTESIAN_POINT('',(-97.26176425443,26.805236387797,
    40.076060665497));
#824 = CARTESIAN_POINT('',(-97.25178062279,27.015833458155,
    40.219568313258));
#825 = CARTESIAN_POINT('',(-97.23821189413,27.206730460062,
    40.386216516511));
#826 = CARTESIAN_POINT('',(-97.2066277248,27.523723187138,
    40.736952361485));
#827 = CARTESIAN_POINT('',(-97.18930024554,27.654941336461,
    40.916910721824));
#828 = CARTESIAN_POINT('',(-97.16970433307,27.766755701992,
    41.110039291933));
#829 = CARTESIAN_POINT('',(-97.1481254811,27.857716778246,
    41.313860173675));
#830 = CARTESIAN_POINT('',(-97.12487031079,27.926759857042,
    41.525785078205));
#831 = CARTESIAN_POINT('',(-97.10025899731,27.973164125506,
    41.743138329773));
#832 = CARTESIAN_POINT('',(-97.07462419116,27.996572599392,
    41.963156224061));
#833 = CARTESIAN_POINT('',(-97.02808224325,27.997436583231,
    42.352012297492));
#834 = CARTESIAN_POINT('',(-97.00744414022,27.984264708879,
    42.520990831349));
#835 = CARTESIAN_POINT('',(-96.98655060644,27.957562148503,
    42.688668193255));
#836 = CARTESIAN_POINT('',(-96.96555185686,27.917484789307,
    42.853813885292));
#837 = CARTESIAN_POINT('',(-96.94459483669,27.864310410986,
    43.015228060908));
#838 = CARTESIAN_POINT('',(-96.92382315139,27.798432535525,
    43.171743064516));
#839 = CARTESIAN_POINT('',(-96.90337725731,27.720365401459,
    43.322228268688));
#840 = CARTESIAN_POINT('',(-96.85468326938,27.502010578435,
    43.67159939242));
#841 = CARTESIAN_POINT('',(-96.82690741831,27.349344361057,
    43.86306297616));
#842 = CARTESIAN_POINT('',(-96.80049589969,27.174713778188,
    44.036607420164));
#843 = CARTESIAN_POINT('',(-96.77582810786,26.980574095218,
    44.189336548438));
#844 = CARTESIAN_POINT('',(-96.75324359179,26.769760344764,
    44.318777462041));
#845 = CARTESIAN_POINT('',(-96.73305091717,26.545455102251,
    44.422853771783));
#846 = CARTESIAN_POINT('',(-96.71552754585,26.311223200972,
    44.499957422967));
#847 = CARTESIAN_POINT('',(-96.68469895608,25.805048514094,
    44.603718041146));
#848 = CARTESIAN_POINT('',(-96.67202315073,25.531278760505,
    44.624135297702));
#849 = CARTESIAN_POINT('',(-96.66322330131,25.255465709157,
    44.60893855596));
#850 = CARTESIAN_POINT('',(-96.6584974812,24.983124875549,
    44.558078769465));
#851 = CARTESIAN_POINT('',(-96.65796692598,24.719595089024,
    44.472379769056));
#852 = CARTESIAN_POINT('',(-96.66166384351,24.469982318584,
    44.353619614361));
#853 = CARTESIAN_POINT('',(-96.66953592075,24.239153818884,
    44.204441769565));
#854 = CARTESIAN_POINT('',(-96.69112265887,23.859900564631,
    43.883878881655));
#855 = CARTESIAN_POINT('',(-96.70359525012,23.703881975351,
    43.720676936335));
#856 = CARTESIAN_POINT('',(-96.71866847257,23.565807920805,
    43.54136925004));
#857 = CARTESIAN_POINT('',(-96.73618343716,23.447561119048,
    43.348348724926));
#858 = CARTESIAN_POINT('',(-96.75594282606,23.350610017084,
    43.144184622741));
#859 = CARTESIAN_POINT('',(-96.77771132558,23.27605480201,
    42.931586277913));
#860 = CARTESIAN_POINT('',(-96.80120989001,23.224606072433,
    42.713405129369));
#861 = CARTESIAN_POINT('',(-96.8470309118,23.172895988998,
    42.307138497421));
#862 = CARTESIAN_POINT('',(-96.86895255841,23.165756254098,
    42.119715072393));
#863 = CARTESIAN_POINT('',(-96.89168667665,23.175253257461,
    41.932088422297));
#864 = CARTESIAN_POINT('',(-96.91503415886,23.201328738153,
    41.745942428097));
#865 = CARTESIAN_POINT('',(-96.93878569188,23.243737485169,
    41.562920180066));
#866 = CARTESIAN_POINT('',(-96.96272288515,23.302064030807,
    41.384621694517));
#867 = CARTESIAN_POINT('',(-96.98661968954,23.375718210445,
    41.212598350942));
#868 = CARTESIAN_POINT('',(-97.01024410684,23.463909588721,
    41.048344049575));
#869 = ORIENTED_EDGE('',*,*,#870,.T.);
#870 = EDGE_CURVE('',#815,#813,#871,.T.);
#871 = B_SPLINE_CURVE_WITH_KNOTS('',8,(#872,#873,#874,#875,#876,#877,
    #878,#879,#880),.UNSPECIFIED.,.F.,.F.,(9,9),(0.,1.),
  .PIECEWISE_BEZIER_KNOTS.);
#872 = CARTESIAN_POINT('',(-97.01024410684,23.463909588721,
    41.048344049575));
#873 = CARTESIAN_POINT('',(-97.05112918829,23.616536069994,
    40.76408093291));
#874 = CARTESIAN_POINT('',(-97.09129007239,23.813044662233,
    40.502449651645));
#875 = CARTESIAN_POINT('',(-97.12942714619,24.049337013846,
    40.272004508884));
#876 = CARTESIAN_POINT('',(-97.1643476371,24.319549397404,40.07944101751
    ));
#877 = CARTESIAN_POINT('',(-97.19493550194,24.616887743982,
    39.93041586595));
#878 = CARTESIAN_POINT('',(-97.22024016528,24.933434504788,
    39.829081329238));
#879 = CARTESIAN_POINT('',(-97.23947404199,25.260319017599,39.778426));
#880 = CARTESIAN_POINT('',(-97.25222788849,25.587143,39.778426));
#881 = FACE_BOUND('',#882,.T.);
#882 = EDGE_LOOP('',(#883,#910));
#883 = ORIENTED_EDGE('',*,*,#884,.T.);
#884 = EDGE_CURVE('',#885,#887,#889,.T.);
#885 = VERTEX_POINT('',#886);
#886 = CARTESIAN_POINT('',(-96.59820081362,12.195454,40.673706));
#887 = VERTEX_POINT('',#888);
#888 = CARTESIAN_POINT('',(-97.02509616914,15.422771846905,
    38.355734007747));
#889 = B_SPLINE_CURVE_WITH_KNOTS('',7,(#890,#891,#892,#893,#894,#895,
    #896,#897,#898,#899,#900,#901,#902,#903,#904,#905,#906,#907,#908,
    #909),.UNSPECIFIED.,.F.,.F.,(8,6,6,8),(0.,0.384597145204,
    0.635251315106,1.),.UNSPECIFIED.);
#890 = CARTESIAN_POINT('',(-96.59820081362,12.195454,40.673706));
#891 = CARTESIAN_POINT('',(-96.62884682941,12.195454,40.419908804965));
#892 = CARTESIAN_POINT('',(-96.66104326481,12.226176333608,
    40.166367304565));
#893 = CARTESIAN_POINT('',(-96.69425540625,12.287506967028,
    39.917582116824));
#894 = CARTESIAN_POINT('',(-96.72791073535,12.378506409505,
    39.677797156451));
#895 = CARTESIAN_POINT('',(-96.76140606271,12.497639935517,
    39.451013924512));
#896 = CARTESIAN_POINT('',(-96.79411520766,12.642779997954,
    39.241003791877));
#897 = CARTESIAN_POINT('',(-96.84581050499,12.920694349584,
    38.927466430618));
#898 = CARTESIAN_POINT('',(-96.86561407919,13.040200259732,
    38.812293711884));
#899 = CARTESIAN_POINT('',(-96.88465169079,13.168772467725,
    38.706604306442));
#900 = CARTESIAN_POINT('',(-96.90275776507,13.305529674897,
    38.611239805091));
#901 = CARTESIAN_POINT('',(-96.91977441053,13.44949944743,
    38.526949036165));
#902 = CARTESIAN_POINT('',(-96.93555437544,13.599615549885,
    38.454378581352));
#903 = CARTESIAN_POINT('',(-96.97093657057,13.980386834278,
    38.306250996664));
#904 = CARTESIAN_POINT('',(-96.98902502698,14.2167705798,38.244304079304
    ));
#905 = CARTESIAN_POINT('',(-97.00379854453,14.460072850149,
    38.209942072968));
#906 = CARTESIAN_POINT('',(-97.01494292779,14.706371997423,
    38.204045525715));
#907 = CARTESIAN_POINT('',(-97.02224783574,14.951644812213,
    38.226847816885));
#908 = CARTESIAN_POINT('',(-97.02561602222,15.191809193664,
    38.277891793238));
#909 = CARTESIAN_POINT('',(-97.02509616914,15.422771846905,
    38.355734007747));
#910 = ORIENTED_EDGE('',*,*,#911,.T.);
#911 = EDGE_CURVE('',#887,#885,#912,.T.);
#912 = B_SPLINE_CURVE_WITH_KNOTS('',8,(#913,#914,#915,#916,#917,#918,
    #919,#920,#921,#922,#923,#924,#925,#926,#927,#928,#929,#930,#931,
    #932,#933,#934,#935,#936,#937,#938,#939,#940,#941,#942,#943,#944,
    #945,#946,#947,#948,#949,#950,#951,#952,#953,#954,#955,#956,#957,
    #958,#959,#960,#961,#962,#963),.UNSPECIFIED.,.F.,.F.,(9,7,7,7,7,7,7,
    9),(0.,0.212386242833,0.347388980705,0.474086510962,0.666370683462,
    0.862837108904,0.936766315954,1.),.UNSPECIFIED.);
#913 = CARTESIAN_POINT('',(-97.02509616914,15.422771846905,
    38.355734007747));
#914 = CARTESIAN_POINT('',(-97.0244846109,15.694477682642,
    38.447308050787));
#915 = CARTESIAN_POINT('',(-97.01860103676,15.954241927307,
    38.575390593815));
#916 = CARTESIAN_POINT('',(-97.0074854544,16.195536294635,
    38.737948751319));
#917 = CARTESIAN_POINT('',(-96.99144341119,16.413110398776,
    38.931549438091));
#918 = CARTESIAN_POINT('',(-96.97091298457,16.602504161777,
    39.152111571977));
#919 = CARTESIAN_POINT('',(-96.94645402484,16.760130311196,
    39.394848344079));
#920 = CARTESIAN_POINT('',(-96.91870844483,16.883177783028,
    39.65441763325));
#921 = CARTESIAN_POINT('',(-96.86919817917,17.025361129551,
    40.096416852025));
#922 = CARTESIAN_POINT('',(-96.84891669004,17.066082575587,
    40.27268113904));
#923 = CARTESIAN_POINT('',(-96.8277732695,17.091857641342,
    40.451988516692));
#924 = CARTESIAN_POINT('',(-96.80594940297,17.102461623189,
    40.632886525449));
#925 = CARTESIAN_POINT('',(-96.7836267496,17.097829355645,
    40.813925818162));
#926 = CARTESIAN_POINT('',(-96.76098578005,17.07804338047,
    40.993664417343));
#927 = CARTESIAN_POINT('',(-96.73820554688,17.043338400383,
    41.170671567886));
#928 = CARTESIAN_POINT('',(-96.69412262521,16.947933367685,
    41.505756684813));
#929 = CARTESIAN_POINT('',(-96.67281003288,16.888952557244,
    41.664368933787));
#930 = CARTESIAN_POINT('',(-96.6516744417,16.817505947779,
    41.818194144259));
#931 = CARTESIAN_POINT('',(-96.63085688,16.734040972105,41.966116999714)
  );
#932 = CARTESIAN_POINT('',(-96.61049242143,16.639112717368,
    42.107075672879));
#933 = CARTESIAN_POINT('',(-96.59071068131,16.533380076737,
    42.240062954934));
#934 = CARTESIAN_POINT('',(-96.57163616126,16.417611469579,
    42.364133496025));
#935 = CARTESIAN_POINT('',(-96.52569455125,16.103126793565,
    42.651861257874));
#936 = CARTESIAN_POINT('',(-96.49987838372,15.892312806528,
    42.802930208425));
#937 = CARTESIAN_POINT('',(-96.47638845672,15.66347666217,
    42.928356259208));
#938 = CARTESIAN_POINT('',(-96.45559058755,15.42028892211,
    43.025676815469));
#939 = CARTESIAN_POINT('',(-96.43779957759,15.166718290079,
    43.093013193111));
#940 = CARTESIAN_POINT('',(-96.42327979347,14.907030539065,
    43.129145225972));
#941 = CARTESIAN_POINT('',(-96.41225467876,14.645764979312,
    43.133498945099));
#942 = CARTESIAN_POINT('',(-96.39730532465,14.124195849513,
    43.079099060855));
#943 = CARTESIAN_POINT('',(-96.3935278225,13.863586016055,43.01892381056
    ));
#944 = CARTESIAN_POINT('',(-96.39369677643,13.611206335786,
    42.926428624889));
#945 = CARTESIAN_POINT('',(-96.39785717025,13.371774491396,
    42.803102813093));
#946 = CARTESIAN_POINT('',(-96.40598823193,13.14961608404,
    42.651109924361));
#947 = CARTESIAN_POINT('',(-96.41798924831,12.94861120857,42.47332625715
    ));
#948 = CARTESIAN_POINT('',(-96.43367596576,12.772204888301,
    42.273271965794));
#949 = CARTESIAN_POINT('',(-96.45987384481,12.566969282268,
    41.973459440164));
#950 = CARTESIAN_POINT('',(-96.46751394988,12.514694245021,
    41.888931625198));
#951 = CARTESIAN_POINT('',(-96.47561587171,12.466392585634,
    41.802064557322));
#952 = CARTESIAN_POINT('',(-96.48416254162,12.42218343752,
    41.713079697585));
#953 = CARTESIAN_POINT('',(-96.49313531584,12.382170375361,
    41.622203522515));
#954 = CARTESIAN_POINT('',(-96.50251397544,12.34644141511,
    41.529667524118));
#955 = CARTESIAN_POINT('',(-96.51227672639,12.31506901399,
    41.435708209877));
#956 = CARTESIAN_POINT('',(-96.5310590845,12.265051344678,
    41.259190297191));
#957 = CARTESIAN_POINT('',(-96.53998188352,12.245221482381,
    41.176948098519));
#958 = CARTESIAN_POINT('',(-96.54915416069,12.228655634105,
    41.093989298131));
#959 = CARTESIAN_POINT('',(-96.55856074228,12.215380909342,
    41.010463430716));
#960 = CARTESIAN_POINT('',(-96.56818571671,12.205416376577,
    40.926520774262));
#961 = CARTESIAN_POINT('',(-96.57801243456,12.198773063288,
    40.842312350052));
#962 = CARTESIAN_POINT('',(-96.58802350857,12.195453955942,
    40.757989922672));
#963 = CARTESIAN_POINT('',(-96.59820081362,12.195454,40.673706));
#964 = FACE_BOUND('',#965,.T.);
#965 = EDGE_LOOP('',(#966,#1024));
#966 = ORIENTED_EDGE('',*,*,#967,.T.);
#967 = EDGE_CURVE('',#968,#970,#972,.T.);
#968 = VERTEX_POINT('',#969);
#969 = CARTESIAN_POINT('',(-95.93859984809,44.877607427701,59.586411));
#970 = VERTEX_POINT('',#971);
#971 = CARTESIAN_POINT('',(-96.08160168591,42.983753741652,
    57.074490782861));
#972 = B_SPLINE_CURVE_WITH_KNOTS('',8,(#973,#974,#975,#976,#977,#978,
    #979,#980,#981,#982,#983,#984,#985,#986,#987,#988,#989,#990,#991,
    #992,#993,#994,#995,#996,#997,#998,#999,#1000,#1001,#1002,#1003,
    #1004,#1005,#1006,#1007,#1008,#1009,#1010,#1011,#1012,#1013,#1014,
    #1015,#1016,#1017,#1018,#1019,#1020,#1021,#1022,#1023),
  .UNSPECIFIED.,.F.,.F.,(9,7,7,7,7,7,7,9),(0.,0.111398923639,
    0.274281248061,0.437881688878,0.619478950204,0.754817981884,
    0.855253892841,1.),.UNSPECIFIED.);
#973 = CARTESIAN_POINT('',(-95.93859984809,44.877607427708,
    59.586410999956));
#974 = CARTESIAN_POINT('',(-95.92448160639,44.877607427711,
    59.767572159799));
#975 = CARTESIAN_POINT('',(-95.91001112349,44.863251766232,
    59.948714515831));
#976 = CARTESIAN_POINT('',(-95.89529841646,44.834546205291,
    60.128483169903));
#977 = CARTESIAN_POINT('',(-95.88045160014,44.791654184492,
    60.305564353128));
#978 = CARTESIAN_POINT('',(-95.86557628457,44.734873852205,
    60.478682626097));
#979 = CARTESIAN_POINT('',(-95.85077530879,44.664628425539,
    60.64660166392));
#980 = CARTESIAN_POINT('',(-95.83614881098,44.581469879089,
    60.808128626106));
#981 = CARTESIAN_POINT('',(-95.80080662686,44.346644657889,
    61.187284222243));
#982 = CARTESIAN_POINT('',(-95.78038575091,44.180977497167,
    61.396501919977));
#983 = CARTESIAN_POINT('',(-95.76085296294,43.991305690486,
    61.586022360504));
#984 = CARTESIAN_POINT('',(-95.74248762762,43.780399223728,
    61.752691374668));
#985 = CARTESIAN_POINT('',(-95.72553566353,43.551425979852,
    61.893853196588));
#986 = CARTESIAN_POINT('',(-95.71021723004,43.307907988787,
    62.007308702967));
#987 = CARTESIAN_POINT('',(-95.69672873881,43.05375621186,62.09138552504
    ));
#988 = CARTESIAN_POINT('',(-95.67368852819,42.531786220676,
    62.199198405119));
#989 = CARTESIAN_POINT('',(-95.66413909346,42.263565093962,
    62.222738540466));
#990 = CARTESIAN_POINT('',(-95.65676257598,41.993141556027,
    62.214729064346));
#991 = CARTESIAN_POINT('',(-95.65167552748,41.724895382755,
    62.175030731177));
#992 = CARTESIAN_POINT('',(-95.64895556266,41.463086429866,
    62.104191410672));
#993 = CARTESIAN_POINT('',(-95.64864947621,41.211856153307,
    62.003369911315));
#994 = CARTESIAN_POINT('',(-95.65076592068,40.975196369087,
    61.874410971079));
#995 = CARTESIAN_POINT('',(-95.66022842114,40.514402093534,
    61.548730502775));
#996 = CARTESIAN_POINT('',(-95.66813386248,40.294032363508,
    61.345779205523));
#997 = CARTESIAN_POINT('',(-95.67890962043,40.101022490694,
    61.114828289387));
#998 = CARTESIAN_POINT('',(-95.69241169935,39.939348328476,
    60.860367234193));
#999 = CARTESIAN_POINT('',(-95.70844682285,39.812155753692,
    60.587309437207));
#1000 = CARTESIAN_POINT('',(-95.72675490269,39.721670020084,
    60.30101270979));
#1001 = CARTESIAN_POINT('',(-95.74700525093,39.669290046342,
    60.007192358878));
#1002 = CARTESIAN_POINT('',(-95.78497520555,39.644491704779,
    59.492091961841));
#1003 = CARTESIAN_POINT('',(-95.80204311823,39.655092462675,
    59.27115978171));
#1004 = CARTESIAN_POINT('',(-95.81979467467,39.686983404876,
    59.051719091202));
#1005 = CARTESIAN_POINT('',(-95.83804742485,39.739902390371,
    58.836137569829));
#1006 = CARTESIAN_POINT('',(-95.85660714246,39.813295781371,
    58.626696247439));
#1007 = CARTESIAN_POINT('',(-95.87526896646,39.906348179418,
    58.425587492624));
#1008 = CARTESIAN_POINT('',(-95.89381924217,40.017971284876,
    58.234901276457));
#1009 = CARTESIAN_POINT('',(-95.92555835745,40.242320735303,
    57.924281045799));
#1010 = CARTESIAN_POINT('',(-95.93889919475,40.347360312562,
    57.798752658428));
#1011 = CARTESIAN_POINT('',(-95.95197138055,40.461305920053,
    57.68081358244));
#1012 = CARTESIAN_POINT('',(-95.96468732224,40.5835219264,
    57.571190751851));
#1013 = CARTESIAN_POINT('',(-95.97696138307,40.71330952641,
    57.47054541533));
#1014 = CARTESIAN_POINT('',(-95.98871057354,40.849909575984,
    57.379473620507));
#1015 = CARTESIAN_POINT('',(-95.99985557881,40.992500495867,
    57.298500768965));
#1016 = CARTESIAN_POINT('',(-96.02540628262,41.353040022029,
    57.126567258369));
#1017 = CARTESIAN_POINT('',(-96.03909111959,41.57662029604,
    57.046894554455));
#1018 = CARTESIAN_POINT('',(-96.05114376199,41.808182347058,
    56.990476844387));
#1019 = CARTESIAN_POINT('',(-96.06137214186,42.044869735842,
    56.958223350749));
#1020 = CARTESIAN_POINT('',(-96.06962291141,42.283762842224,
    56.95062512667));
#1021 = CARTESIAN_POINT('',(-96.07578207009,42.521889786654,
    56.967785420031));
#1022 = CARTESIAN_POINT('',(-96.07977988481,42.756232254278,
    57.009373302087));
#1023 = CARTESIAN_POINT('',(-96.08160168591,42.983753741652,
    57.074490782861));
#1024 = ORIENTED_EDGE('',*,*,#1025,.T.);
#1025 = EDGE_CURVE('',#970,#968,#1026,.T.);
#1026 = B_SPLINE_CURVE_WITH_KNOTS('',7,(#1027,#1028,#1029,#1030,#1031,
    #1032,#1033,#1034,#1035,#1036,#1037,#1038,#1039,#1040),
  .UNSPECIFIED.,.F.,.F.,(8,6,8),(0.,0.541723560066,1.),.UNSPECIFIED.);
#1027 = CARTESIAN_POINT('',(-96.08160168591,42.983753741652,
    57.074490782861));
#1028 = CARTESIAN_POINT('',(-96.0836169738,43.235439447764,
    57.146524151304));
#1029 = CARTESIAN_POINT('',(-96.08291572151,43.478816046984,
    57.248010779152));
#1030 = CARTESIAN_POINT('',(-96.07946938374,43.70951368234,
    57.377748062359));
#1031 = CARTESIAN_POINT('',(-96.07334691289,43.923652570122,
    57.533728552233));
#1032 = CARTESIAN_POINT('',(-96.06468851388,44.117773012273,
    57.713388740252));
#1033 = CARTESIAN_POINT('',(-96.05369804495,44.28882315408,
    57.913600774614));
#1034 = CARTESIAN_POINT('',(-96.02961749314,44.557524740205,
    58.314015377754));
#1035 = CARTESIAN_POINT('',(-96.01710470287,44.662500927368,
    58.509583523377));
#1036 = CARTESIAN_POINT('',(-96.00327518368,44.747861047461,
    58.714988194982));
#1037 = CARTESIAN_POINT('',(-95.98831109924,44.812572632442,
    58.927862856432));
#1038 = CARTESIAN_POINT('',(-95.97240698064,44.855943687538,
    59.14575924774));
#1039 = CARTESIAN_POINT('',(-95.95576560214,44.877607268467,
    59.366144753776));
#1040 = CARTESIAN_POINT('',(-95.93859984809,44.877607427701,59.586411));
#1041 = FACE_BOUND('',#1042,.T.);
#1042 = EDGE_LOOP('',(#1043,#1087));
#1043 = ORIENTED_EDGE('',*,*,#1044,.T.);
#1044 = EDGE_CURVE('',#1045,#1047,#1049,.T.);
#1045 = VERTEX_POINT('',#1046);
#1046 = CARTESIAN_POINT('',(-95.73424232387,38.222306,59.586411));
#1047 = VERTEX_POINT('',#1048);
#1048 = CARTESIAN_POINT('',(-95.77143962009,34.489290251042,
    57.572171215462));
#1049 = B_SPLINE_CURVE_WITH_KNOTS('',8,(#1050,#1051,#1052,#1053,#1054,
    #1055,#1056,#1057,#1058,#1059,#1060,#1061,#1062,#1063,#1064,#1065,
    #1066,#1067,#1068,#1069,#1070,#1071,#1072,#1073,#1074,#1075,#1076,
    #1077,#1078,#1079,#1080,#1081,#1082,#1083,#1084,#1085,#1086),
  .UNSPECIFIED.,.F.,.F.,(9,7,7,7,7,9),(0.,0.272291559918,0.495703135401,
    0.699152041168,0.850716124059,1.),.UNSPECIFIED.);
#1050 = CARTESIAN_POINT('',(-95.73424232387,38.222306,59.586411));
#1051 = CARTESIAN_POINT('',(-95.70896748586,38.222306,59.924531829548));
#1052 = CARTESIAN_POINT('',(-95.68230902114,38.168088599155,
    60.263205592891));
#1053 = CARTESIAN_POINT('',(-95.65513607673,38.059350989484,
    60.591206573642));
#1054 = CARTESIAN_POINT('',(-95.62825635651,37.898993263373,
    60.898682953259));
#1055 = CARTESIAN_POINT('',(-95.60240144075,37.691301216298,
    61.176576433375));
#1056 = CARTESIAN_POINT('',(-95.5782302991,37.442467499977,
    61.416972932198));
#1057 = CARTESIAN_POINT('',(-95.5563557929,37.160083361342,
    61.612802096133));
#1058 = CARTESIAN_POINT('',(-95.52168914828,36.603858604333,
    61.879574586237));
#1059 = CARTESIAN_POINT('',(-95.50792444775,36.336829660277,
    61.966988415155));
#1060 = CARTESIAN_POINT('',(-95.49632679249,36.058916357152,
    62.018690618969));
#1061 = CARTESIAN_POINT('',(-95.48710607433,35.775755130516,
    62.033281953382));
#1062 = CARTESIAN_POINT('',(-95.48042440796,35.49302697974,
    62.010275240615));
#1063 = CARTESIAN_POINT('',(-95.47639390105,35.216415688789,
    61.950211912797));
#1064 = CARTESIAN_POINT('',(-95.4750882437,34.951589276204,
    61.85455973403));
#1065 = CARTESIAN_POINT('',(-95.47776539826,34.478582511763,
    61.609569801309));
#1066 = CARTESIAN_POINT('',(-95.48128868581,34.267008423588,
    61.465560483157));
#1067 = CARTESIAN_POINT('',(-95.48706101282,34.073482137905,
    61.296377814405));
#1068 = CARTESIAN_POINT('',(-95.49502918985,33.901460252092,
    61.104785587622));
#1069 = CARTESIAN_POINT('',(-95.50510255964,33.753824720253,
    60.893992924827));
#1070 = CARTESIAN_POINT('',(-95.51715293996,33.632945966158,
    60.667582699536));
#1071 = CARTESIAN_POINT('',(-95.53100159316,33.540617544142,
    60.429547450324));
#1072 = CARTESIAN_POINT('',(-95.55786749472,33.431034742376,
    60.001707078424));
#1073 = CARTESIAN_POINT('',(-95.57020611865,33.400598065144,
    59.814923414916));
#1074 = CARTESIAN_POINT('',(-95.58331726301,33.386939752233,
    59.625773736694));
#1075 = CARTESIAN_POINT('',(-95.59709379743,33.390237674997,
    59.436010292636));
#1076 = CARTESIAN_POINT('',(-95.61141796248,33.410458634104,
    59.247371673291));
#1077 = CARTESIAN_POINT('',(-95.62616141918,33.447374893375,
    59.061576979237));
#1078 = CARTESIAN_POINT('',(-95.64118521263,33.500554835793,
    58.880318363071));
#1079 = CARTESIAN_POINT('',(-95.67126609629,33.637065993146,
    58.532819314995));
#1080 = CARTESIAN_POINT('',(-95.68632566553,33.719960533223,
    58.366320242657));
#1081 = CARTESIAN_POINT('',(-95.701375992,33.817394026913,58.20734043061
    ));
#1082 = CARTESIAN_POINT('',(-95.71627294838,33.928564674476,
    58.057336067532));
#1083 = CARTESIAN_POINT('',(-95.73087124111,34.052516073403,
    57.917650109921));
#1084 = CARTESIAN_POINT('',(-95.74502584182,34.188148917441,
    57.789514119075));
#1085 = CARTESIAN_POINT('',(-95.75859425472,34.334214532732,
    57.674035653318));
#1086 = CARTESIAN_POINT('',(-95.77143962009,34.489290251042,
    57.572171215462));
#1087 = ORIENTED_EDGE('',*,*,#1088,.T.);
#1088 = EDGE_CURVE('',#1047,#1045,#1089,.T.);
#1089 = B_SPLINE_CURVE_WITH_KNOTS('',8,(#1090,#1091,#1092,#1093,#1094,
    #1095,#1096,#1097,#1098,#1099,#1100,#1101,#1102,#1103,#1104,#1105,
    #1106,#1107,#1108,#1109,#1110,#1111,#1112),.UNSPECIFIED.,.F.,.F.,(9,
    7,7,9),(0.,0.500294002919,0.774175955968,1.),.UNSPECIFIED.);
#1090 = CARTESIAN_POINT('',(-95.77143962009,34.489290251042,
    57.572171215462));
#1091 = CARTESIAN_POINT('',(-95.79382806946,34.759574884176,
    57.394629608591));
#1092 = CARTESIAN_POINT('',(-95.81408049086,35.057959830326,
    57.257965071858));
#1093 = CARTESIAN_POINT('',(-95.83138695432,35.376380857934,
    57.168138403603));
#1094 = CARTESIAN_POINT('',(-95.84514073101,35.706154522993,
    57.128112426443));
#1095 = CARTESIAN_POINT('',(-95.85487069549,36.038416326335,
    57.139401144496));
#1096 = CARTESIAN_POINT('',(-95.86029988036,36.36414845373,
    57.20154458215));
#1097 = CARTESIAN_POINT('',(-95.86131881428,36.674220239367,
    57.312554256818));
#1098 = CARTESIAN_POINT('',(-95.85636186155,37.116123482396,
    57.55181123157));
#1099 = CARTESIAN_POINT('',(-95.85333837378,37.265343405853,
    57.649656155782));
#1100 = CARTESIAN_POINT('',(-95.84907230697,37.406091442068,
    57.759949713399));
#1101 = CARTESIAN_POINT('',(-95.84360551549,37.537142155827,
    57.881815214696));
#1102 = CARTESIAN_POINT('',(-95.83699443155,37.657403392415,
    58.014253097924));
#1103 = CARTESIAN_POINT('',(-95.82931006523,37.765916277619,
    58.15614092932));
#1104 = CARTESIAN_POINT('',(-95.82063800444,37.861855217725,
    58.306233403097));
#1105 = CARTESIAN_POINT('',(-95.80319624116,38.012694053321,
    58.592555049116));
#1106 = CARTESIAN_POINT('',(-95.79470773217,38.071860715839,
    58.726630462993));
#1107 = CARTESIAN_POINT('',(-95.7856665582,38.121654448035,
    58.864643432249));
#1108 = CARTESIAN_POINT('',(-95.77612949993,38.16177830084,
    59.005828874513));
#1109 = CARTESIAN_POINT('',(-95.76615600958,38.192011688623,
    59.149403827261));
#1110 = CARTESIAN_POINT('',(-95.75580777198,38.212210262663,
    59.294569499203));
#1111 = CARTESIAN_POINT('',(-95.74514826565,38.22230578462,
    59.44051332167));
#1112 = CARTESIAN_POINT('',(-95.73424232387,38.222306,59.586411));
#1113 = FACE_BOUND('',#1114,.T.);
#1114 = EDGE_LOOP('',(#1115,#1187));
#1115 = ORIENTED_EDGE('',*,*,#1116,.T.);
#1116 = EDGE_CURVE('',#1117,#1119,#1121,.T.);
#1117 = VERTEX_POINT('',#1118);
#1118 = CARTESIAN_POINT('',(-95.38464808237,41.887790603427,66.307716));
#1119 = VERTEX_POINT('',#1120);
#1120 = CARTESIAN_POINT('',(-95.41786549725,41.838528678544,
    65.747712746008));
#1121 = B_SPLINE_CURVE_WITH_KNOTS('',8,(#1122,#1123,#1124,#1125,#1126,
    #1127,#1128,#1129,#1130,#1131,#1132,#1133,#1134,#1135,#1136,#1137,
    #1138,#1139,#1140,#1141,#1142,#1143,#1144,#1145,#1146,#1147,#1148,
    #1149,#1150,#1151,#1152,#1153,#1154,#1155,#1156,#1157,#1158,#1159,
    #1160,#1161,#1162,#1163,#1164,#1165,#1166,#1167,#1168,#1169,#1170,
    #1171,#1172,#1173,#1174,#1175,#1176,#1177,#1178,#1179,#1180,#1181,
    #1182,#1183,#1184,#1185,#1186),.UNSPECIFIED.,.F.,.F.,(9,7,7,7,7,7,7,
    7,7,9),(0.,0.139112725036,0.242905306812,0.358428893226,
    0.480071440373,0.562426541146,0.641252483216,0.756683226733,
    0.872778072512,1.),.UNSPECIFIED.);
#1122 = CARTESIAN_POINT('',(-95.38464808237,41.887790603454,
    66.307715999843));
#1123 = CARTESIAN_POINT('',(-95.36386780826,41.887790603471,
    66.647803449398));
#1124 = CARTESIAN_POINT('',(-95.3422564847,41.84658213642,
    66.988050396838));
#1125 = CARTESIAN_POINT('',(-95.32022283022,41.764098280567,
    67.322279648102));
#1126 = CARTESIAN_POINT('',(-95.29815478127,41.641494456384,
    67.644741317933));
#1127 = CARTESIAN_POINT('',(-95.276411354,41.480703005693,
    67.950004383777));
#1128 = CARTESIAN_POINT('',(-95.25532307713,41.284493759448,
    68.23300732971));
#1129 = CARTESIAN_POINT('',(-95.23519509908,41.056400397859,
    68.489049366626));
#1130 = CARTESIAN_POINT('',(-95.20222134154,40.610644161333,
    68.881943464985));
#1131 = CARTESIAN_POINT('',(-95.18881302896,40.404886130659,
    69.032684626844));
#1132 = CARTESIAN_POINT('',(-95.17620190352,40.185697852607,
    69.164591834481));
#1133 = CARTESIAN_POINT('',(-95.16448558508,39.955102216135,
    69.276289976379));
#1134 = CARTESIAN_POINT('',(-95.15374817325,39.715255430473,
    69.366670266411));
#1135 = CARTESIAN_POINT('',(-95.14406321926,39.468432341594,
    69.434877771593));
#1136 = CARTESIAN_POINT('',(-95.13549488085,39.217028919903,
    69.480337882835));
#1137 = CARTESIAN_POINT('',(-95.11986353355,38.681489442069,
    69.527846778277));
#1138 = CARTESIAN_POINT('',(-95.11307461634,38.396676892415,
    69.524425110041));
#1139 = CARTESIAN_POINT('',(-95.10780945255,38.112680367818,
    69.492176228659));
#1140 = CARTESIAN_POINT('',(-95.10412048616,37.832924517169,
    69.431305814203));
#1141 = CARTESIAN_POINT('',(-95.10204410326,37.560721163484,
    69.342478183508));
#1142 = CARTESIAN_POINT('',(-95.10160492016,37.299272935797,
    69.226775034175));
#1143 = CARTESIAN_POINT('',(-95.10281308183,37.051654598787,
    69.085734995092));
#1144 = CARTESIAN_POINT('',(-95.10864484927,36.577604291935,
    68.748501284067));
#1145 = CARTESIAN_POINT('',(-95.11344894899,36.352748117178,
    68.549610198483));
#1146 = CARTESIAN_POINT('',(-95.12005426147,36.149621116314,
    68.327192031609));
#1147 = CARTESIAN_POINT('',(-95.12842212437,35.971052658014,
    68.084097630567));
#1148 = CARTESIAN_POINT('',(-95.1384934139,35.819383246444,
    67.82349238262));
#1149 = CARTESIAN_POINT('',(-95.15018563725,35.696510472596,
    67.548815174378));
#1150 = CARTESIAN_POINT('',(-95.16338296068,35.603840458234,
    67.263799024693));
#1151 = CARTESIAN_POINT('',(-95.18776436856,35.500352079814,
    66.775310949936));
#1152 = CARTESIAN_POINT('',(-95.19822658793,35.472744794731,
    66.575141701712));
#1153 = CARTESIAN_POINT('',(-95.20926029029,35.45955685512,
    66.37322574671));
#1154 = CARTESIAN_POINT('',(-95.22081197334,35.460899552082,
    66.170774612304));
#1155 = CARTESIAN_POINT('',(-95.2328221181,35.476764990285,
    65.968992988315));
#1156 = CARTESIAN_POINT('',(-95.24522485115,35.507032872771,
    65.769076871288));
#1157 = CARTESIAN_POINT('',(-95.25794759613,35.551466810214,
    65.572211306292));
#1158 = CARTESIAN_POINT('',(-95.28331832486,35.665438028652,
    65.195179491127));
#1159 = CARTESIAN_POINT('',(-95.29594815575,35.733826979201,
    65.014629324838));
#1160 = CARTESIAN_POINT('',(-95.3087308555,35.814553963732,
    64.838941295802));
#1161 = CARTESIAN_POINT('',(-95.32159396237,35.907211110457,
    64.669087360717));
#1162 = CARTESIAN_POINT('',(-95.33446205797,36.011306398544,
    64.50599187351));
#1163 = CARTESIAN_POINT('',(-95.34725716619,36.126267640307,
    64.350532146144));
#1164 = CARTESIAN_POINT('',(-95.35989939773,36.251439765401,
    64.203535061286));
#1165 = CARTESIAN_POINT('',(-95.39047845368,36.583232482509,
    63.864029631718));
#1166 = CARTESIAN_POINT('',(-95.40815658119,36.800779388867,
    63.681987911488));
#1167 = CARTESIAN_POINT('',(-95.42508213338,37.036345438206,
    63.522149388114));
#1168 = CARTESIAN_POINT('',(-95.44100635884,37.287275583354,
    63.386552503928));
#1169 = CARTESIAN_POINT('',(-95.45569503921,37.55070099115,
    63.276845590817));
#1170 = CARTESIAN_POINT('',(-95.46893333696,37.823558735716,
    63.194313251826));
#1171 = CARTESIAN_POINT('',(-95.48053341651,38.102577646096,
    63.139832552171));
#1172 = CARTESIAN_POINT('',(-95.5002149572,38.667537556217,
    63.087494736693));
#1173 = CARTESIAN_POINT('',(-95.50828388312,38.953741369396,
    63.089943693142));
#1174 = CARTESIAN_POINT('',(-95.51439445501,39.239252050348,
    63.121507637418));
#1175 = CARTESIAN_POINT('',(-95.5184417371,39.520576000046,
    63.181996968351));
#1176 = CARTESIAN_POINT('',(-95.52036887142,39.794336618216,
    63.270746207136));
#1177 = CARTESIAN_POINT('',(-95.52016454356,40.05727183271,
    63.386659319828));
#1178 = CARTESIAN_POINT('',(-95.5178640492,40.306253590876,
    63.528171009689));
#1179 = CARTESIAN_POINT('',(-95.50883258907,40.792707584462,
    63.873900306706));
#1180 = CARTESIAN_POINT('',(-95.50169303991,41.027061329721,
    64.08302168773));
#1181 = CARTESIAN_POINT('',(-95.49224357682,41.237456536708,
    64.317731375515));
#1182 = CARTESIAN_POINT('',(-95.48066042712,41.420700167858,
    64.57472709021));
#1183 = CARTESIAN_POINT('',(-95.46716441155,41.574190777015,
    64.850351903428));
#1184 = CARTESIAN_POINT('',(-95.45200823294,41.695854387729,
    65.140646046699));
#1185 = CARTESIAN_POINT('',(-95.43547222519,41.78420348557,
    65.441321245242));
#1186 = CARTESIAN_POINT('',(-95.41786549725,41.838528678544,
    65.747712746008));
#1187 = ORIENTED_EDGE('',*,*,#1188,.T.);
#1188 = EDGE_CURVE('',#1119,#1117,#1189,.T.);
#1189 = B_SPLINE_CURVE_WITH_KNOTS('',4,(#1190,#1191,#1192,#1193,#1194),
  .UNSPECIFIED.,.F.,.F.,(5,5),(0.,1.),.PIECEWISE_BEZIER_KNOTS.);
#1190 = CARTESIAN_POINT('',(-95.41786549725,41.838528678544,
    65.747712746008));
#1191 = CARTESIAN_POINT('',(-95.40990088662,41.863103319019,
    65.886312547755));
#1192 = CARTESIAN_POINT('',(-95.40167852102,41.879562967324,
    66.026314836758));
#1193 = CARTESIAN_POINT('',(-95.39324421673,41.887790481291,
    66.167032139465));
#1194 = CARTESIAN_POINT('',(-95.38464808237,41.887790603427,66.307716));
#1195 = FACE_BOUND('',#1196,.T.);
#1196 = EDGE_LOOP('',(#1197,#1255));
#1197 = ORIENTED_EDGE('',*,*,#1198,.T.);
#1198 = EDGE_CURVE('',#1199,#1201,#1203,.T.);
#1199 = VERTEX_POINT('',#1200);
#1200 = CARTESIAN_POINT('',(-95.07460769732,43.207189,72.580933));
#1201 = VERTEX_POINT('',#1202);
#1202 = CARTESIAN_POINT('',(-95.13291299935,42.690264353517,
    71.165251630904));
#1203 = B_SPLINE_CURVE_WITH_KNOTS('',8,(#1204,#1205,#1206,#1207,#1208,
    #1209,#1210,#1211,#1212,#1213,#1214,#1215,#1216,#1217,#1218,#1219,
    #1220,#1221,#1222,#1223,#1224,#1225,#1226,#1227,#1228,#1229,#1230,
    #1231,#1232,#1233,#1234,#1235,#1236,#1237,#1238,#1239,#1240,#1241,
    #1242,#1243,#1244,#1245,#1246,#1247,#1248,#1249,#1250,#1251,#1252,
    #1253,#1254),.UNSPECIFIED.,.F.,.F.,(9,7,7,7,7,7,7,9),(0.,
    0.115458814657,0.273660985041,0.484639584694,0.644202124772,
    0.754472489931,0.915364716407,1.),.UNSPECIFIED.);
#1204 = CARTESIAN_POINT('',(-95.07460769732,43.207189,72.580933));
#1205 = CARTESIAN_POINT('',(-95.06602919552,43.207189,72.757716117213));
#1206 = CARTESIAN_POINT('',(-95.0571458395,43.190931634682,
    72.934523482128));
#1207 = CARTESIAN_POINT('',(-95.04805301977,43.158410435261,
    73.10954530869));
#1208 = CARTESIAN_POINT('',(-95.03884473105,43.1098726,73.281042643193)
  );
#1209 = CARTESIAN_POINT('',(-95.02961228235,43.045773821534,
    73.447341589103));
#1210 = CARTESIAN_POINT('',(-95.02044358998,42.966759630899,
    73.606835885526));
#1211 = CARTESIAN_POINT('',(-95.01142305348,42.873673258273,
    73.757997839323));
#1212 = CARTESIAN_POINT('',(-94.99058649499,42.622234282513,
    74.093144193304));
#1213 = CARTESIAN_POINT('',(-94.97895922862,42.452325379569,
    74.268765728857));
#1214 = CARTESIAN_POINT('',(-94.96796993089,42.260649804273,
    74.422374894817));
#1215 = CARTESIAN_POINT('',(-94.95779942619,42.050606443848,
    74.550929900152));
#1216 = CARTESIAN_POINT('',(-94.94860074461,41.825951504728,
    74.651988067606));
#1217 = CARTESIAN_POINT('',(-94.94050271928,41.590802470725,
    74.723759555111));
#1218 = CARTESIAN_POINT('',(-94.9336169369,41.34959428288,
    74.765077494662));
#1219 = CARTESIAN_POINT('',(-94.92057532083,40.78388581208,
    74.790074585414));
#1220 = CARTESIAN_POINT('',(-94.91540069228,40.457199457182,
    74.74998103082));
#1221 = CARTESIAN_POINT('',(-94.91275347905,40.13933560149,
    74.654394986571));
#1222 = CARTESIAN_POINT('',(-94.91270299384,39.840981319188,
    74.506191142345));
#1223 = CARTESIAN_POINT('',(-94.91528347225,39.571914583328,
    74.309790604857));
#1224 = CARTESIAN_POINT('',(-94.92044998941,39.340559701636,
    74.071845310056));
#1225 = CARTESIAN_POINT('',(-94.92810394515,39.154373945546,
    73.800523835136));
#1226 = CARTESIAN_POINT('',(-94.94537098099,38.914834103769,
    73.285307090803));
#1227 = CARTESIAN_POINT('',(-94.95407378975,38.839863772743,
    73.050192633974));
#1228 = CARTESIAN_POINT('',(-94.96393233684,38.795223175215,
    72.806308610862));
#1229 = CARTESIAN_POINT('',(-94.97480395396,38.781933906193,
    72.558236516349));
#1230 = CARTESIAN_POINT('',(-94.98652041446,38.800302810038,
    72.310561889286));
#1231 = CARTESIAN_POINT('',(-94.99888149668,38.849867719631,
    72.067849156757));
#1232 = CARTESIAN_POINT('',(-95.01165351912,38.929452606997,
    71.83462035264));
#1233 = CARTESIAN_POINT('',(-95.03349152439,39.111002782802,
    71.463626054893));
#1234 = CARTESIAN_POINT('',(-95.04249079454,39.198519932734,
    71.318503866744));
#1235 = CARTESIAN_POINT('',(-95.05147938381,39.298682734826,
    71.181276292864));
#1236 = CARTESIAN_POINT('',(-95.06037023898,39.410649954395,
    71.053213947721));
#1237 = CARTESIAN_POINT('',(-95.06907525439,39.53344540413,
    70.935469154511));
#1238 = CARTESIAN_POINT('',(-95.07750625173,39.665969802173,
    70.829078268128));
#1239 = CARTESIAN_POINT('',(-95.08557653463,39.806997106292,
    70.73494957299));
#1240 = CARTESIAN_POINT('',(-95.10433059333,40.171328595287,
    70.535487444484));
#1241 = CARTESIAN_POINT('',(-95.11452815455,40.402971287839,
    70.444690792449));
#1242 = CARTESIAN_POINT('',(-95.12352310331,40.645684344745,
    70.384017582143));
#1243 = CARTESIAN_POINT('',(-95.13108927443,40.89484766301,
    70.354931157723));
#1244 = CARTESIAN_POINT('',(-95.13704598747,41.145760831175,
    70.358072657903));
#1245 = CARTESIAN_POINT('',(-95.14126069665,41.393671238897,
    70.393359520341));
#1246 = CARTESIAN_POINT('',(-95.14365813325,41.6337911802,70.45987616497
    ));
#1247 = CARTESIAN_POINT('',(-95.14454430633,41.981139191241,
    70.605856263709));
#1248 = CARTESIAN_POINT('',(-95.14434712802,42.09742979281,
    70.664247884265));
#1249 = CARTESIAN_POINT('',(-95.14364739441,42.209669465592,
    70.730443263934));
#1250 = CARTESIAN_POINT('',(-95.14244935939,42.317267978857,
    70.80412240749));
#1251 = CARTESIAN_POINT('',(-95.14076152321,42.419654671728,
    70.884910614523));
#1252 = CARTESIAN_POINT('',(-95.13859683599,42.516283696515,
    70.97237401859));
#1253 = CARTESIAN_POINT('',(-95.13597301837,42.606642615832,
    71.066012736951));
#1254 = CARTESIAN_POINT('',(-95.13291299935,42.690264353517,
    71.165251630904));
#1255 = ORIENTED_EDGE('',*,*,#1256,.T.);
#1256 = EDGE_CURVE('',#1201,#1199,#1257,.T.);
#1257 = B_SPLINE_CURVE_WITH_KNOTS('',5,(#1258,#1259,#1260,#1261,#1262,
    #1263),.UNSPECIFIED.,.F.,.F.,(6,6),(0.,1.),
  .PIECEWISE_BEZIER_KNOTS.);
#1258 = CARTESIAN_POINT('',(-95.13291299935,42.690264353517,
    71.165251630904));
#1259 = CARTESIAN_POINT('',(-95.1256529876,42.888660112518,
    71.400699688231));
#1260 = CARTESIAN_POINT('',(-95.11569518967,43.045844973934,
    71.670989539924));
#1261 = CARTESIAN_POINT('',(-95.10344578866,43.153404797972,
    71.965937558403));
#1262 = CARTESIAN_POINT('',(-95.08952371431,43.207188969852,
    72.273548239104));
#1263 = CARTESIAN_POINT('',(-95.07460769732,43.207189,72.580933));
#1264 = FACE_BOUND('',#1265,.T.);
#1265 = EDGE_LOOP('',(#1266,#1317));
#1266 = ORIENTED_EDGE('',*,*,#1267,.T.);
#1267 = EDGE_CURVE('',#1268,#1270,#1272,.T.);
#1268 = VERTEX_POINT('',#1269);
#1269 = CARTESIAN_POINT('',(-94.97185272943,36.683467,71.595146));
#1270 = VERTEX_POINT('',#1271);
#1271 = CARTESIAN_POINT('',(-95.01817638398,35.657045183354,
    70.109740543312));
#1272 = B_SPLINE_CURVE_WITH_KNOTS('',8,(#1273,#1274,#1275,#1276,#1277,
    #1278,#1279,#1280,#1281,#1282,#1283,#1284,#1285,#1286,#1287,#1288,
    #1289,#1290,#1291,#1292,#1293,#1294,#1295,#1296,#1297,#1298,#1299,
    #1300,#1301,#1302,#1303,#1304,#1305,#1306,#1307,#1308,#1309,#1310,
    #1311,#1312,#1313,#1314,#1315,#1316),.UNSPECIFIED.,.F.,.F.,(9,7,7,7,
    7,7,9),(0.,0.166112604935,0.414128430745,0.510302886055,
    0.729856760818,0.83519090759,1.),.UNSPECIFIED.);
#1273 = CARTESIAN_POINT('',(-94.97185272943,36.683467,71.595146));
#1274 = CARTESIAN_POINT('',(-94.96419374803,36.683467,71.762215646371));
#1275 = CARTESIAN_POINT('',(-94.9561477541,36.66337895933,71.92936496093
    ));
#1276 = CARTESIAN_POINT('',(-94.94786046162,36.623171755846,
    72.093626083811));
#1277 = CARTESIAN_POINT('',(-94.93947695513,36.563380552458,
    72.25218693058));
#1278 = CARTESIAN_POINT('',(-94.93113639784,36.484962083916,
    72.402408282183));
#1279 = CARTESIAN_POINT('',(-94.92297095345,36.389248079368,
    72.541822346858));
#1280 = CARTESIAN_POINT('',(-94.91510608061,36.277973284649,
    72.668163237114));
#1281 = CARTESIAN_POINT('',(-94.89654096803,35.967291492817,
    72.945681945189));
#1282 = CARTESIAN_POINT('',(-94.88631107836,35.750751125898,
    73.079043981114));
#1283 = CARTESIAN_POINT('',(-94.87741004251,35.511325473666,
    73.17207944603));
#1284 = CARTESIAN_POINT('',(-94.87012697518,35.257965314789,
    73.2208730874));
#1285 = CARTESIAN_POINT('',(-94.86468171823,34.999866154873,
    73.223262436079));
#1286 = CARTESIAN_POINT('',(-94.86121931846,34.746483816469,
    73.179434927649));
#1287 = CARTESIAN_POINT('',(-94.85985306666,34.507475504918,
    73.09132875602));
#1288 = CARTESIAN_POINT('',(-94.8608159073,34.208373158783,
    72.915877071023));
#1289 = CARTESIAN_POINT('',(-94.86139507993,34.128211641976,
    72.861021590583));
#1290 = CARTESIAN_POINT('',(-94.86228396868,34.051945366717,
    72.800616424823));
#1291 = CARTESIAN_POINT('',(-94.86348020428,33.980019535728,
    72.734986737658));
#1292 = CARTESIAN_POINT('',(-94.8649796308,33.912844822857,
    72.664497206926));
#1293 = CARTESIAN_POINT('',(-94.86677627159,33.850796497909,
    72.589549622125));
#1294 = CARTESIAN_POINT('',(-94.86886209599,33.79421152834,
    72.510583055939));
#1295 = CARTESIAN_POINT('',(-94.87662441421,33.627350186351,
    72.239725035939));
#1296 = CARTESIAN_POINT('',(-94.8834835513,33.541126170669,
    72.032610311977));
#1297 = CARTESIAN_POINT('',(-94.89167341857,33.488668654684,
    71.812804540451));
#1298 = CARTESIAN_POINT('',(-94.90100337508,33.471767276897,
    71.586781667196));
#1299 = CARTESIAN_POINT('',(-94.91124693128,33.491033118937,
    71.361025149241));
#1300 = CARTESIAN_POINT('',(-94.9221275714,33.545713094337,
    71.141993251498));
#1301 = CARTESIAN_POINT('',(-94.93331738997,33.633855108803,
    70.936082438356));
#1302 = CARTESIAN_POINT('',(-94.94977864328,33.807929949206,
    70.659532751582));
#1303 = CARTESIAN_POINT('',(-94.9551061074,33.871214594577,
    70.57416140519));
#1304 = CARTESIAN_POINT('',(-94.96038453452,33.940951380517,
    70.493703544566));
#1305 = CARTESIAN_POINT('',(-94.96557507057,34.016694136055,
    70.418726297061));
#1306 = CARTESIAN_POINT('',(-94.97063949396,34.097945040585,
    70.349741132963));
#1307 = CARTESIAN_POINT('',(-94.97554021566,34.184154623869,
    70.28720386549));
#1308 = CARTESIAN_POINT('',(-94.98024027917,34.274721766031,
    70.231514650793));
#1309 = CARTESIAN_POINT('',(-94.99168643679,34.516494502874,
    70.107138596206));
#1310 = CARTESIAN_POINT('',(-94.99809922829,34.673229855328,
    70.048801674775));
#1311 = CARTESIAN_POINT('',(-95.00379523309,34.836562469694,
    70.009360073341));
#1312 = CARTESIAN_POINT('',(-95.00865338491,35.003814570686,
    69.98969248356));
#1313 = CARTESIAN_POINT('',(-95.0125780531,35.172267892966,
    69.990203439068));
#1314 = CARTESIAN_POINT('',(-95.01549904265,35.339163681143,
    70.010823315474));
#1315 = CARTESIAN_POINT('',(-95.0173715942,35.501702689771,
    70.051008330367));
#1316 = CARTESIAN_POINT('',(-95.01817638398,35.657045183354,
    70.109740543312));
#1317 = ORIENTED_EDGE('',*,*,#1318,.T.);
#1318 = EDGE_CURVE('',#1270,#1268,#1319,.T.);
#1319 = B_SPLINE_CURVE_WITH_KNOTS('',8,(#1320,#1321,#1322,#1323,#1324,
    #1325,#1326,#1327,#1328),.UNSPECIFIED.,.F.,.F.,(9,9),(0.,1.),
  .PIECEWISE_BEZIER_KNOTS.);
#1320 = CARTESIAN_POINT('',(-95.01817638398,35.657045183354,
    70.109740543312));
#1321 = CARTESIAN_POINT('',(-95.01933922596,35.881499787378,
    70.194602806662));
#1322 = CARTESIAN_POINT('',(-95.01828637548,36.09192487073,
    70.318464577508));
#1323 = CARTESIAN_POINT('',(-95.01495407349,36.279317657979,
    70.478344005306));
#1324 = CARTESIAN_POINT('',(-95.0094724069,36.436894303489,
    70.668837777708));
#1325 = CARTESIAN_POINT('',(-95.00206765214,36.559137118696,
    70.883636472604));
#1326 = CARTESIAN_POINT('',(-94.99306136296,36.642175485241,
    71.115321024123));
#1327 = CARTESIAN_POINT('',(-94.98283352023,36.683467,71.355615866885));
#1328 = CARTESIAN_POINT('',(-94.97185272943,36.683467,71.595146));
#1329 = FACE_BOUND('',#1330,.T.);
#1330 = EDGE_LOOP('',(#1331,#1347));
#1331 = ORIENTED_EDGE('',*,*,#1332,.T.);
#1332 = EDGE_CURVE('',#1333,#1335,#1337,.T.);
#1333 = VERTEX_POINT('',#1334);
#1334 = CARTESIAN_POINT('',(-96.31044714297,32.398063,50.548767));
#1335 = VERTEX_POINT('',#1336);
#1336 = CARTESIAN_POINT('',(-96.2739218517,34.367855351437,
    51.65758758048));
#1337 = B_SPLINE_CURVE_WITH_KNOTS('',8,(#1338,#1339,#1340,#1341,#1342,
    #1343,#1344,#1345,#1346),.UNSPECIFIED.,.F.,.F.,(9,9),(0.,1.),
  .PIECEWISE_BEZIER_KNOTS.);
#1338 = CARTESIAN_POINT('',(-96.31044714297,32.398063,50.548767));
#1339 = CARTESIAN_POINT('',(-96.32080449408,32.693178471592,50.548767));
#1340 = CARTESIAN_POINT('',(-96.3270353634,32.989052407814,
    50.591967385594));
#1341 = CARTESIAN_POINT('',(-96.32878928739,33.277321077396,
    50.678752718968));
#1342 = CARTESIAN_POINT('',(-96.32599938508,33.550529332683,
    50.807212477364));
#1343 = CARTESIAN_POINT('',(-96.31876551767,33.801828273011,
    50.974315306635));
#1344 = CARTESIAN_POINT('',(-96.30736598436,34.025154215602,
    51.175686357533));
#1345 = CARTESIAN_POINT('',(-96.29221137827,34.21512546888,
    51.405882641861));
#1346 = CARTESIAN_POINT('',(-96.2739218517,34.367855351437,
    51.65758758048));
#1347 = ORIENTED_EDGE('',*,*,#1348,.T.);
#1348 = EDGE_CURVE('',#1335,#1333,#1349,.T.);
#1349 = B_SPLINE_CURVE_WITH_KNOTS('',8,(#1350,#1351,#1352,#1353,#1354,
    #1355,#1356,#1357,#1358,#1359,#1360,#1361,#1362,#1363,#1364,#1365,
    #1366,#1367,#1368,#1369,#1370,#1371,#1372,#1373,#1374,#1375,#1376,
    #1377,#1378,#1379,#1380,#1381,#1382,#1383,#1384,#1385,#1386,#1387,
    #1388,#1389,#1390,#1391,#1392,#1393,#1394,#1395,#1396,#1397,#1398,
    #1399,#1400),.UNSPECIFIED.,.F.,.F.,(9,7,7,7,7,7,7,9),(0.,
    0.140617660123,0.257916112843,0.428917076611,0.630493216615,
    0.778016177691,0.869263086617,1.),.UNSPECIFIED.);
#1350 = CARTESIAN_POINT('',(-96.2739218517,34.367855351437,
    51.65758758048));
#1351 = CARTESIAN_POINT('',(-96.26068041599,34.478430270524,
    51.839819457804));
#1352 = CARTESIAN_POINT('',(-96.24577232086,34.569680287054,
    52.033648013454));
#1353 = CARTESIAN_POINT('',(-96.22940800695,34.640137212897,
    52.236570833018));
#1354 = CARTESIAN_POINT('',(-96.21182113206,34.688822890821,
    52.445976492064));
#1355 = CARTESIAN_POINT('',(-96.19325658534,34.715142810086,
    52.659198531859));
#1356 = CARTESIAN_POINT('',(-96.17396566342,34.718849522668,
    52.873529713497));
#1357 = CARTESIAN_POINT('',(-96.15420544332,34.700068862234,
    53.086225259992));
#1358 = CARTESIAN_POINT('',(-96.11758438328,34.625442349485,
    53.468279325214));
#1359 = CARTESIAN_POINT('',(-96.10077808572,34.576243319825,
    53.639059473923));
#1360 = CARTESIAN_POINT('',(-96.08397092726,34.512093236421,
    53.805280276843));
#1361 = CARTESIAN_POINT('',(-96.06730725488,34.433491630557,
    53.965442435442));
#1362 = CARTESIAN_POINT('',(-96.0509255517,34.341101453322,
    54.118122434474));
#1363 = CARTESIAN_POINT('',(-96.03495865278,34.235739563181,
    54.261974047562));
#1364 = CARTESIAN_POINT('',(-96.01953395413,34.118385455214,
    54.395740231752));
#1365 = CARTESIAN_POINT('',(-95.9832555797,33.80334789244,
    54.696910621138));
#1366 = CARTESIAN_POINT('',(-95.96312288796,33.593254982347,
    54.851897910038));
#1367 = CARTESIAN_POINT('',(-95.94477908882,33.363620397785,
    54.979428667954));
#1368 = CARTESIAN_POINT('',(-95.92854658191,33.118682641679,
    55.07673599748));
#1369 = CARTESIAN_POINT('',(-95.91469882427,32.86299872203,
    55.141763477384));
#1370 = CARTESIAN_POINT('',(-95.90346076386,32.601445078196,
    55.173262303965));
#1371 = CARTESIAN_POINT('',(-95.89501991843,32.339178156384,
    55.170746382948));
#1372 = CARTESIAN_POINT('',(-95.88295687095,31.77813630759,
    55.092969199525));
#1373 = CARTESIAN_POINT('',(-95.88044516366,31.480242996728,
    55.004645813191));
#1374 = CARTESIAN_POINT('',(-95.88217506035,31.197362807516,
    54.870977429184));
#1375 = CARTESIAN_POINT('',(-95.88815122339,30.937370383012,
    54.695373707256));
#1376 = CARTESIAN_POINT('',(-95.8982978226,30.707270992689,
    54.482348309608));
#1377 = CARTESIAN_POINT('',(-95.91240806833,30.512930068505,
    54.237808617771));
#1378 = CARTESIAN_POINT('',(-95.93015504722,30.359283193509,
    53.968728201817));
#1379 = CARTESIAN_POINT('',(-95.96615904589,30.168548741899,
    53.475599295076));
#1380 = CARTESIAN_POINT('',(-95.98303633466,30.111078331633,
    53.258369921993));
#1381 = CARTESIAN_POINT('',(-96.00137510921,30.077912457067,
    53.035447233143));
#1382 = CARTESIAN_POINT('',(-96.02094373477,30.069607497467,
    52.810001108034));
#1383 = CARTESIAN_POINT('',(-96.04148484871,30.086251721564,
    52.585176103333));
#1384 = CARTESIAN_POINT('',(-96.06271532272,30.127518152214,
    52.364082754865));
#1385 = CARTESIAN_POINT('',(-96.08432551854,30.192633584567,
    52.149788723183));
#1386 = CARTESIAN_POINT('',(-96.119376971,30.334486117279,
    51.818772644142));
#1387 = CARTESIAN_POINT('',(-96.13279460253,30.39733387213,
    51.695967654324));
#1388 = CARTESIAN_POINT('',(-96.14615801307,30.468526165792,
    51.577546227942));
#1389 = CARTESIAN_POINT('',(-96.15939004794,30.547708441458,
    51.464157912257));
#1390 = CARTESIAN_POINT('',(-96.17241344294,30.63447143247,
    51.356415242178));
#1391 = CARTESIAN_POINT('',(-96.18515126722,30.728353502457,
    51.254893731511));
#1392 = CARTESIAN_POINT('',(-96.19752755655,30.828839153362,
    51.160129047052));
#1393 = CARTESIAN_POINT('',(-96.22657638354,31.087965810671,
    50.947217621437));
#1394 = CARTESIAN_POINT('',(-96.24279666542,31.253012643661,
    50.836653289613));
#1395 = CARTESIAN_POINT('',(-96.25790504796,31.428777230878,
    50.742413615562));
#1396 = CARTESIAN_POINT('',(-96.27169781414,31.613380090489,
    50.665694652832));
#1397 = CARTESIAN_POINT('',(-96.28399201145,31.8048075608,
    50.607437388874));
#1398 = CARTESIAN_POINT('',(-96.29462851753,32.000925121919,
    50.568329752481));
#1399 = CARTESIAN_POINT('',(-96.30347762466,32.199475706561,
    50.54876650281));
#1400 = CARTESIAN_POINT('',(-96.31044714297,32.398063,50.548767));
#1401 = FACE_BOUND('',#1402,.T.);
#1402 = EDGE_LOOP('',(#1403,#1415));
#1403 = ORIENTED_EDGE('',*,*,#1404,.T.);
#1404 = EDGE_CURVE('',#1405,#1407,#1409,.T.);
#1405 = VERTEX_POINT('',#1406);
#1406 = CARTESIAN_POINT('',(-96.25923281194,25.676757,48.603193243803));
#1407 = VERTEX_POINT('',#1408);
#1408 = CARTESIAN_POINT('',(-96.27459237058,26.545156615614,
    48.768196313463));
#1409 = B_SPLINE_CURVE_WITH_KNOTS('',4,(#1410,#1411,#1412,#1413,#1414),
  .UNSPECIFIED.,.F.,.F.,(5,5),(0.,1.),.PIECEWISE_BEZIER_KNOTS.);
#1410 = CARTESIAN_POINT('',(-96.25923281194,25.676757,48.603193243803));
#1411 = CARTESIAN_POINT('',(-96.26734845853,25.898852334001,
    48.603193243803));
#1412 = CARTESIAN_POINT('',(-96.27271933165,26.121183832657,
    48.630975580901));
#1413 = CARTESIAN_POINT('',(-96.27511957959,26.338288768704,
    48.686638641743));
#1414 = CARTESIAN_POINT('',(-96.27459237058,26.545156615614,
    48.768196313463));
#1415 = ORIENTED_EDGE('',*,*,#1416,.T.);
#1416 = EDGE_CURVE('',#1407,#1405,#1417,.T.);
#1417 = B_SPLINE_CURVE_WITH_KNOTS('',8,(#1418,#1419,#1420,#1421,#1422,
    #1423,#1424,#1425,#1426,#1427,#1428,#1429,#1430,#1431,#1432,#1433,
    #1434,#1435,#1436,#1437,#1438,#1439,#1440,#1441,#1442,#1443,#1444,
    #1445,#1446,#1447,#1448,#1449,#1450,#1451,#1452,#1453,#1454,#1455,
    #1456,#1457,#1458,#1459,#1460,#1461,#1462,#1463,#1464,#1465,#1466,
    #1467,#1468,#1469,#1470,#1471,#1472,#1473,#1474,#1475),
  .UNSPECIFIED.,.F.,.F.,(9,7,7,7,7,7,7,7,9),(0.,0.149570452775,
    0.255875011928,0.361951000564,0.528031605652,0.63782904915,
    0.748075697964,0.847233995925,1.),.UNSPECIFIED.);
#1418 = CARTESIAN_POINT('',(-96.27459237058,26.545156615614,
    48.768196313463));
#1419 = CARTESIAN_POINT('',(-96.27396972578,26.789471843788,
    48.864517619422));
#1420 = CARTESIAN_POINT('',(-96.26984624685,27.021804159579,
    48.99189890379));
#1421 = CARTESIAN_POINT('',(-96.26225015281,27.237052666003,
    49.148444254894));
#1422 = CARTESIAN_POINT('',(-96.25135619275,27.431014914166,
    49.331285815895));
#1423 = CARTESIAN_POINT('',(-96.23742397516,27.600089748532,
    49.537030267477));
#1424 = CARTESIAN_POINT('',(-96.22079024438,27.741329882237,
    49.761738243107));
#1425 = CARTESIAN_POINT('',(-96.20184979009,27.852399350012,
    50.001001621313));
#1426 = CARTESIAN_POINT('',(-96.16631073733,27.988470582883,
    50.426551442306));
#1427 = CARTESIAN_POINT('',(-96.15060465944,28.029131984227,
    50.608320318933));
#1428 = CARTESIAN_POINT('',(-96.13411569704,28.053412315672,
    50.793358711679));
#1429 = CARTESIAN_POINT('',(-96.11700679691,28.061044313351,
    50.979959914792));
#1430 = CARTESIAN_POINT('',(-96.09944244498,28.051964601019,
    51.166419376138));
#1431 = CARTESIAN_POINT('',(-96.08158690293,28.026298224631,
    51.351041033267));
#1432 = CARTESIAN_POINT('',(-96.06360377378,27.984367563958,
    51.532143675677));
#1433 = CARTESIAN_POINT('',(-96.02774860754,27.869207617245,
    51.88361272907));
#1434 = CARTESIAN_POINT('',(-96.00986903372,27.796022119125,
    52.054073730234));
#1435 = CARTESIAN_POINT('',(-95.99218154706,27.707698863292,
    52.21778870854));
#1436 = CARTESIAN_POINT('',(-95.97483980124,27.604967018918,
    52.373215172749));
#1437 = CARTESIAN_POINT('',(-95.95798877291,27.48872429728,
    52.518915382672));
#1438 = CARTESIAN_POINT('',(-95.94176549926,27.360025810026,
    52.653556366827));
#1439 = CARTESIAN_POINT('',(-95.92629951159,27.220092676399,
    52.775924343733));
#1440 = CARTESIAN_POINT('',(-95.88887516254,26.835876836608,
    53.055657928255));
#1441 = CARTESIAN_POINT('',(-95.86815098008,26.576910479179,
    53.193979965048));
#1442 = CARTESIAN_POINT('',(-95.85006129353,26.299116511396,
    53.295335636536));
#1443 = CARTESIAN_POINT('',(-95.83498045656,26.008749268771,
    53.356948149337));
#1444 = CARTESIAN_POINT('',(-95.82321138019,25.712316724638,
    53.377112117166));
#1445 = CARTESIAN_POINT('',(-95.81497937676,25.416568977437,
    53.355410935104));
#1446 = CARTESIAN_POINT('',(-95.81045737035,25.128444811356,
    53.292543322075));
#1447 = CARTESIAN_POINT('',(-95.8091510729,24.674172476884,
    53.124419118837));
#1448 = CARTESIAN_POINT('',(-95.81026330661,24.499578744856,
    53.040674204763));
#1449 = CARTESIAN_POINT('',(-95.81302073854,24.333088943797,
    52.940792417044));
#1450 = CARTESIAN_POINT('',(-95.81741549803,24.176436854678,
    52.825716584201));
#1451 = CARTESIAN_POINT('',(-95.82342227097,24.031211724176,
    52.696595704081));
#1452 = CARTESIAN_POINT('',(-95.83099787953,23.898856601313,
    52.554770798478));
#1453 = CARTESIAN_POINT('',(-95.84007694664,23.78064272618,
    52.401787443089));
#1454 = CARTESIAN_POINT('',(-95.86109324739,23.574175726696,
    52.076418283128));
#1455 = CARTESIAN_POINT('',(-95.87304941677,23.485974649548,
    51.903841323783));
#1456 = CARTESIAN_POINT('',(-95.88634145031,23.414082541829,
    51.723445454619));
#1457 = CARTESIAN_POINT('',(-95.90086047678,23.359265713353,
    51.537046259195));
#1458 = CARTESIAN_POINT('',(-95.91648061793,23.322044259169,
    51.346510732023));
#1459 = CARTESIAN_POINT('',(-95.93305888471,23.302713568225,
    51.153742596135));
#1460 = CARTESIAN_POINT('',(-95.95043380893,23.301334062736,
    50.960675750973));
#1461 = CARTESIAN_POINT('',(-95.9846025196,23.332399315397,
    50.597126505884));
#1462 = CARTESIAN_POINT('',(-96.00128432529,23.361460937248,
    50.426268966466));
#1463 = CARTESIAN_POINT('',(-96.01833826933,23.404734220726,
    50.258110289927));
#1464 = CARTESIAN_POINT('',(-96.03562839268,23.461916115362,
    50.094000819947));
#1465 = CARTESIAN_POINT('',(-96.05301310094,23.532563847713,
    49.935238798872));
#1466 = CARTESIAN_POINT('',(-96.07034595597,23.616103917494,
    49.783069462964));
#1467 = CARTESIAN_POINT('',(-96.0874768932,23.711826575448,
    49.638678620319));
#1468 = CARTESIAN_POINT('',(-96.13010092885,23.983773333205,
    49.29442890228));
#1469 = CARTESIAN_POINT('',(-96.15513736411,24.175729287308,
    49.106546252038));
#1470 = CARTESIAN_POINT('',(-96.17878064453,24.391524138969,
    48.94387823269));
#1471 = CARTESIAN_POINT('',(-96.2004940715,24.627266875785,
    48.809828506092));
#1472 = CARTESIAN_POINT('',(-96.21978278186,24.878640014215,
    48.707151000941));
#1473 = CARTESIAN_POINT('',(-96.23621723113,25.140883322904,
    48.637844544514));
#1474 = CARTESIAN_POINT('',(-96.24944227436,25.40882607298,
    48.603193243803));
#1475 = CARTESIAN_POINT('',(-96.25923281194,25.676757,48.603193243803));
#1476 = FACE_BOUND('',#1477,.T.);
#1477 = EDGE_LOOP('',(#1478,#1490));
#1478 = ORIENTED_EDGE('',*,*,#1479,.T.);
#1479 = EDGE_CURVE('',#1480,#1482,#1484,.T.);
#1480 = VERTEX_POINT('',#1481);
#1481 = CARTESIAN_POINT('',(-95.45894008586,29.397538756197,59.676025));
#1482 = VERTEX_POINT('',#1483);
#1483 = CARTESIAN_POINT('',(-95.41802036502,29.328343677402,
    60.24424462286));
#1484 = B_SPLINE_CURVE_WITH_KNOTS('',4,(#1485,#1486,#1487,#1488,#1489),
  .UNSPECIFIED.,.F.,.F.,(5,5),(0.,1.),.PIECEWISE_BEZIER_KNOTS.);
#1485 = CARTESIAN_POINT('',(-95.45894008586,29.397538756197,59.676025));
#1486 = CARTESIAN_POINT('',(-95.44901809744,29.397538756197,
    59.81951311085));
#1487 = CARTESIAN_POINT('',(-95.43882116555,29.385943539723,
    59.962981912164));
#1488 = CARTESIAN_POINT('',(-95.42845474971,29.362765164728,
    60.105008416139));
#1489 = CARTESIAN_POINT('',(-95.41802036502,29.328343677402,
    60.24424462286));
#1490 = ORIENTED_EDGE('',*,*,#1491,.T.);
#1491 = EDGE_CURVE('',#1482,#1480,#1492,.T.);
#1492 = B_SPLINE_CURVE_WITH_KNOTS('',8,(#1493,#1494,#1495,#1496,#1497,
    #1498,#1499,#1500,#1501,#1502,#1503,#1504,#1505,#1506,#1507,#1508,
    #1509,#1510,#1511,#1512,#1513,#1514,#1515,#1516,#1517,#1518,#1519,
    #1520,#1521,#1522,#1523,#1524,#1525,#1526,#1527,#1528,#1529,#1530,
    #1531,#1532,#1533,#1534,#1535,#1536,#1537,#1538,#1539,#1540,#1541,
    #1542,#1543,#1544,#1545,#1546,#1547,#1548,#1549,#1550),
  .UNSPECIFIED.,.F.,.F.,(9,7,7,7,7,7,7,7,9),(0.,9.503759219644E-02,
    0.230129795812,0.393755806908,0.519976141167,0.613497583733,
    0.747706710665,0.886059288582,1.),.UNSPECIFIED.);
#1493 = CARTESIAN_POINT('',(-95.41802036502,29.328343677402,
    60.24424462286));
#1494 = CARTESIAN_POINT('',(-95.40591011882,29.288393771533,
    60.405843489847));
#1495 = CARTESIAN_POINT('',(-95.39437676904,29.237625271266,
    60.555475503477));
#1496 = CARTESIAN_POINT('',(-95.38301267671,29.177096326976,
    60.699389363649));
#1497 = CARTESIAN_POINT('',(-95.37157495582,29.105395556539,
    60.840586632718));
#1498 = CARTESIAN_POINT('',(-95.35998247134,29.021078456136,
    60.979706654542));
#1499 = CARTESIAN_POINT('',(-95.34830086211,28.923012712913,
    61.115320789459));
#1500 = CARTESIAN_POINT('',(-95.33672846001,28.811633772404,
    61.244515753295));
#1501 = CARTESIAN_POINT('',(-95.30969691746,28.517690245681,
    61.533664507221));
#1502 = CARTESIAN_POINT('',(-95.29467548376,28.325128305371,
    61.68341709492));
#1503 = CARTESIAN_POINT('',(-95.28073686999,28.115386952291,
    61.810263107533));
#1504 = CARTESIAN_POINT('',(-95.2680744173,27.891680837183,
    61.911959674111));
#1505 = CARTESIAN_POINT('',(-95.25684976948,27.657476794971,
    61.986815553625));
#1506 = CARTESIAN_POINT('',(-95.24720151417,27.41646193292,
    62.033642847113));
#1507 = CARTESIAN_POINT('',(-95.23924680054,27.172558653226,
    62.051830079493));
#1508 = CARTESIAN_POINT('',(-95.22559134365,26.636060586198,
    62.029163867292));
#1509 = CARTESIAN_POINT('',(-95.22070470243,26.34340278893,
    61.975001696083));
#1510 = CARTESIAN_POINT('',(-95.21858984639,26.059636881549,
    61.879146975561));
#1511 = CARTESIAN_POINT('',(-95.21930811478,25.791619528868,
    61.743580523242));
#1512 = CARTESIAN_POINT('',(-95.22287783767,25.545636016147,
    61.571293808575));
#1513 = CARTESIAN_POINT('',(-95.22925642669,25.327268056237,
    61.366442801805));
#1514 = CARTESIAN_POINT('',(-95.23834384231,25.141463604384,
    61.13415076454));
#1515 = CARTESIAN_POINT('',(-95.2588087972,24.876457330704,
    60.685994497773));
#1516 = CARTESIAN_POINT('',(-95.26920190192,24.782414900477,
    60.478207858706));
#1517 = CARTESIAN_POINT('',(-95.28097888861,24.71143320516,
    60.260678224054));
#1518 = CARTESIAN_POINT('',(-95.29401612551,24.664610997806,
    60.03642060398));
#1519 = CARTESIAN_POINT('',(-95.30816667462,24.642582311977,
    59.808512643436));
#1520 = CARTESIAN_POINT('',(-95.32325792347,24.645562772772,
    59.580077398601));
#1521 = CARTESIAN_POINT('',(-95.33908725971,24.673312004164,
    59.354278623842));
#1522 = CARTESIAN_POINT('',(-95.36752023118,24.763329744147,
    58.971291195583));
#1523 = CARTESIAN_POINT('',(-95.37990286809,24.81481119032,
    58.811405458736));
#1524 = CARTESIAN_POINT('',(-95.39247448171,24.879161454677,
    58.655892246163));
#1525 = CARTESIAN_POINT('',(-95.40513843872,24.955939569317,
    58.505942283067));
#1526 = CARTESIAN_POINT('',(-95.41779436924,25.04458430591,
    58.362683724605));
#1527 = CARTESIAN_POINT('',(-95.43033881298,25.144421543496,
    58.22718201615));
#1528 = CARTESIAN_POINT('',(-95.44266628719,25.254659643873,
    58.100432951168));
#1529 = CARTESIAN_POINT('',(-95.47189797073,25.546168760358,
    57.815326019195));
#1530 = CARTESIAN_POINT('',(-95.48847396272,25.737617354305,
    57.667071414402));
#1531 = CARTESIAN_POINT('',(-95.50407572175,25.945955078293,
    57.541411927225));
#1532 = CARTESIAN_POINT('',(-95.51840381753,26.168050414027,
    57.440533927642));
#1533 = CARTESIAN_POINT('',(-95.53118613941,26.400523940847,
    57.366097593309));
#1534 = CARTESIAN_POINT('',(-95.54218337736,26.639775917877,
    57.319280246825));
#1535 = CARTESIAN_POINT('',(-95.55119993941,26.881969689385,
    57.300702777258));
#1536 = CARTESIAN_POINT('',(-95.56522117006,27.371510720322,
    57.31997651091));
#1537 = CARTESIAN_POINT('',(-95.57010344245,27.619137266965,
    57.359601416063));
#1538 = CARTESIAN_POINT('',(-95.57259452479,27.861366431761,
    57.429014187703));
#1539 = CARTESIAN_POINT('',(-95.57262987869,28.093987951221,
    57.527255705856));
#1540 = CARTESIAN_POINT('',(-95.57021906699,28.313098164832,
    57.652730407195));
#1541 = CARTESIAN_POINT('',(-95.56543675085,28.515075365386,
    57.803286421767));
#1542 = CARTESIAN_POINT('',(-95.55842268262,28.696625624724,
    57.976151730643));
#1543 = CARTESIAN_POINT('',(-95.54195303841,28.985390787089,
    58.325580089866));
#1544 = CARTESIAN_POINT('',(-95.5331399348,29.100186987874,
    58.496250163986));
#1545 = CARTESIAN_POINT('',(-95.52306489082,29.197820932496,
    58.677890029598));
#1546 = CARTESIAN_POINT('',(-95.51186330811,29.277116088222,
    58.868460828434));
#1547 = CARTESIAN_POINT('',(-95.4996857035,29.337190851229,
    59.065824031383));
#1548 = CARTESIAN_POINT('',(-95.48669240043,29.37743634749,
    59.267756838637));
#1549 = CARTESIAN_POINT('',(-95.47305131386,29.397538847833,
    59.471952770236));
#1550 = CARTESIAN_POINT('',(-95.45894008586,29.397538756197,59.676025));
#1551 = FACE_BOUND('',#1552,.T.);
#1552 = EDGE_LOOP('',(#1553,#1611));
#1553 = ORIENTED_EDGE('',*,*,#1554,.T.);
#1554 = EDGE_CURVE('',#1555,#1557,#1559,.T.);
#1555 = VERTEX_POINT('',#1556);
#1556 = CARTESIAN_POINT('',(-95.28448936059,34.20820243927,64.515369));
#1557 = VERTEX_POINT('',#1558);
#1558 = CARTESIAN_POINT('',(-95.38395478082,33.336131231543,
    62.529358801149));
#1559 = B_SPLINE_CURVE_WITH_KNOTS('',8,(#1560,#1561,#1562,#1563,#1564,
    #1565,#1566,#1567,#1568,#1569,#1570,#1571,#1572,#1573,#1574,#1575,
    #1576,#1577,#1578,#1579,#1580,#1581,#1582,#1583,#1584,#1585,#1586,
    #1587,#1588,#1589,#1590,#1591,#1592,#1593,#1594,#1595,#1596,#1597,
    #1598,#1599,#1600,#1601,#1602,#1603,#1604,#1605,#1606,#1607,#1608,
    #1609,#1610),.UNSPECIFIED.,.F.,.F.,(9,7,7,7,7,7,7,9),(0.,
    0.153854130824,0.289578957642,0.412172111097,0.570201499743,
    0.67621221301,0.812877410052,1.),.UNSPECIFIED.);
#1560 = CARTESIAN_POINT('',(-95.28448936059,34.20820243927,64.515369));
#1561 = CARTESIAN_POINT('',(-95.26746958281,34.20820243927,
    64.797904300766));
#1562 = CARTESIAN_POINT('',(-95.24973954733,34.174381644909,
    65.080547858489));
#1563 = CARTESIAN_POINT('',(-95.23162433607,34.106695129879,
    65.358317761944));
#1564 = CARTESIAN_POINT('',(-95.21343625764,34.006060127485,
    65.626546759518));
#1565 = CARTESIAN_POINT('',(-95.19546704538,33.874030710116,
    65.880823191629));
#1566 = CARTESIAN_POINT('',(-95.1779875643,33.712829907489,
    66.117027893852));
#1567 = CARTESIAN_POINT('',(-95.16124952012,33.525300826722,
    66.331336687655));
#1568 = CARTESIAN_POINT('',(-95.13158311943,33.12983661551,
    66.687232941363));
#1569 = CARTESIAN_POINT('',(-95.11842432875,32.926723820629,
    66.834580775655));
#1570 = CARTESIAN_POINT('',(-95.1061729456,32.708335049374,
    66.960145432093));
#1571 = CARTESIAN_POINT('',(-95.09496140106,32.477421017734,
    67.062119035881));
#1572 = CARTESIAN_POINT('',(-95.08490055549,32.236919250342,
    67.139119113326));
#1573 = CARTESIAN_POINT('',(-95.0760854605,31.98993226686,
    67.190156607767));
#1574 = CARTESIAN_POINT('',(-95.06859724157,31.73973658136,
    67.214683577743));
#1575 = CARTESIAN_POINT('',(-95.05699096583,31.264036023761,
    67.210988389598));
#1576 = CARTESIAN_POINT('',(-95.05261255913,31.038305342827,
    67.1876390075));
#1577 = CARTESIAN_POINT('',(-95.04941323625,30.81514912355,
    67.142668347834));
#1578 = CARTESIAN_POINT('',(-95.04742469669,30.597004529276,
    67.076440653479));
#1579 = CARTESIAN_POINT('',(-95.04666716262,30.386201948021,
    66.989628525395));
#1580 = CARTESIAN_POINT('',(-95.04715165881,30.184967865539,
    66.883184988075));
#1581 = CARTESIAN_POINT('',(-95.04887818932,29.995411886355,
    66.758361946679));
#1582 = CARTESIAN_POINT('',(-95.05563415176,29.592696982761,
    66.43424532853));
#1583 = CARTESIAN_POINT('',(-95.06147925208,29.388242408273,
    66.223604845755));
#1584 = CARTESIAN_POINT('',(-95.06933488574,29.210564456691,
    65.988297224966));
#1585 = CARTESIAN_POINT('',(-95.07912457133,29.063000967963,
    65.732426350674));
#1586 = CARTESIAN_POINT('',(-95.0907437023,28.948172735737,
    65.460444008116));
#1587 = CARTESIAN_POINT('',(-95.10404630788,28.867922962337,
    65.177153992317));
#1588 = CARTESIAN_POINT('',(-95.11883749463,28.823375992469,
    64.887656356252));
#1589 = CARTESIAN_POINT('',(-95.14558694924,28.808616328364,
    64.402748197547));
#1590 = CARTESIAN_POINT('',(-95.15688271832,28.818757652231,
    64.207596151608));
#1591 = CARTESIAN_POINT('',(-95.16865794513,28.8450066386,
    64.013569115353));
#1592 = CARTESIAN_POINT('',(-95.18082885066,28.887206520725,
    63.822209497435));
#1593 = CARTESIAN_POINT('',(-95.19330418084,28.945033685279,
    63.635016273165));
#1594 = CARTESIAN_POINT('',(-95.20598524238,29.018009679366,
    63.453443450678));
#1595 = CARTESIAN_POINT('',(-95.21876621647,29.105494893314,
    63.278893866961));
#1596 = CARTESIAN_POINT('',(-95.24799548423,29.337087387206,
    62.898467878249));
#1597 = CARTESIAN_POINT('',(-95.26444578922,29.490334030098,
    62.697994764261));
#1598 = CARTESIAN_POINT('',(-95.28064089262,29.664649883565,
    62.514242635424));
#1599 = CARTESIAN_POINT('',(-95.29633581886,29.857882574577,
    62.349743410547));
#1600 = CARTESIAN_POINT('',(-95.31128822936,30.067582747528,
    62.206674057924));
#1601 = CARTESIAN_POINT('',(-95.32526305839,30.291033595036,
    62.086881996249));
#1602 = CARTESIAN_POINT('',(-95.33804027744,30.525228702771,
    61.991843196448));
#1603 = CARTESIAN_POINT('',(-95.36501803684,31.097604119533,
    61.827619145107));
#1604 = CARTESIAN_POINT('',(-95.37804097131,31.443070729875,
    61.780698922553));
#1605 = CARTESIAN_POINT('',(-95.38795048135,31.794128145649,
    61.784835331986));
#1606 = CARTESIAN_POINT('',(-95.39439893471,32.141957218605,
    61.840346412923));
#1607 = CARTESIAN_POINT('',(-95.3971803084,32.477994992454,
    61.946165350165));
#1608 = CARTESIAN_POINT('',(-95.39625997566,32.794082416754,
    62.099492328088));
#1609 = CARTESIAN_POINT('',(-95.3917449179,33.082405907716,
    62.296154585078));
#1610 = CARTESIAN_POINT('',(-95.38395478082,33.336131231543,
    62.529358801149));
#1611 = ORIENTED_EDGE('',*,*,#1612,.T.);
#1612 = EDGE_CURVE('',#1557,#1555,#1613,.T.);
#1613 = B_SPLINE_CURVE_WITH_KNOTS('',4,(#1614,#1615,#1616,#1617,#1618,
    #1619,#1620,#1621),.UNSPECIFIED.,.F.,.F.,(5,3,5),(0.,0.594121338385,
    1.),.UNSPECIFIED.);
#1614 = CARTESIAN_POINT('',(-95.38395478082,33.336131231543,
    62.529358801149));
#1615 = CARTESIAN_POINT('',(-95.37644949347,33.580578979021,
    62.754035804063));
#1616 = CARTESIAN_POINT('',(-95.36537591116,33.788121833554,
    63.018826084395));
#1617 = CARTESIAN_POINT('',(-95.35119751156,33.948629527028,
    63.314187639714));
#1618 = CARTESIAN_POINT('',(-95.32351500564,34.132319902955,
    63.84091719391));
#1619 = CARTESIAN_POINT('',(-95.3112166797,34.182917709972,
    64.062956663197));
#1620 = CARTESIAN_POINT('',(-95.29811306287,34.208202397774,
    64.289208258579));
#1621 = CARTESIAN_POINT('',(-95.28448936059,34.20820243927,64.515369));
#1622 = FACE_BOUND('',#1623,.T.);
#1623 = EDGE_LOOP('',(#1624,#1682));
#1624 = ORIENTED_EDGE('',*,*,#1625,.T.);
#1625 = EDGE_CURVE('',#1626,#1628,#1630,.T.);
#1626 = VERTEX_POINT('',#1627);
#1627 = CARTESIAN_POINT('',(-95.0045206856,27.451965,66.397331));
#1628 = VERTEX_POINT('',#1629);
#1629 = CARTESIAN_POINT('',(-95.03706799968,27.347047820703,
    65.709972229964));
#1630 = B_SPLINE_CURVE_WITH_KNOTS('',8,(#1631,#1632,#1633,#1634,#1635,
    #1636,#1637,#1638,#1639,#1640,#1641,#1642,#1643,#1644,#1645,#1646,
    #1647,#1648,#1649,#1650,#1651,#1652,#1653,#1654,#1655,#1656,#1657,
    #1658,#1659,#1660,#1661,#1662,#1663,#1664,#1665,#1666,#1667,#1668,
    #1669,#1670,#1671,#1672,#1673,#1674,#1675,#1676,#1677,#1678,#1679,
    #1680,#1681),.UNSPECIFIED.,.F.,.F.,(9,7,7,7,7,7,7,9),(0.,
    0.190282598934,0.367358760753,0.539299332232,0.63978891389,
    0.775916386257,0.885818974191,1.),.UNSPECIFIED.);
#1631 = CARTESIAN_POINT('',(-95.0045206856,27.451965,66.397331));
#1632 = CARTESIAN_POINT('',(-94.98805172611,27.451965,66.724571490981));
#1633 = CARTESIAN_POINT('',(-94.97054996133,27.398847115396,
    67.052489485329));
#1634 = CARTESIAN_POINT('',(-94.95263421017,27.292235052647,
    67.369811743956));
#1635 = CARTESIAN_POINT('',(-94.93488014356,27.135088981181,
    67.666712301391));
#1636 = CARTESIAN_POINT('',(-94.91779283614,26.931757004083,
    67.934193836956));
#1637 = CARTESIAN_POINT('',(-94.90180933077,26.688520599111,
    68.164475496741));
#1638 = CARTESIAN_POINT('',(-94.88731790794,26.413032095913,
    68.350640413025));
#1639 = CARTESIAN_POINT('',(-94.86286317318,25.83917946534,
    68.616277093081));
#1640 = CARTESIAN_POINT('',(-94.85260553628,25.542560525671,
    68.702798941075));
#1641 = CARTESIAN_POINT('',(-94.84416471259,25.234022955654,
    68.743642910058));
#1642 = CARTESIAN_POINT('',(-94.83770213386,24.921813171075,
    68.737338971654));
#1643 = CARTESIAN_POINT('',(-94.83333668104,24.614100250059,
    68.683776765867));
#1644 = CARTESIAN_POINT('',(-94.83114155856,24.318901374751,
    68.584562566621));
#1645 = CARTESIAN_POINT('',(-94.83117220532,24.044079174183,
    68.442660548957));
#1646 = CARTESIAN_POINT('',(-94.83553747193,23.556789950191,
    68.089910852164));
#1647 = CARTESIAN_POINT('',(-94.83975516868,23.341860594406,
    67.880541416136));
#1648 = CARTESIAN_POINT('',(-94.84602818331,23.158982564318,
    67.640271794894));
#1649 = CARTESIAN_POINT('',(-94.85427319401,23.013014132307,
    67.375064234558));
#1650 = CARTESIAN_POINT('',(-94.86437758594,22.9076781521,
    67.091397654013));
#1651 = CARTESIAN_POINT('',(-94.87616924077,22.845312570623,
    66.796343216166));
#1652 = CARTESIAN_POINT('',(-94.88940613337,22.827108374813,
    66.497411807971));
#1653 = CARTESIAN_POINT('',(-94.91209581252,22.866693262533,
    66.030465782829));
#1654 = CARTESIAN_POINT('',(-94.9208444878,22.896062617848,
    65.859479725403));
#1655 = CARTESIAN_POINT('',(-94.92990659467,22.940069865195,
    65.69126710955));
#1656 = CARTESIAN_POINT('',(-94.93921046865,22.998393982429,
    65.527280704474));
#1657 = CARTESIAN_POINT('',(-94.94867844788,23.070553243523,
    65.368911995138));
#1658 = CARTESIAN_POINT('',(-94.9582270884,23.155917384775,
    65.217490006739));
#1659 = CARTESIAN_POINT('',(-94.96776777317,23.253701655932,
    65.074272924991));
#1660 = CARTESIAN_POINT('',(-94.98999546216,23.510925408939,
    64.759126581912));
#1661 = CARTESIAN_POINT('',(-95.00260883073,23.680053782268,
    64.594878806274));
#1662 = CARTESIAN_POINT('',(-95.01481145213,23.867929025735,
    64.450722526143));
#1663 = CARTESIAN_POINT('',(-95.02637233342,24.07173063475,
    64.329091213668));
#1664 = CARTESIAN_POINT('',(-95.03706981834,24.288353918955,
    64.231925691331));
#1665 = CARTESIAN_POINT('',(-95.04669722447,24.514445761679,
    64.160717389138));
#1666 = CARTESIAN_POINT('',(-95.05507219432,24.746385088706,
    64.116447880118));
#1667 = CARTESIAN_POINT('',(-95.0676867861,25.169069030795,
    64.085609155759));
#1668 = CARTESIAN_POINT('',(-95.07241611085,25.359270465301,
    64.089557415193));
#1669 = CARTESIAN_POINT('',(-95.07616362207,25.548835459173,
    64.111406605533));
#1670 = CARTESIAN_POINT('',(-95.07887427256,25.735793615265,
    64.151034833774));
#1671 = CARTESIAN_POINT('',(-95.08051286981,25.918221315494,
    64.208071406703));
#1672 = CARTESIAN_POINT('',(-95.08106404678,26.094247225106,
    64.281911925776));
#1673 = CARTESIAN_POINT('',(-95.08053345238,26.262069433944,
    64.371698491102));
#1674 = CARTESIAN_POINT('',(-95.07730523451,26.58404655822,
    64.584902246242));
#1675 = CARTESIAN_POINT('',(-95.0745225343,26.737566609057,
    64.709593045667));
#1676 = CARTESIAN_POINT('',(-95.07063113188,26.878605627622,
    64.849081167423));
#1677 = CARTESIAN_POINT('',(-95.06568557098,27.005511489653,
    65.00187016643));
#1678 = CARTESIAN_POINT('',(-95.05975989108,27.116869686997,
    65.166278209534));
#1679 = CARTESIAN_POINT('',(-95.05294374139,27.211490014585,
    65.340464449092));
#1680 = CARTESIAN_POINT('',(-95.04534058591,27.28842896358,
    65.522426958548));
#1681 = CARTESIAN_POINT('',(-95.03706799968,27.347047820703,
    65.709972229964));
#1682 = ORIENTED_EDGE('',*,*,#1683,.T.);
#1683 = EDGE_CURVE('',#1628,#1626,#1684,.T.);
#1684 = B_SPLINE_CURVE_WITH_KNOTS('',4,(#1685,#1686,#1687,#1688,#1689),
  .UNSPECIFIED.,.F.,.F.,(5,5),(0.,1.),.PIECEWISE_BEZIER_KNOTS.);
#1685 = CARTESIAN_POINT('',(-95.03706799968,27.347047820703,
    65.709972229964));
#1686 = CARTESIAN_POINT('',(-95.02971862388,27.399124885562,
    65.876587680058));
#1687 = CARTESIAN_POINT('',(-95.02174981804,27.43435578214,
    66.04841130691));
#1688 = CARTESIAN_POINT('',(-95.01329916247,27.451964683775,
    66.222899619418));
#1689 = CARTESIAN_POINT('',(-95.0045206856,27.451965,66.397331));
#1690 = FACE_BOUND('',#1691,.T.);
#1691 = EDGE_LOOP('',(#1692,#1729));
#1692 = ORIENTED_EDGE('',*,*,#1693,.T.);
#1693 = EDGE_CURVE('',#1694,#1696,#1698,.T.);
#1694 = VERTEX_POINT('',#1695);
#1695 = CARTESIAN_POINT('',(-94.92991735822,18.324707,63.396806756197));
#1696 = VERTEX_POINT('',#1697);
#1697 = CARTESIAN_POINT('',(-95.21167833491,19.262236780203,
    58.855004398796));
#1698 = B_SPLINE_CURVE_WITH_KNOTS('',8,(#1699,#1700,#1701,#1702,#1703,
    #1704,#1705,#1706,#1707,#1708,#1709,#1710,#1711,#1712,#1713,#1714,
    #1715,#1716,#1717,#1718,#1719,#1720,#1721,#1722,#1723,#1724,#1725,
    #1726,#1727,#1728),.UNSPECIFIED.,.F.,.F.,(9,7,7,7,9),(0.,
    0.205961029389,0.456797430865,0.675476705052,1.),.UNSPECIFIED.);
#1699 = CARTESIAN_POINT('',(-94.92991735822,18.324707,63.396806756197));
#1700 = CARTESIAN_POINT('',(-94.92457683188,18.108276721805,
    63.396806756197));
#1701 = CARTESIAN_POINT('',(-94.92037070367,17.891657820157,
    63.374195995641));
#1702 = CARTESIAN_POINT('',(-94.91735543759,17.677799780967,
    63.328907822373));
#1703 = CARTESIAN_POINT('',(-94.91556482739,17.469503459958,
    63.261383393696));
#1704 = CARTESIAN_POINT('',(-94.91501913525,17.269421398983,
    63.172448300795));
#1705 = CARTESIAN_POINT('',(-94.91572867606,17.080062861321,
    63.06326656347));
#1706 = CARTESIAN_POINT('',(-94.91769153985,16.90377755756,
    62.935361613524));
#1707 = CARTESIAN_POINT('',(-94.92477458186,16.54650873987,
    62.614505542606));
#1708 = CARTESIAN_POINT('',(-94.9304951297,16.372585173652,
    62.413198311432));
#1709 = CARTESIAN_POINT('',(-94.93801189392,16.225030061252,
    62.19033068595));
#1710 = CARTESIAN_POINT('',(-94.9472469545,16.106812053672,
    61.950052760756));
#1711 = CARTESIAN_POINT('',(-94.95809598188,16.020171284358,
    61.69681123759));
#1712 = CARTESIAN_POINT('',(-94.97041424811,15.966555868958,
    61.43534789931));
#1713 = CARTESIAN_POINT('',(-94.98400835438,15.946685379233,
    61.170646998527));
#1714 = CARTESIAN_POINT('',(-95.01134452217,15.971877845334,
    60.678990368686));
#1715 = CARTESIAN_POINT('',(-95.02485970433,16.00895766623,
    60.451267374232));
#1716 = CARTESIAN_POINT('',(-95.03898931417,16.071216920784,
    60.228239952659));
#1717 = CARTESIAN_POINT('',(-95.05354578464,16.157906619571,
    60.013123146425));
#1718 = CARTESIAN_POINT('',(-95.06832332612,16.267840912783,
    59.808933476319));
#1719 = CARTESIAN_POINT('',(-95.08309878735,16.399443767388,
    59.618499182714));
#1720 = CARTESIAN_POINT('',(-95.09763502078,16.550714925544,
    59.444433359073));
#1721 = CARTESIAN_POINT('',(-95.13254517311,16.969067945123,
    59.058424250608));
#1722 = CARTESIAN_POINT('',(-95.15240847925,17.25759537032,
    58.868160197389));
#1723 = CARTESIAN_POINT('',(-95.17041809281,17.576250373841,
    58.726827000801));
#1724 = CARTESIAN_POINT('',(-95.18583992879,17.91520022189,
    58.639311518393));
#1725 = CARTESIAN_POINT('',(-95.19803285712,18.264193719464,
    58.608810861514));
#1726 = CARTESIAN_POINT('',(-95.20653959844,18.612471692776,
    58.636018333404));
#1727 = CARTESIAN_POINT('',(-95.21107369857,18.948906368917,
    58.719890323467));
#1728 = CARTESIAN_POINT('',(-95.21167833491,19.262236780203,
    58.855004398796));
#1729 = ORIENTED_EDGE('',*,*,#1730,.T.);
#1730 = EDGE_CURVE('',#1696,#1694,#1731,.T.);
#1731 = B_SPLINE_CURVE_WITH_KNOTS('',8,(#1732,#1733,#1734,#1735,#1736,
    #1737,#1738,#1739,#1740,#1741,#1742,#1743,#1744,#1745,#1746,#1747,
    #1748,#1749,#1750,#1751,#1752,#1753,#1754),.UNSPECIFIED.,.F.,.F.,(9,
    7,7,9),(0.,0.32928895529,0.570154157174,1.),.UNSPECIFIED.);
#1732 = CARTESIAN_POINT('',(-95.21167833491,19.262236780203,
    58.855004398796));
#1733 = CARTESIAN_POINT('',(-95.21215122152,19.507292765122,
    58.960677233648));
#1734 = CARTESIAN_POINT('',(-95.21022203485,19.738972266109,
    59.09801908173));
#1735 = CARTESIAN_POINT('',(-95.20588662889,19.9520733636,
    59.264911655382));
#1736 = CARTESIAN_POINT('',(-95.19924995889,20.142302372762,
    59.458268579905));
#1737 = CARTESIAN_POINT('',(-95.19048686137,20.305974448671,
    59.674454869377));
#1738 = CARTESIAN_POINT('',(-95.17983497982,20.440091307979,
    59.909255142193));
#1739 = CARTESIAN_POINT('',(-95.16757849053,20.542302559935,
    60.157941909791));
#1740 = CARTESIAN_POINT('',(-95.14417048384,20.661862470867,
    60.60315286334));
#1741 = CARTESIAN_POINT('',(-95.13359461924,20.694687003478,
    60.795968983093));
#1742 = CARTESIAN_POINT('',(-95.12245731236,20.709295189994,
    60.991512937431));
#1743 = CARTESIAN_POINT('',(-95.11088821612,20.705461049273,
    61.187784649671));
#1744 = CARTESIAN_POINT('',(-95.09901749217,20.683211046507,
    61.382795057886));
#1745 = CARTESIAN_POINT('',(-95.08697361266,20.642804934782,
    61.574573747089));
#1746 = CARTESIAN_POINT('',(-95.07488254516,20.584751054701,
    61.761179245953));
#1747 = CARTESIAN_POINT('',(-95.04142784466,20.376199224753,
    62.26110448245));
#1748 = CARTESIAN_POINT('',(-95.02016445326,20.188485347809,
    62.559982509602));
#1749 = CARTESIAN_POINT('',(-94.99985394226,19.951148062828,
    62.825288925685));
#1750 = CARTESIAN_POINT('',(-94.9810951351,19.671632087421,
    63.048063662133));
#1751 = CARTESIAN_POINT('',(-94.96437418169,19.358485957166,
    63.22081090874));
#1752 = CARTESIAN_POINT('',(-94.95006674337,19.021833646483,
    63.338298597956));
#1753 = CARTESIAN_POINT('',(-94.93850813241,18.672856887782,
    63.396806756197));
#1754 = CARTESIAN_POINT('',(-94.92991735822,18.324707,63.396806756197));
#1755 = FACE_BOUND('',#1756,.T.);
#1756 = EDGE_LOOP('',(#1757,#1784));
#1757 = ORIENTED_EDGE('',*,*,#1758,.T.);
#1758 = EDGE_CURVE('',#1759,#1761,#1763,.T.);
#1759 = VERTEX_POINT('',#1760);
#1760 = CARTESIAN_POINT('',(-96.22011805461,16.549499,45.602669));
#1761 = VERTEX_POINT('',#1762);
#1762 = CARTESIAN_POINT('',(-96.56568595405,20.202657042542,
    43.734894089227));
#1763 = B_SPLINE_CURVE_WITH_KNOTS('',7,(#1764,#1765,#1766,#1767,#1768,
    #1769,#1770,#1771,#1772,#1773,#1774,#1775,#1776,#1777,#1778,#1779,
    #1780,#1781,#1782,#1783),.UNSPECIFIED.,.F.,.F.,(8,6,6,8),(0.,
    0.375746764513,0.64251477193,1.),.UNSPECIFIED.);
#1764 = CARTESIAN_POINT('',(-96.22011805461,16.549499,45.602669));
#1765 = CARTESIAN_POINT('',(-96.24836936305,16.549499,45.332016540094));
#1766 = CARTESIAN_POINT('',(-96.27834854794,16.586591655524,
    45.061529047869));
#1767 = CARTESIAN_POINT('',(-96.30942014327,16.660689339131,
    44.797482608745));
#1768 = CARTESIAN_POINT('',(-96.34089721254,16.770335020927,
    44.54570664964));
#1769 = CARTESIAN_POINT('',(-96.3720541646,16.913169017237,
    44.311607662315));
#1770 = CARTESIAN_POINT('',(-96.4021360482,17.085917531919,
    44.100210418174));
#1771 = CARTESIAN_POINT('',(-96.45047174774,17.424741882545,
    43.784954326349));
#1772 = CARTESIAN_POINT('',(-96.46963727688,17.578302766948,
    43.667612195784));
#1773 = CARTESIAN_POINT('',(-96.4876359002,17.743174978394,
    43.565379285254));
#1774 = CARTESIAN_POINT('',(-96.50422354073,17.917592833142,
    43.479537622021));
#1775 = CARTESIAN_POINT('',(-96.51917762252,18.099628806687,
    43.411132237092));
#1776 = CARTESIAN_POINT('',(-96.53230366247,18.287195897455,
    43.36094819119));
#1777 = CARTESIAN_POINT('',(-96.55837890042,18.733736687705,
    43.287181096044));
#1778 = CARTESIAN_POINT('',(-96.56976628059,18.99558093138,
    43.278401587382));
#1779 = CARTESIAN_POINT('',(-96.57720609289,19.257818188175,
    43.304310837194));
#1780 = CARTESIAN_POINT('',(-96.580492068,19.514867363493,
    43.364668467765));
#1781 = CARTESIAN_POINT('',(-96.57957218517,19.761377402252,
    43.458259857685));
#1782 = CARTESIAN_POINT('',(-96.57454236681,19.992192006226,
    43.582874041377));
#1783 = CARTESIAN_POINT('',(-96.56568595405,20.202657042542,
    43.734894089227));
#1784 = ORIENTED_EDGE('',*,*,#1785,.T.);
#1785 = EDGE_CURVE('',#1761,#1759,#1786,.T.);
#1786 = B_SPLINE_CURVE_WITH_KNOTS('',8,(#1787,#1788,#1789,#1790,#1791,
    #1792,#1793,#1794,#1795,#1796,#1797,#1798,#1799,#1800,#1801,#1802,
    #1803,#1804,#1805,#1806,#1807,#1808,#1809,#1810,#1811,#1812,#1813,
    #1814,#1815,#1816,#1817,#1818,#1819,#1820,#1821,#1822,#1823,#1824,
    #1825,#1826,#1827,#1828,#1829,#1830),.UNSPECIFIED.,.F.,.F.,(9,7,7,7,
    7,7,9),(0.,0.162671361379,0.283221124658,0.440295685831,
    0.687610189905,0.833866124305,1.),.UNSPECIFIED.);
#1787 = CARTESIAN_POINT('',(-96.56568595405,20.202657042542,
    43.734894089227));
#1788 = CARTESIAN_POINT('',(-96.55830044513,20.378167313172,
    43.861666118473));
#1789 = CARTESIAN_POINT('',(-96.54829920663,20.540028106582,
    44.007261528709));
#1790 = CARTESIAN_POINT('',(-96.53582350559,20.685702816239,
    44.169824849662));
#1791 = CARTESIAN_POINT('',(-96.5210761129,20.813160499248,
    44.347167626701));
#1792 = CARTESIAN_POINT('',(-96.50429745746,20.92076269503,
    44.536894815711));
#1793 = CARTESIAN_POINT('',(-96.48575483113,21.007220309675,
    44.736443522118));
#1794 = CARTESIAN_POINT('',(-96.46573964284,21.071614790455,
    44.943078357669));
#1795 = CARTESIAN_POINT('',(-96.42887798726,21.144500962859,
    45.310110730637));
#1796 = CARTESIAN_POINT('',(-96.41325448915,21.161764534346,
    45.461642047859));
#1797 = CARTESIAN_POINT('',(-96.39772383546,21.167406525579,
    45.608940345199));
#1798 = CARTESIAN_POINT('',(-96.38228276394,21.162667670316,
    45.752428410587));
#1799 = CARTESIAN_POINT('',(-96.36692249484,21.148337552835,
    45.892428826477));
#1800 = CARTESIAN_POINT('',(-96.35163626349,21.124919863101,
    46.02914957363));
#1801 = CARTESIAN_POINT('',(-96.33642060786,21.092682841697,
    46.162684364121));
#1802 = CARTESIAN_POINT('',(-96.30155428671,20.998440357087,
    46.462782170185));
#1803 = CARTESIAN_POINT('',(-96.28186234503,20.930118962963,
    46.627905293104));
#1804 = CARTESIAN_POINT('',(-96.26237962967,20.847274505632,
    46.786798561936));
#1805 = CARTESIAN_POINT('',(-96.24327094137,20.750568552612,
    46.938001626714));
#1806 = CARTESIAN_POINT('',(-96.22469248575,20.640820248121,
    47.080145569388));
#1807 = CARTESIAN_POINT('',(-96.20679260078,20.518997493729,
    47.211953952063));
#1808 = CARTESIAN_POINT('',(-96.18971214112,20.386225574463,
    47.332256479087));
#1809 = CARTESIAN_POINT('',(-96.14819151588,20.019584443775,
    47.609681910706));
#1810 = CARTESIAN_POINT('',(-96.1251143546,19.771048025942,
    47.748561396686));
#1811 = CARTESIAN_POINT('',(-96.10493222389,19.503549122805,
    47.852116673371));
#1812 = CARTESIAN_POINT('',(-96.08806859941,19.223043943437,
    47.917504429904));
#1813 = CARTESIAN_POINT('',(-96.07486907886,18.935777879049,
    47.942910014516));
#1814 = CARTESIAN_POINT('',(-96.06559363342,18.648274142343,
    47.927757702259));
#1815 = CARTESIAN_POINT('',(-96.06044261018,18.36728212569,
    47.872557599446));
#1816 = CARTESIAN_POINT('',(-96.0588608945,17.941445861191,
    47.725113227248));
#1817 = CARTESIAN_POINT('',(-96.05972645813,17.787757215786,
    47.657178359204));
#1818 = CARTESIAN_POINT('',(-96.06205569345,17.639930258553,
    47.576554646275));
#1819 = CARTESIAN_POINT('',(-96.06584471426,17.499183439567,
    47.483847130024));
#1820 = CARTESIAN_POINT('',(-96.07107696608,17.36665692572,
    47.379794788527));
#1821 = CARTESIAN_POINT('',(-96.07772254149,17.243408462151,
    47.265266508101));
#1822 = CARTESIAN_POINT('',(-96.08573527098,17.130397833118,
    47.141270370279));
#1823 = CARTESIAN_POINT('',(-96.10562556393,16.912667422868,
    46.858701775531));
#1824 = CARTESIAN_POINT('',(-96.11788679665,16.811092093401,
    46.697629888338));
#1825 = CARTESIAN_POINT('',(-96.13173832419,16.724952973288,
    46.527411544054));
#1826 = CARTESIAN_POINT('',(-96.14706554617,16.65516837435,
    46.349803632006));
#1827 = CARTESIAN_POINT('',(-96.16373241961,16.602404634764,
    46.166624927147));
#1828 = CARTESIAN_POINT('',(-96.18158606628,16.567113522214,
    45.979752807897));
#1829 = CARTESIAN_POINT('',(-96.20044808988,16.549498762412,
    45.79111015547));
#1830 = CARTESIAN_POINT('',(-96.22011805461,16.549499,45.602669));
#1831 = FACE_BOUND('',#1832,.T.);
#1832 = EDGE_LOOP('',(#1833,#1856));
#1833 = ORIENTED_EDGE('',*,*,#1834,.T.);
#1834 = EDGE_CURVE('',#1835,#1837,#1839,.T.);
#1835 = VERTEX_POINT('',#1836);
#1836 = CARTESIAN_POINT('',(-95.77401050923,9.79326156073,47.484631));
#1837 = VERTEX_POINT('',#1838);
#1838 = CARTESIAN_POINT('',(-96.16554068875,13.47753951861,
    44.974164948635));
#1839 = B_SPLINE_CURVE_WITH_KNOTS('',8,(#1840,#1841,#1842,#1843,#1844,
    #1845,#1846,#1847,#1848,#1849,#1850,#1851,#1852,#1853,#1854,#1855),
  .UNSPECIFIED.,.F.,.F.,(9,7,9),(0.,0.495637901775,1.),.UNSPECIFIED.);
#1840 = CARTESIAN_POINT('',(-95.77401050923,9.793261560735,
    47.484630999961));
#1841 = CARTESIAN_POINT('',(-95.80418829871,9.79326156074,
    47.160290024366));
#1842 = CARTESIAN_POINT('',(-95.83650007839,9.837831638657,
    46.836001840475));
#1843 = CARTESIAN_POINT('',(-95.87028971676,9.926944492314,
    46.51932589168));
#1844 = CARTESIAN_POINT('',(-95.90483844968,10.058891280147,
    46.217154987117));
#1845 = CARTESIAN_POINT('',(-95.93936783388,10.231016116551,
    45.935913118344));
#1846 = CARTESIAN_POINT('',(-95.9730538942,10.439582540486,
    45.681458146824));
#1847 = CARTESIAN_POINT('',(-96.00505160082,10.679935474154,
    45.459142757566));
#1848 = CARTESIAN_POINT('',(-96.06456746544,11.21656849248,
    45.084252835519));
#1849 = CARTESIAN_POINT('',(-96.09207854558,11.514494975646,
    44.932460219309));
#1850 = CARTESIAN_POINT('',(-96.11617315043,11.833166695453,
    44.823107956872));
#1851 = CARTESIAN_POINT('',(-96.13611713428,12.165438131413,
    44.759272137806));
#1852 = CARTESIAN_POINT('',(-96.15131716092,12.503860194871,
    44.742841781006));
#1853 = CARTESIAN_POINT('',(-96.16137660945,12.8406939733,
    44.774204708462));
#1854 = CARTESIAN_POINT('',(-96.16608481414,13.167954463241,
    44.852472080698));
#1855 = CARTESIAN_POINT('',(-96.16554068875,13.47753951861,
    44.974164948635));
#1856 = ORIENTED_EDGE('',*,*,#1857,.T.);
#1857 = EDGE_CURVE('',#1837,#1835,#1858,.T.);
#1858 = B_SPLINE_CURVE_WITH_KNOTS('',8,(#1859,#1860,#1861,#1862,#1863,
    #1864,#1865,#1866,#1867,#1868,#1869,#1870,#1871,#1872,#1873,#1874,
    #1875,#1876,#1877,#1878,#1879,#1880,#1881,#1882,#1883,#1884,#1885,
    #1886,#1887,#1888,#1889,#1890,#1891,#1892,#1893,#1894,#1895,#1896,
    #1897,#1898,#1899,#1900,#1901,#1902,#1903,#1904,#1905,#1906,#1907,
    #1908,#1909),.UNSPECIFIED.,.F.,.F.,(9,7,7,7,7,7,7,9),(0.,
    0.126504276362,0.237960180073,0.424909130358,0.533153572748,
    0.785969290503,0.90940480296,1.),.UNSPECIFIED.);
#1859 = CARTESIAN_POINT('',(-96.16554068875,13.47753951861,
    44.974164948635));
#1860 = CARTESIAN_POINT('',(-96.1651398363,13.705608136616,
    45.06381502615));
#1861 = CARTESIAN_POINT('',(-96.16188778461,13.924466279502,
    45.177183146958));
#1862 = CARTESIAN_POINT('',(-96.15580747123,14.131000973325,
    45.313083826232));
#1863 = CARTESIAN_POINT('',(-96.14699972657,14.32249472774,
    45.469860804362));
#1864 = CARTESIAN_POINT('',(-96.13562185687,14.496554967543,
    45.645525669401));
#1865 = CARTESIAN_POINT('',(-96.12187639506,14.651086254988,
    45.837800989302));
#1866 = CARTESIAN_POINT('',(-96.10600777839,14.784319536717,
    46.044100609691));
#1867 = CARTESIAN_POINT('',(-96.07270752165,14.992350108457,
    46.453000500731));
#1868 = CARTESIAN_POINT('',(-96.05711601421,15.063284798162,
    46.635567687028));
#1869 = CARTESIAN_POINT('',(-96.04170942391,15.11538634283,
    46.810233551236));
#1870 = CARTESIAN_POINT('',(-96.02645116856,15.152370195291,
    46.978664222699));
#1871 = CARTESIAN_POINT('',(-96.01130369488,15.1767014491,
    47.142124523072));
#1872 = CARTESIAN_POINT('',(-95.99621965689,15.18970846926,
    47.301560474101));
#1873 = CARTESIAN_POINT('',(-95.98119845805,15.192308437909,
    47.457301742811));
#1874 = CARTESIAN_POINT('',(-95.94128429272,15.173538556097,
    47.863683778345));
#1875 = CARTESIAN_POINT('',(-95.91562955345,15.134287690555,
    48.116995759339));
#1876 = CARTESIAN_POINT('',(-95.88968804407,15.067717531681,
    48.365469824767));
#1877 = CARTESIAN_POINT('',(-95.86380433951,14.974560869372,
    48.605742170762));
#1878 = CARTESIAN_POINT('',(-95.8383025881,14.855988303419,
    48.834624252376));
#1879 = CARTESIAN_POINT('',(-95.81348790793,14.713571430765,
    49.049093549438));
#1880 = CARTESIAN_POINT('',(-95.78964913134,14.549324715186,
    49.246321134983));
#1881 = CARTESIAN_POINT('',(-95.753980485,14.259568054653,
    49.526509565974));
#1882 = CARTESIAN_POINT('',(-95.7413162782,14.146830329917,
    49.622649728019));
#1883 = CARTESIAN_POINT('',(-95.72911904786,14.02808528812,
    49.711701537685));
#1884 = CARTESIAN_POINT('',(-95.71743655138,13.903850069387,
    49.793227946477));
#1885 = CARTESIAN_POINT('',(-95.70631306922,13.774676186328,
    49.866837853957));
#1886 = CARTESIAN_POINT('',(-95.69578980319,13.641148304368,
    49.932186137197));
#1887 = CARTESIAN_POINT('',(-95.68590505724,13.503885009871,
    49.988976953425));
#1888 = CARTESIAN_POINT('',(-95.65518132459,13.035755421133,
    50.149063612256));
#1889 = CARTESIAN_POINT('',(-95.63729671612,12.690438010364,
    50.213415590653));
#1890 = CARTESIAN_POINT('',(-95.62358052319,12.336743435025,
    50.226280790608));
#1891 = CARTESIAN_POINT('',(-95.61433035541,11.98372170963,
    50.186825258494));
#1892 = CARTESIAN_POINT('',(-95.60976526941,11.640230930665,
    50.095675583904));
#1893 = CARTESIAN_POINT('',(-95.60999749301,11.314809634545,
    49.955311276921));
#1894 = CARTESIAN_POINT('',(-95.61507417169,11.015710217062,
    49.769650922937));
#1895 = CARTESIAN_POINT('',(-95.62953295127,10.620690977945,
    49.436050721096));
#1896 = CARTESIAN_POINT('',(-95.63538695946,10.498986462598,
    49.317304390011));
#1897 = CARTESIAN_POINT('',(-95.64233483967,10.385977314781,
    49.189966732092));
#1898 = CARTESIAN_POINT('',(-95.65035167362,10.282377895058,
    49.054803660106));
#1899 = CARTESIAN_POINT('',(-95.65940431625,10.188809713528,
    48.912635124197));
#1900 = CARTESIAN_POINT('',(-95.66945139577,10.105801429829,
    48.764335111882));
#1901 = CARTESIAN_POINT('',(-95.68044331365,10.033788853134,
    48.610831648057));
#1902 = CARTESIAN_POINT('',(-95.70104075736,9.928583471341,
    48.337345019001));
#1903 = CARTESIAN_POINT('',(-95.71023746952,9.890156235857,
    48.219296923873));
#1904 = CARTESIAN_POINT('',(-95.71988925946,9.857967759972,
    48.099344300497));
#1905 = CARTESIAN_POINT('',(-95.72997086485,9.832122812407,
    47.977872984648));
#1906 = CARTESIAN_POINT('',(-95.74045479765,9.812696930002,
    47.855272355505));
#1907 = CARTESIAN_POINT('',(-95.75131125911,9.799736941372,
    47.731934834165));
#1908 = CARTESIAN_POINT('',(-95.76250805472,9.793261490565,
    47.608255382165));
#1909 = CARTESIAN_POINT('',(-95.77401050923,9.79326156073,47.484631));
#1910 = FACE_BOUND('',#1911,.T.);
#1911 = EDGE_LOOP('',(#1912,#1928));
#1912 = ORIENTED_EDGE('',*,*,#1913,.T.);
#1913 = EDGE_CURVE('',#1914,#1916,#1918,.T.);
#1914 = VERTEX_POINT('',#1915);
#1915 = CARTESIAN_POINT('',(-96.42408833071,7.317997,40.404854));
#1916 = VERTEX_POINT('',#1917);
#1917 = CARTESIAN_POINT('',(-96.64417554607,8.273187582607,
    38.948369251865));
#1918 = B_SPLINE_CURVE_WITH_KNOTS('',8,(#1919,#1920,#1921,#1922,#1923,
    #1924,#1925,#1926,#1927),.UNSPECIFIED.,.F.,.F.,(9,9),(0.,1.),
  .PIECEWISE_BEZIER_KNOTS.);
#1919 = CARTESIAN_POINT('',(-96.42408833071,7.317997,40.404854));
#1920 = CARTESIAN_POINT('',(-96.45162174306,7.317997,40.174540880221));
#1921 = CARTESIAN_POINT('',(-96.48105033775,7.356171745398,
    39.944178807891));
#1922 = CARTESIAN_POINT('',(-96.51145705627,7.4325456327,39.721613158952
    ));
#1923 = CARTESIAN_POINT('',(-96.54187700793,7.545024594124,
    39.513901517762));
#1924 = CARTESIAN_POINT('',(-96.57131888491,7.690424441801,
    39.327493868507));
#1925 = CARTESIAN_POINT('',(-96.59879621187,7.864265737979,
    39.168052272789));
#1926 = CARTESIAN_POINT('',(-96.62335034568,8.060976229734,
    39.040574180515));
#1927 = CARTESIAN_POINT('',(-96.64417554607,8.273187582607,
    38.948369251865));
#1928 = ORIENTED_EDGE('',*,*,#1929,.T.);
#1929 = EDGE_CURVE('',#1916,#1914,#1930,.T.);
#1930 = B_SPLINE_CURVE_WITH_KNOTS('',8,(#1931,#1932,#1933,#1934,#1935,
    #1936,#1937,#1938,#1939,#1940,#1941,#1942,#1943,#1944,#1945,#1946,
    #1947,#1948,#1949,#1950,#1951,#1952,#1953,#1954,#1955,#1956,#1957,
    #1958,#1959,#1960,#1961,#1962,#1963,#1964,#1965,#1966,#1967,#1968,
    #1969,#1970,#1971,#1972,#1973,#1974,#1975,#1976,#1977,#1978,#1979,
    #1980,#1981),.UNSPECIFIED.,.F.,.F.,(9,7,7,7,7,7,7,9),(0.,
    0.126324082753,0.323243701716,0.445230009512,0.543781470595,
    0.781843458493,0.913681149673,1.),.UNSPECIFIED.);
#1931 = CARTESIAN_POINT('',(-96.64417554607,8.273187582607,
    38.948369251865));
#1932 = CARTESIAN_POINT('',(-96.65571986483,8.390825610463,
    38.897256029984));
#1933 = CARTESIAN_POINT('',(-96.66613348974,8.513373999791,
    38.856917414652));
#1934 = CARTESIAN_POINT('',(-96.67527574049,8.639617915201,
    38.827946747876));
#1935 = CARTESIAN_POINT('',(-96.68303055354,8.768310040436,
    38.810758362892));
#1936 = CARTESIAN_POINT('',(-96.68930648209,8.898170578374,
    38.80558758417));
#1937 = CARTESIAN_POINT('',(-96.6940366961,9.027887251021,
    38.812490727409));
#1938 = CARTESIAN_POINT('',(-96.6971789823,9.156115299519,
    38.831345099538));
#1939 = CARTESIAN_POINT('',(-96.70111131711,9.476897653358,
    38.909399838375));
#1940 = CARTESIAN_POINT('',(-96.69961624933,9.665780585197,
    38.985327542148));
#1941 = CARTESIAN_POINT('',(-96.69416011745,9.842692248738,
    39.088456673409));
#1942 = CARTESIAN_POINT('',(-96.68488744195,10.003094255854,
    39.216401171567));
#1943 = CARTESIAN_POINT('',(-96.67208616329,10.143123163959,
    39.365977547624));
#1944 = CARTESIAN_POINT('',(-96.65614803764,10.259550626439,
    39.53341424008));
#1945 = CARTESIAN_POINT('',(-96.63756095236,10.349924390784,
    39.714357131164));
#1946 = CARTESIAN_POINT('',(-96.6041548097,10.451895703344,
    40.020946115808));
#1947 = CARTESIAN_POINT('',(-96.59057637771,10.480436654353,
    40.14158982992));
#1948 = CARTESIAN_POINT('',(-96.57632827911,10.498180581012,
    40.264496159565));
#1949 = CARTESIAN_POINT('',(-96.56154535312,10.504947473176,
    40.388552643811));
#1950 = CARTESIAN_POINT('',(-96.54636455955,10.500688219151,
    40.512647051035));
#1951 = CARTESIAN_POINT('',(-96.53092355028,10.485475423411,
    40.635673445745));
#1952 = CARTESIAN_POINT('',(-96.51536011702,10.459506549867,
    40.756537838137));
#1953 = CARTESIAN_POINT('',(-96.4872517707,10.39372258567,
    40.969191889756));
#1954 = CARTESIAN_POINT('',(-96.47469850315,10.357518573596,
    41.062127698495));
#1955 = CARTESIAN_POINT('',(-96.46222539446,10.314681860147,
    41.152404241904));
#1956 = CARTESIAN_POINT('',(-96.44990290653,10.265436845192,
    41.239478374974));
#1957 = CARTESIAN_POINT('',(-96.43779927496,10.210057180103,
    41.322832392317));
#1958 = CARTESIAN_POINT('',(-96.42598050253,10.148865125084,
    41.401976012067));
#1959 = CARTESIAN_POINT('',(-96.41451035271,10.082230906505,
    41.476448359783));
#1960 = CARTESIAN_POINT('',(-96.37673366325,9.837472214787,
    41.713394730558));
#1961 = CARTESIAN_POINT('',(-96.35232049543,9.634475282137,
    41.851770447837));
#1962 = CARTESIAN_POINT('',(-96.33122718014,9.407947326413,
    41.953803160787));
#1963 = CARTESIAN_POINT('',(-96.31417025081,9.165683415268,
    42.015237657006));
#1964 = CARTESIAN_POINT('',(-96.30172354689,8.91595744535,
    42.033382444224));
#1965 = CARTESIAN_POINT('',(-96.2942790855,8.667507416516,
    42.007646657988));
#1966 = CARTESIAN_POINT('',(-96.2921199675,8.429485791094,
    41.939082577112));
#1967 = CARTESIAN_POINT('',(-96.29676648419,8.08981681181,41.77370969545
    ));
#1968 = CARTESIAN_POINT('',(-96.30000583522,7.974433524568,
    41.703004681746));
#1969 = CARTESIAN_POINT('',(-96.3048180389,7.866150885125,
    41.621257573294));
#1970 = CARTESIAN_POINT('',(-96.31116996446,7.766228283036,
    41.52933281918));
#1971 = CARTESIAN_POINT('',(-96.31900576174,7.675763587096,
    41.428237728205));
#1972 = CARTESIAN_POINT('',(-96.3282468612,7.595693145336,
    41.319122468895));
#1973 = CARTESIAN_POINT('',(-96.33879197395,7.526791785031,
    41.203280069497));
#1974 = CARTESIAN_POINT('',(-96.35819394553,7.43227497919,
    41.002835885145));
#1975 = CARTESIAN_POINT('',(-96.36637894285,7.399910514342,
    40.921223100726));
#1976 = CARTESIAN_POINT('',(-96.37503868969,7.372739690078,
    40.837688272622));
#1977 = CARTESIAN_POINT('',(-96.38413691286,7.350888454113,
    40.752616797969));
#1978 = CARTESIAN_POINT('',(-96.39363445988,7.334448429947,
    40.666399263146));
#1979 = CARTESIAN_POINT('',(-96.40348929905,7.323476916863,
    40.579431443767));
#1980 = CARTESIAN_POINT('',(-96.4136565194,7.31799688993,40.492114304687
    ));
#1981 = CARTESIAN_POINT('',(-96.42408833071,7.317997,40.404854));
#1982 = FACE_BOUND('',#1983,.T.);
#1983 = EDGE_LOOP('',(#1984,#2021));
#1984 = ORIENTED_EDGE('',*,*,#1985,.T.);
#1985 = EDGE_CURVE('',#1986,#1988,#1990,.T.);
#1986 = VERTEX_POINT('',#1987);
#1987 = CARTESIAN_POINT('',(-96.25791873831,0.794275,39.419067));
#1988 = VERTEX_POINT('',#1989);
#1989 = CARTESIAN_POINT('',(-96.30111162036,4.871258602942,
    40.55592862075));
#1990 = B_SPLINE_CURVE_WITH_KNOTS('',8,(#1991,#1992,#1993,#1994,#1995,
    #1996,#1997,#1998,#1999,#2000,#2001,#2002,#2003,#2004,#2005,#2006,
    #2007,#2008,#2009,#2010,#2011,#2012,#2013,#2014,#2015,#2016,#2017,
    #2018,#2019,#2020),.UNSPECIFIED.,.F.,.F.,(9,7,7,7,9),(0.,
    0.254380366177,0.512818620206,0.782222780632,1.),.UNSPECIFIED.);
#1991 = CARTESIAN_POINT('',(-96.25791873832,0.794275000009,
    39.419066999939));
#1992 = CARTESIAN_POINT('',(-96.2886729334,0.794275000016,
    39.162676449203));
#1993 = CARTESIAN_POINT('',(-96.32126774619,0.828470388835,
    38.906489028741));
#1994 = CARTESIAN_POINT('',(-96.35506513721,0.896765410981,
    38.655994411407));
#1995 = CARTESIAN_POINT('',(-96.38938258799,0.997950519712,
    38.416270049631));
#1996 = CARTESIAN_POINT('',(-96.42349888559,1.130127120857,
    38.192073189302));
#1997 = CARTESIAN_POINT('',(-96.45666567183,1.290647627529,
    37.987794769568));
#1998 = CARTESIAN_POINT('',(-96.48812508992,1.476183482327,
    37.807479471793));
#1999 = CARTESIAN_POINT('',(-96.546642861,1.891862980067,37.499137886883
    ));
#2000 = CARTESIAN_POINT('',(-96.57368917707,2.123140953319,
    37.371642876892));
#2001 = CARTESIAN_POINT('',(-96.59747881216,2.371576178117,
    37.276005092827));
#2002 = CARTESIAN_POINT('',(-96.61734316978,2.63197658046,
    37.214824927171));
#2003 = CARTESIAN_POINT('',(-96.63273614886,2.898836782373,
    37.18981761673));
#2004 = CARTESIAN_POINT('',(-96.64327546865,3.166352962857,
    37.201628876919));
#2005 = CARTESIAN_POINT('',(-96.64874113822,3.428455476002,
    37.249919820149));
#2006 = CARTESIAN_POINT('',(-96.64965053517,3.939949381983,
    37.418475428627));
#2007 = CARTESIAN_POINT('',(-96.64466060339,4.189138630591,
    37.54197381185));
#2008 = CARTESIAN_POINT('',(-96.6342186848,4.419222992574,
    37.700792291133));
#2009 = CARTESIAN_POINT('',(-96.61865532819,4.624499791867,
    37.891096855196));
#2010 = CARTESIAN_POINT('',(-96.59845714348,4.800176761176,
    38.108345071272));
#2011 = CARTESIAN_POINT('',(-96.57425604762,4.942500421869,
    38.34718724319));
#2012 = CARTESIAN_POINT('',(-96.54677542896,5.048617670731,
    38.601668186232));
#2013 = CARTESIAN_POINT('',(-96.49270776997,5.172703869309,
    39.07771623261));
#2014 = CARTESIAN_POINT('',(-96.46691272558,5.203772959973,
    39.296649658984));
#2015 = CARTESIAN_POINT('',(-96.43990821853,5.209665146506,39.5183724247
    ));
#2016 = CARTESIAN_POINT('',(-96.41211453446,5.190207147119,
    39.739583706783));
#2017 = CARTESIAN_POINT('',(-96.38394308652,5.145689750597,
    39.957052687037));
#2018 = CARTESIAN_POINT('',(-96.35579364469,5.076822370752,
    40.167621314164));
#2019 = CARTESIAN_POINT('',(-96.3280561205,4.984769811074,
    40.368219375257));
#2020 = CARTESIAN_POINT('',(-96.30111162036,4.871258602942,
    40.55592862075));
#2021 = ORIENTED_EDGE('',*,*,#2022,.T.);
#2022 = EDGE_CURVE('',#1988,#1986,#2023,.T.);
#2023 = B_SPLINE_CURVE_WITH_KNOTS('',8,(#2024,#2025,#2026,#2027,#2028,
    #2029,#2030,#2031,#2032,#2033,#2034,#2035,#2036,#2037,#2038,#2039,
    #2040,#2041,#2042,#2043,#2044,#2045,#2046,#2047,#2048,#2049,#2050,
    #2051,#2052,#2053),.UNSPECIFIED.,.F.,.F.,(9,7,7,7,9),(0.,
    0.187581877491,0.517389850932,0.790785784718,1.),.UNSPECIFIED.);
#2024 = CARTESIAN_POINT('',(-96.30111162036,4.871258602942,
    40.55592862075));
#2025 = CARTESIAN_POINT('',(-96.28479891573,4.80253679325,
    40.669571310829));
#2026 = CARTESIAN_POINT('',(-96.26877186998,4.725928755487,
    40.77852480882));
#2027 = CARTESIAN_POINT('',(-96.25311350109,4.641801876092,
    40.88214969307));
#2028 = CARTESIAN_POINT('',(-96.23790224867,4.550580137422,
    40.979849287678));
#2029 = CARTESIAN_POINT('',(-96.22321253177,4.452739604877,
    41.071067204777));
#2030 = CARTESIAN_POINT('',(-96.2091150923,4.348807205799,
    41.155288388379));
#2031 = CARTESIAN_POINT('',(-96.19567712404,4.239362800171,
    41.232043659784));
#2032 = CARTESIAN_POINT('',(-96.16060668239,3.924049259342,
    41.422012772361));
#2033 = CARTESIAN_POINT('',(-96.14046260501,3.707774736822,
    41.518873068018));
#2034 = CARTESIAN_POINT('',(-96.12290751146,3.479849343994,
    41.58902298656));
#2035 = CARTESIAN_POINT('',(-96.10822896362,3.24418159391,
    41.630873826321));
#2036 = CARTESIAN_POINT('',(-96.09666166184,3.004839343919,
    41.643467835177));
#2037 = CARTESIAN_POINT('',(-96.0883873256,2.766029902383,
    41.626542780526));
#2038 = CARTESIAN_POINT('',(-96.08354240955,2.532076965738,
    41.580513822389));
#2039 = CARTESIAN_POINT('',(-96.08102107882,2.121090697371,
    41.445888304717));
#2040 = CARTESIAN_POINT('',(-96.08225909279,1.940971318114,
    41.365855402515));
#2041 = CARTESIAN_POINT('',(-96.08590671374,1.769416657861,
    41.267571690283));
#2042 = CARTESIAN_POINT('',(-96.09195239085,1.608598548641,
    41.152165499813));
#2043 = CARTESIAN_POINT('',(-96.10035334674,1.46047731336,
    41.021044365746));
#2044 = CARTESIAN_POINT('',(-96.11103513223,1.326809219458,
    40.875871725636));
#2045 = CARTESIAN_POINT('',(-96.12388289375,1.209114879274,
    40.718587115946));
#2046 = CARTESIAN_POINT('',(-96.15008397921,1.031659791733,
    40.423553087855));
#2047 = CARTESIAN_POINT('',(-96.16261825968,0.964732726654,
    40.289799189158));
#2048 = CARTESIAN_POINT('',(-96.17625909815,0.908333162749,
    40.151138495103));
#2049 = CARTESIAN_POINT('',(-96.19092692069,0.862855176249,
    40.008548711278));
#2050 = CARTESIAN_POINT('',(-96.20653141961,0.828584141132,
    39.863028476412));
#2051 = CARTESIAN_POINT('',(-96.22297379757,0.805698480394,
    39.715589422924));
#2052 = CARTESIAN_POINT('',(-96.24014320974,0.794275023455,
    39.567257264888));
#2053 = CARTESIAN_POINT('',(-96.25791873831,0.794275,39.419067));
#2054 = FACE_BOUND('',#2055,.T.);
#2055 = EDGE_LOOP('',(#2056,#2086));
#2056 = ORIENTED_EDGE('',*,*,#2057,.T.);
#2057 = EDGE_CURVE('',#2058,#2060,#2062,.T.);
#2058 = VERTEX_POINT('',#2059);
#2059 = CARTESIAN_POINT('',(-95.6456626792,2.113673396573,45.692284));
#2060 = VERTEX_POINT('',#2061);
#2061 = CARTESIAN_POINT('',(-96.12582742371,6.467926591267,
    42.696561880563));
#2062 = B_SPLINE_CURVE_WITH_KNOTS('',8,(#2063,#2064,#2065,#2066,#2067,
    #2068,#2069,#2070,#2071,#2072,#2073,#2074,#2075,#2076,#2077,#2078,
    #2079,#2080,#2081,#2082,#2083,#2084,#2085),.UNSPECIFIED.,.F.,.F.,(9,
    7,7,9),(0.,0.265950135364,0.544459692856,1.),.UNSPECIFIED.);
#2063 = CARTESIAN_POINT('',(-95.64566267921,2.113673396588,
    45.692283999911));
#2064 = CARTESIAN_POINT('',(-95.66491000242,2.113673396594,
    45.486183626089));
#2065 = CARTESIAN_POINT('',(-95.68494074187,2.128807780136,
    45.280196634238));
#2066 = CARTESIAN_POINT('',(-95.70564357104,2.159046918976,
    45.075637220427));
#2067 = CARTESIAN_POINT('',(-95.7268979957,2.204222226923,
    44.873778497452));
#2068 = CARTESIAN_POINT('',(-95.74857420592,2.264046047515,
    44.675855247745));
#2069 = CARTESIAN_POINT('',(-95.77053333879,2.338121144323,
    44.483064268587));
#2070 = CARTESIAN_POINT('',(-95.79262815199,2.425939793905,
    44.296562309625));
#2071 = CARTESIAN_POINT('',(-95.83782259515,2.632571687341,
    43.92990291407));
#2072 = CARTESIAN_POINT('',(-95.86092422749,2.752670324702,
    43.750429945473));
#2073 = CARTESIAN_POINT('',(-95.88383088185,2.88645060568,
    43.580329971155));
#2074 = CARTESIAN_POINT('',(-95.90636142881,3.033073099287,
    43.420787901747));
#2075 = CARTESIAN_POINT('',(-95.92833312427,3.191590762349,
    43.272897402334));
#2076 = CARTESIAN_POINT('',(-95.94956388391,3.360952989366,
    43.137661995633));
#2077 = CARTESIAN_POINT('',(-95.96987544041,3.539999681245,
    43.015986150265));
#2078 = CARTESIAN_POINT('',(-96.02053748945,4.034038221458,
    42.733103856989));
#2079 = CARTESIAN_POINT('',(-96.04910678081,4.363532110783,
    42.595684222714));
#2080 = CARTESIAN_POINT('',(-96.07399985784,4.709967485658,
    42.500278884581));
#2081 = CARTESIAN_POINT('',(-96.09456265994,5.067016107996,
    42.44919902178));
#2082 = CARTESIAN_POINT('',(-96.11027653409,5.428138832819,
    42.443762067031));
#2083 = CARTESIAN_POINT('',(-96.12079738981,5.786606507588,
    42.484116183247));
#2084 = CARTESIAN_POINT('',(-96.12595365346,6.135526756492,
    42.569337291801));
#2085 = CARTESIAN_POINT('',(-96.12582742371,6.467926591267,
    42.696561880563));
#2086 = ORIENTED_EDGE('',*,*,#2087,.T.);
#2087 = EDGE_CURVE('',#2060,#2058,#2088,.T.);
#2088 = B_SPLINE_CURVE_WITH_KNOTS('',7,(#2089,#2090,#2091,#2092,#2093,
    #2094,#2095,#2096,#2097,#2098,#2099,#2100,#2101,#2102,#2103,#2104,
    #2105,#2106,#2107,#2108,#2109,#2110,#2111,#2112,#2113,#2114,#2115,
    #2116,#2117,#2118,#2119,#2120,#2121,#2122,#2123,#2124,#2125,#2126,
    #2127,#2128,#2129,#2130,#2131,#2132,#2133,#2134,#2135,#2136,#2137,
    #2138),.UNSPECIFIED.,.F.,.F.,(8,6,6,6,6,6,6,6,8),(0.,0.162477877264,
    0.27671144585,0.464837353389,0.571112505551,0.734823305497,
    0.896047260707,0.955352918879,1.),.UNSPECIFIED.);
#2089 = CARTESIAN_POINT('',(-96.12582742371,6.467926591267,
    42.696561880563));
#2090 = CARTESIAN_POINT('',(-96.12571215477,6.771463376508,
    42.812739262849));
#2091 = CARTESIAN_POINT('',(-96.12109995356,7.061421471411,
    42.964857792085));
#2092 = CARTESIAN_POINT('',(-96.11203255238,7.332255699992,
    43.150865715297));
#2093 = CARTESIAN_POINT('',(-96.09873787906,7.579288462187,
    43.367681299805));
#2094 = CARTESIAN_POINT('',(-96.08156185748,7.798489982621,
    43.611594049937));
#2095 = CARTESIAN_POINT('',(-96.06094522742,7.986460913072,
    43.878255348748));
#2096 = CARTESIAN_POINT('',(-96.02089145307,8.249142272594,
    44.362380729961));
#2097 = CARTESIAN_POINT('',(-96.0029125449,8.34097103441,44.571053948708
    ));
#2098 = CARTESIAN_POINT('',(-95.98366810502,8.415327874681,
    44.786846560303));
#2099 = CARTESIAN_POINT('',(-95.96334702433,8.471604173264,
    45.008011744353));
#2100 = CARTESIAN_POINT('',(-95.94214261668,8.5093990679,45.232765703873
    ));
#2101 = CARTESIAN_POINT('',(-95.92024955541,8.528512488849,
    45.459293826342));
#2102 = CARTESIAN_POINT('',(-95.86099844098,8.529733892101,
    46.058683799207));
#2103 = CARTESIAN_POINT('',(-95.82276769269,8.479906603936,
    46.431717009589));
#2104 = CARTESIAN_POINT('',(-95.78407026733,8.37948767412,
    46.796333102208));
#2105 = CARTESIAN_POINT('',(-95.74573762586,8.230330674018,
    47.144598047289));
#2106 = CARTESIAN_POINT('',(-95.70851471655,8.035536774134,
    47.469095753431));
#2107 = CARTESIAN_POINT('',(-95.67307925739,7.799480401648,
    47.762882691602));
#2108 = CARTESIAN_POINT('',(-95.62139534894,7.375215624162,
    48.16516242176));
#2109 = CARTESIAN_POINT('',(-95.60349898585,7.210810663901,
    48.298721510891));
#2110 = CARTESIAN_POINT('',(-95.58647259591,7.036225720903,
    48.419552451678));
#2111 = CARTESIAN_POINT('',(-95.57041198385,6.852638623002,
    48.526733427128));
#2112 = CARTESIAN_POINT('',(-95.55540286655,6.661321007107,
    48.619474306431));
#2113 = CARTESIAN_POINT('',(-95.54152260151,6.463637799386,
    48.697123188949));
#2114 = CARTESIAN_POINT('',(-95.5093043295,5.948999381126,
    48.854813598292));
#2115 = CARTESIAN_POINT('',(-95.4925971068,5.625096002471,
    48.913537866781));
#2116 = CARTESIAN_POINT('',(-95.47899245696,5.294912323125,
    48.933438069027));
#2117 = CARTESIAN_POINT('',(-95.46867089604,4.964066914224,
    48.913844432887));
#2118 = CARTESIAN_POINT('',(-95.46176802074,4.638149598129,
    48.855003574378));
#2119 = CARTESIAN_POINT('',(-95.45838753272,4.322737885933,
    48.758079623427));
#2120 = CARTESIAN_POINT('',(-95.45872526624,3.728356477653,
    48.495049525205));
#2121 = CARTESIAN_POINT('',(-95.46233659484,3.448598035789,
    48.32988045192));
#2122 = CARTESIAN_POINT('',(-95.46943067552,3.189245348759,
    48.132301595046));
#2123 = CARTESIAN_POINT('',(-95.4799760469,2.954719484699,
    47.905496812845));
#2124 = CARTESIAN_POINT('',(-95.49389897225,2.748809725382,
    47.65324973992));
#2125 = CARTESIAN_POINT('',(-95.51106234568,2.57468209395,
    47.379955008199));
#2126 = CARTESIAN_POINT('',(-95.53862080845,2.383055703965,
    46.984404078028));
#2127 = CARTESIAN_POINT('',(-95.54643734418,2.33611626459,
    46.875857209516));
#2128 = CARTESIAN_POINT('',(-95.55464789647,2.29387900101,
    46.765379038063));
#2129 = CARTESIAN_POINT('',(-95.56323958868,2.256436046318,
    46.653216025638));
#2130 = CARTESIAN_POINT('',(-95.57219806059,2.223862945492,
    46.539618583622));
#2131 = CARTESIAN_POINT('',(-95.5815074684,2.19621865539,46.424841072804
    ));
#2132 = CARTESIAN_POINT('',(-95.59841003713,2.156476545928,
    46.222039917547));
#2133 = CARTESIAN_POINT('',(-95.60585863117,2.142224994816,
    46.134415461523));
#2134 = CARTESIAN_POINT('',(-95.6134889275,2.130808818588,
    46.046377344331));
#2135 = CARTESIAN_POINT('',(-95.62129308194,2.122240715578,
    45.958034976584));
#2136 = CARTESIAN_POINT('',(-95.62926274543,2.116528155276,
    45.869498270487));
#2137 = CARTESIAN_POINT('',(-95.63738906409,2.113673378337,
    45.780877639831));
#2138 = CARTESIAN_POINT('',(-95.6456626792,2.113673396573,45.692284));
#2139 = FACE_BOUND('',#2140,.T.);
#2140 = EDGE_LOOP('',(#2141,#2168));
#2141 = ORIENTED_EDGE('',*,*,#2142,.T.);
#2142 = EDGE_CURVE('',#2143,#2145,#2147,.T.);
#2143 = VERTEX_POINT('',#2144);
#2144 = CARTESIAN_POINT('',(-95.52996561814,14.603925243803,52.323975));
#2145 = VERTEX_POINT('',#2146);
#2146 = CARTESIAN_POINT('',(-95.82399712453,18.356705549204,
    50.403742901244));
#2147 = B_SPLINE_CURVE_WITH_KNOTS('',7,(#2148,#2149,#2150,#2151,#2152,
    #2153,#2154,#2155,#2156,#2157,#2158,#2159,#2160,#2161,#2162,#2163,
    #2164,#2165,#2166,#2167),.UNSPECIFIED.,.F.,.F.,(8,6,6,8),(0.,
    0.383369860333,0.667969008114,1.),.UNSPECIFIED.);
#2148 = CARTESIAN_POINT('',(-95.52996561814,14.603925243803,52.323975));
#2149 = CARTESIAN_POINT('',(-95.55265437164,14.603925243803,
    52.039788077444));
#2150 = CARTESIAN_POINT('',(-95.57701741645,14.643721929351,
    51.755643463564));
#2151 = CARTESIAN_POINT('',(-95.60253660062,14.723285720857,
    51.478533558535));
#2152 = CARTESIAN_POINT('',(-95.62863418199,14.840964732594,
    51.214910994841));
#2153 = CARTESIAN_POINT('',(-95.6546820045,14.994080168548,
    50.97072227995));
#2154 = CARTESIAN_POINT('',(-95.68000814577,15.178909900805,
    50.751462310973));
#2155 = CARTESIAN_POINT('',(-95.721709204,15.547213386387,
    50.420966747674));
#2156 = CARTESIAN_POINT('',(-95.73872282569,15.718887668932,
    50.296345680944));
#2157 = CARTESIAN_POINT('',(-95.75471040209,15.903276626548,
    50.189827869466));
#2158 = CARTESIAN_POINT('',(-95.76941944418,16.09810159555,
    50.102921586082));
#2159 = CARTESIAN_POINT('',(-95.78261990346,16.300894865675,
    50.036804638404));
#2160 = CARTESIAN_POINT('',(-95.79411229915,16.509008926435,
    49.992300758121));
#2161 = CARTESIAN_POINT('',(-95.81497506784,16.965252214046,
    49.943462228802));
#2162 = CARTESIAN_POINT('',(-95.82368182996,17.214472426086,
    49.947036626867));
#2163 = CARTESIAN_POINT('',(-95.82960195479,17.462580468636,
    49.981133656135));
#2164 = CARTESIAN_POINT('',(-95.83259131312,17.705071868149,
    50.045367729055));
#2165 = CARTESIAN_POINT('',(-95.83260275998,17.937625148028,
    50.13862296659));
#2166 = CARTESIAN_POINT('',(-95.82968415576,18.156094777248,
    50.259036904634));
#2167 = CARTESIAN_POINT('',(-95.82399712453,18.356705549204,
    50.403742901244));
#2168 = ORIENTED_EDGE('',*,*,#2169,.T.);
#2169 = EDGE_CURVE('',#2145,#2143,#2170,.T.);
#2170 = B_SPLINE_CURVE_WITH_KNOTS('',8,(#2171,#2172,#2173,#2174,#2175,
    #2176,#2177,#2178,#2179,#2180,#2181,#2182,#2183,#2184,#2185,#2186,
    #2187,#2188,#2189,#2190,#2191,#2192,#2193,#2194,#2195,#2196,#2197,
    #2198,#2199,#2200,#2201,#2202,#2203,#2204,#2205,#2206,#2207,#2208,
    #2209,#2210,#2211,#2212,#2213,#2214),.UNSPECIFIED.,.F.,.F.,(9,7,7,7,
    7,7,9),(0.,0.160715467633,0.289840882938,0.444446547164,
    0.703449496961,0.867513067035,1.),.UNSPECIFIED.);
#2171 = CARTESIAN_POINT('',(-95.82399712453,18.356705549204,
    50.403742901244));
#2172 = CARTESIAN_POINT('',(-95.81884748946,18.538359601602,
    50.534774901343));
#2173 = CARTESIAN_POINT('',(-95.81146826199,18.705879693718,
    50.685470298527));
#2174 = CARTESIAN_POINT('',(-95.80196291814,18.856591931191,
    50.853915683956));
#2175 = CARTESIAN_POINT('',(-95.79049194751,18.988340368661,
    51.037840123607));
#2176 = CARTESIAN_POINT('',(-95.77725239955,19.099374708706,
    51.234743959001));
#2177 = CARTESIAN_POINT('',(-95.76246783748,19.188308109568,
    51.441937291354));
#2178 = CARTESIAN_POINT('',(-95.74638512655,19.254145089779,
    51.656532208062));
#2179 = CARTESIAN_POINT('',(-95.71552708941,19.330312393904,
    52.051306555638));
#2180 = CARTESIAN_POINT('',(-95.70185121811,19.347195652212,
    52.220556019332));
#2181 = CARTESIAN_POINT('',(-95.68828558517,19.350172871331,
    52.383940632296));
#2182 = CARTESIAN_POINT('',(-95.67482461497,19.340921549011,
    52.542144728605));
#2183 = CARTESIAN_POINT('',(-95.66145935826,19.32054067361,
    52.695674216324));
#2184 = CARTESIAN_POINT('',(-95.64817889103,19.289649936927,
    52.844869751687));
#2185 = CARTESIAN_POINT('',(-95.63498042701,19.24861278596,
    52.989872611866));
#2186 = CARTESIAN_POINT('',(-95.60617218276,19.136528546908,
    53.299173961468));
#2187 = CARTESIAN_POINT('',(-95.59052285396,19.060855594386,
    53.462467688235));
#2188 = CARTESIAN_POINT('',(-95.5750569288,18.971116641069,
    53.619012147003));
#2189 = CARTESIAN_POINT('',(-95.55990065086,18.86801821584,
    53.76741416766));
#2190 = CARTESIAN_POINT('',(-95.54517227645,18.752415264029,
    53.906378595888));
#2191 = CARTESIAN_POINT('',(-95.53098274131,18.625301480647,
    54.034708099449));
#2192 = CARTESIAN_POINT('',(-95.51743616575,18.487816076048,
    54.151315631262));
#2193 = CARTESIAN_POINT('',(-95.48317701629,18.095760770191,
    54.429364718165));
#2194 = CARTESIAN_POINT('',(-95.46375913123,17.824323698141,
    54.568262571248));
#2195 = CARTESIAN_POINT('',(-95.44689183172,17.533408574704,
    54.666884100782));
#2196 = CARTESIAN_POINT('',(-95.43292841733,17.23008896538,
    54.722334911648));
#2197 = CARTESIAN_POINT('',(-95.42215004095,16.921672973782,
    54.732936288174));
#2198 = CARTESIAN_POINT('',(-95.4147604812,16.61569060511,
    54.698516931419));
#2199 = CARTESIAN_POINT('',(-95.41092074427,16.319834519989,
    54.620157691079));
#2200 = CARTESIAN_POINT('',(-95.41046922347,15.865668075814,
    54.426223520237));
#2201 = CARTESIAN_POINT('',(-95.41172439857,15.696469208382,
    54.334716762798));
#2202 = CARTESIAN_POINT('',(-95.41441700749,15.536012830826,
    54.227698808186));
#2203 = CARTESIAN_POINT('',(-95.41854151128,15.385968438988,
    54.106161408259));
#2204 = CARTESIAN_POINT('',(-95.42407762179,15.24784672451,
    53.971295047919));
#2205 = CARTESIAN_POINT('',(-95.43098825215,15.12298863093,
    53.824484560633));
#2206 = CARTESIAN_POINT('',(-95.43921746729,15.012554409792,
    53.667304743944));
#2207 = CARTESIAN_POINT('',(-95.45633656361,14.84076323315,
    53.367635885051));
#2208 = CARTESIAN_POINT('',(-95.46479713916,14.774015739919,
    53.228089722983));
#2209 = CARTESIAN_POINT('',(-95.47403103824,14.717766843829,
    53.083776117088));
#2210 = CARTESIAN_POINT('',(-95.48399278486,14.672399428476,
    52.935624037061));
#2211 = CARTESIAN_POINT('',(-95.49463022023,14.638195529964,
    52.784586371215));
#2212 = CARTESIAN_POINT('',(-95.50588409141,14.61534144653,
    52.631635730744));
#2213 = CARTESIAN_POINT('',(-95.51768755817,14.603925042106,
    52.477762481034));
#2214 = CARTESIAN_POINT('',(-95.52996561814,14.603925243803,52.323975));
#2215 = FACE_BOUND('',#2216,.T.);
#2216 = EDGE_LOOP('',(#2217,#2240));
#2217 = ORIENTED_EDGE('',*,*,#2218,.T.);
#2218 = EDGE_CURVE('',#2219,#2221,#2223,.T.);
#2219 = VERTEX_POINT('',#2220);
#2220 = CARTESIAN_POINT('',(-95.22700938345,5.779158,52.413589));
#2221 = VERTEX_POINT('',#2222);
#2222 = CARTESIAN_POINT('',(-95.5113350181,9.293707783157,
    50.271735698543));
#2223 = B_SPLINE_CURVE_WITH_KNOTS('',8,(#2224,#2225,#2226,#2227,#2228,
    #2229,#2230,#2231,#2232,#2233,#2234,#2235,#2236,#2237,#2238,#2239),
  .UNSPECIFIED.,.F.,.F.,(9,7,9),(0.,0.495672445229,1.),.UNSPECIFIED.);
#2224 = CARTESIAN_POINT('',(-95.22700938345,5.779158000002,
    52.41358899999));
#2225 = CARTESIAN_POINT('',(-95.24868630706,5.779158000003,
    52.108401459572));
#2226 = CARTESIAN_POINT('',(-95.27220319732,5.823327774438,
    51.803055622287));
#2227 = CARTESIAN_POINT('',(-95.29705304087,5.911744611831,
    51.505606409449));
#2228 = CARTESIAN_POINT('',(-95.3226650136,6.042508531978,
    51.223313748297));
#2229 = CARTESIAN_POINT('',(-95.34840574988,6.212686805015,
    50.962891781773));
#2230 = CARTESIAN_POINT('',(-95.3735895361,6.418128672855,
    50.730371252559));
#2231 = CARTESIAN_POINT('',(-95.39750129014,6.653687730994,
    50.531193339645));
#2232 = CARTESIAN_POINT('',(-95.44178987504,7.175844894935,
    50.205087295114));
#2233 = CARTESIAN_POINT('',(-95.4621708958,7.464125423223,50.07894245767
    ));
#2234 = CARTESIAN_POINT('',(-95.47983285778,7.770192738177,
    49.996102962267));
#2235 = CARTESIAN_POINT('',(-95.49416828178,8.086378540377,
    49.959158229706));
#2236 = CARTESIAN_POINT('',(-95.50469499484,8.404836321985,
    49.969410609651));
#2237 = CARTESIAN_POINT('',(-95.51111000922,8.717577642624,
    50.026513675298));
#2238 = CARTESIAN_POINT('',(-95.51327748267,9.016504420911,
    50.128772601628));
#2239 = CARTESIAN_POINT('',(-95.5113350181,9.293707783157,
    50.271735698543));
#2240 = ORIENTED_EDGE('',*,*,#2241,.T.);
#2241 = EDGE_CURVE('',#2221,#2219,#2242,.T.);
#2242 = B_SPLINE_CURVE_WITH_KNOTS('',8,(#2243,#2244,#2245,#2246,#2247,
    #2248,#2249,#2250,#2251,#2252,#2253,#2254,#2255,#2256,#2257,#2258,
    #2259,#2260,#2261,#2262,#2263,#2264,#2265,#2266,#2267,#2268,#2269,
    #2270,#2271,#2272,#2273,#2274,#2275,#2276,#2277,#2278,#2279,#2280,
    #2281,#2282,#2283,#2284,#2285,#2286,#2287,#2288,#2289,#2290,#2291,
    #2292,#2293),.UNSPECIFIED.,.F.,.F.,(9,7,7,7,7,7,7,9),(0.,
    0.207937121378,0.340156633376,0.447173600407,0.622746811355,
    0.828124376937,0.923865640078,1.),.UNSPECIFIED.);
#2243 = CARTESIAN_POINT('',(-95.5113350181,9.293707783157,
    50.271735698543));
#2244 = CARTESIAN_POINT('',(-95.50967858339,9.530092671804,
    50.393647335802));
#2245 = CARTESIAN_POINT('',(-95.50502909538,9.751309420386,
    50.545482236426));
#2246 = CARTESIAN_POINT('',(-95.4974431914,9.952485025989,
    50.724842457256));
#2247 = CARTESIAN_POINT('',(-95.48710470963,10.129721803369,
    50.928468403258));
#2248 = CARTESIAN_POINT('',(-95.47427163162,10.279760191152,
    51.152640798677));
#2249 = CARTESIAN_POINT('',(-95.45926524571,10.40003266817,
    51.393165996719));
#2250 = CARTESIAN_POINT('',(-95.44245078098,10.48861307399,
    51.645445877266));
#2251 = CARTESIAN_POINT('',(-95.41267407107,10.580173338598,
    52.068943660364));
#2252 = CARTESIAN_POINT('',(-95.40052983076,10.602605074679,
    52.23635290062));
#2253 = CARTESIAN_POINT('',(-95.38791741962,10.611623081927,
    52.405307022211));
#2254 = CARTESIAN_POINT('',(-95.37494002212,10.607124773867,
    52.574561996329));
#2255 = CARTESIAN_POINT('',(-95.3617005389,10.589140042054,
    52.742881796208));
#2256 = CARTESIAN_POINT('',(-95.34830057199,10.557823574945,
    52.909041382862));
#2257 = CARTESIAN_POINT('',(-95.33484005649,10.513460252019,
    53.071830633706));
#2258 = CARTESIAN_POINT('',(-95.31055350546,10.410367370597,
    53.358127624835));
#2259 = CARTESIAN_POINT('',(-95.2997121249,10.355978532298,
    53.483234704914));
#2260 = CARTESIAN_POINT('',(-95.28894545259,10.293540306091,
    53.604749741051));
#2261 = CARTESIAN_POINT('',(-95.27830297463,10.223330683161,
    53.72207352917));
#2262 = CARTESIAN_POINT('',(-95.26783169788,10.145676965053,
    53.834636391568));
#2263 = CARTESIAN_POINT('',(-95.25757626849,10.060953544764,
    53.941898185019));
#2264 = CARTESIAN_POINT('',(-95.24757911873,9.969582941907,
    54.043350299824));
#2265 = CARTESIAN_POINT('',(-95.2219692147,9.712010221415,
    54.294655530131));
#2266 = CARTESIAN_POINT('',(-95.20685332444,9.535282596549,
    54.43396274271));
#2267 = CARTESIAN_POINT('',(-95.19272025744,9.344001087366,
    54.554249081101));
#2268 = CARTESIAN_POINT('',(-95.179725147,9.140575307573,54.653770588672
    ));
#2269 = CARTESIAN_POINT('',(-95.16799883008,8.927604312824,
    54.731159834836));
#2270 = CARTESIAN_POINT('',(-95.15765417762,8.707854928606,
    54.785400117982));
#2271 = CARTESIAN_POINT('',(-95.14878838913,8.484270035752,
    54.815868406649));
#2272 = CARTESIAN_POINT('',(-95.13292824816,7.997620352672,
    54.830191876277));
#2273 = CARTESIAN_POINT('',(-95.12649472918,7.733919274432,
    54.80526785575));
#2274 = CARTESIAN_POINT('',(-95.12231746058,7.474048084391,
    54.747381537031));
#2275 = CARTESIAN_POINT('',(-95.12046671748,7.222827807262,
    54.657350143071));
#2276 = CARTESIAN_POINT('',(-95.12098397123,6.984797755883,
    54.536690532724));
#2277 = CARTESIAN_POINT('',(-95.12387867485,6.76417417044,
    54.387658226486));
#2278 = CARTESIAN_POINT('',(-95.12912921213,6.564852720057,
    54.213183774499));
#2279 = CARTESIAN_POINT('',(-95.14013945303,6.308710620923,
    53.925844412235));
#2280 = CARTESIAN_POINT('',(-95.14413249384,6.232585119434,
    53.829768802208));
#2281 = CARTESIAN_POINT('',(-95.14860976086,6.162099929639,
    53.729354240017));
#2282 = CARTESIAN_POINT('',(-95.15356083125,6.097543965608,
    53.624994440822));
#2283 = CARTESIAN_POINT('',(-95.15897294841,6.039170074876,
    53.517100234538));
#2284 = CARTESIAN_POINT('',(-95.16483102199,5.987195038442,
    53.406099565834));
#2285 = CARTESIAN_POINT('',(-95.17111762786,5.941799570766,
    53.292437494134));
#2286 = CARTESIAN_POINT('',(-95.18313723797,5.872376574439,
    53.084442189266));
#2287 = CARTESIAN_POINT('',(-95.18871991795,5.845876524816,
    52.990914113313));
#2288 = CARTESIAN_POINT('',(-95.19455099625,5.823700766762,
    52.896223989104));
#2289 = CARTESIAN_POINT('',(-95.20061940441,5.805906621777,
    52.800605633396));
#2290 = CARTESIAN_POINT('',(-95.20691305729,5.792536137002,
    52.704294656353));
#2291 = CARTESIAN_POINT('',(-95.21341885315,5.783616085224,
    52.60752846155));
#2292 = CARTESIAN_POINT('',(-95.22012267356,5.779157964867,
    52.510546245969));
#2293 = CARTESIAN_POINT('',(-95.22700938345,5.779158,52.413589));
#2294 = FACE_BOUND('',#2295,.T.);
#2295 = EDGE_LOOP('',(#2296,#2340));
#2296 = ORIENTED_EDGE('',*,*,#2297,.T.);
#2297 = EDGE_CURVE('',#2298,#2300,#2302,.T.);
#2298 = VERTEX_POINT('',#2299);
#2299 = CARTESIAN_POINT('',(-94.86000627383,11.603401,61.451233));
#2300 = VERTEX_POINT('',#2301);
#2301 = CARTESIAN_POINT('',(-95.12382877523,13.054462985645,
    57.357462835707));
#2302 = B_SPLINE_CURVE_WITH_KNOTS('',8,(#2303,#2304,#2305,#2306,#2307,
    #2308,#2309,#2310,#2311,#2312,#2313,#2314,#2315,#2316,#2317,#2318,
    #2319,#2320,#2321,#2322,#2323,#2324,#2325,#2326,#2327,#2328,#2329,
    #2330,#2331,#2332,#2333,#2334,#2335,#2336,#2337,#2338,#2339),
  .UNSPECIFIED.,.F.,.F.,(9,7,7,7,7,9),(0.,0.196490960154,0.426427550654,
    0.569365343369,0.744126023913,1.),.UNSPECIFIED.);
#2303 = CARTESIAN_POINT('',(-94.86000627383,11.603401,61.451233));
#2304 = CARTESIAN_POINT('',(-94.85473921177,11.386936999281,61.451233));
#2305 = CARTESIAN_POINT('',(-94.8506020581,11.170273518846,
    61.427990702482));
#2306 = CARTESIAN_POINT('',(-94.84765135042,10.956532025538,
    61.381433843986));
#2307 = CARTESIAN_POINT('',(-94.84591995231,10.748670580663,
    61.312044131078));
#2308 = CARTESIAN_POINT('',(-94.84542738696,10.549483033569,
    61.22071845104));
#2309 = CARTESIAN_POINT('',(-94.84618395495,10.361605126024,
    61.108717397811));
#2310 = CARTESIAN_POINT('',(-94.84818819506,10.187495919214,
    60.977689195487));
#2311 = CARTESIAN_POINT('',(-94.85519593054,9.844313451864,
    60.656644805718));
#2312 = CARTESIAN_POINT('',(-94.8606572176,9.680878707654,
    60.460138617094));
#2313 = CARTESIAN_POINT('',(-94.86777002639,9.54282429287,
    60.243643954481));
#2314 = CARTESIAN_POINT('',(-94.87646670059,9.432865940959,
    60.011091788097));
#2315 = CARTESIAN_POINT('',(-94.88665631684,9.353037450741,
    59.766680897941));
#2316 = CARTESIAN_POINT('',(-94.89821158885,9.304638499963,
    59.514872180034));
#2317 = CARTESIAN_POINT('',(-94.91096007998,9.288286212695,
    59.260344151289));
#2318 = CARTESIAN_POINT('',(-94.93318096141,9.31304337793,
    58.851173416128));
#2319 = CARTESIAN_POINT('',(-94.94207318942,9.334758517423,
    58.695077474275));
#2320 = CARTESIAN_POINT('',(-94.95128551129,9.368624836087,
    58.540874259132));
#2321 = CARTESIAN_POINT('',(-94.96075899557,9.414439552653,
    58.389660780561));
#2322 = CARTESIAN_POINT('',(-94.97042956676,9.471888409285,
    58.242496516594));
#2323 = CARTESIAN_POINT('',(-94.98022806453,9.540552969541,
    58.100402401791));
#2324 = CARTESIAN_POINT('',(-94.99008054876,9.619907449794,
    57.964356325696));
#2325 = CARTESIAN_POINT('',(-95.01192527082,9.818605718408,
    57.677478255031));
#2326 = CARTESIAN_POINT('',(-95.02391041863,9.942963761257,
    57.530033573991));
#2327 = CARTESIAN_POINT('',(-95.03571977384,10.081202070653,
    57.39468075727));
#2328 = CARTESIAN_POINT('',(-95.04720776048,10.231941306691,
    57.272916497717));
#2329 = CARTESIAN_POINT('',(-95.0582291512,10.393638264811,
    57.166040416388));
#2330 = CARTESIAN_POINT('',(-95.06864185847,10.564602666977,
    57.075161576134));
#2331 = CARTESIAN_POINT('',(-95.07831111182,10.74299241076,
    57.001175614425));
#2332 = CARTESIAN_POINT('',(-95.10000517101,11.195888557555,
    56.862042625262));
#2333 = CARTESIAN_POINT('',(-95.11106603464,11.477114308126,
    56.81677087708));
#2334 = CARTESIAN_POINT('',(-95.11988202715,11.763779277464,
    56.81125944626));
#2335 = CARTESIAN_POINT('',(-95.12616028207,12.049280392795,
    56.845993261903));
#2336 = CARTESIAN_POINT('',(-95.12970843075,12.327165685937,
    56.920390571146));
#2337 = CARTESIAN_POINT('',(-95.13045398663,12.59121529016,
    57.032640884388));
#2338 = CARTESIAN_POINT('',(-95.12843261085,12.835442119337,
    57.179885597761));
#2339 = CARTESIAN_POINT('',(-95.12382877523,13.054462985645,
    57.357462835707));
#2340 = ORIENTED_EDGE('',*,*,#2341,.T.);
#2341 = EDGE_CURVE('',#2300,#2298,#2342,.T.);
#2342 = B_SPLINE_CURVE_WITH_KNOTS('',8,(#2343,#2344,#2345,#2346,#2347,
    #2348,#2349,#2350,#2351,#2352,#2353,#2354,#2355,#2356,#2357,#2358,
    #2359,#2360,#2361,#2362,#2363,#2364,#2365),.UNSPECIFIED.,.F.,.F.,(9,
    7,7,9),(0.,0.311122804459,0.5203732067,1.),.UNSPECIFIED.);
#2343 = CARTESIAN_POINT('',(-95.12382877523,13.054462985645,
    57.357462835707));
#2344 = CARTESIAN_POINT('',(-95.12022456177,13.225928263849,
    57.496483062503));
#2345 = CARTESIAN_POINT('',(-95.11503136314,13.382240157703,
    57.654333384596));
#2346 = CARTESIAN_POINT('',(-95.10832654008,13.520812652942,
    57.828956974881));
#2347 = CARTESIAN_POINT('',(-95.10023159294,13.639588583005,
    58.017959447829));
#2348 = CARTESIAN_POINT('',(-95.09089690956,13.736927429285,
    58.218729152478));
#2349 = CARTESIAN_POINT('',(-95.08049336052,13.811564118411,
    58.42847148348));
#2350 = CARTESIAN_POINT('',(-95.0692085783,13.862642799987,
    58.644200815902));
#2351 = CARTESIAN_POINT('',(-95.04919997839,13.908114478547,
    59.009711283741));
#2352 = CARTESIAN_POINT('',(-95.04084429736,13.915599413064,
    59.158015478458));
#2353 = CARTESIAN_POINT('',(-95.0322387362,13.912171882355,
    59.30670494413));
#2354 = CARTESIAN_POINT('',(-95.02344356735,13.897822830282,
    59.454848135632));
#2355 = CARTESIAN_POINT('',(-95.01451851477,13.872634792767,
    59.601523870322));
#2356 = CARTESIAN_POINT('',(-95.00552224167,13.836777727729,
    59.745823093672));
#2357 = CARTESIAN_POINT('',(-94.99651212459,13.790512536154,
    59.886851812498));
#2358 = CARTESIAN_POINT('',(-94.96698902583,13.605132461124,
    60.337488180142));
#2359 = CARTESIAN_POINT('',(-94.94659522294,13.422905307632,
    60.630389853144));
#2360 = CARTESIAN_POINT('',(-94.92711678911,13.19183119065,
    60.890533305499));
#2361 = CARTESIAN_POINT('',(-94.90913246642,12.919224867903,
    61.109051797766));
#2362 = CARTESIAN_POINT('',(-94.89310452722,12.613496072075,
    61.278539003982));
#2363 = CARTESIAN_POINT('',(-94.87938440261,12.284613975349,
    61.393828385883));
#2364 = CARTESIAN_POINT('',(-94.86828378636,11.943587513811,61.451233));
#2365 = CARTESIAN_POINT('',(-94.86000627383,11.603401,61.451233));
#2366 = FACE_BOUND('',#2367,.T.);
#2367 = EDGE_LOOP('',(#2368,#2389));
#2368 = ORIENTED_EDGE('',*,*,#2369,.T.);
#2369 = EDGE_CURVE('',#2370,#2372,#2374,.T.);
#2370 = VERTEX_POINT('',#2371);
#2371 = CARTESIAN_POINT('',(-95.01606269965,-0.876143427701,52.413589));
#2372 = VERTEX_POINT('',#2373);
#2373 = CARTESIAN_POINT('',(-95.27170311537,1.436003363833,
    49.818167409117));
#2374 = B_SPLINE_CURVE_WITH_KNOTS('',7,(#2375,#2376,#2377,#2378,#2379,
    #2380,#2381,#2382,#2383,#2384,#2385,#2386,#2387,#2388),
  .UNSPECIFIED.,.F.,.F.,(8,6,8),(0.,0.442594935739,1.),.UNSPECIFIED.);
#2375 = CARTESIAN_POINT('',(-95.01606269965,-0.876143427683,
    52.413588999914));
#2376 = CARTESIAN_POINT('',(-95.03120155804,-0.876143427675,
    52.173053070992));
#2377 = CARTESIAN_POINT('',(-95.04738551602,-0.850308281551,
    51.932569021203));
#2378 = CARTESIAN_POINT('',(-95.06443368457,-0.798660561673,
    51.695576381782));
#2379 = CARTESIAN_POINT('',(-95.08213696276,-0.72181893398,
    51.46533601688));
#2380 = CARTESIAN_POINT('',(-95.10025528721,-0.620851987802,
    51.24495390986));
#2381 = CARTESIAN_POINT('',(-95.11851927769,-0.497262046378,
    51.037364243905));
#2382 = CARTESIAN_POINT('',(-95.15945287103,-0.171539638309,
    50.603350089021));
#2383 = CARTESIAN_POINT('',(-95.18205973464,4.283750542505E-02,
    50.385760470035));
#2384 = CARTESIAN_POINT('',(-95.20386146491,0.285969267611,
    50.198097281483));
#2385 = CARTESIAN_POINT('',(-95.22426394051,0.552817784978,
    50.044682537829));
#2386 = CARTESIAN_POINT('',(-95.24269459106,0.837751500855,
    49.928874668113));
#2387 = CARTESIAN_POINT('',(-95.25863779535,1.13450011557,
    49.853090524938));
#2388 = CARTESIAN_POINT('',(-95.27170311537,1.436003363833,
    49.818167409117));
#2389 = ORIENTED_EDGE('',*,*,#2390,.T.);
#2390 = EDGE_CURVE('',#2372,#2370,#2391,.T.);
#2391 = B_SPLINE_CURVE_WITH_KNOTS('',8,(#2392,#2393,#2394,#2395,#2396,
    #2397,#2398,#2399,#2400,#2401,#2402,#2403,#2404,#2405,#2406,#2407,
    #2408,#2409,#2410,#2411,#2412,#2413,#2414,#2415,#2416,#2417,#2418,
    #2419,#2420,#2421,#2422,#2423,#2424,#2425,#2426,#2427,#2428,#2429,
    #2430,#2431,#2432,#2433,#2434,#2435,#2436,#2437,#2438,#2439,#2440,
    #2441,#2442),.UNSPECIFIED.,.F.,.F.,(9,7,7,7,7,7,7,9),(0.,
    0.184149334616,0.338912097424,0.481984855339,0.595462162012,
    0.785055239735,0.907855385487,1.),.UNSPECIFIED.);
#2392 = CARTESIAN_POINT('',(-95.27170311537,1.436003363833,
    49.818167409117));
#2393 = CARTESIAN_POINT('',(-95.28420183738,1.724431452537,
    49.784758788793));
#2394 = CARTESIAN_POINT('',(-95.29414372237,2.017653442167,
    49.787918344158));
#2395 = CARTESIAN_POINT('',(-95.30118415898,2.309707120242,
    49.828583793461));
#2396 = CARTESIAN_POINT('',(-95.30511862316,2.59494646475,
    49.906279610854));
#2397 = CARTESIAN_POINT('',(-95.30585519058,2.867990841189,
    50.019686175031));
#2398 = CARTESIAN_POINT('',(-95.30342028034,3.123776921922,
    50.166569780419));
#2399 = CARTESIAN_POINT('',(-95.29794387192,3.3575517007,50.343883048089
    ));
#2400 = CARTESIAN_POINT('',(-95.28274550587,3.739640033132,
    50.718239124233));
#2401 = CARTESIAN_POINT('',(-95.27383181342,3.895855946604,
    50.907831951369));
#2402 = CARTESIAN_POINT('',(-95.2630875121,4.031341917278,
    51.113649929478));
#2403 = CARTESIAN_POINT('',(-95.25070267043,4.144196170633,
    51.332992421539));
#2404 = CARTESIAN_POINT('',(-95.23689563894,4.232957027495,
    51.562979725123));
#2405 = CARTESIAN_POINT('',(-95.22190268678,4.296558186972,
    51.800581817098));
#2406 = CARTESIAN_POINT('',(-95.20597349844,4.334362777471,
    52.042611750405));
#2407 = CARTESIAN_POINT('',(-95.17402022739,4.357286818514,
    52.510468167275));
#2408 = CARTESIAN_POINT('',(-95.15808284954,4.346178369887,
    52.736303818835));
#2409 = CARTESIAN_POINT('',(-95.14176218144,4.312820177242,
    52.960598429554));
#2410 = CARTESIAN_POINT('',(-95.12525691717,4.257482727698,
    53.180817975682));
#2411 = CARTESIAN_POINT('',(-95.10875568986,4.180752710185,
    53.394520636334));
#2412 = CARTESIAN_POINT('',(-95.09243581669,4.08350660953,
    53.599354744103));
#2413 = CARTESIAN_POINT('',(-95.07646374821,3.966932324382,
    53.793072329317));
#2414 = CARTESIAN_POINT('',(-95.04872777465,3.726036818531,
    54.116734226159));
#2415 = CARTESIAN_POINT('',(-95.0367727832,3.608271260024,
    54.251628551125));
#2416 = CARTESIAN_POINT('',(-95.02520872691,3.480053412032,
    54.377205461432));
#2417 = CARTESIAN_POINT('',(-95.01410459457,3.342245733412,
    54.492528488607));
#2418 = CARTESIAN_POINT('',(-95.00352198304,3.195798930279,
    54.596761762329));
#2419 = CARTESIAN_POINT('',(-94.99351617432,3.041746223623,
    54.689168284994));
#2420 = CARTESIAN_POINT('',(-94.98413692856,2.881205804364,
    54.769118920032));
#2421 = CARTESIAN_POINT('',(-94.96088014287,2.438355918714,
    54.948041451619));
#2422 = CARTESIAN_POINT('',(-94.94818513428,2.146216459155,
    55.023955479614));
#2423 = CARTESIAN_POINT('',(-94.93757947737,1.844905927446,
    55.061205707918));
#2424 = CARTESIAN_POINT('',(-94.92920519896,1.54043789658,55.05870190896
    ));
#2425 = CARTESIAN_POINT('',(-94.92316826311,1.238812470892,
    55.016299664124));
#2426 = CARTESIAN_POINT('',(-94.91954291856,0.945970529555,
    54.934925370036));
#2427 = CARTESIAN_POINT('',(-94.91838909667,0.667780257831,
    54.816463427158));
#2428 = CARTESIAN_POINT('',(-94.92055238344,0.242758834682,
    54.565924747371));
#2429 = CARTESIAN_POINT('',(-94.92243852664,8.399693466262E-02,
    54.453240701208));
#2430 = CARTESIAN_POINT('',(-94.92536334426,-6.497721398082E-02,
    54.327211746722));
#2431 = CARTESIAN_POINT('',(-94.92932181699,-0.202853897685,
    54.188857130703));
#2432 = CARTESIAN_POINT('',(-94.93430254339,-0.328466860877,
    54.039331680669));
#2433 = CARTESIAN_POINT('',(-94.94028708461,-0.440788047878,
    53.879912505986));
#2434 = CARTESIAN_POINT('',(-94.94724710845,-0.538939863329,
    53.712002375767));
#2435 = CARTESIAN_POINT('',(-94.96106136155,-0.684718951144,
    53.405946951853));
#2436 = CARTESIAN_POINT('',(-94.96750979728,-0.73885896864,
    53.270800472073));
#2437 = CARTESIAN_POINT('',(-94.97446768853,-0.784350516521,
    53.132345194142));
#2438 = CARTESIAN_POINT('',(-94.98191450802,-0.820965038312,
    52.991231352544));
#2439 = CARTESIAN_POINT('',(-94.9898269714,-0.848533441571,
    52.848121054945));
#2440 = CARTESIAN_POINT('',(-94.99817790278,-0.86694387665,
    52.703687057964));
#2441 = CARTESIAN_POINT('',(-95.00693516843,-0.876143433316,
    52.558612341122));
#2442 = CARTESIAN_POINT('',(-95.01606269965,-0.876143427701,52.413589));
#2443 = FACE_BOUND('',#2444,.T.);
#2444 = EDGE_LOOP('',(#2445,#2503));
#2445 = ORIENTED_EDGE('',*,*,#2446,.T.);
#2446 = EDGE_CURVE('',#2447,#2449,#2451,.T.);
#2447 = VERTEX_POINT('',#2448);
#2448 = CARTESIAN_POINT('',(-94.87634179393,31.80601,71.326294));
#2449 = VERTEX_POINT('',#2450);
#2450 = CARTESIAN_POINT('',(-94.94132680999,30.822175317718,
    69.36538811235));
#2451 = B_SPLINE_CURVE_WITH_KNOTS('',8,(#2452,#2453,#2454,#2455,#2456,
    #2457,#2458,#2459,#2460,#2461,#2462,#2463,#2464,#2465,#2466,#2467,
    #2468,#2469,#2470,#2471,#2472,#2473,#2474,#2475,#2476,#2477,#2478,
    #2479,#2480,#2481,#2482,#2483,#2484,#2485,#2486,#2487,#2488,#2489,
    #2490,#2491,#2492,#2493,#2494,#2495,#2496,#2497,#2498,#2499,#2500,
    #2501,#2502),.UNSPECIFIED.,.F.,.F.,(9,7,7,7,7,7,7,9),(0.,
    0.112895320435,0.264549993937,0.433222849687,0.605005601698,
    0.765541762113,0.870251893129,1.),.UNSPECIFIED.);
#2452 = CARTESIAN_POINT('',(-94.87634179393,31.80601,71.326294));
#2453 = CARTESIAN_POINT('',(-94.868505578,31.80601,71.510903602277));
#2454 = CARTESIAN_POINT('',(-94.86041426632,31.790086692928,
    71.695538014724));
#2455 = CARTESIAN_POINT('',(-94.85214792961,31.758233431376,
    71.878539677577));
#2456 = CARTESIAN_POINT('',(-94.84378497454,31.710660708608,
    72.058308372209));
#2457 = CARTESIAN_POINT('',(-94.83540092516,31.647760522737,
    72.233297140317));
#2458 = CARTESIAN_POINT('',(-94.82706773951,31.57009205293,
    72.402014294248));
#2459 = CARTESIAN_POINT('',(-94.81885366141,31.478388647636,
    72.563031518445));
#2460 = CARTESIAN_POINT('',(-94.8000366659,31.232802677698,
    72.919137936527));
#2461 = CARTESIAN_POINT('',(-94.78957297832,31.068266202133,
    73.107112420446));
#2462 = CARTESIAN_POINT('',(-94.77959613129,30.882251731022,
    73.275503259813));
#2463 = CARTESIAN_POINT('',(-94.77024096564,30.677532151964,
    73.421505401828));
#2464 = CARTESIAN_POINT('',(-94.76161884647,30.457220351455,
    73.542814722157));
#2465 = CARTESIAN_POINT('',(-94.75382338994,30.224725995332,
    73.637583270842));
#2466 = CARTESIAN_POINT('',(-94.7469341617,29.983780553557,
    73.704481459176));
#2467 = CARTESIAN_POINT('',(-94.73443343041,29.465661459021,
    73.78564370304));
#2468 = CARTESIAN_POINT('',(-94.72904062588,29.186983803579,
    73.79323380386));
#2469 = CARTESIAN_POINT('',(-94.72493638117,28.908181023501,
    73.764622812103));
#2470 = CARTESIAN_POINT('',(-94.72217267652,28.634738407421,
    73.700105172411));
#2471 = CARTESIAN_POINT('',(-94.72078496385,28.371920167863,
    73.600799345552));
#2472 = CARTESIAN_POINT('',(-94.72079304407,28.124711355989,
    73.468716167714));
#2473 = CARTESIAN_POINT('',(-94.72220603678,27.897817410593,
    73.306664677133));
#2474 = CARTESIAN_POINT('',(-94.72783405322,27.489245355697,
    72.927238263636));
#2475 = CARTESIAN_POINT('',(-94.73210640652,27.308032035826,
    72.708484091459));
#2476 = CARTESIAN_POINT('',(-94.73779002198,27.156399984,72.466541760785
    ));
#2477 = CARTESIAN_POINT('',(-94.74483052648,27.037622560155,
    72.206206811072));
#2478 = CARTESIAN_POINT('',(-94.75315461944,26.954130597723,
    71.932598954152));
#2479 = CARTESIAN_POINT('',(-94.76265511806,26.907412695382,
    71.651168391565));
#2480 = CARTESIAN_POINT('',(-94.77318197173,26.898109983668,
    71.367631394112));
#2481 = CARTESIAN_POINT('',(-94.79511226403,26.951051431141,
    70.826720608955));
#2482 = CARTESIAN_POINT('',(-94.80643077569,27.008693750027,
    70.568415515049));
#2483 = CARTESIAN_POINT('',(-94.8183029371,27.097984819968,
    70.317998911912));
#2484 = CARTESIAN_POINT('',(-94.8305356206,27.217550162345,
    70.079928201691));
#2485 = CARTESIAN_POINT('',(-94.84291273158,27.365410020873,
    69.858330013815));
#2486 = CARTESIAN_POINT('',(-94.85519703161,27.538949201389,
    69.656958653278));
#2487 = CARTESIAN_POINT('',(-94.86713596732,27.734970380596,
    69.479204012987));
#2488 = CARTESIAN_POINT('',(-94.88587061868,28.089309940679,
    69.22911300131));
#2489 = CARTESIAN_POINT('',(-94.89301577213,28.237125379918,
    69.141553008041));
#2490 = CARTESIAN_POINT('',(-94.89984154772,28.391809269717,
    69.065915561403));
#2491 = CARTESIAN_POINT('',(-94.90628189181,28.552238632573,
    69.002826581227));
#2492 = CARTESIAN_POINT('',(-94.91227464996,28.717237149352,
    68.952780347392));
#2493 = CARTESIAN_POINT('',(-94.91776278585,28.88557890175,
    68.916137133143));
#2494 = CARTESIAN_POINT('',(-94.92269560006,29.055992114754,
    68.893120838415));
#2495 = CARTESIAN_POINT('',(-94.93240071437,29.439263533543,
    68.872287611546));
#2496 = CARTESIAN_POINT('',(-94.9368550637,29.652618819958,
    68.881802752155));
#2497 = CARTESIAN_POINT('',(-94.94030887419,29.864674592341,
    68.912536597106));
#2498 = CARTESIAN_POINT('',(-94.94270302486,30.072966659118,
    68.964262697691));
#2499 = CARTESIAN_POINT('',(-94.94400185221,30.275108545292,
    69.036430038798));
#2500 = CARTESIAN_POINT('',(-94.94419294944,30.468797042225,
    69.12818883518));
#2501 = CARTESIAN_POINT('',(-94.9432883092,30.651835565047,
    69.238365689524));
#2502 = CARTESIAN_POINT('',(-94.94132680999,30.822175317718,
    69.36538811235));
#2503 = ORIENTED_EDGE('',*,*,#2504,.T.);
#2504 = EDGE_CURVE('',#2449,#2447,#2505,.T.);
#2505 = B_SPLINE_CURVE_WITH_KNOTS('',8,(#2506,#2507,#2508,#2509,#2510,
    #2511,#2512,#2513,#2514),.UNSPECIFIED.,.F.,.F.,(9,9),(0.,1.),
  .PIECEWISE_BEZIER_KNOTS.);
#2506 = CARTESIAN_POINT('',(-94.94132680999,30.822175317718,
    69.36538811235));
#2507 = CARTESIAN_POINT('',(-94.93870092974,31.050210990783,
    69.535434406474));
#2508 = CARTESIAN_POINT('',(-94.93417630276,31.255899404844,
    69.73597616686));
#2509 = CARTESIAN_POINT('',(-94.92783677131,31.434002718159,
    69.963287944773));
#2510 = CARTESIAN_POINT('',(-94.91985347896,31.580645530849,
    70.212790680615));
#2511 = CARTESIAN_POINT('',(-94.91044470013,31.692785240877,
    70.479482775551));
#2512 = CARTESIAN_POINT('',(-94.89986664626,31.768324089116,
    70.757919055719));
#2513 = CARTESIAN_POINT('',(-94.88839717174,31.80601,71.042287213822));
#2514 = CARTESIAN_POINT('',(-94.87634179393,31.80601,71.326294));
#2515 = FACE_BOUND('',#2516,.T.);
#2516 = EDGE_LOOP('',(#2517,#2550));
#2517 = ORIENTED_EDGE('',*,*,#2518,.T.);
#2518 = EDGE_CURVE('',#2519,#2521,#2523,.T.);
#2519 = VERTEX_POINT('',#2520);
#2520 = CARTESIAN_POINT('',(-94.63325582789,13.485363,68.20747043927));
#2521 = VERTEX_POINT('',#2522);
#2522 = CARTESIAN_POINT('',(-94.82698191609,12.976420909791,
    62.8610089406));
#2523 = B_SPLINE_CURVE_WITH_KNOTS('',7,(#2524,#2525,#2526,#2527,#2528,
    #2529,#2530,#2531,#2532,#2533,#2534,#2535,#2536,#2537,#2538,#2539,
    #2540,#2541,#2542,#2543,#2544,#2545,#2546,#2547,#2548,#2549),
  .UNSPECIFIED.,.F.,.F.,(8,6,6,6,8),(0.,0.243501911533,0.493379018786,
    0.755445879754,1.),.UNSPECIFIED.);
#2524 = CARTESIAN_POINT('',(-94.63325582789,13.485363,68.20747043927));
#2525 = CARTESIAN_POINT('',(-94.62848836198,13.20827349115,
    68.20747043927));
#2526 = CARTESIAN_POINT('',(-94.6248033599,12.930995786357,
    68.174262701011));
#2527 = CARTESIAN_POINT('',(-94.62224402757,12.658575486772,
    68.107769665158));
#2528 = CARTESIAN_POINT('',(-94.62082800325,12.395760342467,
    68.00894941139));
#2529 = CARTESIAN_POINT('',(-94.62056838906,12.147011639887,
    67.87948155227));
#2530 = CARTESIAN_POINT('',(-94.62147788788,11.916520473407,
    67.721760546287));
#2531 = CARTESIAN_POINT('',(-94.62567897803,11.494075073563,
    67.351734864486));
#2532 = CARTESIAN_POINT('',(-94.62903466146,11.303051643257,
    67.137902239047));
#2533 = CARTESIAN_POINT('',(-94.63361676205,11.1391322451,
    66.901205888663));
#2534 = CARTESIAN_POINT('',(-94.6394076901,11.005443095523,
    66.645850222839));
#2535 = CARTESIAN_POINT('',(-94.64637864042,10.904345043977,
    66.376406116481));
#2536 = CARTESIAN_POINT('',(-94.65447234204,10.837442569222,
    66.097828527357));
#2537 = CARTESIAN_POINT('',(-94.67312436143,10.771511790875,
    65.51939594279));
#2538 = CARTESIAN_POINT('',(-94.68379492592,10.775914273824,
    65.218816382499));
#2539 = CARTESIAN_POINT('',(-94.69546085816,10.819234680812,
    64.92000783779));
#2540 = CARTESIAN_POINT('',(-94.70795386923,10.900804357821,
    64.628930035268));
#2541 = CARTESIAN_POINT('',(-94.72105634473,11.019005033836,
    64.351235067357));
#2542 = CARTESIAN_POINT('',(-94.73449282236,11.171273240572,
    64.092306006378));
#2543 = CARTESIAN_POINT('',(-94.76048839705,11.523997665669,
    63.6374491907));
#2544 = CARTESIAN_POINT('',(-94.77305862689,11.720723181259,
    63.438248748915));
#2545 = CARTESIAN_POINT('',(-94.78538994347,11.940873327501,
    63.263407853803));
#2546 = CARTESIAN_POINT('',(-94.79721132602,12.180794639122,
    63.116091387845));
#2547 = CARTESIAN_POINT('',(-94.80824975781,12.436428234579,
    62.998822127724));
#2548 = CARTESIAN_POINT('',(-94.8182462878,12.703297302238,
    62.913482979587));
#2549 = CARTESIAN_POINT('',(-94.82698191609,12.976420909791,
    62.8610089406));
#2550 = ORIENTED_EDGE('',*,*,#2551,.T.);
#2551 = EDGE_CURVE('',#2521,#2519,#2552,.T.);
#2552 = B_SPLINE_CURVE_WITH_KNOTS('',8,(#2553,#2554,#2555,#2556,#2557,
    #2558,#2559,#2560,#2561,#2562,#2563,#2564,#2565,#2566,#2567,#2568,
    #2569,#2570,#2571,#2572,#2573,#2574,#2575,#2576,#2577,#2578,#2579,
    #2580,#2581,#2582),.UNSPECIFIED.,.F.,.F.,(9,7,7,7,9),(0.,
    0.261632786287,0.513817921869,0.736172914177,1.),.UNSPECIFIED.);
#2553 = CARTESIAN_POINT('',(-94.82698191609,12.976420909791,
    62.8610089406));
#2554 = CARTESIAN_POINT('',(-94.83620982256,13.264935830416,
    62.80557783624));
#2555 = CARTESIAN_POINT('',(-94.84407315553,13.560716205451,
    62.785989020819));
#2556 = CARTESIAN_POINT('',(-94.8503183694,13.858140060344,
    62.803487042668));
#2557 = CARTESIAN_POINT('',(-94.85476268438,14.151768985176,
    62.858028059256));
#2558 = CARTESIAN_POINT('',(-94.8572882736,14.436339144862,
    62.948765364351));
#2559 = CARTESIAN_POINT('',(-94.85785089802,14.706801095927,
    63.07398372334));
#2560 = CARTESIAN_POINT('',(-94.85647608039,14.95832408862,
    63.23117817701));
#2561 = CARTESIAN_POINT('',(-94.85018837935,15.406463588337,
    63.595346952202));
#2562 = CARTESIAN_POINT('',(-94.84539976611,15.605111312257,
    63.800624686031));
#2563 = CARTESIAN_POINT('',(-94.83899741323,15.778402197329,
    64.02925946652));
#2564 = CARTESIAN_POINT('',(-94.83113540758,15.923248708647,
    64.2774911092));
#2565 = CARTESIAN_POINT('',(-94.82200598333,16.037204736944,
    64.541238035878));
#2566 = CARTESIAN_POINT('',(-94.81182958695,16.118510792378,
    64.81609669869));
#2567 = CARTESIAN_POINT('',(-94.80084243289,16.16605104563,
    65.097384777711));
#2568 = CARTESIAN_POINT('',(-94.77911675786,16.191706744488,
    65.629302829093));
#2569 = CARTESIAN_POINT('',(-94.76849170353,16.177381433454,
    65.87988896697));
#2570 = CARTESIAN_POINT('',(-94.75759096294,16.136520248569,
    66.128418122743));
#2571 = CARTESIAN_POINT('',(-94.74657865455,16.06950407585,
    66.371627576957));
#2572 = CARTESIAN_POINT('',(-94.7356079275,15.97715352687,
    66.606391548611));
#2573 = CARTESIAN_POINT('',(-94.72481887445,15.860687160858,
    66.829716308853));
#2574 = CARTESIAN_POINT('',(-94.71433865822,15.721758414993,
    67.038761889402));
#2575 = CARTESIAN_POINT('',(-94.69235062081,15.373672253039,
    67.458915769927));
#2576 = CARTESIAN_POINT('',(-94.68099946517,15.155992367938,
    67.663447519929));
#2577 = CARTESIAN_POINT('',(-94.67042957396,14.913140575115,
    67.839942388497));
#2578 = CARTESIAN_POINT('',(-94.66078576121,14.649414250493,
    67.98493049933));
#2579 = CARTESIAN_POINT('',(-94.65217573332,14.369500321901,
    68.095670165743));
#2580 = CARTESIAN_POINT('',(-94.64467808798,14.07848562453,
    68.170237881871));
#2581 = CARTESIAN_POINT('',(-94.63835628876,13.781806482255,
    68.20747043927));
#2582 = CARTESIAN_POINT('',(-94.63325582789,13.485363,68.20747043927));
#2583 = FACE_BOUND('',#2584,.T.);
#2584 = EDGE_LOOP('',(#2585,#2624));
#2585 = ORIENTED_EDGE('',*,*,#2586,.T.);
#2586 = EDGE_CURVE('',#2587,#2589,#2591,.T.);
#2587 = VERTEX_POINT('',#2588);
#2588 = CARTESIAN_POINT('',(-94.59614462682,18.414321,72.221574));
#2589 = VERTEX_POINT('',#2590);
#2590 = CARTESIAN_POINT('',(-94.76644931961,19.306537462171,
    67.572971043471));
#2591 = B_SPLINE_CURVE_WITH_KNOTS('',7,(#2592,#2593,#2594,#2595,#2596,
    #2597,#2598,#2599,#2600,#2601,#2602,#2603,#2604,#2605,#2606,#2607,
    #2608,#2609,#2610,#2611,#2612,#2613,#2614,#2615,#2616,#2617,#2618,
    #2619,#2620,#2621,#2622,#2623),.UNSPECIFIED.,.F.,.F.,(8,6,6,6,6,8),(
    0.,0.2001424341,0.419108019921,0.635431739406,0.783593171889,1.),
  .UNSPECIFIED.);
#2592 = CARTESIAN_POINT('',(-94.59614462682,18.414321,72.221574));
#2593 = CARTESIAN_POINT('',(-94.592473452,18.171663439281,72.221574));
#2594 = CARTESIAN_POINT('',(-94.58960665501,17.928857231966,
    72.193067953144));
#2595 = CARTESIAN_POINT('',(-94.58757719366,17.690133223015,
    72.135995813391));
#2596 = CARTESIAN_POINT('',(-94.58639947747,17.459490681356,
    72.051142341824));
#2597 = CARTESIAN_POINT('',(-94.58608335467,17.240699184502,
    71.939897877467));
#2598 = CARTESIAN_POINT('',(-94.58663707784,17.037304441681,
    71.804249824854));
#2599 = CARTESIAN_POINT('',(-94.58960828314,16.650283441788,
    71.474899558859));
#2600 = CARTESIAN_POINT('',(-94.5921981983,16.470050167503,
    71.276711087894));
#2601 = CARTESIAN_POINT('',(-94.59582361363,16.316117511305,
    71.055979716182));
#2602 = CARTESIAN_POINT('',(-94.6004664259,16.191698040424,
    70.816984345584));
#2603 = CARTESIAN_POINT('',(-94.60609850894,16.099191785801,
    70.564387716254));
#2604 = CARTESIAN_POINT('',(-94.61266594315,16.040200187472,
    70.30326131665));
#2605 = CARTESIAN_POINT('',(-94.62737379109,15.990414713375,
    69.77816633656));
#2606 = CARTESIAN_POINT('',(-94.63550300138,15.998777089977,
    69.513958342289));
#2607 = CARTESIAN_POINT('',(-94.64435454892,16.040795942813,
    69.25181656347));
#2608 = CARTESIAN_POINT('',(-94.65380185612,16.115836958187,
    68.996817756247));
#2609 = CARTESIAN_POINT('',(-94.66368440729,16.222461812323,
    68.753773429452));
#2610 = CARTESIAN_POINT('',(-94.67380219191,16.358430658424,
    68.527254935445));
#2611 = CARTESIAN_POINT('',(-94.69085410166,16.631370420276,
    68.180389355834));
#2612 = CARTESIAN_POINT('',(-94.69779019485,16.754579515448,
    68.049009674255));
#2613 = CARTESIAN_POINT('',(-94.70465783138,16.889028671566,
    67.928556778306));
#2614 = CARTESIAN_POINT('',(-94.71138133072,17.033548213784,
    67.820159287395));
#2615 = CARTESIAN_POINT('',(-94.71788353189,17.186846537551,
    67.724791568733));
#2616 = CARTESIAN_POINT('',(-94.72408796899,17.347515192479,
    67.643268905946));
#2617 = CARTESIAN_POINT('',(-94.73844340635,17.757198918091,
    67.478271122054));
#2618 = CARTESIAN_POINT('',(-94.74618147327,18.013014509017,
    67.411114876388));
#2619 = CARTESIAN_POINT('',(-94.7529027974,18.276540408462,
    67.376825319027));
#2620 = CARTESIAN_POINT('',(-94.75841168279,18.54272611378,
    67.376296712899));
#2621 = CARTESIAN_POINT('',(-94.76255731501,18.80650566751,
    67.409570298962));
#2622 = CARTESIAN_POINT('',(-94.76524402558,19.06277739521,
    67.475821452669));
#2623 = CARTESIAN_POINT('',(-94.76644931961,19.306537462171,
    67.572971043471));
#2624 = ORIENTED_EDGE('',*,*,#2625,.T.);
#2625 = EDGE_CURVE('',#2589,#2587,#2626,.T.);
#2626 = B_SPLINE_CURVE_WITH_KNOTS('',8,(#2627,#2628,#2629,#2630,#2631,
    #2632,#2633,#2634,#2635,#2636,#2637,#2638,#2639,#2640,#2641,#2642,
    #2643,#2644,#2645,#2646,#2647,#2648,#2649,#2650,#2651,#2652,#2653,
    #2654,#2655,#2656),.UNSPECIFIED.,.F.,.F.,(9,7,7,7,9),(0.,
    0.316903833637,0.570684291858,0.752732775612,1.),.UNSPECIFIED.);
#2627 = CARTESIAN_POINT('',(-94.76644931961,19.306537462171,
    67.572971043471));
#2628 = CARTESIAN_POINT('',(-94.76766137199,19.551664346061,
    67.670665373642));
#2629 = CARTESIAN_POINT('',(-94.76740764098,19.784740842152,
    67.7991043307));
#2630 = CARTESIAN_POINT('',(-94.76565977215,20.000956391409,
    67.956458678557));
#2631 = CARTESIAN_POINT('',(-94.76245708259,20.196224205382,
    68.140038246428));
#2632 = CARTESIAN_POINT('',(-94.75788891021,20.36696565516,
    68.34661997061));
#2633 = CARTESIAN_POINT('',(-94.75208980009,20.510182052274,
    68.572417490358));
#2634 = CARTESIAN_POINT('',(-94.74522875865,20.623439562072,
    68.81313355751));
#2635 = CARTESIAN_POINT('',(-94.7313326147,20.770778129332,
    69.264459140794));
#2636 = CARTESIAN_POINT('',(-94.7245968771,20.816216099062,
    69.471759101573));
#2637 = CARTESIAN_POINT('',(-94.71740551163,20.840760118372,
    69.68321170363));
#2638 = CARTESIAN_POINT('',(-94.70986507939,20.844014896893,
    69.896355530731));
#2639 = CARTESIAN_POINT('',(-94.70208282093,20.825918910097,
    70.108736047787));
#2640 = CARTESIAN_POINT('',(-94.69416371901,20.786717401044,
    70.317911590331));
#2641 = CARTESIAN_POINT('',(-94.68620917192,20.726987703042,
    70.521461632296));
#2642 = CARTESIAN_POINT('',(-94.67265473348,20.590847409752,
    70.857297643959));
#2643 = CARTESIAN_POINT('',(-94.66702292422,20.52390492356,
    70.99351103661));
#2644 = CARTESIAN_POINT('',(-94.66145632412,20.447231588981,
    71.124795802197));
#2645 = CARTESIAN_POINT('',(-94.65598736005,20.361255903962,
    71.250345566011));
#2646 = CARTESIAN_POINT('',(-94.65064567297,20.266480091673,
    71.369404212472));
#2647 = CARTESIAN_POINT('',(-94.64545822098,20.163476250623,
    71.481265780971));
#2648 = CARTESIAN_POINT('',(-94.64044945385,20.052888444557,
    71.585278834066));
#2649 = CARTESIAN_POINT('',(-94.6291112388,19.775917459784,
    71.810671962692));
#2650 = CARTESIAN_POINT('',(-94.62294869417,19.603670122821,
    71.924980048854));
#2651 = CARTESIAN_POINT('',(-94.6172112054,19.420523640491,
    72.022261325216));
#2652 = CARTESIAN_POINT('',(-94.61194259357,19.228453446559,
    72.101332599537));
#2653 = CARTESIAN_POINT('',(-94.60717700877,19.029553188917,
    72.161287929487));
#2654 = CARTESIAN_POINT('',(-94.60294165491,18.826017342889,
    72.201484761832));
#2655 = CARTESIAN_POINT('',(-94.59925845067,18.620138738259,72.221574));
#2656 = CARTESIAN_POINT('',(-94.59614462682,18.414321,72.221574));
#2657 = FACE_BOUND('',#2658,.T.);
#2658 = EDGE_LOOP('',(#2659,#2703));
#2659 = ORIENTED_EDGE('',*,*,#2660,.T.);
#2660 = EDGE_CURVE('',#2661,#2663,#2665,.T.);
#2661 = VERTEX_POINT('',#2662);
#2662 = CARTESIAN_POINT('',(-94.46704682932,18.414321,78.876875427701));
#2663 = VERTEX_POINT('',#2664);
#2664 = CARTESIAN_POINT('',(-94.56903934989,19.482289490554,
    73.879560475447));
#2665 = B_SPLINE_CURVE_WITH_KNOTS('',8,(#2666,#2667,#2668,#2669,#2670,
    #2671,#2672,#2673,#2674,#2675,#2676,#2677,#2678,#2679,#2680,#2681,
    #2682,#2683,#2684,#2685,#2686,#2687,#2688,#2689,#2690,#2691,#2692,
    #2693,#2694,#2695,#2696,#2697,#2698,#2699,#2700,#2701,#2702),
  .UNSPECIFIED.,.F.,.F.,(9,7,7,7,7,9),(0.,0.189573869945,0.411058955096,
    0.655452742963,0.797068481501,1.),.UNSPECIFIED.);
#2666 = CARTESIAN_POINT('',(-94.46704682932,18.414321,78.876875427701));
#2667 = CARTESIAN_POINT('',(-94.46542816613,18.193749699009,
    78.876875427701));
#2668 = CARTESIAN_POINT('',(-94.46410356109,17.973095073933,
    78.855594383227));
#2669 = CARTESIAN_POINT('',(-94.4630697228,17.754863768248,
    78.813005615012));
#2670 = CARTESIAN_POINT('',(-94.46232071369,17.541459107954,
    78.749460716457));
#2671 = CARTESIAN_POINT('',(-94.46185164822,17.335185023871,
    78.66561363497));
#2672 = CARTESIAN_POINT('',(-94.46166084733,17.138248284519,
    78.562395035964));
#2673 = CARTESIAN_POINT('',(-94.46175016892,16.952744560324,
    78.441033261533));
#2674 = CARTESIAN_POINT('',(-94.46255909772,16.579508132147,
    78.141987708421));
#2675 = CARTESIAN_POINT('',(-94.46338278399,16.396422975493,
    77.958074321961));
#2676 = CARTESIAN_POINT('',(-94.46460138669,16.234580610079,
    77.753873194627));
#2677 = CARTESIAN_POINT('',(-94.46622559563,16.096551764529,
    77.532315023797));
#2678 = CARTESIAN_POINT('',(-94.46827029332,15.984391263253,
    77.296619471292));
#2679 = CARTESIAN_POINT('',(-94.47075040767,15.899689010257,
    77.050254045128));
#2680 = CARTESIAN_POINT('',(-94.47367298745,15.843514581791,
    76.796952381553));
#2681 = CARTESIAN_POINT('',(-94.48072680556,15.786131011214,
    76.258039342496));
#2682 = CARTESIAN_POINT('',(-94.48495751585,15.791160670086,
    75.971358010738));
#2683 = CARTESIAN_POINT('',(-94.48970476563,15.832006960577,
    75.686180743366));
#2684 = CARTESIAN_POINT('',(-94.49493637038,15.908157284067,
    75.407701150308));
#2685 = CARTESIAN_POINT('',(-94.50059421983,16.018354968381,
    75.140876841412));
#2686 = CARTESIAN_POINT('',(-94.50658727113,16.160545834365,
    74.890387262099));
#2687 = CARTESIAN_POINT('',(-94.51279066185,16.33195014694,
    74.660635359106));
#2688 = CARTESIAN_POINT('',(-94.52267807204,16.642690384864,
    74.336657408066));
#2689 = CARTESIAN_POINT('',(-94.52632659784,16.765264916314,
    74.226000770766));
#2690 = CARTESIAN_POINT('',(-94.52996748556,16.895709464444,
    74.124283786731));
#2691 = CARTESIAN_POINT('',(-94.53357019449,17.033258541122,
    74.032152645166));
#2692 = CARTESIAN_POINT('',(-94.53710289697,17.17709270854,
    73.950171100213));
#2693 = CARTESIAN_POINT('',(-94.54053314193,17.326342667209,
    73.878822802914));
#2694 = CARTESIAN_POINT('',(-94.54382868694,17.480088796174,
    73.818506445238));
#2695 = CARTESIAN_POINT('',(-94.55144343499,17.862715998352,
    73.699332791886));
#2696 = CARTESIAN_POINT('',(-94.55559069772,18.09543964095,
    73.652373242255));
#2697 = CARTESIAN_POINT('',(-94.55930672989,18.332594087105,
    73.629602566588));
#2698 = CARTESIAN_POINT('',(-94.56250805899,18.571232443458,
    73.631456361344));
#2699 = CARTESIAN_POINT('',(-94.56512473064,18.808419637036,
    73.657956741828));
#2700 = CARTESIAN_POINT('',(-94.5671036016,19.041238305189,
    73.708746248826));
#2701 = CARTESIAN_POINT('',(-94.56841163617,19.266800328904,
    73.783048953698));
#2702 = CARTESIAN_POINT('',(-94.56903934989,19.482289490554,
    73.879560475447));
#2703 = ORIENTED_EDGE('',*,*,#2704,.T.);
#2704 = EDGE_CURVE('',#2663,#2661,#2705,.T.);
#2705 = B_SPLINE_CURVE_WITH_KNOTS('',7,(#2706,#2707,#2708,#2709,#2710,
    #2711,#2712,#2713,#2714,#2715,#2716,#2717,#2718,#2719,#2720,#2721,
    #2722,#2723,#2724,#2725,#2726,#2727,#2728,#2729,#2730,#2731),
  .UNSPECIFIED.,.F.,.F.,(8,6,6,6,8),(0.,0.304036698653,0.568917898571,
    0.750168879595,1.),.UNSPECIFIED.);
#2706 = CARTESIAN_POINT('',(-94.56903934989,19.482289490554,
    73.879560475447));
#2707 = CARTESIAN_POINT('',(-94.56986026867,19.764104421321,
    74.005777439734));
#2708 = CARTESIAN_POINT('',(-94.56949442419,20.028692615359,
    74.170931722756));
#2709 = CARTESIAN_POINT('',(-94.56791387621,20.26922873518,
    74.372062083543));
#2710 = CARTESIAN_POINT('',(-94.56517408832,20.480079955042,
    74.604832527656));
#2711 = CARTESIAN_POINT('',(-94.56139593413,20.656532688384,
    74.86406611342));
#2712 = CARTESIAN_POINT('',(-94.55674943337,20.794771753328,
    75.14368861698));
#2713 = CARTESIAN_POINT('',(-94.54681941655,20.977733252547,
    75.691539757936));
#2714 = CARTESIAN_POINT('',(-94.54168881402,21.032321028246,
    75.956939428238));
#2715 = CARTESIAN_POINT('',(-94.53618400725,21.054727484529,
    76.228051364502));
#2716 = CARTESIAN_POINT('',(-94.53044824109,21.044393134264,
    76.50022145514));
#2717 = CARTESIAN_POINT('',(-94.5246194156,21.001497615906,
    76.768831882854));
#2718 = CARTESIAN_POINT('',(-94.51882316741,20.926962441344,
    77.029288551457));
#2719 = CARTESIAN_POINT('',(-94.50930122095,20.751386560054,
    77.446709345395));
#2720 = CARTESIAN_POINT('',(-94.50549802298,20.666115649896,
    77.610454192172));
#2721 = CARTESIAN_POINT('',(-94.50179470549,20.567489359286,
    77.766954498742));
#2722 = CARTESIAN_POINT('',(-94.49822048903,20.456258297324,
    77.914919627016));
#2723 = CARTESIAN_POINT('',(-94.49479917866,20.333314265197,
    78.053158549803));
#2724 = CARTESIAN_POINT('',(-94.49154948589,20.199688437603,
    78.180585241155));
#2725 = CARTESIAN_POINT('',(-94.48426273682,19.859307203387,
    78.4556605196));
#2726 = CARTESIAN_POINT('',(-94.48039085247,19.643911347473,
    78.592798717184));
#2727 = CARTESIAN_POINT('',(-94.47690916272,19.413521675283,
    78.705074418686));
#2728 = CARTESIAN_POINT('',(-94.47383434198,19.171596935239,
    78.790622732314));
#2729 = CARTESIAN_POINT('',(-94.4711688977,18.921801624077,
    78.848137503612));
#2730 = CARTESIAN_POINT('',(-94.46890853184,18.66801068009,
    78.876875427701));
#2731 = CARTESIAN_POINT('',(-94.46704682932,18.414321,78.876875427701));
#2732 = FACE_BOUND('',#2733,.T.);
#2733 = EDGE_LOOP('',(#2734,#2778));
#2734 = ORIENTED_EDGE('',*,*,#2735,.T.);
#2735 = EDGE_CURVE('',#2736,#2738,#2740,.T.);
#2736 = VERTEX_POINT('',#2737);
#2737 = CARTESIAN_POINT('',(-94.4545824112,11.693016,75.887058603427));
#2738 = VERTEX_POINT('',#2739);
#2739 = CARTESIAN_POINT('',(-94.58089760642,13.492035177732,
    70.023737167282));
#2740 = B_SPLINE_CURVE_WITH_KNOTS('',8,(#2741,#2742,#2743,#2744,#2745,
    #2746,#2747,#2748,#2749,#2750,#2751,#2752,#2753,#2754,#2755,#2756,
    #2757,#2758,#2759,#2760,#2761,#2762,#2763,#2764,#2765,#2766,#2767,
    #2768,#2769,#2770,#2771,#2772,#2773,#2774,#2775,#2776,#2777),
  .UNSPECIFIED.,.F.,.F.,(9,7,7,7,7,9),(0.,0.209642082048,0.414675883413,
    0.645015246673,0.785240599995,1.),.UNSPECIFIED.);
#2741 = CARTESIAN_POINT('',(-94.4545824112,11.693016,75.887058603427));
#2742 = CARTESIAN_POINT('',(-94.45261417893,11.378924393756,
    75.887058603427));
#2743 = CARTESIAN_POINT('',(-94.45108915608,11.06463240637,
    75.851908364924));
#2744 = CARTESIAN_POINT('',(-94.44998168272,10.75502173961,
    75.781534943898));
#2745 = CARTESIAN_POINT('',(-94.44926254696,10.454691365809,
    75.676747000396));
#2746 = CARTESIAN_POINT('',(-94.44891119435,10.16798061141,
    75.539002771434));
#2747 = CARTESIAN_POINT('',(-94.44892278441,9.89898736638,
    75.370334150593));
#2748 = CARTESIAN_POINT('',(-94.44930885044,9.651531704783,
    75.173407752652));
#2749 = CARTESIAN_POINT('',(-94.45085460836,9.211389980666,
    74.734873350187));
#2750 = CARTESIAN_POINT('',(-94.45199799303,9.017364927604,
    74.494089027107));
#2751 = CARTESIAN_POINT('',(-94.45354133738,8.8502280976,74.232531834177
    ));
#2752 = CARTESIAN_POINT('',(-94.4555153428,8.712506968022,
    73.953770753419));
#2753 = CARTESIAN_POINT('',(-94.45795824659,8.606138295556,
    73.661629377189));
#2754 = CARTESIAN_POINT('',(-94.46090814541,8.532528169272,
    73.360149647867));
#2755 = CARTESIAN_POINT('',(-94.46439136414,8.492492073834,
    73.053606600553));
#2756 = CARTESIAN_POINT('',(-94.4729209937,8.478844213826,
    72.401549243912));
#2757 = CARTESIAN_POINT('',(-94.47811367906,8.514029498003,
    72.055404557999));
#2758 = CARTESIAN_POINT('',(-94.4839883988,8.5918764784,71.714646704866)
  );
#2759 = CARTESIAN_POINT('',(-94.49051666679,8.711265115376,
    71.38535684093));
#2760 = CARTESIAN_POINT('',(-94.49762637357,8.87023654307,71.07327275707
    ));
#2761 = CARTESIAN_POINT('',(-94.50519288667,9.065921107587,
    70.783731054675));
#2762 = CARTESIAN_POINT('',(-94.51304077289,9.294631645279,
    70.521680073508));
#2763 = CARTESIAN_POINT('',(-94.52577351469,9.707763686557,
    70.151182097632));
#2764 = CARTESIAN_POINT('',(-94.53061940652,9.87460390172,70.02266287272
    ));
#2765 = CARTESIAN_POINT('',(-94.53544614375,10.050908739061,
    69.906767142925));
#2766 = CARTESIAN_POINT('',(-94.54020371809,10.235557817799,
    69.804297033868));
#2767 = CARTESIAN_POINT('',(-94.54484019415,10.427364445345,
    69.71593108687));
#2768 = CARTESIAN_POINT('',(-94.54930319053,10.625081017208,
    69.642228933422));
#2769 = CARTESIAN_POINT('',(-94.55354161202,10.827398090877,
    69.583623731969));
#2770 = CARTESIAN_POINT('',(-94.56358171438,11.347726438649,
    69.474207530052));
#2771 = CARTESIAN_POINT('',(-94.56902213776,11.67034799056,
    69.444039907785));
#2772 = CARTESIAN_POINT('',(-94.57365137489,11.99567288093,
    69.451074196111));
#2773 = CARTESIAN_POINT('',(-94.57732104511,12.318680341802,
    69.495461913209));
#2774 = CARTESIAN_POINT('',(-94.57992106254,12.634484838121,
    69.57659781266));
#2775 = CARTESIAN_POINT('',(-94.58138590482,12.938330710486,
    69.693206550175));
#2776 = CARTESIAN_POINT('',(-94.58169917227,13.225619511348,
    69.843260193781));
#2777 = CARTESIAN_POINT('',(-94.58089760642,13.492035177732,
    70.023737167282));
#2778 = ORIENTED_EDGE('',*,*,#2779,.T.);
#2779 = EDGE_CURVE('',#2738,#2736,#2780,.T.);
#2780 = B_SPLINE_CURVE_WITH_KNOTS('',7,(#2781,#2782,#2783,#2784,#2785,
    #2786,#2787,#2788,#2789,#2790,#2791,#2792,#2793,#2794,#2795,#2796,
    #2797,#2798,#2799,#2800,#2801,#2802,#2803,#2804,#2805,#2806),
  .UNSPECIFIED.,.F.,.F.,(8,6,6,6,8),(0.,0.272496879404,0.468956744894,
    0.75880992303,1.),.UNSPECIFIED.);
#2781 = CARTESIAN_POINT('',(-94.58089760642,13.492035177732,
    70.023737167282));
#2782 = CARTESIAN_POINT('',(-94.58010548297,13.755312482855,
    70.202088132393));
#2783 = CARTESIAN_POINT('',(-94.57820110011,13.998069852824,
    70.410963909231));
#2784 = CARTESIAN_POINT('',(-94.5752180363,14.215844112095,
    70.647402738581));
#2785 = CARTESIAN_POINT('',(-94.57124616288,14.405008397675,
    70.90774882556));
#2786 = CARTESIAN_POINT('',(-94.56641590502,14.56257982217,
    71.187885431093));
#2787 = CARTESIAN_POINT('',(-94.56088522547,14.68621432428,
    71.483223811647));
#2788 = CARTESIAN_POINT('',(-94.55046398087,14.838137707862,
    72.008754311487));
#2789 = CARTESIAN_POINT('',(-94.54582337149,14.883435378142,
    72.234232800839));
#2790 = CARTESIAN_POINT('',(-94.54097227944,14.909838857919,
    72.46315167079));
#2791 = CARTESIAN_POINT('',(-94.53597688229,14.917067074443,
    72.693617519894));
#2792 = CARTESIAN_POINT('',(-94.53090193968,14.905062455859,
    72.92372781673));
#2793 = CARTESIAN_POINT('',(-94.52580856035,14.873990721988,
    73.151576399727));
#2794 = CARTESIAN_POINT('',(-94.51329405455,14.750944049677,
    73.705273680251));
#2795 = CARTESIAN_POINT('',(-94.50591221111,14.636987149176,
    74.026447861316));
#2796 = CARTESIAN_POINT('',(-94.4987922932,14.483739461781,
    74.33246335941));
#2797 = CARTESIAN_POINT('',(-94.49208078902,14.293750925054,
    74.617690082999));
#2798 = CARTESIAN_POINT('',(-94.48587949058,14.070392508321,
    74.877050541378));
#2799 = CARTESIAN_POINT('',(-94.48024910546,13.817870907373,
    75.106002884256));
#2800 = CARTESIAN_POINT('',(-94.47103145189,13.311562389207,
    75.463021724182));
#2801 = CARTESIAN_POINT('',(-94.4672569599,13.064945847146,
    75.601685474269));
#2802 = CARTESIAN_POINT('',(-94.46391076019,12.804646738726,
    75.714727585224));
#2803 = CARTESIAN_POINT('',(-94.46098869695,12.533865004756,
    75.800606991794));
#2804 = CARTESIAN_POINT('',(-94.45847435331,12.255963743855,
    75.858249717904));
#2805 = CARTESIAN_POINT('',(-94.45634601561,11.974452977227,
    75.887058603427));
#2806 = CARTESIAN_POINT('',(-94.4545824112,11.693016,75.887058603427));
#2807 = FACE_BOUND('',#2808,.T.);
#2808 = EDGE_LOOP('',(#2809,#2853));
#2809 = ORIENTED_EDGE('',*,*,#2810,.T.);
#2810 = EDGE_CURVE('',#2811,#2813,#2815,.T.);
#2811 = VERTEX_POINT('',#2812);
#2812 = CARTESIAN_POINT('',(-94.59149948727,6.674438,65.805278));
#2813 = VERTEX_POINT('',#2814);
#2814 = CARTESIAN_POINT('',(-94.78203232506,7.875462179521,
    61.228264930032));
#2815 = B_SPLINE_CURVE_WITH_KNOTS('',8,(#2816,#2817,#2818,#2819,#2820,
    #2821,#2822,#2823,#2824,#2825,#2826,#2827,#2828,#2829,#2830,#2831,
    #2832,#2833,#2834,#2835,#2836,#2837,#2838,#2839,#2840,#2841,#2842,
    #2843,#2844,#2845,#2846,#2847,#2848,#2849,#2850,#2851,#2852),
  .UNSPECIFIED.,.F.,.F.,(9,7,7,7,7,9),(0.,0.195235855624,0.423456100709,
    0.661708037004,0.799484388375,1.),.UNSPECIFIED.);
#2816 = CARTESIAN_POINT('',(-94.59149948727,6.674438,65.805278));
#2817 = CARTESIAN_POINT('',(-94.58818572825,6.470943296125,65.805278));
#2818 = CARTESIAN_POINT('',(-94.58546221657,6.267367067649,
    65.785930217723));
#2819 = CARTESIAN_POINT('',(-94.5833450987,6.065950730093,
    65.747208664855));
#2820 = CARTESIAN_POINT('',(-94.5818432562,5.868850653086,
    65.689419551519));
#2821 = CARTESIAN_POINT('',(-94.58096268658,5.678139091254,
    65.61313867601));
#2822 = CARTESIAN_POINT('',(-94.58070866776,5.495804255466,
    65.519190934114));
#2823 = CARTESIAN_POINT('',(-94.58108535757,5.323736478469,
    65.408668167022));
#2824 = CARTESIAN_POINT('',(-94.58326975039,4.976598673131,
    65.136060671633));
#2825 = CARTESIAN_POINT('',(-94.58530988857,4.805709038125,
    64.968243204831));
#2826 = CARTESIAN_POINT('',(-94.58821547706,4.653942312999,
    64.781747768038));
#2827 = CARTESIAN_POINT('',(-94.59198152283,4.523640339408,64.5791878818
    ));
#2828 = CARTESIAN_POINT('',(-94.59659837034,4.416683471411,
    64.363437404271));
#2829 = CARTESIAN_POINT('',(-94.6020478592,4.334535817551,
    64.137591116785));
#2830 = CARTESIAN_POINT('',(-94.60829451506,4.278201294767,
    63.904977677426));
#2831 = CARTESIAN_POINT('',(-94.62255938232,4.216627582633,
    63.42302193781));
#2832 = CARTESIAN_POINT('',(-94.63065199167,4.2137063053,63.17310338086)
  );
#2833 = CARTESIAN_POINT('',(-94.63947989527,4.239877403773,
    62.923522634306));
#2834 = CARTESIAN_POINT('',(-94.64895022081,4.294908588059,
    62.67822689265));
#2835 = CARTESIAN_POINT('',(-94.65894496771,4.377981142688,
    62.440999196341));
#2836 = CARTESIAN_POINT('',(-94.66931705054,4.487758622629,
    62.215465037196));
#2837 = CARTESIAN_POINT('',(-94.67988918398,4.622333365349,
    62.005065304943));
#2838 = CARTESIAN_POINT('',(-94.69657077158,4.869708489548,
    61.701837956132));
#2839 = CARTESIAN_POINT('',(-94.70276352758,4.968966905593,
    61.595364933521));
#2840 = CARTESIAN_POINT('',(-94.70903009307,5.077159532605,
    61.493823231185));
#2841 = CARTESIAN_POINT('',(-94.71537053603,5.194907984251,
    61.397481309103));
#2842 = CARTESIAN_POINT('',(-94.72179140228,5.323240086169,
    61.306669312471));
#2843 = CARTESIAN_POINT('',(-94.72829572982,5.463735387502,
    61.222098783614));
#2844 = CARTESIAN_POINT('',(-94.73488164464,5.618619122719,
    61.144951920103));
#2845 = CARTESIAN_POINT('',(-94.75113256564,6.042714525928,
    60.980769758715));
#2846 = CARTESIAN_POINT('',(-94.75986744553,6.306647659646,
    60.91499499358));
#2847 = CARTESIAN_POINT('',(-94.76743985179,6.578180527503,
    60.882834012505));
#2848 = CARTESIAN_POINT('',(-94.77362983327,6.852295711761,
    60.885152818371));
#2849 = CARTESIAN_POINT('',(-94.77826386832,7.123991491187,
    60.922045491225));
#2850 = CARTESIAN_POINT('',(-94.78122874007,7.388311338813,
    60.99275943748));
#2851 = CARTESIAN_POINT('',(-94.78247431565,7.640362355587,
    61.095759139661));
#2852 = CARTESIAN_POINT('',(-94.78203232506,7.875462179521,
    61.228264930032));
#2853 = ORIENTED_EDGE('',*,*,#2854,.T.);
#2854 = EDGE_CURVE('',#2813,#2811,#2855,.T.);
#2855 = B_SPLINE_CURVE_WITH_KNOTS('',8,(#2856,#2857,#2858,#2859,#2860,
    #2861,#2862,#2863,#2864,#2865,#2866,#2867,#2868,#2869,#2870,#2871,
    #2872,#2873,#2874,#2875,#2876,#2877,#2878),.UNSPECIFIED.,.F.,.F.,(9,
    7,7,9),(0.,0.340117194935,0.564005729783,1.),.UNSPECIFIED.);
#2856 = CARTESIAN_POINT('',(-94.78203232506,7.875462179521,
    61.228264930032));
#2857 = CARTESIAN_POINT('',(-94.78158447535,8.113678532256,
    61.362527242824));
#2858 = CARTESIAN_POINT('',(-94.77940309318,8.334984193996,
    61.527360943897));
#2859 = CARTESIAN_POINT('',(-94.77550874503,8.534380873272,
    61.720090510386));
#2860 = CARTESIAN_POINT('',(-94.77000719415,8.707888150928,
    61.937175064483));
#2861 = CARTESIAN_POINT('',(-94.76305942282,8.852190271214,
    62.174598268281));
#2862 = CARTESIAN_POINT('',(-94.75487141583,8.964710573412,
    62.427846596872));
#2863 = CARTESIAN_POINT('',(-94.7456781248,9.043557361046,
    62.691975291024));
#2864 = CARTESIAN_POINT('',(-94.72920520961,9.117198971114,
    63.13883029882));
#2865 = CARTESIAN_POINT('',(-94.72233976627,9.131533506525,
    63.31867721522));
#2866 = CARTESIAN_POINT('',(-94.71521994892,9.13072081948,
    63.499485732343));
#2867 = CARTESIAN_POINT('',(-94.70791813798,9.114708532853,
    63.679771125734));
#2868 = CARTESIAN_POINT('',(-94.70050529463,9.08361187086,
    63.858065889071));
#2869 = CARTESIAN_POINT('',(-94.69304972882,9.037703626307,
    64.032923347182));
#2870 = CARTESIAN_POINT('',(-94.68561647828,8.977422993836,
    64.202924041314));
#2871 = CARTESIAN_POINT('',(-94.66395571083,8.759259327832,
    64.685588176175));
#2872 = CARTESIAN_POINT('',(-94.64992269627,8.562607387094,
    64.981724908908));
#2873 = CARTESIAN_POINT('',(-94.6366713537,8.318065547636,
    65.243674577464));
#2874 = CARTESIAN_POINT('',(-94.62455980724,8.032987306916,
    65.462992293239));
#2875 = CARTESIAN_POINT('',(-94.61384136035,7.715743594275,
    65.632687548701));
#2876 = CARTESIAN_POINT('',(-94.60468004625,7.376120523535,
    65.747906289006));
#2877 = CARTESIAN_POINT('',(-94.59720574119,7.024853478883,65.805278));
#2878 = CARTESIAN_POINT('',(-94.59149948727,6.674438,65.805278));
#2879 = FACE_BOUND('',#2880,.T.);
#2880 = EDGE_LOOP('',(#2881,#2902));
#2881 = ORIENTED_EDGE('',*,*,#2882,.T.);
#2882 = EDGE_CURVE('',#2883,#2885,#2887,.T.);
#2883 = VERTEX_POINT('',#2884);
#2884 = CARTESIAN_POINT('',(-94.48002665471,6.405586,70.682735));
#2885 = VERTEX_POINT('',#2886);
#2886 = CARTESIAN_POINT('',(-94.50127783918,4.911096113761,
    68.557744563015));
#2887 = B_SPLINE_CURVE_WITH_KNOTS('',7,(#2888,#2889,#2890,#2891,#2892,
    #2893,#2894,#2895,#2896,#2897,#2898,#2899,#2900,#2901),
  .UNSPECIFIED.,.F.,.F.,(8,6,8),(0.,0.557779883179,1.),.UNSPECIFIED.);
#2888 = CARTESIAN_POINT('',(-94.48002665471,6.405586,70.682735));
#2889 = CARTESIAN_POINT('',(-94.47777322153,6.16328988757,70.682735));
#2890 = CARTESIAN_POINT('',(-94.47623675687,5.920455243309,
    70.63959610567));
#2891 = CARTESIAN_POINT('',(-94.47545534926,5.687286320662,
    70.553033120404));
#2892 = CARTESIAN_POINT('',(-94.47541985459,5.472707778986,
    70.426007405943));
#2893 = CARTESIAN_POINT('',(-94.47613508451,5.284706801347,
    70.263289890838));
#2894 = CARTESIAN_POINT('',(-94.47762017372,5.13006069218,
    70.071235291015));
#2895 = CARTESIAN_POINT('',(-94.4816144959,4.920998406332,
    69.690318454493));
#2896 = CARTESIAN_POINT('',(-94.48385099962,4.852275322661,
    69.508724159535));
#2897 = CARTESIAN_POINT('',(-94.48654815662,4.809657771878,
    69.31821092861));
#2898 = CARTESIAN_POINT('',(-94.48968664858,4.794341007323,
    69.123281730578));
#2899 = CARTESIAN_POINT('',(-94.49323353015,4.806678063812,
    68.928487497968));
#2900 = CARTESIAN_POINT('',(-94.49712855662,4.846163374899,
    68.738466963892));
#2901 = CARTESIAN_POINT('',(-94.50127783918,4.911096113761,
    68.557744563015));
#2902 = ORIENTED_EDGE('',*,*,#2903,.T.);
#2903 = EDGE_CURVE('',#2885,#2883,#2904,.T.);
#2904 = B_SPLINE_CURVE_WITH_KNOTS('',8,(#2905,#2906,#2907,#2908,#2909,
    #2910,#2911,#2912,#2913,#2914,#2915,#2916,#2917,#2918,#2919,#2920,
    #2921,#2922,#2923,#2924,#2925,#2926,#2927,#2928,#2929,#2930,#2931,
    #2932,#2933,#2934,#2935,#2936,#2937,#2938,#2939,#2940,#2941),
  .UNSPECIFIED.,.F.,.F.,(9,7,7,7,7,9),(0.,0.162157845838,0.416923767727,
    0.70608009512,0.829562442868,1.),.UNSPECIFIED.);
#2905 = CARTESIAN_POINT('',(-94.50127783918,4.911096113761,
    68.557744563015));
#2906 = CARTESIAN_POINT('',(-94.50431291855,4.958592521573,
    68.425551388921));
#2907 = CARTESIAN_POINT('',(-94.50748361659,5.019463579346,
    68.298128983397));
#2908 = CARTESIAN_POINT('',(-94.5107566785,5.09313243303,68.177113006918
    ));
#2909 = CARTESIAN_POINT('',(-94.51409379951,5.178794338709,
    68.063987474807));
#2910 = CARTESIAN_POINT('',(-94.517451539,5.275458641702,67.960101540341
    ));
#2911 = CARTESIAN_POINT('',(-94.52078202105,5.381968222841,
    67.866666996179));
#2912 = CARTESIAN_POINT('',(-94.52403442139,5.496996411954,
    67.784736494104));
#2913 = CARTESIAN_POINT('',(-94.53206349723,5.810734574837,
    67.60585487009));
#2914 = CARTESIAN_POINT('',(-94.53666172251,6.020180158105,
    67.526783606952));
#2915 = CARTESIAN_POINT('',(-94.54074124011,6.241272613555,
    67.481688652973));
#2916 = CARTESIAN_POINT('',(-94.54411389892,6.467531699755,
    67.472235926517));
#2917 = CARTESIAN_POINT('',(-94.54662212185,6.692454951384,
    67.498893611538));
#2918 = CARTESIAN_POINT('',(-94.54816067654,6.909583285053,
    67.560745119587));
#2919 = CARTESIAN_POINT('',(-94.54868284715,7.112515878454,
    67.655671553323));
#2920 = CARTESIAN_POINT('',(-94.54770462165,7.502943612154,
    67.919790754805));
#2921 = CARTESIAN_POINT('',(-94.54591858065,7.685892334459,
    68.098115175261));
#2922 = CARTESIAN_POINT('',(-94.54289383435,7.834894787616,
    68.308681731137));
#2923 = CARTESIAN_POINT('',(-94.53879782051,7.943961685083,
    68.543554059083));
#2924 = CARTESIAN_POINT('',(-94.53386354073,8.008811656258,
    68.794208806563));
#2925 = CARTESIAN_POINT('',(-94.52836591308,8.027423949642,
    69.051345397299));
#2926 = CARTESIAN_POINT('',(-94.522581364,7.999419905093,69.305132087975
    ));
#2927 = CARTESIAN_POINT('',(-94.51431372138,7.897975198355,
    69.647924626265));
#2928 = CARTESIAN_POINT('',(-94.51183449602,7.859717434646,
    69.748172928833));
#2929 = CARTESIAN_POINT('',(-94.50936977428,7.813775042728,
    69.845369270275));
#2930 = CARTESIAN_POINT('',(-94.50693763155,7.760434252441,
    69.93882857556));
#2931 = CARTESIAN_POINT('',(-94.50455455988,7.700050491734,
    70.027903475015));
#2932 = CARTESIAN_POINT('',(-94.50223544154,7.633047106819,
    70.111987674368));
#2933 = CARTESIAN_POINT('',(-94.49999352275,7.559914082332,
    70.190519324781));
#2934 = CARTESIAN_POINT('',(-94.49486850372,7.372570314754,
    70.363004917376));
#2935 = CARTESIAN_POINT('',(-94.49206442701,7.253265781139,
    70.451515402144));
#2936 = CARTESIAN_POINT('',(-94.48945964481,7.124768215449,
    70.527134377196));
#2937 = CARTESIAN_POINT('',(-94.48707689888,6.988712509168,
    70.588776743612));
#2938 = CARTESIAN_POINT('',(-94.48493237796,6.846858064744,
    70.635607382843));
#2939 = CARTESIAN_POINT('',(-94.48303751237,6.701066464458,
    70.667033399837));
#2940 = CARTESIAN_POINT('',(-94.48140037012,6.553292133895,70.682735));
#2941 = CARTESIAN_POINT('',(-94.48002665471,6.405586,70.682735));
#2942 = FACE_BOUND('',#2943,.T.);
#2943 = EDGE_LOOP('',(#2944,#2988));
#2944 = ORIENTED_EDGE('',*,*,#2945,.T.);
#2945 = EDGE_CURVE('',#2946,#2948,#2950,.T.);
#2946 = VERTEX_POINT('',#2947);
#2947 = CARTESIAN_POINT('',(-94.43145853707,5.419799,77.206457));
#2948 = VERTEX_POINT('',#2949);
#2949 = CARTESIAN_POINT('',(-94.44802050571,7.287783332244,
    73.852983861272));
#2950 = B_SPLINE_CURVE_WITH_KNOTS('',8,(#2951,#2952,#2953,#2954,#2955,
    #2956,#2957,#2958,#2959,#2960,#2961,#2962,#2963,#2964,#2965,#2966,
    #2967,#2968,#2969,#2970,#2971,#2972,#2973,#2974,#2975,#2976,#2977,
    #2978,#2979,#2980,#2981,#2982,#2983,#2984,#2985,#2986,#2987),
  .UNSPECIFIED.,.F.,.F.,(9,7,7,7,7,9),(0.,0.203057001853,0.415907222885,
    0.547424282326,0.722130838195,1.),.UNSPECIFIED.);
#2951 = CARTESIAN_POINT('',(-94.43145853707,5.419799,77.206457));
#2952 = CARTESIAN_POINT('',(-94.43168830704,5.188016354177,77.206457));
#2953 = CARTESIAN_POINT('',(-94.43193537493,4.956039946845,
    77.178509885447));
#2954 = CARTESIAN_POINT('',(-94.43215816675,4.728079677947,
    77.122538974471));
#2955 = CARTESIAN_POINT('',(-94.43231980832,4.508085851722,
    77.039300297668));
#2956 = CARTESIAN_POINT('',(-94.43239534267,4.299749973267,
    76.930145786073));
#2957 = CARTESIAN_POINT('',(-94.4323763122,4.106519468465,
    76.796946950007));
#2958 = CARTESIAN_POINT('',(-94.43227197269,3.931558905907,
    76.642145091718));
#2959 = CARTESIAN_POINT('',(-94.43193285591,3.616195953842,
    76.287287389856));
#2960 = CARTESIAN_POINT('',(-94.43169173161,3.477595951388,
    76.085104884089));
#2961 = CARTESIAN_POINT('',(-94.43141039783,3.365121382121,
    75.865937906726));
#2962 = CARTESIAN_POINT('',(-94.43113393252,3.281066281653,
    75.633801530207));
#2963 = CARTESIAN_POINT('',(-94.43091943496,3.227047555241,
    75.39292244776));
#2964 = CARTESIAN_POINT('',(-94.43082648357,3.203952452893,
    75.147727915303));
#2965 = CARTESIAN_POINT('',(-94.4309061593,3.211985374132,74.90281068465
    ));
#2966 = CARTESIAN_POINT('',(-94.4313651791,3.273979027211,
    74.514698838473));
#2967 = CARTESIAN_POINT('',(-94.43161849278,3.309232107832,
    74.368302134117));
#2968 = CARTESIAN_POINT('',(-94.43195743644,3.35589423534,
    74.224820431644));
#2969 = CARTESIAN_POINT('',(-94.43238701672,3.413673842481,
    74.085290972522));
#2970 = CARTESIAN_POINT('',(-94.4329089864,3.482173428423,73.95070405985
    ));
#2971 = CARTESIAN_POINT('',(-94.43352147231,3.560897117041,
    73.82200261813));
#2972 = CARTESIAN_POINT('',(-94.43421887135,3.649248222255,
    73.700077301347));
#2973 = CARTESIAN_POINT('',(-94.43601905404,3.875727904149,
    73.433894873065));
#2974 = CARTESIAN_POINT('',(-94.43718026439,4.020739353609,
    73.295377663393));
#2975 = CARTESIAN_POINT('',(-94.43845408441,4.179873943363,
    73.172216431467));
#2976 = CARTESIAN_POINT('',(-94.43980861101,4.351205262379,
    73.066059474486));
#2977 = CARTESIAN_POINT('',(-94.4412035631,4.532628650095,
    72.978250240364));
#2978 = CARTESIAN_POINT('',(-94.44259345231,4.721883035109,
    72.909848247178));
#2979 = CARTESIAN_POINT('',(-94.44393157346,4.916544510738,
    72.861599823473));
#2980 = CARTESIAN_POINT('',(-94.4471511765,5.428083463709,
    72.789702078958));
#2981 = CARTESIAN_POINT('',(-94.44889369451,5.750328490107,
    72.797250931544));
#2982 = CARTESIAN_POINT('',(-94.4502181951,6.069417234026,
    72.858598383589));
#2983 = CARTESIAN_POINT('',(-94.45097690817,6.375079973176,
    72.972073323302));
#2984 = CARTESIAN_POINT('',(-94.45109216412,6.657761357691,
    73.134476250361));
#2985 = CARTESIAN_POINT('',(-94.45057179865,6.90893828879,
    73.340484343863));
#2986 = CARTESIAN_POINT('',(-94.44950004434,7.120818623869,
    73.583295868131));
#2987 = CARTESIAN_POINT('',(-94.44802050571,7.287783332244,
    73.852983861272));
#2988 = ORIENTED_EDGE('',*,*,#2989,.T.);
#2989 = EDGE_CURVE('',#2948,#2946,#2990,.T.);
#2990 = B_SPLINE_CURVE_WITH_KNOTS('',8,(#2991,#2992,#2993,#2994,#2995,
    #2996,#2997,#2998,#2999,#3000,#3001,#3002,#3003,#3004,#3005,#3006),
  .UNSPECIFIED.,.F.,.F.,(9,7,9),(0.,0.546068635972,1.),.UNSPECIFIED.);
#2991 = CARTESIAN_POINT('',(-94.44802050571,7.287783332244,
    73.852983861272));
#2992 = CARTESIAN_POINT('',(-94.44653483277,7.455440291959,
    74.123790006128));
#2993 = CARTESIAN_POINT('',(-94.44463037386,7.578666476346,
    74.423082731472));
#2994 = CARTESIAN_POINT('',(-94.44244556148,7.650945518846,
    74.741229938771));
#2995 = CARTESIAN_POINT('',(-94.44016848767,7.669680613301,
    75.068074860713));
#2996 = CARTESIAN_POINT('',(-94.43798563137,7.633944987419,
    75.39347817558));
#2997 = CARTESIAN_POINT('',(-94.43605128033,7.545203164102,
    75.707372957705));
#2998 = CARTESIAN_POINT('',(-94.4344619355,7.406633848522,
    75.999767748814));
#2999 = CARTESIAN_POINT('',(-94.43223983168,7.074280430679,
    76.47900879736));
#3000 = CARTESIAN_POINT('',(-94.43148770951,6.89327831395,
    76.676031567332));
#3001 = CARTESIAN_POINT('',(-94.43101183097,6.685641309235,
    76.847223997512));
#3002 = CARTESIAN_POINT('',(-94.43079697163,6.455801643076,
    76.988577862985));
#3003 = CARTESIAN_POINT('',(-94.43079928623,6.208663981946,
    77.09691081089));
#3004 = CARTESIAN_POINT('',(-94.43095560714,5.9496382276,77.169994331741
    ));
#3005 = CARTESIAN_POINT('',(-94.43119608242,5.684552612231,77.206457));
#3006 = CARTESIAN_POINT('',(-94.43145853707,5.419799,77.206457));
#3007 = B_SPLINE_SURFACE_WITH_KNOTS('',8,2,(
    (#3008,#3009,#3010)
    ,(#3011,#3012,#3013)
    ,(#3014,#3015,#3016)
    ,(#3017,#3018,#3019)
    ,(#3020,#3021,#3022)
    ,(#3023,#3024,#3025)
    ,(#3026,#3027,#3028)
    ,(#3029,#3030,#3031)
    ,(#3032,#3033,#3034
  )),.UNSPECIFIED.,.F.,.F.,.F.,(9,9),(3,3),(0.,1.),(0.,1.),
  .PIECEWISE_BEZIER_KNOTS.);
#3008 = CARTESIAN_POINT('',(-105.,105.,0.));
#3009 = CARTESIAN_POINT('',(-91.97852360832,107.14832154305,
    83.069777258617));
#3010 = CARTESIAN_POINT('',(-95.,60.943999880708,147.85088487178));
#3011 = CARTESIAN_POINT('',(-105.,83.125,0.));
#3012 = CARTESIAN_POINT('',(-91.97852360832,84.953280803884,
    74.031803704774));
#3013 = CARTESIAN_POINT('',(-95.,43.707999910531,133.38816365384));
#3014 = CARTESIAN_POINT('',(-105.,61.25,0.));
#3015 = CARTESIAN_POINT('',(-91.97852360832,62.758240064709,
    64.99383015093));
#3016 = CARTESIAN_POINT('',(-95.,26.471999940354,118.92544243589));
#3017 = CARTESIAN_POINT('',(-105.,39.375,0.));
#3018 = CARTESIAN_POINT('',(-91.97852360832,40.563199325534,
    55.955856597087));
#3019 = CARTESIAN_POINT('',(-95.,9.235999970177,104.46272121794));
#3020 = CARTESIAN_POINT('',(-105.,17.5,0.));
#3021 = CARTESIAN_POINT('',(-91.97852360832,18.368158586359,
    46.917883043243));
#3022 = CARTESIAN_POINT('',(-95.,-8.,90.));
#3023 = CARTESIAN_POINT('',(-105.,-4.375,0.));
#3024 = CARTESIAN_POINT('',(-91.97852360832,-3.826882152816,
    37.8799094894));
#3025 = CARTESIAN_POINT('',(-95.,-25.23599997017,75.537278782053));
#3026 = CARTESIAN_POINT('',(-105.,-26.25,0.));
#3027 = CARTESIAN_POINT('',(-91.97852360832,-26.02192289199,
    28.841935935556));
#3028 = CARTESIAN_POINT('',(-95.,-42.47199994035,61.074557564106));
#3029 = CARTESIAN_POINT('',(-105.,-48.125,0.));
#3030 = CARTESIAN_POINT('',(-91.97852360832,-48.21696363116,
    19.803962381713));
#3031 = CARTESIAN_POINT('',(-95.,-59.70799991053,46.611836346159));
#3032 = CARTESIAN_POINT('',(-105.,-70.,0.));
#3033 = CARTESIAN_POINT('',(-91.97852360832,-70.41200437034,
    10.765988827869));
#3034 = CARTESIAN_POINT('',(-95.,-76.9439998807,32.149115128211));
#3035 = ADVANCED_FACE('',(#3036),#3086,.T.);
#3036 = FACE_BOUND('',#3037,.T.);
#3037 = EDGE_LOOP('',(#3038,#3048,#3055,#3056));
#3038 = ORIENTED_EDGE('',*,*,#3039,.F.);
#3039 = EDGE_CURVE('',#3040,#3042,#3044,.T.);
#3040 = VERTEX_POINT('',#3041);
#3041 = CARTESIAN_POINT('',(-100.,110.,0.));
#3042 = VERTEX_POINT('',#3043);
#3043 = CARTESIAN_POINT('',(-89.64386869666,71.423621103573,
    141.31123450888));
#3044 = B_SPLINE_CURVE_WITH_KNOTS('',2,(#3045,#3046,#3047),
  .UNSPECIFIED.,.F.,.F.,(3,3),(0.,1.),.PIECEWISE_BEZIER_KNOTS.);
#3045 = CARTESIAN_POINT('',(-100.,110.,0.));
#3046 = CARTESIAN_POINT('',(-86.97852360832,112.03858786854,
    85.078215826138));
#3047 = CARTESIAN_POINT('',(-90.,64.774222096303,151.06482292022));
#3048 = ORIENTED_EDGE('',*,*,#3049,.T.);
#3049 = EDGE_CURVE('',#3040,#22,#3050,.T.);
#3050 = CIRCLE('',#3051,5.);
#3051 = AXIS2_PLACEMENT_3D('',#3052,#3053,#3054);
#3052 = CARTESIAN_POINT('',(-100.,105.,0.));
#3053 = DIRECTION('',(0.,0.,1.));
#3054 = DIRECTION('',(1.,0.,0.));
#3055 = ORIENTED_EDGE('',*,*,#21,.T.);
#3056 = ORIENTED_EDGE('',*,*,#3057,.T.);
#3057 = EDGE_CURVE('',#24,#3042,#3058,.T.);
#3058 = B_SPLINE_CURVE_WITH_KNOTS('',6,(#3059,#3060,#3061,#3062,#3063,
    #3064,#3065,#3066,#3067,#3068,#3069,#3070,#3071,#3072,#3073,#3074,
    #3075,#3076,#3077,#3078,#3079,#3080,#3081,#3082,#3083,#3084,#3085),
  .UNSPECIFIED.,.F.,.F.,(7,5,5,5,5,7),(0.,0.268710554453,0.432894937855,
    0.597840753299,0.698700592547,1.),.UNSPECIFIED.);
#3059 = CARTESIAN_POINT('',(-94.63834694706,67.571638501268,
    138.07903732799));
#3060 = CARTESIAN_POINT('',(-94.63873956377,67.841770597049,
    138.30570506993));
#3061 = CARTESIAN_POINT('',(-94.60963020071,68.111945905128,
    138.53240907129));
#3062 = CARTESIAN_POINT('',(-94.55099581093,68.379760465053,
    138.75713216975));
#3063 = CARTESIAN_POINT('',(-94.46325687803,68.642868624686,
    138.97790612946));
#3064 = CARTESIAN_POINT('',(-94.34720245641,68.898974497166,
    139.1928044726));
#3065 = CARTESIAN_POINT('',(-94.11663095317,69.296694322065,
    139.52653103098));
#3066 = CARTESIAN_POINT('',(-94.01907214654,69.444099556593,
    139.65021870891));
#3067 = CARTESIAN_POINT('',(-93.91168406347,69.587563013135,
    139.77059884238));
#3068 = CARTESIAN_POINT('',(-93.79479975842,69.726602628275,
    139.88726693216));
#3069 = CARTESIAN_POINT('',(-93.668805656,69.860758582621,
    139.99983714397));
#3070 = CARTESIAN_POINT('',(-93.39885456509,70.119027089212,
    140.2165501526));
#3071 = CARTESIAN_POINT('',(-93.25481412327,70.243092901322,
    140.32065372978));
#3072 = CARTESIAN_POINT('',(-93.10246857231,70.361348557626,
    140.41988200737));
#3073 = CARTESIAN_POINT('',(-92.94231121865,70.473383713521,
    140.51389066536));
#3074 = CARTESIAN_POINT('',(-92.77488167018,70.578821607034,
    140.60236356292));
#3075 = CARTESIAN_POINT('',(-92.49429962158,70.737549095232,
    140.73555173973));
#3076 = CARTESIAN_POINT('',(-92.38533223713,70.795184052242,
    140.7839132109));
#3077 = CARTESIAN_POINT('',(-92.2739977582,70.850146968933,
    140.83003257402));
#3078 = CARTESIAN_POINT('',(-92.16043482973,70.902365697188,
    140.87384928964));
#3079 = CARTESIAN_POINT('',(-92.04478718705,70.951773862223,
    140.9153076627));
#3080 = CARTESIAN_POINT('',(-91.57594542943,71.13733121739,
    141.07100877098));
#3081 = CARTESIAN_POINT('',(-91.20735980375,71.250749799545,
    141.16617826143));
#3082 = CARTESIAN_POINT('',(-90.82550481582,71.336900170516,
    141.23846700594));
#3083 = CARTESIAN_POINT('',(-90.43465313568,71.394722527038,
    141.28698572397));
#3084 = CARTESIAN_POINT('',(-90.03923386283,71.423621103572,
    141.31123450888));
#3085 = CARTESIAN_POINT('',(-89.64386869666,71.423621103573,
    141.31123450888));
#3086 = B_SPLINE_SURFACE_WITH_KNOTS('',8,2,(
    (#3087,#3088,#3089)
    ,(#3090,#3091,#3092)
    ,(#3093,#3094,#3095)
    ,(#3096,#3097,#3098)
    ,(#3099,#3100,#3101)
    ,(#3102,#3103,#3104)
    ,(#3105,#3106,#3107)
    ,(#3108,#3109,#3110)
    ,(#3111,#3112,#3113
  )),.UNSPECIFIED.,.F.,.F.,.F.,(9,9),(3,3),(7.,8.),(0.,1.),
  .PIECEWISE_BEZIER_KNOTS.);
#3087 = CARTESIAN_POINT('',(-100.,110.,0.));
#3088 = CARTESIAN_POINT('',(-86.97852360832,112.03858786854,
    85.078215826138));
#3089 = CARTESIAN_POINT('',(-90.,64.774222096303,151.06482292022));
#3090 = CARTESIAN_POINT('',(-100.9817477042,110.,0.));
#3091 = CARTESIAN_POINT('',(-87.96027131257,112.03858786854,
    85.078215826138));
#3092 = CARTESIAN_POINT('',(-90.98174770424,64.774222096302,
    151.06482292022));
#3093 = CARTESIAN_POINT('',(-101.9634957175,109.77969605519,0.));
#3094 = CARTESIAN_POINT('',(-88.94201932585,111.82311887601,
    84.989722438272));
#3095 = CARTESIAN_POINT('',(-91.96349571752,64.605459483589,
    150.92321427413));
#3096 = CARTESIAN_POINT('',(-102.8875661716,109.33909032936,0.));
#3097 = CARTESIAN_POINT('',(-89.86608977999,111.39218300724,
    84.812736531707));
#3098 = CARTESIAN_POINT('',(-92.88756617167,64.2679359157,150.6399983728
    ));
#3099 = CARTESIAN_POINT('',(-103.6962937788,108.69629377889,0.));
#3100 = CARTESIAN_POINT('',(-90.67481738723,110.76349374227,
    84.554533055101));
#3101 = CARTESIAN_POINT('',(-93.6962937789,63.775525190172,
    150.22681671462));
#3102 = CARTESIAN_POINT('',(-104.3390903293,107.88756617167,0.));
#3103 = CARTESIAN_POINT('',(-91.31761393767,109.97251506545,
    84.229677111712));
#3104 = CARTESIAN_POINT('',(-94.33909032935,63.156003900656,
    149.70697662909));
#3105 = CARTESIAN_POINT('',(-104.7796960551,106.96349571752,0.));
#3106 = CARTESIAN_POINT('',(-91.75821966352,109.06872494058,
    83.858489363862));
#3107 = CARTESIAN_POINT('',(-94.77969605519,62.448124864204,
    149.11299559068));
#3108 = CARTESIAN_POINT('',(-105.,105.98174770424,0.));
#3109 = CARTESIAN_POINT('',(-91.97852360832,108.1085230907,
    83.464133249175));
#3110 = CARTESIAN_POINT('',(-95.,61.696062254091,148.48194013191));
#3111 = CARTESIAN_POINT('',(-105.,105.,0.));
#3112 = CARTESIAN_POINT('',(-91.97852360832,107.14832154305,
    83.069777258617));
#3113 = CARTESIAN_POINT('',(-95.,60.943999880708,147.85088487178));
#3114 = ADVANCED_FACE('',(#3115,#3292,#3303,#3916,#3927,#3938,#3949,
    #3960),#3971,.T.);
#3115 = FACE_BOUND('',#3116,.T.);
#3116 = EDGE_LOOP('',(#3117,#3118,#3155,#3165,#3202,#3251,#3283,#3291));
#3117 = ORIENTED_EDGE('',*,*,#53,.F.);
#3118 = ORIENTED_EDGE('',*,*,#3119,.F.);
#3119 = EDGE_CURVE('',#3120,#46,#3122,.T.);
#3120 = VERTEX_POINT('',#3121);
#3121 = CARTESIAN_POINT('',(-89.84020074679,-77.59140785334,
    16.272778671267));
#3122 = B_SPLINE_CURVE_WITH_KNOTS('',6,(#3123,#3124,#3125,#3126,#3127,
    #3128,#3129,#3130,#3131,#3132,#3133,#3134,#3135,#3136,#3137,#3138,
    #3139,#3140,#3141,#3142,#3143,#3144,#3145,#3146,#3147,#3148,#3149,
    #3150,#3151,#3152,#3153,#3154),.UNSPECIFIED.,.F.,.F.,(7,5,5,5,5,5,7)
  ,(0.,0.108976889168,0.290122701788,0.37422258005,0.517938162633,
    0.674608105483,1.),.UNSPECIFIED.);
#3123 = CARTESIAN_POINT('',(-89.84020074679,-77.59140785334,
    16.272778671267));
#3124 = CARTESIAN_POINT('',(-89.98728912449,-77.59140785334,
    16.272778671267));
#3125 = CARTESIAN_POINT('',(-90.13437593167,-77.58707201214,
    16.276416874018));
#3126 = CARTESIAN_POINT('',(-90.28118613208,-77.57837840254,
    16.28371167863));
#3127 = CARTESIAN_POINT('',(-90.42744430892,-77.56532514542,
    16.294664661868));
#3128 = CARTESIAN_POINT('',(-90.57287492924,-77.54793147937,
    16.30925968063));
#3129 = CARTESIAN_POINT('',(-90.95710993994,-77.49018042787,
    16.357718566643));
#3130 = CARTESIAN_POINT('',(-91.19399153884,-77.44224054468,
    16.397944904947));
#3131 = CARTESIAN_POINT('',(-91.4265559935,-77.38261011498,
    16.447980776515));
#3132 = CARTESIAN_POINT('',(-91.65362518592,-77.3116441532,
    16.507528288877));
#3133 = CARTESIAN_POINT('',(-91.87411863038,-77.22982462453,
    16.576183025203));
#3134 = CARTESIAN_POINT('',(-92.18591510271,-77.09502114026,
    16.689296579138));
#3135 = CARTESIAN_POINT('',(-92.28314979439,-77.05007016641,
    16.727014924713));
#3136 = CARTESIAN_POINT('',(-92.37866497174,-77.00296934632,
    16.766537205482));
#3137 = CARTESIAN_POINT('',(-92.47237278922,-76.9537818173,
    16.807810442938));
#3138 = CARTESIAN_POINT('',(-92.56419230335,-76.90257406776,
    16.85077884669));
#3139 = CARTESIAN_POINT('',(-92.80760350514,-76.75857571406,
    16.971607812169));
#3140 = CARTESIAN_POINT('',(-92.95542802258,-76.66203865266,
    17.052612024785));
#3141 = CARTESIAN_POINT('',(-93.09715241408,-76.56015148858,
    17.138105506592));
#3142 = CARTESIAN_POINT('',(-93.23247023435,-76.45327655845,
    17.227784221042));
#3143 = CARTESIAN_POINT('',(-93.3611291572,-76.34178355188,
    17.321337961736));
#3144 = CARTESIAN_POINT('',(-93.6156908736,-76.09986609556,
    17.52433081011));
#3145 = CARTESIAN_POINT('',(-93.74030066063,-75.96864036491,
    17.634442272298));
#3146 = CARTESIAN_POINT('',(-93.85648525775,-75.83283862636,
    17.748393461024));
#3147 = CARTESIAN_POINT('',(-93.96404316965,-75.69293095066,
    17.865789940108));
#3148 = CARTESIAN_POINT('',(-94.06282363772,-75.54937658189,
    17.986246357998));
#3149 = CARTESIAN_POINT('',(-94.33940914662,-75.09781002421,
    18.365155689998));
#3150 = CARTESIAN_POINT('',(-94.48772096755,-74.77923495312,
    18.632471914651));
#3151 = CARTESIAN_POINT('',(-94.59673474164,-74.45075894858,
    18.908096008906));
#3152 = CARTESIAN_POINT('',(-94.66604569855,-74.11608791664,
    19.18891834838));
#3153 = CARTESIAN_POINT('',(-94.69563848557,-73.77874288457,
    19.471984440364));
#3154 = CARTESIAN_POINT('',(-94.68571666763,-73.44204197829,
    19.754510046645));
#3155 = ORIENTED_EDGE('',*,*,#3156,.F.);
#3156 = EDGE_CURVE('',#3157,#3120,#3159,.T.);
#3157 = VERTEX_POINT('',#3158);
#3158 = CARTESIAN_POINT('',(89.840200746794,-77.59140785334,
    16.272778671267));
#3159 = B_SPLINE_CURVE_WITH_KNOTS('',4,(#3160,#3161,#3162,#3163,#3164),
  .UNSPECIFIED.,.F.,.F.,(5,5),(0.,1.),.PIECEWISE_BEZIER_KNOTS.);
#3160 = CARTESIAN_POINT('',(89.840200746794,-77.59140785334,
    16.272778671267));
#3161 = CARTESIAN_POINT('',(44.920100373397,-77.59140785334,
    16.272778671267));
#3162 = CARTESIAN_POINT('',(-2.9843E-13,-77.59140785334,16.272778671267)
  );
#3163 = CARTESIAN_POINT('',(-44.92010037339,-77.59140785334,
    16.272778671267));
#3164 = CARTESIAN_POINT('',(-89.84020074679,-77.59140785334,
    16.272778671267));
#3165 = ORIENTED_EDGE('',*,*,#3166,.F.);
#3166 = EDGE_CURVE('',#3167,#3157,#3169,.T.);
#3167 = VERTEX_POINT('',#3168);
#3168 = CARTESIAN_POINT('',(94.685716667636,-73.44204197829,
    19.754510046645));
#3169 = B_SPLINE_CURVE_WITH_KNOTS('',6,(#3170,#3171,#3172,#3173,#3174,
    #3175,#3176,#3177,#3178,#3179,#3180,#3181,#3182,#3183,#3184,#3185,
    #3186,#3187,#3188,#3189,#3190,#3191,#3192,#3193,#3194,#3195,#3196,
    #3197,#3198,#3199,#3200,#3201),.UNSPECIFIED.,.F.,.F.,(7,5,5,5,5,5,7)
  ,(0.,0.326038493426,0.482695845435,0.62640014742,0.710494843916,
    0.890669901778,1.),.UNSPECIFIED.);
#3170 = CARTESIAN_POINT('',(94.685716667636,-73.44204197829,
    19.754510046645));
#3171 = CARTESIAN_POINT('',(94.69565820046,-73.77941191733,
    19.471423055226));
#3172 = CARTESIAN_POINT('',(94.665927939488,-74.11742840155,
    19.187793547985));
#3173 = CARTESIAN_POINT('',(94.596321150572,-74.45275377622,
    18.906422149775));
#3174 = CARTESIAN_POINT('',(94.486853616059,-74.78184557432,
    18.630281343366));
#3175 = CARTESIAN_POINT('',(94.337934020012,-75.10097476131,
    18.362500160264));
#3176 = CARTESIAN_POINT('',(94.060419583645,-75.5529314242,
    17.983263491125));
#3177 = CARTESIAN_POINT('',(93.96146620196,-75.6964010689,17.86287816517
    ));
#3178 = CARTESIAN_POINT('',(93.853739107996,-75.83621714635,
    17.745558546148));
#3179 = CARTESIAN_POINT('',(93.737389590028,-75.97192035251,
    17.631690035915));
#3180 = CARTESIAN_POINT('',(93.612619771312,-76.10304060482,
    17.52166708056));
#3181 = CARTESIAN_POINT('',(93.357761793524,-76.34474283777,
    17.318854826033));
#3182 = CARTESIAN_POINT('',(93.22896571186,-76.45612718416,
    17.225392262058));
#3183 = CARTESIAN_POINT('',(93.093516018551,-76.5628876929,
    17.135809558549));
#3184 = CARTESIAN_POINT('',(92.951665671301,-76.66465479849,
    17.050416817786));
#3185 = CARTESIAN_POINT('',(92.803721788651,-76.76106638353,
    16.969517892337));
#3186 = CARTESIAN_POINT('',(92.56013142323,-76.90485865972,
    16.848861846419));
#3187 = CARTESIAN_POINT('',(92.46824724119,-76.95598909153,
    16.805958319947));
#3188 = CARTESIAN_POINT('',(92.374477329317,-77.00509755846,
    16.764751423457));
#3189 = CARTESIAN_POINT('',(92.278902771422,-77.05211765015,
    16.725296881864));
#3190 = CARTESIAN_POINT('',(92.181611549427,-77.09698632188,
    16.687647595962));
#3191 = CARTESIAN_POINT('',(91.870774874766,-77.2310388452,
    16.575164173089));
#3192 = CARTESIAN_POINT('',(91.651388593111,-77.31229254626,
    16.506984222492));
#3193 = CARTESIAN_POINT('',(91.425505831313,-77.38280500689,
    16.44781724279));
#3194 = CARTESIAN_POINT('',(91.19419035542,-77.44210254936,
    16.398060696774));
#3195 = CARTESIAN_POINT('',(90.958601494062,-77.48983590845,
    16.358007652761));
#3196 = CARTESIAN_POINT('',(90.575231785501,-77.54764913032,
    16.309496599613));
#3197 = CARTESIAN_POINT('',(90.429340565804,-77.56515563013,
    16.294806902085));
#3198 = CARTESIAN_POINT('',(90.282613718778,-77.57829372769,
    16.283782729264));
#3199 = CARTESIAN_POINT('',(90.135329454379,-77.58704385861,
    16.276440497637));
#3200 = CARTESIAN_POINT('',(89.98776588314,-77.59140785334,
    16.272778671267));
#3201 = CARTESIAN_POINT('',(89.840200746794,-77.59140785334,
    16.272778671267));
#3202 = ORIENTED_EDGE('',*,*,#3203,.F.);
#3203 = EDGE_CURVE('',#3204,#3167,#3206,.T.);
#3204 = VERTEX_POINT('',#3205);
#3205 = CARTESIAN_POINT('',(94.638346947067,67.571638501268,
    138.07903732799));
#3206 = B_SPLINE_CURVE_WITH_KNOTS('',7,(#3207,#3208,#3209,#3210,#3211,
    #3212,#3213,#3214,#3215,#3216,#3217,#3218,#3219,#3220,#3221,#3222,
    #3223,#3224,#3225,#3226,#3227,#3228,#3229,#3230,#3231,#3232,#3233,
    #3234,#3235,#3236,#3237,#3238,#3239,#3240,#3241,#3242,#3243,#3244,
    #3245,#3246,#3247,#3248,#3249,#3250),.UNSPECIFIED.,.F.,.F.,(8,6,6,6,
    6,6,6,8),(0.,0.30570089582,0.612399028392,0.722563129035,
    0.823554903362,0.91554413963,0.969421855241,1.),.UNSPECIFIED.);
#3207 = CARTESIAN_POINT('',(94.638346947067,67.571638501268,
    138.07903732799));
#3208 = CARTESIAN_POINT('',(94.629283301463,61.413291605178,
    132.91157071882));
#3209 = CARTESIAN_POINT('',(94.619747744352,55.254945071014,
    127.74410441334));
#3210 = CARTESIAN_POINT('',(94.609705884138,49.096598952999,
    122.57663845705));
#3211 = CARTESIAN_POINT('',(94.599125607438,42.938253312907,
    117.40917290179));
#3212 = CARTESIAN_POINT('',(94.587973805664,36.779908223499,
    112.2417078086));
#3213 = CARTESIAN_POINT('',(94.576228041054,30.621563756082,
    107.07424323733));
#3214 = CARTESIAN_POINT('',(94.55153805783,18.284786816415,
    96.722458257345));
#3215 = CARTESIAN_POINT('',(94.538589661115,12.106354372957,
    91.538137872785));
#3216 = CARTESIAN_POINT('',(94.525078388245,5.92792262489,
    86.353818071728));
#3217 = CARTESIAN_POINT('',(94.511047893888,-0.250508414077,
    81.169498865676));
#3218 = CARTESIAN_POINT('',(94.496672353963,-6.428938861077,
    75.985180156345));
#3219 = CARTESIAN_POINT('',(94.48220168662,-12.60736889321,
    70.800861795122));
#3220 = CARTESIAN_POINT('',(94.463727586197,-21.00505424611,
    63.754367112764));
#3221 = CARTESIAN_POINT('',(94.458958957136,-23.2243089587,
    61.892191301943));
#3222 = CARTESIAN_POINT('',(94.454349071941,-25.44356379154,
    60.030015390214));
#3223 = CARTESIAN_POINT('',(94.449956431959,-27.66281879238,
    58.167839337526));
#3224 = CARTESIAN_POINT('',(94.44585591174,-29.88207399057,
    56.305663119233));
#3225 = CARTESIAN_POINT('',(94.442148006504,-32.1013294067,
    54.443486718068));
#3226 = CARTESIAN_POINT('',(94.436064702429,-36.35506422844,
    50.874179398022));
#3227 = CARTESIAN_POINT('',(94.433604221735,-38.38954342433,
    49.167048655115));
#3228 = CARTESIAN_POINT('',(94.431701369053,-40.42402285747,
    47.459917713129));
#3229 = CARTESIAN_POINT('',(94.430496424715,-42.45850248587,
    45.752786607295));
#3230 = CARTESIAN_POINT('',(94.430167968245,-44.49298202691,
    44.045655574775));
#3231 = CARTESIAN_POINT('',(94.430956949466,-46.52746096003,
    42.338525052353));
#3232 = CARTESIAN_POINT('',(94.435258828327,-50.41506012347,
    39.076442028145));
#3233 = CARTESIAN_POINT('',(94.43852321925,-52.26817937436,
    37.521490348199));
#3234 = CARTESIAN_POINT('',(94.443260204398,-54.12129701047,
    35.966540023213));
#3235 = CARTESIAN_POINT('',(94.44980995133,-55.97441186401,
    34.411592033075));
#3236 = CARTESIAN_POINT('',(94.458606547347,-57.82752086184,
    32.856648956466));
#3237 = CARTESIAN_POINT('',(94.470248969553,-59.68061884123,
    31.301715125426));
#3238 = CARTESIAN_POINT('',(94.494639353031,-62.61903910937,
    28.83608776218));
#3239 = CARTESIAN_POINT('',(94.504931149239,-63.7043726442,
    27.925384793406));
#3240 = CARTESIAN_POINT('',(94.516685584675,-64.78969769629,
    27.014688942487));
#3241 = CARTESIAN_POINT('',(94.530119690093,-65.87501154043,
    26.104002496161));
#3242 = CARTESIAN_POINT('',(94.545495880993,-66.96030976704,
    25.193329154493));
#3243 = CARTESIAN_POINT('',(94.563142504855,-68.04558612096,
    24.282674166192));
#3244 = CARTESIAN_POINT('',(94.595033235926,-69.74676059356,
    22.855219293669));
#3245 = CARTESIAN_POINT('',(94.607448502528,-70.36267886072,
    22.338402502856));
#3246 = CARTESIAN_POINT('',(94.620811232359,-70.97858550999,
    21.821595460614));
#3247 = CARTESIAN_POINT('',(94.63520965447,-71.59447837444,
    21.304799985208));
#3248 = CARTESIAN_POINT('',(94.650745008475,-72.21035459943,
    20.788018471972));
#3249 = CARTESIAN_POINT('',(94.667534901919,-72.82621059332,
    20.271253934635));
#3250 = CARTESIAN_POINT('',(94.685716667636,-73.44204197829,
    19.754510046645));
#3251 = ORIENTED_EDGE('',*,*,#3252,.F.);
#3252 = EDGE_CURVE('',#3253,#3204,#3255,.T.);
#3253 = VERTEX_POINT('',#3254);
#3254 = CARTESIAN_POINT('',(89.643868696668,71.423621103573,
    141.31123450888));
#3255 = B_SPLINE_CURVE_WITH_KNOTS('',6,(#3256,#3257,#3258,#3259,#3260,
    #3261,#3262,#3263,#3264,#3265,#3266,#3267,#3268,#3269,#3270,#3271,
    #3272,#3273,#3274,#3275,#3276,#3277,#3278,#3279,#3280,#3281,#3282),
  .UNSPECIFIED.,.F.,.F.,(7,5,5,5,5,7),(0.,6.247917180911E-02,
    0.397792518238,0.5647343327,0.729918609486,1.),.UNSPECIFIED.);
#3256 = CARTESIAN_POINT('',(89.643868696668,71.423621103573,
    141.31123450888));
#3257 = CARTESIAN_POINT('',(89.725853456332,71.423621103573,
    141.31123450888));
#3258 = CARTESIAN_POINT('',(89.80783821113,71.422378465013,
    141.31019181133));
#3259 = CARTESIAN_POINT('',(89.88978279935,71.419893090906,
    141.30810633483));
#3260 = CARTESIAN_POINT('',(89.971647121156,71.416165929536,
    141.3049788751));
#3261 = CARTESIAN_POINT('',(90.053391138587,71.411198974457,
    141.30081110493));
#3262 = CARTESIAN_POINT('',(90.572818641186,71.371701181252,
    141.26766852121));
#3263 = CARTESIAN_POINT('',(91.006136689768,71.302778300298,
    141.20983535723));
#3264 = CARTESIAN_POINT('',(91.428547516014,71.19868588724,
    141.12249145182));
#3265 = CARTESIAN_POINT('',(91.834134994608,71.060822883259,
    141.00681065603));
#3266 = CARTESIAN_POINT('',(92.217332673439,70.891237334901,
    140.86451148495));
#3267 = CARTESIAN_POINT('',(92.750183819819,70.594115637017,
    140.61519677784));
#3268 = CARTESIAN_POINT('',(92.920510190522,70.488212006028,
    140.52633308013));
#3269 = CARTESIAN_POINT('',(93.083440079744,70.375515035326,
    140.43176909358));
#3270 = CARTESIAN_POINT('',(93.238410973494,70.256412865001,
    140.33183050639));
#3271 = CARTESIAN_POINT('',(93.384908715584,70.131329096997,
    140.22687276279));
#3272 = CARTESIAN_POINT('',(93.658577036441,69.871489458102,
    140.00884141763));
#3273 = CARTESIAN_POINT('',(93.785937816274,69.736846477604,
    139.89586254235));
#3274 = CARTESIAN_POINT('',(93.904098361778,69.597236445937,
    139.77871581627));
#3275 = CARTESIAN_POINT('',(94.012663178608,69.453126715652,
    139.65779339474));
#3276 = CARTESIAN_POINT('',(94.111291385638,69.305007558449,
    139.53350666456));
#3277 = CARTESIAN_POINT('',(94.344239937529,68.905494166164,
    139.19827512445));
#3278 = CARTESIAN_POINT('',(94.46146491329,68.648227851122,
    138.98240305438));
#3279 = CARTESIAN_POINT('',(94.550097601369,68.383852304449,
    138.76056563068));
#3280 = CARTESIAN_POINT('',(94.609332954053,68.11469796096,
    138.53471832032));
#3281 = CARTESIAN_POINT('',(94.638741563198,67.843146257338,
    138.30685938597));
#3282 = CARTESIAN_POINT('',(94.638346947067,67.571638501268,
    138.07903732799));
#3283 = ORIENTED_EDGE('',*,*,#3284,.F.);
#3284 = EDGE_CURVE('',#3042,#3253,#3285,.T.);
#3285 = B_SPLINE_CURVE_WITH_KNOTS('',4,(#3286,#3287,#3288,#3289,#3290),
  .UNSPECIFIED.,.F.,.F.,(5,5),(0.,1.),.PIECEWISE_BEZIER_KNOTS.);
#3286 = CARTESIAN_POINT('',(-89.64386869666,71.423621103573,
    141.31123450888));
#3287 = CARTESIAN_POINT('',(-44.82193434833,71.423621103573,
    141.31123450888));
#3288 = CARTESIAN_POINT('',(-7.105E-14,71.423621103573,141.31123450888)
  );
#3289 = CARTESIAN_POINT('',(44.821934348334,71.423621103573,
    141.31123450888));
#3290 = CARTESIAN_POINT('',(89.643868696668,71.423621103573,
    141.31123450888));
#3291 = ORIENTED_EDGE('',*,*,#3057,.F.);
#3292 = FACE_BOUND('',#3293,.T.);
#3293 = EDGE_LOOP('',(#3294));
#3294 = ORIENTED_EDGE('',*,*,#3295,.F.);
#3295 = EDGE_CURVE('',#3296,#3296,#3298,.T.);
#3296 = VERTEX_POINT('',#3297);
#3297 = CARTESIAN_POINT('',(-64.962221,-73.53429682137,19.677099041844)
  );
#3298 = CIRCLE('',#3299,1.15);
#3299 = AXIS2_PLACEMENT_3D('',#3300,#3301,#3302);
#3300 = CARTESIAN_POINT('',(-66.112221,-73.53429682137,19.677099041844)
  );
#3301 = DIRECTION('',(0.,-0.642787609687,0.766044443119));
#3302 = DIRECTION('',(1.,0.,0.));
#3303 = FACE_BOUND('',#3304,.T.);
#3304 = EDGE_LOOP('',(#3305,#3339,#3382,#3390,#3398,#3406,#3449,#3486,
    #3496,#3504,#3512,#3520,#3530,#3567,#3610,#3618,#3626,#3634,#3677,
    #3685,#3693,#3701,#3744,#3776,#3786,#3794,#3802,#3810,#3818,#3826,
    #3834,#3842,#3852,#3860,#3868,#3876,#3884,#3892,#3900,#3908));
#3305 = ORIENTED_EDGE('',*,*,#3306,.T.);
#3306 = EDGE_CURVE('',#3307,#3309,#3311,.T.);
#3307 = VERTEX_POINT('',#3308);
#3308 = CARTESIAN_POINT('',(-87.28796205559,-75.57831168182,
    17.961966926313));
#3309 = VERTEX_POINT('',#3310);
#3310 = CARTESIAN_POINT('',(-92.19453027863,-71.51064182961,
    21.375147199052));
#3311 = B_SPLINE_CURVE_WITH_KNOTS('',6,(#3312,#3313,#3314,#3315,#3316,
    #3317,#3318,#3319,#3320,#3321,#3322,#3323,#3324,#3325,#3326,#3327,
    #3328,#3329,#3330,#3331,#3332,#3333,#3334,#3335,#3336,#3337,#3338),
  .UNSPECIFIED.,.F.,.F.,(7,5,5,5,5,7),(0.,9.325465763711E-02,
    0.364268800125,0.508258125942,0.663393114126,1.),.UNSPECIFIED.);
#3312 = CARTESIAN_POINT('',(-87.28796205559,-75.57831168182,
    17.961966926313));
#3313 = CARTESIAN_POINT('',(-87.41298760479,-75.57831168182,
    17.961966926313));
#3314 = CARTESIAN_POINT('',(-87.53801228667,-75.57524273105,
    17.964542081774));
#3315 = CARTESIAN_POINT('',(-87.66287468033,-75.56909635843,
    17.969699500776));
#3316 = CARTESIAN_POINT('',(-87.7874135008,-75.55987353019,
    17.977438372547));
#3317 = CARTESIAN_POINT('',(-87.91146759902,-75.54758464991,
    17.987749967461));
#3318 = CARTESIAN_POINT('',(-88.39352197995,-75.48768313397,
    18.038013307392));
#3319 = CARTESIAN_POINT('',(-88.74680196588,-75.41737826283,
    18.097006098835));
#3320 = CARTESIAN_POINT('',(-89.090578336,-75.32182831864,
    18.177182021765));
#3321 = CARTESIAN_POINT('',(-89.42124804785,-75.20224351397,
    18.277525587255));
#3322 = CARTESIAN_POINT('',(-89.73561874159,-75.06027689892,
    18.396649721585));
#3323 = CARTESIAN_POINT('',(-90.18784779492,-74.81189577731,
    18.605066229116));
#3324 = CARTESIAN_POINT('',(-90.33940290327,-74.71999064142,
    18.682183794748));
#3325 = CARTESIAN_POINT('',(-90.48521707931,-74.62266352557,
    18.763850941757));
#3326 = CARTESIAN_POINT('',(-90.62495256565,-74.52023813399,
    18.849796050057));
#3327 = CARTESIAN_POINT('',(-90.75831790074,-74.4130507076,
    18.939736980009));
#3328 = CARTESIAN_POINT('',(-91.02161484156,-74.18119796333,
    19.134284532212));
#3329 = CARTESIAN_POINT('',(-91.15048286538,-74.05582086256,
    19.239488411231));
#3330 = CARTESIAN_POINT('',(-91.271353285,-73.9257389115,19.348640128384
    ));
#3331 = CARTESIAN_POINT('',(-91.38397104429,-73.79138242508,
    19.461378606583));
#3332 = CARTESIAN_POINT('',(-91.48812869469,-73.6531806973,
    19.577343625394));
#3333 = CARTESIAN_POINT('',(-91.79093202649,-73.20426652274,
    19.954027343694));
#3334 = CARTESIAN_POINT('',(-91.95755665705,-72.88090334101,
    20.225361270221));
#3335 = CARTESIAN_POINT('',(-92.0818819642,-72.54572374177,
    20.506610348324));
#3336 = CARTESIAN_POINT('',(-92.16298988007,-72.20291853595,
    20.794258070089));
#3337 = CARTESIAN_POINT('',(-92.20050878402,-71.8565696404,
    21.08487930061));
#3338 = CARTESIAN_POINT('',(-92.19453027863,-71.51064182961,
    21.375147199052));
#3339 = ORIENTED_EDGE('',*,*,#3340,.T.);
#3340 = EDGE_CURVE('',#3309,#3341,#3343,.T.);
#3341 = VERTEX_POINT('',#3342);
#3342 = CARTESIAN_POINT('',(-92.22066078902,27.403025251803,
    104.37356876546));
#3343 = B_SPLINE_CURVE_WITH_KNOTS('',7,(#3344,#3345,#3346,#3347,#3348,
    #3349,#3350,#3351,#3352,#3353,#3354,#3355,#3356,#3357,#3358,#3359,
    #3360,#3361,#3362,#3363,#3364,#3365,#3366,#3367,#3368,#3369,#3370,
    #3371,#3372,#3373,#3374,#3375,#3376,#3377,#3378,#3379,#3380,#3381),
  .UNSPECIFIED.,.F.,.F.,(8,6,6,6,6,6,8),(0.,7.005019964845E-02,
    0.150591288259,0.242456502748,0.401669535526,0.701911661306,1.),
  .UNSPECIFIED.);
#3344 = CARTESIAN_POINT('',(-92.19453027863,-71.51064182961,
    21.375147199052));
#3345 = CARTESIAN_POINT('',(-92.17092067878,-70.14855381004,
    22.518074753907));
#3346 = CARTESIAN_POINT('',(-92.15229268166,-68.78641410463,
    23.661045678331));
#3347 = CARTESIAN_POINT('',(-92.13738422475,-67.42424310658,
    24.804042860393));
#3348 = CARTESIAN_POINT('',(-92.12540492231,-66.06205424251,
    25.947055033825));
#3349 = CARTESIAN_POINT('',(-92.11576946751,-64.69985565568,
    27.090075365631));
#3350 = CARTESIAN_POINT('',(-92.1080466465,-63.33765048551,
    28.233101221506));
#3351 = CARTESIAN_POINT('',(-92.09483417659,-60.40921567847,
    30.690349788019));
#3352 = CARTESIAN_POINT('',(-92.08985204346,-58.84298750695,
    32.004571269079));
#3353 = CARTESIAN_POINT('',(-92.08644682164,-57.27675548056,
    33.318795984764));
#3354 = CARTESIAN_POINT('',(-92.08427779349,-55.71052145919,
    34.633022374429));
#3355 = CARTESIAN_POINT('',(-92.08309825499,-54.14428653995,
    35.947249517506));
#3356 = CARTESIAN_POINT('',(-92.08271539862,-52.57805110888,
    37.261477090052));
#3357 = CARTESIAN_POINT('',(-92.08328771091,-49.22536480871,
    40.074714927972));
#3358 = CARTESIAN_POINT('',(-92.0844381451,-47.4389142972,
    41.573724893297));
#3359 = CARTESIAN_POINT('',(-92.08621533357,-45.65246356107,
    43.072735047102));
#3360 = CARTESIAN_POINT('',(-92.0884696072,-43.8660127787,
    44.571745239707));
#3361 = CARTESIAN_POINT('',(-92.09109191194,-42.07956204152,
    46.070755394388));
#3362 = CARTESIAN_POINT('',(-92.09399753933,-40.29311134639,
    47.569765513787));
#3363 = CARTESIAN_POINT('',(-92.10253713797,-35.41053499267,
    51.666733531391));
#3364 = CARTESIAN_POINT('',(-92.1086088508,-32.31440947271,
    54.264691313271));
#3365 = CARTESIAN_POINT('',(-92.11500234028,-29.21828387635,
    56.862649159257));
#3366 = CARTESIAN_POINT('',(-92.12154077073,-26.12215815772,
    59.460607107836));
#3367 = CARTESIAN_POINT('',(-92.12811891487,-23.02603229084,
    62.058565180812));
#3368 = CARTESIAN_POINT('',(-92.13466091868,-19.92990622495,
    64.65652342078));
#3369 = CARTESIAN_POINT('',(-92.1533068598,-10.99514006237,
    72.153682412453));
#3370 = CARTESIAN_POINT('',(-92.16520263688,-5.156499443044,
    77.052883602712));
#3371 = CARTESIAN_POINT('',(-92.17649898211,0.682142110566,
    81.952085576922));
#3372 = CARTESIAN_POINT('',(-92.18717736009,6.520784469853,
    86.851288227176));
#3373 = CARTESIAN_POINT('',(-92.19723001303,12.359427531936,
    91.750491467145));
#3374 = CARTESIAN_POINT('',(-92.20669318349,18.198071178261,
    96.649695197352));
#3375 = CARTESIAN_POINT('',(-92.22444752928,29.833475955201,
    106.41295905428));
#3376 = CARTESIAN_POINT('',(-92.23274681771,35.63023707687,
    111.27701917349));
#3377 = CARTESIAN_POINT('',(-92.24053725266,41.426998610027,
    116.14107963799));
#3378 = CARTESIAN_POINT('',(-92.24786190796,47.22376048101,
    121.00514038595));
#3379 = CARTESIAN_POINT('',(-92.25476173073,53.020522629449,
    125.86920136673));
#3380 = CARTESIAN_POINT('',(-92.26127262302,58.817285010573,
    130.73326254275));
#3381 = CARTESIAN_POINT('',(-92.26742772933,64.614047593384,
    135.59732388801));
#3382 = ORIENTED_EDGE('',*,*,#3383,.T.);
#3383 = EDGE_CURVE('',#3341,#3384,#3386,.T.);
#3384 = VERTEX_POINT('',#3385);
#3385 = CARTESIAN_POINT('',(-76.475067,27.403025251803,104.37356876546)
  );
#3386 = LINE('',#3387,#3388);
#3387 = CARTESIAN_POINT('',(-34.30600327233,27.403025251803,
    104.37356876546));
#3388 = VECTOR('',#3389,1.);
#3389 = DIRECTION('',(1.,0.,0.));
#3390 = ORIENTED_EDGE('',*,*,#3391,.T.);
#3391 = EDGE_CURVE('',#3384,#3392,#3394,.T.);
#3392 = VERTEX_POINT('',#3393);
#3393 = CARTESIAN_POINT('',(-76.475067,36.559687006093,112.0569202663));
#3394 = LINE('',#3395,#3396);
#3395 = CARTESIAN_POINT('',(-76.475067,19.745025820703,97.947744267273)
  );
#3396 = VECTOR('',#3397,1.);
#3397 = DIRECTION('',(0.,0.766044443119,0.642787609687));
#3398 = ORIENTED_EDGE('',*,*,#3399,.T.);
#3399 = EDGE_CURVE('',#3392,#3400,#3402,.T.);
#3400 = VERTEX_POINT('',#3401);
#3401 = CARTESIAN_POINT('',(-92.23365863826,36.559687006093,
    112.0569202663));
#3402 = LINE('',#3403,#3404);
#3403 = CARTESIAN_POINT('',(-42.62852877233,36.559687006093,
    112.0569202663));
#3404 = VECTOR('',#3405,1.);
#3405 = DIRECTION('',(-1.,0.,0.));
#3406 = ORIENTED_EDGE('',*,*,#3407,.T.);
#3407 = EDGE_CURVE('',#3400,#3408,#3410,.T.);
#3408 = VERTEX_POINT('',#3409);
#3409 = CARTESIAN_POINT('',(-92.26742772933,64.614047593384,
    135.59732388801));
#3410 = B_SPLINE_CURVE_WITH_KNOTS('',7,(#3411,#3412,#3413,#3414,#3415,
    #3416,#3417,#3418,#3419,#3420,#3421,#3422,#3423,#3424,#3425,#3426,
    #3427,#3428,#3429,#3430,#3431,#3432,#3433,#3434,#3435,#3436,#3437,
    #3438,#3439,#3440,#3441,#3442,#3443,#3444,#3445,#3446,#3447,#3448),
  .UNSPECIFIED.,.F.,.F.,(8,6,6,6,6,6,8),(0.,7.005019964845E-02,
    0.150591288259,0.242456502748,0.401669535526,0.701911661306,1.),
  .UNSPECIFIED.);
#3411 = CARTESIAN_POINT('',(-92.19453027863,-71.51064182961,
    21.375147199052));
#3412 = CARTESIAN_POINT('',(-92.17092067878,-70.14855381004,
    22.518074753907));
#3413 = CARTESIAN_POINT('',(-92.15229268166,-68.78641410463,
    23.661045678331));
#3414 = CARTESIAN_POINT('',(-92.13738422475,-67.42424310658,
    24.804042860393));
#3415 = CARTESIAN_POINT('',(-92.12540492231,-66.06205424251,
    25.947055033825));
#3416 = CARTESIAN_POINT('',(-92.11576946751,-64.69985565568,
    27.090075365631));
#3417 = CARTESIAN_POINT('',(-92.1080466465,-63.33765048551,
    28.233101221506));
#3418 = CARTESIAN_POINT('',(-92.09483417659,-60.40921567847,
    30.690349788019));
#3419 = CARTESIAN_POINT('',(-92.08985204346,-58.84298750695,
    32.004571269079));
#3420 = CARTESIAN_POINT('',(-92.08644682164,-57.27675548056,
    33.318795984764));
#3421 = CARTESIAN_POINT('',(-92.08427779349,-55.71052145919,
    34.633022374429));
#3422 = CARTESIAN_POINT('',(-92.08309825499,-54.14428653995,
    35.947249517506));
#3423 = CARTESIAN_POINT('',(-92.08271539862,-52.57805110888,
    37.261477090052));
#3424 = CARTESIAN_POINT('',(-92.08328771091,-49.22536480871,
    40.074714927972));
#3425 = CARTESIAN_POINT('',(-92.0844381451,-47.4389142972,
    41.573724893297));
#3426 = CARTESIAN_POINT('',(-92.08621533357,-45.65246356107,
    43.072735047102));
#3427 = CARTESIAN_POINT('',(-92.0884696072,-43.8660127787,
    44.571745239707));
#3428 = CARTESIAN_POINT('',(-92.09109191194,-42.07956204152,
    46.070755394388));
#3429 = CARTESIAN_POINT('',(-92.09399753933,-40.29311134639,
    47.569765513787));
#3430 = CARTESIAN_POINT('',(-92.10253713797,-35.41053499267,
    51.666733531391));
#3431 = CARTESIAN_POINT('',(-92.1086088508,-32.31440947271,
    54.264691313271));
#3432 = CARTESIAN_POINT('',(-92.11500234028,-29.21828387635,
    56.862649159257));
#3433 = CARTESIAN_POINT('',(-92.12154077073,-26.12215815772,
    59.460607107836));
#3434 = CARTESIAN_POINT('',(-92.12811891487,-23.02603229084,
    62.058565180812));
#3435 = CARTESIAN_POINT('',(-92.13466091868,-19.92990622495,
    64.65652342078));
#3436 = CARTESIAN_POINT('',(-92.1533068598,-10.99514006237,
    72.153682412453));
#3437 = CARTESIAN_POINT('',(-92.16520263688,-5.156499443044,
    77.052883602712));
#3438 = CARTESIAN_POINT('',(-92.17649898211,0.682142110566,
    81.952085576922));
#3439 = CARTESIAN_POINT('',(-92.18717736009,6.520784469853,
    86.851288227176));
#3440 = CARTESIAN_POINT('',(-92.19723001303,12.359427531936,
    91.750491467145));
#3441 = CARTESIAN_POINT('',(-92.20669318349,18.198071178261,
    96.649695197352));
#3442 = CARTESIAN_POINT('',(-92.22444752928,29.833475955201,
    106.41295905428));
#3443 = CARTESIAN_POINT('',(-92.23274681771,35.63023707687,
    111.27701917349));
#3444 = CARTESIAN_POINT('',(-92.24053725266,41.426998610027,
    116.14107963799));
#3445 = CARTESIAN_POINT('',(-92.24786190796,47.22376048101,
    121.00514038595));
#3446 = CARTESIAN_POINT('',(-92.25476173073,53.020522629449,
    125.86920136673));
#3447 = CARTESIAN_POINT('',(-92.26127262302,58.817285010573,
    130.73326254275));
#3448 = CARTESIAN_POINT('',(-92.26742772933,64.614047593384,
    135.59732388801));
#3449 = ORIENTED_EDGE('',*,*,#3450,.T.);
#3450 = EDGE_CURVE('',#3408,#3451,#3453,.T.);
#3451 = VERTEX_POINT('',#3452);
#3452 = CARTESIAN_POINT('',(-87.27139030155,68.457114734516,
    138.82204010872));
#3453 = B_SPLINE_CURVE_WITH_KNOTS('',6,(#3454,#3455,#3456,#3457,#3458,
    #3459,#3460,#3461,#3462,#3463,#3464,#3465,#3466,#3467,#3468,#3469,
    #3470,#3471,#3472,#3473,#3474,#3475,#3476,#3477,#3478,#3479,#3480,
    #3481,#3482,#3483,#3484,#3485),.UNSPECIFIED.,.F.,.F.,(7,5,5,5,5,5,7)
  ,(0.,0.258411933623,0.422525939788,0.588496941503,0.692412718518,
    0.92410872169,1.),.UNSPECIFIED.);
#3454 = CARTESIAN_POINT('',(-92.26742772933,64.614047593384,
    135.59732388801));
#3455 = CARTESIAN_POINT('',(-92.26769966243,64.873546764066,
    135.81506954642));
#3456 = CARTESIAN_POINT('',(-92.24061780173,65.133078434464,
    136.03284247533));
#3457 = CARTESIAN_POINT('',(-92.18616610225,65.390492447461,
    136.2488384787));
#3458 = CARTESIAN_POINT('',(-92.10471604878,65.643690875932,
    136.46129718664));
#3459 = CARTESIAN_POINT('',(-91.9969623057,65.890621002274,
    136.66849616458));
#3460 = CARTESIAN_POINT('',(-91.77954808043,66.2808653892,
    136.99595008572));
#3461 = CARTESIAN_POINT('',(-91.68492792702,66.429116242809,
    137.1203473223));
#3462 = CARTESIAN_POINT('',(-91.58040888105,66.573535984818,
    137.24152987456));
#3463 = CARTESIAN_POINT('',(-91.4663193641,66.713640687229,
    137.35909167868));
#3464 = CARTESIAN_POINT('',(-91.34304118098,66.848968984968,
    137.4726456034));
#3465 = CARTESIAN_POINT('',(-91.07748388345,67.110667432564,
    137.69223667426));
#3466 = CARTESIAN_POINT('',(-90.93500274452,67.236922004504,
    137.79817683901));
#3467 = CARTESIAN_POINT('',(-90.78401714771,67.35739176833,
    137.8992629734));
#3468 = CARTESIAN_POINT('',(-90.62502500792,67.47165711484,
    137.99514298351));
#3469 = CARTESIAN_POINT('',(-90.45857111011,67.579332849014,
    138.08549365234));
#3470 = CARTESIAN_POINT('',(-90.17672756042,67.743139395965,
    138.22294366548));
#3471 = CARTESIAN_POINT('',(-90.06551395991,67.803490529126,
    138.27358427905));
#3472 = CARTESIAN_POINT('',(-89.95175101814,67.861035951451,
    138.3218706217));
#3473 = CARTESIAN_POINT('',(-89.83558905657,67.91569645312,
    138.36773622849));
#3474 = CARTESIAN_POINT('',(-89.71718400771,67.967399252533,
    138.41112002841));
#3475 = CARTESIAN_POINT('',(-89.32805426245,68.124614646815,
    138.54303940777));
#3476 = CARTESIAN_POINT('',(-89.04904939305,68.218123265402,
    138.62150245514));
#3477 = CARTESIAN_POINT('',(-88.76149413087,68.295857217934,
    138.68672898604));
#3478 = CARTESIAN_POINT('',(-88.46728436185,68.357265129435,
    138.73825634193));
#3479 = CARTESIAN_POINT('',(-88.16838661999,68.40196268382,
    138.77576204333));
#3480 = CARTESIAN_POINT('',(-87.76808046756,68.438870197886,
    138.80673112477));
#3481 = CARTESIAN_POINT('',(-87.66902774158,68.446163815387,
    138.81285119652));
#3482 = CARTESIAN_POINT('',(-87.56976114567,68.451638286835,
    138.8174448235));
#3483 = CARTESIAN_POINT('',(-87.47035181399,68.455289292737,
    138.8205083812));
#3484 = CARTESIAN_POINT('',(-87.37087104501,68.457114734516,
    138.82204010872));
#3485 = CARTESIAN_POINT('',(-87.27139030155,68.457114734516,
    138.82204010872));
#3486 = ORIENTED_EDGE('',*,*,#3487,.T.);
#3487 = EDGE_CURVE('',#3451,#3488,#3490,.T.);
#3488 = VERTEX_POINT('',#3489);
#3489 = CARTESIAN_POINT('',(-37.618328,68.457114731166,138.82204010591)
  );
#3490 = B_SPLINE_CURVE_WITH_KNOTS('',4,(#3491,#3492,#3493,#3494,#3495),
  .UNSPECIFIED.,.F.,.F.,(5,5),(0.,1.),.PIECEWISE_BEZIER_KNOTS.);
#3491 = CARTESIAN_POINT('',(-87.27139030155,68.457114734516,
    138.82204010872));
#3492 = CARTESIAN_POINT('',(-43.63569515077,68.457114734516,
    138.82204010872));
#3493 = CARTESIAN_POINT('',(1.10845E-12,68.457114734516,138.82204010872)
  );
#3494 = CARTESIAN_POINT('',(43.635695150778,68.457114734516,
    138.82204010872));
#3495 = CARTESIAN_POINT('',(87.271390301558,68.457114734516,
    138.82204010872));
#3496 = ORIENTED_EDGE('',*,*,#3497,.T.);
#3497 = EDGE_CURVE('',#3488,#3498,#3500,.T.);
#3498 = VERTEX_POINT('',#3499);
#3499 = CARTESIAN_POINT('',(-37.618328,61.655119878049,133.11448873339)
  );
#3500 = LINE('',#3501,#3502);
#3501 = CARTESIAN_POINT('',(-37.618328,32.292742256681,108.47652850081)
  );
#3502 = VECTOR('',#3503,1.);
#3503 = DIRECTION('',(0.,-0.766044443119,-0.642787609687));
#3504 = ORIENTED_EDGE('',*,*,#3505,.T.);
#3505 = EDGE_CURVE('',#3498,#3506,#3508,.T.);
#3506 = VERTEX_POINT('',#3507);
#3507 = CARTESIAN_POINT('',(-24.693218,61.655119878049,133.11448873339)
  );
#3508 = LINE('',#3509,#3510);
#3509 = CARTESIAN_POINT('',(-8.415078772339,61.655119878049,
    133.11448873339));
#3510 = VECTOR('',#3511,1.);
#3511 = DIRECTION('',(1.,0.,0.));
#3512 = ORIENTED_EDGE('',*,*,#3513,.T.);
#3513 = EDGE_CURVE('',#3506,#3514,#3516,.T.);
#3514 = VERTEX_POINT('',#3515);
#3515 = CARTESIAN_POINT('',(-24.693218,68.457114731175,138.82204010592)
  );
#3516 = LINE('',#3517,#3518);
#3517 = CARTESIAN_POINT('',(-24.693218,36.600430398116,112.09110803152)
  );
#3518 = VECTOR('',#3519,1.);
#3519 = DIRECTION('',(0.,0.766044443119,0.642787609687));
#3520 = ORIENTED_EDGE('',*,*,#3521,.T.);
#3521 = EDGE_CURVE('',#3514,#3522,#3524,.T.);
#3522 = VERTEX_POINT('',#3523);
#3523 = CARTESIAN_POINT('',(87.271390301558,68.457114734516,
    138.82204010872));
#3524 = B_SPLINE_CURVE_WITH_KNOTS('',4,(#3525,#3526,#3527,#3528,#3529),
  .UNSPECIFIED.,.F.,.F.,(5,5),(0.,1.),.PIECEWISE_BEZIER_KNOTS.);
#3525 = CARTESIAN_POINT('',(-87.27139030155,68.457114734516,
    138.82204010872));
#3526 = CARTESIAN_POINT('',(-43.63569515077,68.457114734516,
    138.82204010872));
#3527 = CARTESIAN_POINT('',(1.10845E-12,68.457114734516,138.82204010872)
  );
#3528 = CARTESIAN_POINT('',(43.635695150778,68.457114734516,
    138.82204010872));
#3529 = CARTESIAN_POINT('',(87.271390301558,68.457114734516,
    138.82204010872));
#3530 = ORIENTED_EDGE('',*,*,#3531,.T.);
#3531 = EDGE_CURVE('',#3522,#3532,#3534,.T.);
#3532 = VERTEX_POINT('',#3533);
#3533 = CARTESIAN_POINT('',(92.267427729333,64.614047593384,
    135.59732388801));
#3534 = B_SPLINE_CURVE_WITH_KNOTS('',6,(#3535,#3536,#3537,#3538,#3539,
    #3540,#3541,#3542,#3543,#3544,#3545,#3546,#3547,#3548,#3549,#3550,
    #3551,#3552,#3553,#3554,#3555,#3556,#3557,#3558,#3559,#3560,#3561,
    #3562,#3563,#3564,#3565,#3566),.UNSPECIFIED.,.F.,.F.,(7,5,5,5,5,5,7)
  ,(0.,7.552573507073E-02,0.307221570788,0.411137186676,0.57810811932,
    0.742222659818,1.),.UNSPECIFIED.);
#3535 = CARTESIAN_POINT('',(87.271390301558,68.457114734516,
    138.82204010872));
#3536 = CARTESIAN_POINT('',(87.370391882185,68.457114734516,
    138.82204010872));
#3537 = CARTESIAN_POINT('',(87.469393488281,68.45530683537,
    138.82052310122));
#3538 = CARTESIAN_POINT('',(87.568324684914,68.451690916475,
    138.81748898501));
#3539 = CARTESIAN_POINT('',(87.667115197989,68.446269035685,
    138.81293948684));
#3540 = CARTESIAN_POINT('',(87.765694914243,68.439045429306,
    138.80687816139));
#3541 = CARTESIAN_POINT('',(88.165552830521,68.402358518433,
    138.776094188));
#3542 = CARTESIAN_POINT('',(88.464483984736,68.357793120141,
    138.73869937873));
#3543 = CARTESIAN_POINT('',(88.758739755916,68.296515300892,
    138.6872811832));
#3544 = CARTESIAN_POINT('',(89.046353313743,68.218908490302,
    138.62216133706));
#3545 = CARTESIAN_POINT('',(89.325428343785,68.125523211517,
    138.54380178407));
#3546 = CARTESIAN_POINT('',(89.714675962944,67.96847983814,
    138.4120267474));
#3547 = CARTESIAN_POINT('',(89.833119714617,67.916829408468,
    138.36868689091));
#3548 = CARTESIAN_POINT('',(89.9493226021,67.862220283281,138.3228643941
    ));
#3549 = CARTESIAN_POINT('',(90.063128636823,67.804725174676,
    138.27462026968));
#3550 = CARTESIAN_POINT('',(90.174387436363,67.744423225684,
    138.22402092652));
#3551 = CARTESIAN_POINT('',(90.457398630171,67.580134719542,
    138.08616650161));
#3552 = CARTESIAN_POINT('',(90.624895180606,67.471842028805,
    137.99529814475));
#3553 = CARTESIAN_POINT('',(90.784841139824,67.356878869374,
    137.89883260008));
#3554 = CARTESIAN_POINT('',(90.936681790691,67.235637416574,
    137.79709894175));
#3555 = CARTESIAN_POINT('',(91.079910434864,67.10854508975,
    137.69045581718));
#3556 = CARTESIAN_POINT('',(91.345931294123,66.845850375514,
    137.47002877936));
#3557 = CARTESIAN_POINT('',(91.469033973492,66.710427690649,
    137.35639565443));
#3558 = CARTESIAN_POINT('',(91.582941818704,66.570235626738,
    137.23876054531));
#3559 = CARTESIAN_POINT('',(91.687273626767,66.425735834288,
    137.11751082276));
#3560 = CARTESIAN_POINT('',(91.781701603882,66.277412485245,
    136.99305275528));
#3561 = CARTESIAN_POINT('',(91.998283816802,65.887588560208,
    136.66595164356));
#3562 = CARTESIAN_POINT('',(92.105515207707,65.641203447104,
    136.45920998603));
#3563 = CARTESIAN_POINT('',(92.186566803596,65.388595833631,
    136.24724703073));
#3564 = CARTESIAN_POINT('',(92.240750646862,65.131803651894,
    136.03177280575));
#3565 = CARTESIAN_POINT('',(92.267698994649,64.872909511217,
    135.81453482779));
#3566 = CARTESIAN_POINT('',(92.267427729333,64.614047593384,
    135.59732388801));
#3567 = ORIENTED_EDGE('',*,*,#3568,.T.);
#3568 = EDGE_CURVE('',#3532,#3569,#3571,.T.);
#3569 = VERTEX_POINT('',#3570);
#3570 = CARTESIAN_POINT('',(92.214691303862,23.441295420614,
    101.04928272529));
#3571 = B_SPLINE_CURVE_WITH_KNOTS('',7,(#3572,#3573,#3574,#3575,#3576,
    #3577,#3578,#3579,#3580,#3581,#3582,#3583,#3584,#3585,#3586,#3587,
    #3588,#3589,#3590,#3591,#3592,#3593,#3594,#3595,#3596,#3597,#3598,
    #3599,#3600,#3601,#3602,#3603,#3604,#3605,#3606,#3607,#3608,#3609),
  .UNSPECIFIED.,.F.,.F.,(8,6,6,6,6,6,8),(0.,0.309903370532,
    0.621193515479,0.76446048932,0.855321302763,0.93582912602,1.),
  .UNSPECIFIED.);
#3572 = CARTESIAN_POINT('',(92.267427729333,64.614047593384,
    135.59732388801));
#3573 = CARTESIAN_POINT('',(92.261028659271,58.587524569627,
    130.5404706415));
#3574 = CARTESIAN_POINT('',(92.25424505899,52.561001764307,
    125.48361757827));
#3575 = CARTESIAN_POINT('',(92.24703960085,46.534479211759,
    120.42676472715));
#3576 = CARTESIAN_POINT('',(92.239371951866,40.50795696258,
    115.36991213058));
#3577 = CARTESIAN_POINT('',(92.231195609428,34.481435086154,
    110.31305984679));
#3578 = CARTESIAN_POINT('',(92.222461751436,28.45491366759,
    105.25620794719));
#3579 = CARTESIAN_POINT('',(92.203756692383,16.37490408912,
    95.11987636528));
#3580 = CARTESIAN_POINT('',(92.193779776256,10.321415937134,
    90.040396689612));
#3581 = CARTESIAN_POINT('',(92.18316251591,4.267928434813,
    84.960917559078));
#3582 = CARTESIAN_POINT('',(92.171864578987,-1.785558277401,
    79.881439091523));
#3583 = CARTESIAN_POINT('',(92.159912668473,-7.839044093364,
    74.801961376011));
#3584 = CARTESIAN_POINT('',(92.147335771055,-13.89252886129,
    69.722484539907));
#3585 = CARTESIAN_POINT('',(92.128734749156,-22.73204492736,
    62.305249869076));
#3586 = CARTESIAN_POINT('',(92.12283828431,-25.5180768013,
    59.967491551211));
#3587 = CARTESIAN_POINT('',(92.116952367965,-28.30410853455,
    57.629733351391));
#3588 = CARTESIAN_POINT('',(92.111146331773,-31.09014017324,
    55.291975230914));
#3589 = CARTESIAN_POINT('',(92.105515650912,-33.87617174163,
    52.954217169435));
#3590 = CARTESIAN_POINT('',(92.100212009417,-36.66220327318,
    50.616459138858));
#3591 = CARTESIAN_POINT('',(92.092515310405,-41.21515358614,
    46.796080210488));
#3592 = CARTESIAN_POINT('',(92.089767453453,-42.98207223489,
    45.313459423999));
#3593 = CARTESIAN_POINT('',(92.087326747761,-44.7489909253,
    43.83083860256));
#3594 = CARTESIAN_POINT('',(92.085282531391,-46.51590965326,
    42.348217749603));
#3595 = CARTESIAN_POINT('',(92.083749697139,-48.2828283055,
    40.865596960195));
#3596 = CARTESIAN_POINT('',(92.082885802668,-50.04974666631,
    39.382976415311));
#3597 = CARTESIAN_POINT('',(92.08295221949,-53.38225357049,
    36.586671101123));
#3598 = CARTESIAN_POINT('',(92.083689687248,-54.94784168224,
    35.272986693979));
#3599 = CARTESIAN_POINT('',(92.085292415981,-56.51342914744,
    33.95930282935));
#3600 = CARTESIAN_POINT('',(92.087970528125,-58.07901549975,
    32.645619898556));
#3601 = CARTESIAN_POINT('',(92.091993148192,-59.64459942112,
    31.331939007551));
#3602 = CARTESIAN_POINT('',(92.097733590261,-61.21017867355,
    30.018262034257));
#3603 = CARTESIAN_POINT('',(92.112143028691,-64.02362966016,
    27.657496349057));
#3604 = CARTESIAN_POINT('',(92.119982135958,-65.27150201103,
    26.61040711969));
#3605 = CARTESIAN_POINT('',(92.129550924358,-66.51936760171,
    25.563323562788));
#3606 = CARTESIAN_POINT('',(92.141218787592,-67.76722335033,
    24.516248264359));
#3607 = CARTESIAN_POINT('',(92.155454099745,-69.01506248218,
    23.469186909061));
#3608 = CARTESIAN_POINT('',(92.172902235411,-70.26287402556,
    22.422148703232));
#3609 = CARTESIAN_POINT('',(92.194530278639,-71.51064182961,
    21.375147199052));
#3610 = ORIENTED_EDGE('',*,*,#3611,.T.);
#3611 = EDGE_CURVE('',#3569,#3612,#3614,.T.);
#3612 = VERTEX_POINT('',#3613);
#3613 = CARTESIAN_POINT('',(68.389679,23.441295420614,101.04928272529));
#3614 = LINE('',#3615,#3616);
#3615 = CARTESIAN_POINT('',(38.126369727661,23.441295420614,
    101.04928272529));
#3616 = VECTOR('',#3617,1.);
#3617 = DIRECTION('',(-1.,0.,0.));
#3618 = ORIENTED_EDGE('',*,*,#3619,.T.);
#3619 = EDGE_CURVE('',#3612,#3620,#3622,.T.);
#3620 = VERTEX_POINT('',#3621);
#3621 = CARTESIAN_POINT('',(68.389679,17.707859533467,96.238358787007));
#3622 = LINE('',#3623,#3624);
#3623 = CARTESIAN_POINT('',(68.389679,10.31911208439,90.038463527624));
#3624 = VECTOR('',#3625,1.);
#3625 = DIRECTION('',(0.,-0.766044443119,-0.642787609687));
#3626 = ORIENTED_EDGE('',*,*,#3627,.T.);
#3627 = EDGE_CURVE('',#3620,#3628,#3630,.T.);
#3628 = VERTEX_POINT('',#3629);
#3629 = CARTESIAN_POINT('',(92.205661658423,17.707859533467,
    96.238358787007));
#3630 = LINE('',#3631,#3632);
#3631 = CARTESIAN_POINT('',(50.474097727661,17.707859533467,
    96.238358787007));
#3632 = VECTOR('',#3633,1.);
#3633 = DIRECTION('',(1.,0.,0.));
#3634 = ORIENTED_EDGE('',*,*,#3635,.T.);
#3635 = EDGE_CURVE('',#3628,#3636,#3638,.T.);
#3636 = VERTEX_POINT('',#3637);
#3637 = CARTESIAN_POINT('',(92.085324950868,-46.93581810614,
    41.995872721663));
#3638 = B_SPLINE_CURVE_WITH_KNOTS('',7,(#3639,#3640,#3641,#3642,#3643,
    #3644,#3645,#3646,#3647,#3648,#3649,#3650,#3651,#3652,#3653,#3654,
    #3655,#3656,#3657,#3658,#3659,#3660,#3661,#3662,#3663,#3664,#3665,
    #3666,#3667,#3668,#3669,#3670,#3671,#3672,#3673,#3674,#3675,#3676),
  .UNSPECIFIED.,.F.,.F.,(8,6,6,6,6,6,8),(0.,0.309903370532,
    0.621193515479,0.76446048932,0.855321302763,0.93582912602,1.),
  .UNSPECIFIED.);
#3639 = CARTESIAN_POINT('',(92.267427729333,64.614047593384,
    135.59732388801));
#3640 = CARTESIAN_POINT('',(92.261028659271,58.587524569627,
    130.5404706415));
#3641 = CARTESIAN_POINT('',(92.25424505899,52.561001764307,
    125.48361757827));
#3642 = CARTESIAN_POINT('',(92.24703960085,46.534479211759,
    120.42676472715));
#3643 = CARTESIAN_POINT('',(92.239371951866,40.50795696258,
    115.36991213058));
#3644 = CARTESIAN_POINT('',(92.231195609428,34.481435086154,
    110.31305984679));
#3645 = CARTESIAN_POINT('',(92.222461751436,28.45491366759,
    105.25620794719));
#3646 = CARTESIAN_POINT('',(92.203756692383,16.37490408912,
    95.11987636528));
#3647 = CARTESIAN_POINT('',(92.193779776256,10.321415937134,
    90.040396689612));
#3648 = CARTESIAN_POINT('',(92.18316251591,4.267928434813,
    84.960917559078));
#3649 = CARTESIAN_POINT('',(92.171864578987,-1.785558277401,
    79.881439091523));
#3650 = CARTESIAN_POINT('',(92.159912668473,-7.839044093364,
    74.801961376011));
#3651 = CARTESIAN_POINT('',(92.147335771055,-13.89252886129,
    69.722484539907));
#3652 = CARTESIAN_POINT('',(92.128734749156,-22.73204492736,
    62.305249869076));
#3653 = CARTESIAN_POINT('',(92.12283828431,-25.5180768013,
    59.967491551211));
#3654 = CARTESIAN_POINT('',(92.116952367965,-28.30410853455,
    57.629733351391));
#3655 = CARTESIAN_POINT('',(92.111146331773,-31.09014017324,
    55.291975230914));
#3656 = CARTESIAN_POINT('',(92.105515650912,-33.87617174163,
    52.954217169435));
#3657 = CARTESIAN_POINT('',(92.100212009417,-36.66220327318,
    50.616459138858));
#3658 = CARTESIAN_POINT('',(92.092515310405,-41.21515358614,
    46.796080210488));
#3659 = CARTESIAN_POINT('',(92.089767453453,-42.98207223489,
    45.313459423999));
#3660 = CARTESIAN_POINT('',(92.087326747761,-44.7489909253,
    43.83083860256));
#3661 = CARTESIAN_POINT('',(92.085282531391,-46.51590965326,
    42.348217749603));
#3662 = CARTESIAN_POINT('',(92.083749697139,-48.2828283055,
    40.865596960195));
#3663 = CARTESIAN_POINT('',(92.082885802668,-50.04974666631,
    39.382976415311));
#3664 = CARTESIAN_POINT('',(92.08295221949,-53.38225357049,
    36.586671101123));
#3665 = CARTESIAN_POINT('',(92.083689687248,-54.94784168224,
    35.272986693979));
#3666 = CARTESIAN_POINT('',(92.085292415981,-56.51342914744,
    33.95930282935));
#3667 = CARTESIAN_POINT('',(92.087970528125,-58.07901549975,
    32.645619898556));
#3668 = CARTESIAN_POINT('',(92.091993148192,-59.64459942112,
    31.331939007551));
#3669 = CARTESIAN_POINT('',(92.097733590261,-61.21017867355,
    30.018262034257));
#3670 = CARTESIAN_POINT('',(92.112143028691,-64.02362966016,
    27.657496349057));
#3671 = CARTESIAN_POINT('',(92.119982135958,-65.27150201103,
    26.61040711969));
#3672 = CARTESIAN_POINT('',(92.129550924358,-66.51936760171,
    25.563323562788));
#3673 = CARTESIAN_POINT('',(92.141218787592,-67.76722335033,
    24.516248264359));
#3674 = CARTESIAN_POINT('',(92.155454099745,-69.01506248218,
    23.469186909061));
#3675 = CARTESIAN_POINT('',(92.172902235411,-70.26287402556,
    22.422148703232));
#3676 = CARTESIAN_POINT('',(92.194530278639,-71.51064182961,
    21.375147199052));
#3677 = ORIENTED_EDGE('',*,*,#3678,.T.);
#3678 = EDGE_CURVE('',#3636,#3679,#3681,.T.);
#3679 = VERTEX_POINT('',#3680);
#3680 = CARTESIAN_POINT('',(77.366302,-46.93581810614,41.995872721663));
#3681 = LINE('',#3682,#3683);
#3682 = CARTESIAN_POINT('',(42.614681227661,-46.93581810614,
    41.995872721663));
#3683 = VECTOR('',#3684,1.);
#3684 = DIRECTION('',(-1.,0.,0.));
#3685 = ORIENTED_EDGE('',*,*,#3686,.T.);
#3686 = EDGE_CURVE('',#3679,#3687,#3689,.T.);
#3687 = VERTEX_POINT('',#3688);
#3688 = CARTESIAN_POINT('',(77.366302,-55.34207115044,34.942188892608));
#3689 = LINE('',#3690,#3691);
#3690 = CARTESIAN_POINT('',(77.366302,-26.20585325756,59.390378580425));
#3691 = VECTOR('',#3692,1.);
#3692 = DIRECTION('',(0.,-0.766044443119,-0.642787609687));
#3693 = ORIENTED_EDGE('',*,*,#3694,.T.);
#3694 = EDGE_CURVE('',#3687,#3695,#3697,.T.);
#3695 = VERTEX_POINT('',#3696);
#3696 = CARTESIAN_POINT('',(92.084731358736,-55.34207115044,
    34.942188892608));
#3697 = LINE('',#3698,#3699);
#3698 = CARTESIAN_POINT('',(50.625400727661,-55.34207115044,
    34.942188892608));
#3699 = VECTOR('',#3700,1.);
#3700 = DIRECTION('',(1.,0.,0.));
#3701 = ORIENTED_EDGE('',*,*,#3702,.T.);
#3702 = EDGE_CURVE('',#3695,#3703,#3705,.T.);
#3703 = VERTEX_POINT('',#3704);
#3704 = CARTESIAN_POINT('',(92.194530278639,-71.51064182961,
    21.375147199052));
#3705 = B_SPLINE_CURVE_WITH_KNOTS('',7,(#3706,#3707,#3708,#3709,#3710,
    #3711,#3712,#3713,#3714,#3715,#3716,#3717,#3718,#3719,#3720,#3721,
    #3722,#3723,#3724,#3725,#3726,#3727,#3728,#3729,#3730,#3731,#3732,
    #3733,#3734,#3735,#3736,#3737,#3738,#3739,#3740,#3741,#3742,#3743),
  .UNSPECIFIED.,.F.,.F.,(8,6,6,6,6,6,8),(0.,0.309903370532,
    0.621193515479,0.76446048932,0.855321302763,0.93582912602,1.),
  .UNSPECIFIED.);
#3706 = CARTESIAN_POINT('',(92.267427729333,64.614047593384,
    135.59732388801));
#3707 = CARTESIAN_POINT('',(92.261028659271,58.587524569627,
    130.5404706415));
#3708 = CARTESIAN_POINT('',(92.25424505899,52.561001764307,
    125.48361757827));
#3709 = CARTESIAN_POINT('',(92.24703960085,46.534479211759,
    120.42676472715));
#3710 = CARTESIAN_POINT('',(92.239371951866,40.50795696258,
    115.36991213058));
#3711 = CARTESIAN_POINT('',(92.231195609428,34.481435086154,
    110.31305984679));
#3712 = CARTESIAN_POINT('',(92.222461751436,28.45491366759,
    105.25620794719));
#3713 = CARTESIAN_POINT('',(92.203756692383,16.37490408912,
    95.11987636528));
#3714 = CARTESIAN_POINT('',(92.193779776256,10.321415937134,
    90.040396689612));
#3715 = CARTESIAN_POINT('',(92.18316251591,4.267928434813,
    84.960917559078));
#3716 = CARTESIAN_POINT('',(92.171864578987,-1.785558277401,
    79.881439091523));
#3717 = CARTESIAN_POINT('',(92.159912668473,-7.839044093364,
    74.801961376011));
#3718 = CARTESIAN_POINT('',(92.147335771055,-13.89252886129,
    69.722484539907));
#3719 = CARTESIAN_POINT('',(92.128734749156,-22.73204492736,
    62.305249869076));
#3720 = CARTESIAN_POINT('',(92.12283828431,-25.5180768013,
    59.967491551211));
#3721 = CARTESIAN_POINT('',(92.116952367965,-28.30410853455,
    57.629733351391));
#3722 = CARTESIAN_POINT('',(92.111146331773,-31.09014017324,
    55.291975230914));
#3723 = CARTESIAN_POINT('',(92.105515650912,-33.87617174163,
    52.954217169435));
#3724 = CARTESIAN_POINT('',(92.100212009417,-36.66220327318,
    50.616459138858));
#3725 = CARTESIAN_POINT('',(92.092515310405,-41.21515358614,
    46.796080210488));
#3726 = CARTESIAN_POINT('',(92.089767453453,-42.98207223489,
    45.313459423999));
#3727 = CARTESIAN_POINT('',(92.087326747761,-44.7489909253,
    43.83083860256));
#3728 = CARTESIAN_POINT('',(92.085282531391,-46.51590965326,
    42.348217749603));
#3729 = CARTESIAN_POINT('',(92.083749697139,-48.2828283055,
    40.865596960195));
#3730 = CARTESIAN_POINT('',(92.082885802668,-50.04974666631,
    39.382976415311));
#3731 = CARTESIAN_POINT('',(92.08295221949,-53.38225357049,
    36.586671101123));
#3732 = CARTESIAN_POINT('',(92.083689687248,-54.94784168224,
    35.272986693979));
#3733 = CARTESIAN_POINT('',(92.085292415981,-56.51342914744,
    33.95930282935));
#3734 = CARTESIAN_POINT('',(92.087970528125,-58.07901549975,
    32.645619898556));
#3735 = CARTESIAN_POINT('',(92.091993148192,-59.64459942112,
    31.331939007551));
#3736 = CARTESIAN_POINT('',(92.097733590261,-61.21017867355,
    30.018262034257));
#3737 = CARTESIAN_POINT('',(92.112143028691,-64.02362966016,
    27.657496349057));
#3738 = CARTESIAN_POINT('',(92.119982135958,-65.27150201103,
    26.61040711969));
#3739 = CARTESIAN_POINT('',(92.129550924358,-66.51936760171,
    25.563323562788));
#3740 = CARTESIAN_POINT('',(92.141218787592,-67.76722335033,
    24.516248264359));
#3741 = CARTESIAN_POINT('',(92.155454099745,-69.01506248218,
    23.469186909061));
#3742 = CARTESIAN_POINT('',(92.172902235411,-70.26287402556,
    22.422148703232));
#3743 = CARTESIAN_POINT('',(92.194530278639,-71.51064182961,
    21.375147199052));
#3744 = ORIENTED_EDGE('',*,*,#3745,.T.);
#3745 = EDGE_CURVE('',#3703,#3746,#3748,.T.);
#3746 = VERTEX_POINT('',#3747);
#3747 = CARTESIAN_POINT('',(87.287962055592,-75.57831168182,
    17.961966926313));
#3748 = B_SPLINE_CURVE_WITH_KNOTS('',6,(#3749,#3750,#3751,#3752,#3753,
    #3754,#3755,#3756,#3757,#3758,#3759,#3760,#3761,#3762,#3763,#3764,
    #3765,#3766,#3767,#3768,#3769,#3770,#3771,#3772,#3773,#3774,#3775),
  .UNSPECIFIED.,.F.,.F.,(7,5,5,5,5,7),(0.,0.337249583015,0.491375627581,
    0.63537015604,0.906389163859,1.),.UNSPECIFIED.);
#3749 = CARTESIAN_POINT('',(92.194530278639,-71.51064182961,
    21.375147199052));
#3750 = CARTESIAN_POINT('',(92.200520197639,-71.85723005417,
    21.084325147657));
#3751 = CARTESIAN_POINT('',(92.162846469713,-72.20424093517,
    20.793148445395));
#3752 = CARTESIAN_POINT('',(92.081416963663,-72.54768707436,
    20.504962916668));
#3753 = CARTESIAN_POINT('',(91.956606286823,-72.88346288536,
    20.223213557504));
#3754 = CARTESIAN_POINT('',(91.789339845199,-73.20735291406,
    19.951437553879));
#3755 = CARTESIAN_POINT('',(91.486196030392,-73.65570808337,
    19.575222896675));
#3756 = CARTESIAN_POINT('',(91.382596768489,-73.79295571112,
    19.460058462852));
#3757 = CARTESIAN_POINT('',(91.270649232033,-73.92640367761,
    19.348082323386));
#3758 = CARTESIAN_POINT('',(91.150557142647,-74.05563101612,
    19.239647711308));
#3759 = CARTESIAN_POINT('',(91.02257062246,-74.18021576725,
    19.135108692578));
#3760 = CARTESIAN_POINT('',(90.760331578353,-74.41140690772,
    18.941116291886));
#3761 = CARTESIAN_POINT('',(90.627042874512,-74.51865773403,
    18.85112216308));
#3762 = CARTESIAN_POINT('',(90.487380702634,-74.62114960499,
    18.765121271959));
#3763 = CARTESIAN_POINT('',(90.341636208862,-74.71854617496,
    18.683395846021));
#3764 = CARTESIAN_POINT('',(90.190146825358,-74.81052359157,
    18.606217629669));
#3765 = CARTESIAN_POINT('',(89.738100209475,-75.05911767071,
    18.397622429549));
#3766 = CARTESIAN_POINT('',(89.423836100447,-75.2012324072,
    18.278374006574));
#3767 = CARTESIAN_POINT('',(89.093256057596,-75.32097419843,
    18.177898713714));
#3768 = CARTESIAN_POINT('',(88.749550399794,-75.41668800672,
    18.097585292484));
#3769 = CARTESIAN_POINT('',(88.39632072,-75.48716114421,18.038451308808)
  );
#3770 = CARTESIAN_POINT('',(87.913836729716,-75.54734950683,
    17.987947275933));
#3771 = CARTESIAN_POINT('',(87.789316242581,-75.55973234955,
    17.977556837166));
#3772 = CARTESIAN_POINT('',(87.664305462393,-75.56902579352,
    17.969758711762));
#3773 = CARTESIAN_POINT('',(87.538967385829,-75.57521924216,
    17.964561791297));
#3774 = CARTESIAN_POINT('',(87.413465154629,-75.57831168182,
    17.961966926313));
#3775 = CARTESIAN_POINT('',(87.287962055592,-75.57831168182,
    17.961966926313));
#3776 = ORIENTED_EDGE('',*,*,#3777,.T.);
#3777 = EDGE_CURVE('',#3746,#3778,#3780,.T.);
#3778 = VERTEX_POINT('',#3779);
#3779 = CARTESIAN_POINT('',(75.599594,-75.57831167893,17.96196692874));
#3780 = B_SPLINE_CURVE_WITH_KNOTS('',4,(#3781,#3782,#3783,#3784,#3785),
  .UNSPECIFIED.,.F.,.F.,(5,5),(0.,1.),.PIECEWISE_BEZIER_KNOTS.);
#3781 = CARTESIAN_POINT('',(87.287962055592,-75.57831168182,
    17.961966926313));
#3782 = CARTESIAN_POINT('',(43.643981027796,-75.57831168182,
    17.961966926313));
#3783 = CARTESIAN_POINT('',(-6.9633E-13,-75.57831168182,17.961966926313)
  );
#3784 = CARTESIAN_POINT('',(-43.64398102779,-75.57831168182,
    17.961966926313));
#3785 = CARTESIAN_POINT('',(-87.28796205559,-75.57831168182,
    17.961966926313));
#3786 = ORIENTED_EDGE('',*,*,#3787,.F.);
#3787 = EDGE_CURVE('',#3788,#3778,#3790,.T.);
#3788 = VERTEX_POINT('',#3789);
#3789 = CARTESIAN_POINT('',(75.599594,-73.73438992804,19.509200989831));
#3790 = LINE('',#3791,#3792);
#3791 = CARTESIAN_POINT('',(75.599594,-35.58007651159,51.524471305396));
#3792 = VECTOR('',#3793,1.);
#3793 = DIRECTION('',(0.,-0.766044443119,-0.642787609687));
#3794 = ORIENTED_EDGE('',*,*,#3795,.T.);
#3795 = EDGE_CURVE('',#3788,#3796,#3798,.T.);
#3796 = VERTEX_POINT('',#3797);
#3797 = CARTESIAN_POINT('',(75.645108,-73.73438992804,19.509200989831));
#3798 = LINE('',#3799,#3800);
#3799 = CARTESIAN_POINT('',(41.754084227661,-73.73438992804,
    19.509200989831));
#3800 = VECTOR('',#3801,1.);
#3801 = DIRECTION('',(1.,0.,0.));
#3802 = ORIENTED_EDGE('',*,*,#3803,.T.);
#3803 = EDGE_CURVE('',#3796,#3804,#3806,.T.);
#3804 = VERTEX_POINT('',#3805);
#3805 = CARTESIAN_POINT('',(75.645108,-68.37207882621,24.008714257636));
#3806 = LINE('',#3807,#3808);
#3807 = CARTESIAN_POINT('',(75.645108,-32.72085709545,53.923641262939));
#3808 = VECTOR('',#3809,1.);
#3809 = DIRECTION('',(0.,0.766044443119,0.642787609687));
#3810 = ORIENTED_EDGE('',*,*,#3811,.T.);
#3811 = EDGE_CURVE('',#3804,#3812,#3814,.T.);
#3812 = VERTEX_POINT('',#3813);
#3813 = CARTESIAN_POINT('',(56.743037,-68.37207882621,24.008714257636));
#3814 = LINE('',#3815,#3816);
#3815 = CARTESIAN_POINT('',(32.303048727661,-68.37207882621,
    24.008714257636));
#3816 = VECTOR('',#3817,1.);
#3817 = DIRECTION('',(-1.,0.,0.));
#3818 = ORIENTED_EDGE('',*,*,#3819,.T.);
#3819 = EDGE_CURVE('',#3812,#3820,#3822,.T.);
#3820 = VERTEX_POINT('',#3821);
#3821 = CARTESIAN_POINT('',(56.743037,-72.05858917613,20.91536478269));
#3822 = LINE('',#3823,#3824);
#3823 = CARTESIAN_POINT('',(56.743037,-35.40201264636,51.673884629036));
#3824 = VECTOR('',#3825,1.);
#3825 = DIRECTION('',(0.,-0.766044443119,-0.642787609687));
#3826 = ORIENTED_EDGE('',*,*,#3827,.F.);
#3827 = EDGE_CURVE('',#3828,#3820,#3830,.T.);
#3828 = VERTEX_POINT('',#3829);
#3829 = CARTESIAN_POINT('',(56.076061,-72.05858917613,20.91536478269));
#3830 = LINE('',#3831,#3832);
#3831 = CARTESIAN_POINT('',(31.969560727661,-72.05858917613,
    20.91536478269));
#3832 = VECTOR('',#3833,1.);
#3833 = DIRECTION('',(1.,0.,0.));
#3834 = ORIENTED_EDGE('',*,*,#3835,.F.);
#3835 = EDGE_CURVE('',#3836,#3828,#3838,.T.);
#3836 = VERTEX_POINT('',#3837);
#3837 = CARTESIAN_POINT('',(56.076061,-75.57831167893,17.96196692874));
#3838 = LINE('',#3839,#3840);
#3839 = CARTESIAN_POINT('',(56.076061,-37.15637162809,50.201802654517));
#3840 = VECTOR('',#3841,1.);
#3841 = DIRECTION('',(0.,0.766044443119,0.642787609687));
#3842 = ORIENTED_EDGE('',*,*,#3843,.T.);
#3843 = EDGE_CURVE('',#3836,#3844,#3846,.T.);
#3844 = VERTEX_POINT('',#3845);
#3845 = CARTESIAN_POINT('',(-56.076061,-75.57831167893,17.96196692874));
#3846 = B_SPLINE_CURVE_WITH_KNOTS('',4,(#3847,#3848,#3849,#3850,#3851),
  .UNSPECIFIED.,.F.,.F.,(5,5),(0.,1.),.PIECEWISE_BEZIER_KNOTS.);
#3847 = CARTESIAN_POINT('',(87.287962055592,-75.57831168182,
    17.961966926313));
#3848 = CARTESIAN_POINT('',(43.643981027796,-75.57831168182,
    17.961966926313));
#3849 = CARTESIAN_POINT('',(-6.9633E-13,-75.57831168182,17.961966926313)
  );
#3850 = CARTESIAN_POINT('',(-43.64398102779,-75.57831168182,
    17.961966926313));
#3851 = CARTESIAN_POINT('',(-87.28796205559,-75.57831168182,
    17.961966926313));
#3852 = ORIENTED_EDGE('',*,*,#3853,.F.);
#3853 = EDGE_CURVE('',#3854,#3844,#3856,.T.);
#3854 = VERTEX_POINT('',#3855);
#3855 = CARTESIAN_POINT('',(-56.076061,-72.05858917613,20.91536478269));
#3856 = LINE('',#3857,#3858);
#3857 = CARTESIAN_POINT('',(-56.076061,-35.58007651159,51.524471305396)
  );
#3858 = VECTOR('',#3859,1.);
#3859 = DIRECTION('',(0.,-0.766044443119,-0.642787609687));
#3860 = ORIENTED_EDGE('',*,*,#3861,.F.);
#3861 = EDGE_CURVE('',#3862,#3854,#3864,.T.);
#3862 = VERTEX_POINT('',#3863);
#3863 = CARTESIAN_POINT('',(-56.743037,-72.05858917613,20.91536478269));
#3864 = LINE('',#3865,#3866);
#3865 = CARTESIAN_POINT('',(-33.86826677233,-72.05858917613,
    20.91536478269));
#3866 = VECTOR('',#3867,1.);
#3867 = DIRECTION('',(1.,0.,0.));
#3868 = ORIENTED_EDGE('',*,*,#3869,.T.);
#3869 = EDGE_CURVE('',#3862,#3870,#3872,.T.);
#3870 = VERTEX_POINT('',#3871);
#3871 = CARTESIAN_POINT('',(-56.743037,-68.37207882621,24.008714257636)
  );
#3872 = LINE('',#3873,#3874);
#3873 = CARTESIAN_POINT('',(-56.743037,-32.72085709545,53.923641262939)
  );
#3874 = VECTOR('',#3875,1.);
#3875 = DIRECTION('',(0.,0.766044443119,0.642787609687));
#3876 = ORIENTED_EDGE('',*,*,#3877,.T.);
#3877 = EDGE_CURVE('',#3870,#3878,#3880,.T.);
#3878 = VERTEX_POINT('',#3879);
#3879 = CARTESIAN_POINT('',(-75.645108,-68.37207882621,24.008714257636)
  );
#3880 = LINE('',#3881,#3882);
#3881 = CARTESIAN_POINT('',(-33.89102377233,-68.37207882621,
    24.008714257636));
#3882 = VECTOR('',#3883,1.);
#3883 = DIRECTION('',(-1.,0.,0.));
#3884 = ORIENTED_EDGE('',*,*,#3885,.T.);
#3885 = EDGE_CURVE('',#3878,#3886,#3888,.T.);
#3886 = VERTEX_POINT('',#3887);
#3887 = CARTESIAN_POINT('',(-75.645108,-73.73438992804,19.509200989831)
  );
#3888 = LINE('',#3889,#3890);
#3889 = CARTESIAN_POINT('',(-75.645108,-35.40201264636,51.673884629036)
  );
#3890 = VECTOR('',#3891,1.);
#3891 = DIRECTION('',(0.,-0.766044443119,-0.642787609687));
#3892 = ORIENTED_EDGE('',*,*,#3893,.T.);
#3893 = EDGE_CURVE('',#3886,#3894,#3896,.T.);
#3894 = VERTEX_POINT('',#3895);
#3895 = CARTESIAN_POINT('',(-75.599594,-73.73438992804,19.509200989831)
  );
#3896 = LINE('',#3897,#3898);
#3897 = CARTESIAN_POINT('',(-24.43998827233,-73.73438992804,
    19.509200989831));
#3898 = VECTOR('',#3899,1.);
#3899 = DIRECTION('',(1.,0.,0.));
#3900 = ORIENTED_EDGE('',*,*,#3901,.F.);
#3901 = EDGE_CURVE('',#3902,#3894,#3904,.T.);
#3902 = VERTEX_POINT('',#3903);
#3903 = CARTESIAN_POINT('',(-75.599594,-75.57831167893,17.96196692874));
#3904 = LINE('',#3905,#3906);
#3905 = CARTESIAN_POINT('',(-75.599594,-37.15637162809,50.201802654517)
  );
#3906 = VECTOR('',#3907,1.);
#3907 = DIRECTION('',(0.,0.766044443119,0.642787609687));
#3908 = ORIENTED_EDGE('',*,*,#3909,.T.);
#3909 = EDGE_CURVE('',#3902,#3307,#3910,.T.);
#3910 = B_SPLINE_CURVE_WITH_KNOTS('',4,(#3911,#3912,#3913,#3914,#3915),
  .UNSPECIFIED.,.F.,.F.,(5,5),(0.,1.),.PIECEWISE_BEZIER_KNOTS.);
#3911 = CARTESIAN_POINT('',(87.287962055592,-75.57831168182,
    17.961966926313));
#3912 = CARTESIAN_POINT('',(43.643981027796,-75.57831168182,
    17.961966926313));
#3913 = CARTESIAN_POINT('',(-6.9633E-13,-75.57831168182,17.961966926313)
  );
#3914 = CARTESIAN_POINT('',(-43.64398102779,-75.57831168182,
    17.961966926313));
#3915 = CARTESIAN_POINT('',(-87.28796205559,-75.57831168182,
    17.961966926313));
#3916 = FACE_BOUND('',#3917,.T.);
#3917 = EDGE_LOOP('',(#3918));
#3918 = ORIENTED_EDGE('',*,*,#3919,.F.);
#3919 = EDGE_CURVE('',#3920,#3920,#3922,.T.);
#3920 = VERTEX_POINT('',#3921);
#3921 = CARTESIAN_POINT('',(67.262221,-73.53429682137,19.677099041844));
#3922 = CIRCLE('',#3923,1.15);
#3923 = AXIS2_PLACEMENT_3D('',#3924,#3925,#3926);
#3924 = CARTESIAN_POINT('',(66.112221,-73.53429682137,19.677099041844));
#3925 = DIRECTION('',(0.,-0.642787609687,0.766044443119));
#3926 = DIRECTION('',(1.,0.,0.));
#3927 = FACE_BOUND('',#3928,.T.);
#3928 = EDGE_LOOP('',(#3929));
#3929 = ORIENTED_EDGE('',*,*,#3930,.F.);
#3930 = EDGE_CURVE('',#3931,#3931,#3933,.T.);
#3931 = VERTEX_POINT('',#3932);
#3932 = CARTESIAN_POINT('',(84.303793,-51.21449729358,38.405634593555));
#3933 = CIRCLE('',#3934,1.15);
#3934 = AXIS2_PLACEMENT_3D('',#3935,#3936,#3937);
#3935 = CARTESIAN_POINT('',(83.153793,-51.21449729358,38.405634593555));
#3936 = DIRECTION('',(0.,-0.642787609687,0.766044443119));
#3937 = DIRECTION('',(1.,0.,0.));
#3938 = FACE_BOUND('',#3939,.T.);
#3939 = EDGE_LOOP('',(#3940));
#3940 = ORIENTED_EDGE('',*,*,#3941,.F.);
#3941 = EDGE_CURVE('',#3942,#3942,#3944,.T.);
#3942 = VERTEX_POINT('',#3943);
#3943 = CARTESIAN_POINT('',(-81.161523,31.841551102968,108.09793417014)
  );
#3944 = CIRCLE('',#3945,1.15);
#3945 = AXIS2_PLACEMENT_3D('',#3946,#3947,#3948);
#3946 = CARTESIAN_POINT('',(-82.311523,31.841551102968,108.09793417014)
  );
#3947 = DIRECTION('',(0.,-0.642787609687,0.766044443119));
#3948 = DIRECTION('',(1.,0.,0.));
#3949 = FACE_BOUND('',#3950,.T.);
#3950 = EDGE_LOOP('',(#3951));
#3951 = ORIENTED_EDGE('',*,*,#3952,.F.);
#3952 = EDGE_CURVE('',#3953,#3953,#3955,.T.);
#3953 = VERTEX_POINT('',#3954);
#3954 = CARTESIAN_POINT('',(-30.047056,65.113425218376,136.01635146896)
  );
#3955 = CIRCLE('',#3956,1.15);
#3956 = AXIS2_PLACEMENT_3D('',#3957,#3958,#3959);
#3957 = CARTESIAN_POINT('',(-31.197056,65.113425218376,136.01635146896)
  );
#3958 = DIRECTION('',(0.,-0.642787609687,0.766044443119));
#3959 = DIRECTION('',(1.,0.,0.));
#3960 = FACE_BOUND('',#3961,.T.);
#3961 = EDGE_LOOP('',(#3962));
#3962 = ORIENTED_EDGE('',*,*,#3963,.F.);
#3963 = EDGE_CURVE('',#3964,#3964,#3966,.T.);
#3964 = VERTEX_POINT('',#3965);
#3965 = CARTESIAN_POINT('',(76.731314,20.724236132693,98.769399278909));
#3966 = CIRCLE('',#3967,1.15);
#3967 = AXIS2_PLACEMENT_3D('',#3968,#3969,#3970);
#3968 = CARTESIAN_POINT('',(75.581314,20.724236132693,98.769399278909));
#3969 = DIRECTION('',(0.,-0.642787609687,0.766044443119));
#3970 = DIRECTION('',(1.,0.,0.));
#3971 = PLANE('',#3972);
#3972 = AXIS2_PLACEMENT_3D('',#3973,#3974,#3975);
#3973 = CARTESIAN_POINT('',(7.863060455322,2.930364635313,
    83.838568268241));
#3974 = DIRECTION('',(0.,-0.642787609687,0.766044443119));
#3975 = DIRECTION('',(1.,0.,0.));
#3976 = ADVANCED_FACE('',(#3977),#3996,.T.);
#3977 = FACE_BOUND('',#3978,.T.);
#3978 = EDGE_LOOP('',(#3979,#3980,#3989,#3995));
#3979 = ORIENTED_EDGE('',*,*,#45,.F.);
#3980 = ORIENTED_EDGE('',*,*,#3981,.T.);
#3981 = EDGE_CURVE('',#32,#3982,#3984,.T.);
#3982 = VERTEX_POINT('',#3983);
#3983 = CARTESIAN_POINT('',(-100.,-75.,0.));
#3984 = CIRCLE('',#3985,5.);
#3985 = AXIS2_PLACEMENT_3D('',#3986,#3987,#3988);
#3986 = CARTESIAN_POINT('',(-100.,-70.,0.));
#3987 = DIRECTION('',(0.,0.,1.));
#3988 = DIRECTION('',(1.,0.,0.));
#3989 = ORIENTED_EDGE('',*,*,#3990,.T.);
#3990 = EDGE_CURVE('',#3982,#3120,#3991,.T.);
#3991 = B_SPLINE_CURVE_WITH_KNOTS('',2,(#3992,#3993,#3994),
  .UNSPECIFIED.,.F.,.F.,(3,3),(0.,1.),.PIECEWISE_BEZIER_KNOTS.);
#3992 = CARTESIAN_POINT('',(-100.,-75.,0.));
#3993 = CARTESIAN_POINT('',(-86.97852360832,-75.30227069582,
    8.757550260348));
#3994 = CARTESIAN_POINT('',(-90.,-80.7742220963,28.935177079779));
#3995 = ORIENTED_EDGE('',*,*,#3119,.T.);
#3996 = B_SPLINE_SURFACE_WITH_KNOTS('',8,2,(
    (#3997,#3998,#3999)
    ,(#4000,#4001,#4002)
    ,(#4003,#4004,#4005)
    ,(#4006,#4007,#4008)
    ,(#4009,#4010,#4011)
    ,(#4012,#4013,#4014)
    ,(#4015,#4016,#4017)
    ,(#4018,#4019,#4020)
    ,(#4021,#4022,#4023
  )),.UNSPECIFIED.,.F.,.F.,.F.,(9,9),(3,3),(1.,2.),(0.,1.),
  .PIECEWISE_BEZIER_KNOTS.);
#3997 = CARTESIAN_POINT('',(-105.,-70.,0.));
#3998 = CARTESIAN_POINT('',(-91.97852360832,-70.41200437034,
    10.765988827869));
#3999 = CARTESIAN_POINT('',(-95.,-76.9439998807,32.149115128211));
#4000 = CARTESIAN_POINT('',(-105.,-70.98174770424,0.));
#4001 = CARTESIAN_POINT('',(-91.97852360832,-71.37220591798,
    10.371632837312));
#4002 = CARTESIAN_POINT('',(-95.,-77.69606225409,31.518059868083));
#4003 = CARTESIAN_POINT('',(-104.7796960551,-71.96349571752,0.));
#4004 = CARTESIAN_POINT('',(-91.75821966352,-72.33240776786,
    9.977276722622));
#4005 = CARTESIAN_POINT('',(-94.77969605519,-78.4481248642,
    30.887004409317));
#4006 = CARTESIAN_POINT('',(-104.3390903293,-72.88756617167,0.));
#4007 = CARTESIAN_POINT('',(-91.31761393767,-73.23619789273,
    9.606088974778));
#4008 = CARTESIAN_POINT('',(-94.33909032936,-79.15600390066,
    30.293023370907));
#4009 = CARTESIAN_POINT('',(-103.6962937788,-73.69629377889,0.));
#4010 = CARTESIAN_POINT('',(-90.67481738723,-74.02717656955,
    9.281233031383));
#4011 = CARTESIAN_POINT('',(-93.69629377889,-79.77552519016,
    29.773183285375));
#4012 = CARTESIAN_POINT('',(-102.8875661716,-74.33909032935,0.));
#4013 = CARTESIAN_POINT('',(-89.86608977999,-74.65586583452,
    9.023029554781));
#4014 = CARTESIAN_POINT('',(-92.88756617167,-80.2679359157,
    29.360001627189));
#4015 = CARTESIAN_POINT('',(-101.9634957175,-74.77969605519,0.));
#4016 = CARTESIAN_POINT('',(-88.94201932584,-75.08680170329,
    8.846043648214));
#4017 = CARTESIAN_POINT('',(-91.96349571752,-80.60545948358,
    29.076785725866));
#4018 = CARTESIAN_POINT('',(-100.9817477042,-75.,0.));
#4019 = CARTESIAN_POINT('',(-87.96027131257,-75.30227069582,
    8.757550260348));
#4020 = CARTESIAN_POINT('',(-90.98174770424,-80.7742220963,
    28.935177079779));
#4021 = CARTESIAN_POINT('',(-100.,-75.,0.));
#4022 = CARTESIAN_POINT('',(-86.97852360832,-75.30227069582,
    8.757550260348));
#4023 = CARTESIAN_POINT('',(-90.,-80.7742220963,28.935177079779));
#4024 = ADVANCED_FACE('',(#4025,#4070,#4081,#4092,#4103,#4114,#4125,
    #4136,#4147),#4158,.F.);
#4025 = FACE_BOUND('',#4026,.F.);
#4026 = EDGE_LOOP('',(#4027,#4028,#4029,#4037,#4046,#4054,#4063,#4069));
#4027 = ORIENTED_EDGE('',*,*,#31,.T.);
#4028 = ORIENTED_EDGE('',*,*,#3981,.T.);
#4029 = ORIENTED_EDGE('',*,*,#4030,.T.);
#4030 = EDGE_CURVE('',#3982,#4031,#4033,.T.);
#4031 = VERTEX_POINT('',#4032);
#4032 = CARTESIAN_POINT('',(100.,-75.,0.));
#4033 = LINE('',#4034,#4035);
#4034 = CARTESIAN_POINT('',(-100.,-75.,0.));
#4035 = VECTOR('',#4036,1.);
#4036 = DIRECTION('',(1.,0.,0.));
#4037 = ORIENTED_EDGE('',*,*,#4038,.T.);
#4038 = EDGE_CURVE('',#4031,#4039,#4041,.T.);
#4039 = VERTEX_POINT('',#4040);
#4040 = CARTESIAN_POINT('',(105.,-70.,0.));
#4041 = CIRCLE('',#4042,5.);
#4042 = AXIS2_PLACEMENT_3D('',#4043,#4044,#4045);
#4043 = CARTESIAN_POINT('',(100.,-70.,0.));
#4044 = DIRECTION('',(0.,0.,1.));
#4045 = DIRECTION('',(1.,0.,0.));
#4046 = ORIENTED_EDGE('',*,*,#4047,.T.);
#4047 = EDGE_CURVE('',#4039,#4048,#4050,.T.);
#4048 = VERTEX_POINT('',#4049);
#4049 = CARTESIAN_POINT('',(105.,105.,0.));
#4050 = LINE('',#4051,#4052);
#4051 = CARTESIAN_POINT('',(105.,-70.,0.));
#4052 = VECTOR('',#4053,1.);
#4053 = DIRECTION('',(0.,1.,0.));
#4054 = ORIENTED_EDGE('',*,*,#4055,.T.);
#4055 = EDGE_CURVE('',#4048,#4056,#4058,.T.);
#4056 = VERTEX_POINT('',#4057);
#4057 = CARTESIAN_POINT('',(100.,110.,0.));
#4058 = CIRCLE('',#4059,5.);
#4059 = AXIS2_PLACEMENT_3D('',#4060,#4061,#4062);
#4060 = CARTESIAN_POINT('',(100.,105.,0.));
#4061 = DIRECTION('',(0.,0.,1.));
#4062 = DIRECTION('',(1.,0.,0.));
#4063 = ORIENTED_EDGE('',*,*,#4064,.T.);
#4064 = EDGE_CURVE('',#4056,#3040,#4065,.T.);
#4065 = LINE('',#4066,#4067);
#4066 = CARTESIAN_POINT('',(100.,110.,0.));
#4067 = VECTOR('',#4068,1.);
#4068 = DIRECTION('',(-1.,0.,0.));
#4069 = ORIENTED_EDGE('',*,*,#3049,.T.);
#4070 = FACE_BOUND('',#4071,.F.);
#4071 = EDGE_LOOP('',(#4072));
#4072 = ORIENTED_EDGE('',*,*,#4073,.T.);
#4073 = EDGE_CURVE('',#4074,#4074,#4076,.T.);
#4074 = VERTEX_POINT('',#4075);
#4075 = CARTESIAN_POINT('',(-88.5,-60.,0.));
#4076 = CIRCLE('',#4077,1.5);
#4077 = AXIS2_PLACEMENT_3D('',#4078,#4079,#4080);
#4078 = CARTESIAN_POINT('',(-90.,-60.,0.));
#4079 = DIRECTION('',(0.,0.,-1.));
#4080 = DIRECTION('',(1.,0.,0.));
#4081 = FACE_BOUND('',#4082,.F.);
#4082 = EDGE_LOOP('',(#4083));
#4083 = ORIENTED_EDGE('',*,*,#4084,.T.);
#4084 = EDGE_CURVE('',#4085,#4085,#4087,.T.);
#4085 = VERTEX_POINT('',#4086);
#4086 = CARTESIAN_POINT('',(-17.371246,-31.233522,0.));
#4087 = CIRCLE('',#4088,15.);
#4088 = AXIS2_PLACEMENT_3D('',#4089,#4090,#4091);
#4089 = CARTESIAN_POINT('',(-32.371246,-31.233522,0.));
#4090 = DIRECTION('',(0.,0.,-1.));
#4091 = DIRECTION('',(1.,0.,0.));
#4092 = FACE_BOUND('',#4093,.F.);
#4093 = EDGE_LOOP('',(#4094));
#4094 = ORIENTED_EDGE('',*,*,#4095,.T.);
#4095 = EDGE_CURVE('',#4096,#4096,#4098,.T.);
#4096 = VERTEX_POINT('',#4097);
#4097 = CARTESIAN_POINT('',(47.371246,-31.233522,0.));
#4098 = CIRCLE('',#4099,15.);
#4099 = AXIS2_PLACEMENT_3D('',#4100,#4101,#4102);
#4100 = CARTESIAN_POINT('',(32.371246,-31.233522,0.));
#4101 = DIRECTION('',(0.,0.,-1.));
#4102 = DIRECTION('',(1.,0.,0.));
#4103 = FACE_BOUND('',#4104,.F.);
#4104 = EDGE_LOOP('',(#4105));
#4105 = ORIENTED_EDGE('',*,*,#4106,.T.);
#4106 = EDGE_CURVE('',#4107,#4107,#4109,.T.);
#4107 = VERTEX_POINT('',#4108);
#4108 = CARTESIAN_POINT('',(91.649017,-60.,0.));
#4109 = CIRCLE('',#4110,1.5);
#4110 = AXIS2_PLACEMENT_3D('',#4111,#4112,#4113);
#4111 = CARTESIAN_POINT('',(90.149017,-60.,0.));
#4112 = DIRECTION('',(0.,0.,-1.));
#4113 = DIRECTION('',(1.,0.,0.));
#4114 = FACE_BOUND('',#4115,.F.);
#4115 = EDGE_LOOP('',(#4116));
#4116 = ORIENTED_EDGE('',*,*,#4117,.T.);
#4117 = EDGE_CURVE('',#4118,#4118,#4120,.T.);
#4118 = VERTEX_POINT('',#4119);
#4119 = CARTESIAN_POINT('',(-17.371246,31.233522,0.));
#4120 = CIRCLE('',#4121,15.);
#4121 = AXIS2_PLACEMENT_3D('',#4122,#4123,#4124);
#4122 = CARTESIAN_POINT('',(-32.371246,31.233522,0.));
#4123 = DIRECTION('',(0.,0.,-1.));
#4124 = DIRECTION('',(1.,0.,0.));
#4125 = FACE_BOUND('',#4126,.F.);
#4126 = EDGE_LOOP('',(#4127));
#4127 = ORIENTED_EDGE('',*,*,#4128,.T.);
#4128 = EDGE_CURVE('',#4129,#4129,#4131,.T.);
#4129 = VERTEX_POINT('',#4130);
#4130 = CARTESIAN_POINT('',(-88.5,100.,0.));
#4131 = CIRCLE('',#4132,1.5);
#4132 = AXIS2_PLACEMENT_3D('',#4133,#4134,#4135);
#4133 = CARTESIAN_POINT('',(-90.,100.,0.));
#4134 = DIRECTION('',(0.,0.,-1.));
#4135 = DIRECTION('',(1.,0.,0.));
#4136 = FACE_BOUND('',#4137,.F.);
#4137 = EDGE_LOOP('',(#4138));
#4138 = ORIENTED_EDGE('',*,*,#4139,.T.);
#4139 = EDGE_CURVE('',#4140,#4140,#4142,.T.);
#4140 = VERTEX_POINT('',#4141);
#4141 = CARTESIAN_POINT('',(47.371246,31.233522,0.));
#4142 = CIRCLE('',#4143,15.);
#4143 = AXIS2_PLACEMENT_3D('',#4144,#4145,#4146);
#4144 = CARTESIAN_POINT('',(32.371246,31.233522,0.));
#4145 = DIRECTION('',(0.,0.,-1.));
#4146 = DIRECTION('',(1.,0.,0.));
#4147 = FACE_BOUND('',#4148,.F.);
#4148 = EDGE_LOOP('',(#4149));
#4149 = ORIENTED_EDGE('',*,*,#4150,.T.);
#4150 = EDGE_CURVE('',#4151,#4151,#4153,.T.);
#4151 = VERTEX_POINT('',#4152);
#4152 = CARTESIAN_POINT('',(91.649017,100.,0.));
#4153 = CIRCLE('',#4154,1.5);
#4154 = AXIS2_PLACEMENT_3D('',#4155,#4156,#4157);
#4155 = CARTESIAN_POINT('',(90.149017,100.,0.));
#4156 = DIRECTION('',(0.,0.,-1.));
#4157 = DIRECTION('',(1.,0.,0.));
#4158 = PLANE('',#4159);
#4159 = AXIS2_PLACEMENT_3D('',#4160,#4161,#4162);
#4160 = CARTESIAN_POINT('',(-9.5E-16,17.5,0.));
#4161 = DIRECTION('',(0.,0.,1.));
#4162 = DIRECTION('',(1.,0.,0.));
#4163 = ADVANCED_FACE('',(#4164),#4252,.F.);
#4164 = FACE_BOUND('',#4165,.F.);
#4165 = EDGE_LOOP('',(#4166,#4203,#4209,#4210,#4211,#4212));
#4166 = ORIENTED_EDGE('',*,*,#4167,.F.);
#4167 = EDGE_CURVE('',#4168,#4170,#4172,.T.);
#4168 = VERTEX_POINT('',#4169);
#4169 = CARTESIAN_POINT('',(-98.40175339158,82.593239,15.310265));
#4170 = VERTEX_POINT('',#4171);
#4171 = CARTESIAN_POINT('',(-98.32933080991,71.09874713455,
    15.058643840757));
#4172 = B_SPLINE_CURVE_WITH_KNOTS('',8,(#4173,#4174,#4175,#4176,#4177,
    #4178,#4179,#4180,#4181,#4182,#4183,#4184,#4185,#4186,#4187,#4188,
    #4189,#4190,#4191,#4192,#4193,#4194,#4195,#4196,#4197,#4198,#4199,
    #4200,#4201,#4202),.UNSPECIFIED.,.F.,.F.,(9,7,7,7,9),(0.,
    0.182977329605,0.453136381835,0.704598655413,1.),.UNSPECIFIED.);
#4173 = CARTESIAN_POINT('',(-98.40175339158,82.593239,15.310265));
#4174 = CARTESIAN_POINT('',(-98.35035129043,82.593239,15.726091537996));
#4175 = CARTESIAN_POINT('',(-98.29885874637,82.558871402908,
    16.141959702462));
#4176 = CARTESIAN_POINT('',(-98.24765113398,82.490124708478,
    16.554557118846));
#4177 = CARTESIAN_POINT('',(-98.19708819334,82.387367477083,
    16.960652059013));
#4178 = CARTESIAN_POINT('',(-98.14751762576,82.25129811803,
    17.35708340922));
#4179 = CARTESIAN_POINT('',(-98.09927781455,82.082932562274,
    17.740762172015));
#4180 = CARTESIAN_POINT('',(-98.05269967071,81.883629819549,
    18.10868450205));
#4181 = CARTESIAN_POINT('',(-97.94226911624,81.317821678068,
    18.973642735859));
#4182 = CARTESIAN_POINT('',(-97.88067456522,80.916457687014,
    19.449342664321));
#4183 = CARTESIAN_POINT('',(-97.82446419552,80.456855522418,
    19.874958789061));
#4184 = CARTESIAN_POINT('',(-97.77457396372,79.946438719867,
    20.242309767947));
#4185 = CARTESIAN_POINT('',(-97.73184301734,79.393666995071,
    20.544427794902));
#4186 = CARTESIAN_POINT('',(-97.69699786732,78.808146467364,
    20.775826818678));
#4187 = CARTESIAN_POINT('',(-97.67068280379,78.200512810359,
    20.932366474418));
#4188 = CARTESIAN_POINT('',(-97.63714043119,77.008258538089,
    21.087044170247));
#4189 = CARTESIAN_POINT('',(-97.62868999023,76.423955121015,
    21.095524865887));
#4190 = CARTESIAN_POINT('',(-97.62834112969,75.84002614105,
    21.036243131024));
#4191 = CARTESIAN_POINT('',(-97.63624611437,75.265864426983,
    20.90974218912));
#4192 = CARTESIAN_POINT('',(-97.65242534428,74.71046987362,
    20.717910115294));
#4193 = CARTESIAN_POINT('',(-97.67673549688,74.182387384412,
    20.464083865663));
#4194 = CARTESIAN_POINT('',(-97.70886247186,73.6897107271,
    20.152903180875));
#4195 = CARTESIAN_POINT('',(-97.79439704183,72.711199018501,
    19.365979146605));
#4196 = CARTESIAN_POINT('',(-97.85063564356,72.24053394502,
    18.870122300002));
#4197 = CARTESIAN_POINT('',(-97.91600662071,71.839813771912,
    18.313641295991));
#4198 = CARTESIAN_POINT('',(-97.98928791317,71.517272034274,
    17.708383320795));
#4199 = CARTESIAN_POINT('',(-98.06904759246,71.279110195906,
    17.06680445921));
#4200 = CARTESIAN_POINT('',(-98.15360131259,71.129179251008,
    16.402092362019));
#4201 = CARTESIAN_POINT('',(-98.24106299779,71.069432705743,
    15.727890013573));
#4202 = CARTESIAN_POINT('',(-98.32933080991,71.09874713455,
    15.058643840757));
#4203 = ORIENTED_EDGE('',*,*,#4204,.T.);
#4204 = EDGE_CURVE('',#4168,#103,#4205,.T.);
#4205 = LINE('',#4206,#4207);
#4206 = CARTESIAN_POINT('',(150.,82.593239,15.310265));
#4207 = VECTOR('',#4208,1.);
#4208 = DIRECTION('',(-1.,-0.,-0.));
#4209 = ORIENTED_EDGE('',*,*,#102,.T.);
#4210 = ORIENTED_EDGE('',*,*,#153,.T.);
#4211 = ORIENTED_EDGE('',*,*,#4204,.F.);
#4212 = ORIENTED_EDGE('',*,*,#4213,.F.);
#4213 = EDGE_CURVE('',#4170,#4168,#4214,.T.);
#4214 = B_SPLINE_CURVE_WITH_KNOTS('',8,(#4215,#4216,#4217,#4218,#4219,
    #4220,#4221,#4222,#4223,#4224,#4225,#4226,#4227,#4228,#4229,#4230,
    #4231,#4232,#4233,#4234,#4235,#4236,#4237,#4238,#4239,#4240,#4241,
    #4242,#4243,#4244,#4245,#4246,#4247,#4248,#4249,#4250,#4251),
  .UNSPECIFIED.,.F.,.F.,(9,7,7,7,7,9),(0.,0.187888293439,0.415544595321,
    0.659129689273,0.853946551479,1.),.UNSPECIFIED.);
#4215 = CARTESIAN_POINT('',(-98.32933080991,71.09874713455,
    15.058643840757));
#4216 = CARTESIAN_POINT('',(-98.38397511828,71.116894935533,
    14.644330929089));
#4217 = CARTESIAN_POINT('',(-98.43897596842,71.169191389115,
    14.231556514616));
#4218 = CARTESIAN_POINT('',(-98.49386235602,71.255482350511,
    13.823551691447));
#4219 = CARTESIAN_POINT('',(-98.54815976448,71.375264005461,
    13.423459374704));
#4220 = CARTESIAN_POINT('',(-98.6013936924,71.527725945147,
    13.034346727719));
#4221 = CARTESIAN_POINT('',(-98.65309466467,71.711759594633,
    12.659205272196));
#4222 = CARTESIAN_POINT('',(-98.70280472701,71.925931994812,
    12.300938681313));
#4223 = CARTESIAN_POINT('',(-98.80737344613,72.462243385234,
    11.552070435034));
#4224 = CARTESIAN_POINT('',(-98.86113298711,72.797835573971,
    11.170401770924));
#4225 = CARTESIAN_POINT('',(-98.91054635292,73.171903699228,
    10.822573873453));
#4226 = CARTESIAN_POINT('',(-98.95489836409,73.580468139018,
    10.513137430173));
#4227 = CARTESIAN_POINT('',(-98.99357749344,74.018983678383,
    10.246048195005));
#4228 = CARTESIAN_POINT('',(-99.02607933706,74.482367461489,
    10.024697051623));
#4229 = CARTESIAN_POINT('',(-99.05202200826,74.964933725828,
    9.851798956245));
#4230 = CARTESIAN_POINT('',(-99.09168475028,75.990182231118,
    9.597744689886));
#4231 = CARTESIAN_POINT('',(-99.10444692844,76.535333055781,
    9.523698093182));
#4232 = CARTESIAN_POINT('',(-99.10915761414,77.087618976243,
    9.509305501672));
#4233 = CARTESIAN_POINT('',(-99.10578244136,77.639151397738,
    9.555172330304));
#4234 = CARTESIAN_POINT('',(-99.09446808467,78.182210419448,
    9.660760676098));
#4235 = CARTESIAN_POINT('',(-99.07553000883,78.709277558857,
    9.82433947527));
#4236 = CARTESIAN_POINT('',(-99.04942395558,79.213049148101,
    10.043074040359));
#4237 = CARTESIAN_POINT('',(-98.99070892833,80.065294757274,
    10.527931956003));
#4238 = CARTESIAN_POINT('',(-98.96042504932,80.425005264762,
    10.775992127133));
#4239 = CARTESIAN_POINT('',(-98.92625595517,80.762282708888,
    11.054561512526));
#4240 = CARTESIAN_POINT('',(-98.88855072132,81.074164865615,
    11.361178862335));
#4241 = CARTESIAN_POINT('',(-98.84768302901,81.358062655437,
    11.693111259824));
#4242 = CARTESIAN_POINT('',(-98.80404392596,81.61172582903,
    12.047390984883));
#4243 = CARTESIAN_POINT('',(-98.75804158728,81.833253438084,
    12.420810680346));
#4244 = CARTESIAN_POINT('',(-98.67416669467,82.161998713467,
    13.101594956588));
#4245 = CARTESIAN_POINT('',(-98.6371337097,82.283979545968,
    13.402160022355));
#4246 = CARTESIAN_POINT('',(-98.59918180824,82.386450828657,
    13.710167628674));
#4247 = CARTESIAN_POINT('',(-98.56048648801,82.468919984846,
    14.024165581297));
#4248 = CARTESIAN_POINT('',(-98.52122234533,82.531019576897,
    14.34267915492));
#4249 = CARTESIAN_POINT('',(-98.48156311948,82.572501381679,
    14.664213467856));
#4250 = CARTESIAN_POINT('',(-98.44168217063,82.593239,14.987253963704));
#4251 = CARTESIAN_POINT('',(-98.40175339158,82.593239,15.310265));
#4252 = CYLINDRICAL_SURFACE('',#4253,5.75);
#4253 = AXIS2_PLACEMENT_3D('',#4254,#4255,#4256);
#4254 = CARTESIAN_POINT('',(150.,76.843239,15.310265));
#4255 = DIRECTION('',(1.,2.2E-16,0.));
#4256 = DIRECTION('',(-2.2E-16,1.,-2.2E-16));
#4257 = ADVANCED_FACE('',(#4258),#4374,.F.);
#4258 = FACE_BOUND('',#4259,.F.);
#4259 = EDGE_LOOP('',(#4260,#4325,#4331,#4332,#4333,#4334));
#4260 = ORIENTED_EDGE('',*,*,#4261,.F.);
#4261 = EDGE_CURVE('',#4262,#4264,#4266,.T.);
#4262 = VERTEX_POINT('',#4263);
#4263 = CARTESIAN_POINT('',(-98.00353665605,45.463028,15.310265));
#4264 = VERTEX_POINT('',#4265);
#4265 = CARTESIAN_POINT('',(-98.74527600261,37.269028110666,
    10.105520573908));
#4266 = B_SPLINE_CURVE_WITH_KNOTS('',8,(#4267,#4268,#4269,#4270,#4271,
    #4272,#4273,#4274,#4275,#4276,#4277,#4278,#4279,#4280,#4281,#4282,
    #4283,#4284,#4285,#4286,#4287,#4288,#4289,#4290,#4291,#4292,#4293,
    #4294,#4295,#4296,#4297,#4298,#4299,#4300,#4301,#4302,#4303,#4304,
    #4305,#4306,#4307,#4308,#4309,#4310,#4311,#4312,#4313,#4314,#4315,
    #4316,#4317,#4318,#4319,#4320,#4321,#4322,#4323,#4324),
  .UNSPECIFIED.,.F.,.F.,(9,7,7,7,7,7,7,7,9),(0.,0.144397459496,
    0.281241894704,0.410102012775,0.594703581689,0.690272395711,
    0.771575726292,0.868538869358,1.),.UNSPECIFIED.);
#4267 = CARTESIAN_POINT('',(-98.00353665605,45.463028,15.310264999997));
#4268 = CARTESIAN_POINT('',(-97.93690071894,45.463028,15.749956575836));
#4269 = CARTESIAN_POINT('',(-97.87015154245,45.424602495621,
    16.189678586006));
#4270 = CARTESIAN_POINT('',(-97.80381486255,45.347742238088,
    16.625574756357));
#4271 = CARTESIAN_POINT('',(-97.73839127471,45.2328853542,
    17.053872971438));
#4272 = CARTESIAN_POINT('',(-97.67436232893,45.080861252374,
    17.470873084789));
#4273 = CARTESIAN_POINT('',(-97.61219552932,44.892882779596,
    17.872950448721));
#4274 = CARTESIAN_POINT('',(-97.55234823867,44.670586629282,
    18.256575163589));
#4275 = CARTESIAN_POINT('',(-97.44117831291,44.174967698651,
    18.961195661557));
#4276 = CARTESIAN_POINT('',(-97.38955456564,43.904838074082,
    19.284538082794));
#4277 = CARTESIAN_POINT('',(-97.34079021207,43.607553293461,
    19.585426077951));
#4278 = CARTESIAN_POINT('',(-97.29524392965,43.285255187241,
    19.86118587709));
#4279 = CARTESIAN_POINT('',(-97.25325037492,42.940374449806,
    20.109395809508));
#4280 = CARTESIAN_POINT('',(-97.21512537726,42.575623897617,
    20.327884575427));
#4281 = CARTESIAN_POINT('',(-97.18116492773,42.194024312207,
    20.514770505829));
#4282 = CARTESIAN_POINT('',(-97.12382769866,41.426964328758,
    20.813380702928));
#4283 = CARTESIAN_POINT('',(-97.09993785712,41.042879607522,
    20.928912162033));
#4284 = CARTESIAN_POINT('',(-97.08019555092,40.649572859147,
    21.013856417924));
#4285 = CARTESIAN_POINT('',(-97.06478774893,40.249978179558,
    21.067325748244));
#4286 = CARTESIAN_POINT('',(-97.05386880411,39.847096745013,
    21.088783447912));
#4287 = CARTESIAN_POINT('',(-97.04756191308,39.44399060559,
    21.078031876033));
#4288 = CARTESIAN_POINT('',(-97.04595137727,39.043779660227,
    21.035249933222));
#4289 = CARTESIAN_POINT('',(-97.05352711193,38.08501044407,
    20.854826056983));
#4290 = CARTESIAN_POINT('',(-97.06769040298,37.532161503132,
    20.684027928484));
#4291 = CARTESIAN_POINT('',(-97.09167522867,37.000921191647,
    20.450391386562));
#4292 = CARTESIAN_POINT('',(-97.12533416916,36.499758223343,
    20.157578310698));
#4293 = CARTESIAN_POINT('',(-97.1683591535,36.036235053701,
    19.810327374468));
#4294 = CARTESIAN_POINT('',(-97.22023645125,35.616953457878,
    19.414489422489));
#4295 = CARTESIAN_POINT('',(-97.28023084962,35.247616972117,
    18.97685636642));
#4296 = CARTESIAN_POINT('',(-97.38198393426,34.769554601301,
    18.26165132356));
#4297 = CARTESIAN_POINT('',(-97.41860281382,34.620952368047,
    18.008536385586));
#4298 = CARTESIAN_POINT('',(-97.45700012529,34.48740006099,
    17.747297703313));
#4299 = CARTESIAN_POINT('',(-97.49703315171,34.369374065178,
    17.478983854943));
#4300 = CARTESIAN_POINT('',(-97.53854841922,34.267259263733,
    17.204658278352));
#4301 = CARTESIAN_POINT('',(-97.58138212741,34.181357050705,
    16.925395481278));
#4302 = CARTESIAN_POINT('',(-97.62536054093,34.11188875992,
    16.642279309902));
#4303 = CARTESIAN_POINT('',(-97.70853201443,34.013995743833,
    16.113199737733));
#4304 = CARTESIAN_POINT('',(-97.74746109239,33.980990748016,
    15.867988421991));
#4305 = CARTESIAN_POINT('',(-97.78697586861,33.96006549803,
    15.621435977386));
#4306 = CARTESIAN_POINT('',(-97.82696102915,33.951265553469,
    15.374204806162));
#4307 = CARTESIAN_POINT('',(-97.86729810021,33.954597410465,
    15.12695295228));
#4308 = CARTESIAN_POINT('',(-97.90786589457,33.970029854285,
    14.880333989662));
#4309 = CARTESIAN_POINT('',(-97.94854095795,33.997495311922,
    14.634996910434));
#4310 = CARTESIAN_POINT('',(-98.03768601775,34.083875129677,
    14.10129180891));
#4311 = CARTESIAN_POINT('',(-98.08614948934,34.147828537728,
    13.813730913107));
#4312 = CARTESIAN_POINT('',(-98.13437552811,34.228576785825,
    13.529999479077));
#4313 = CARTESIAN_POINT('',(-98.18214896307,34.325871321998,
    13.251176446245));
#4314 = CARTESIAN_POINT('',(-98.22925361614,34.439392383607,
    12.978324734443));
#4315 = CARTESIAN_POINT('',(-98.27547381417,34.568747969335,
    12.712490991766));
#4316 = CARTESIAN_POINT('',(-98.32059615126,34.713469084883,
    12.454703895991));
#4317 = CARTESIAN_POINT('',(-98.42381567555,35.089292522784,
    11.868742806718));
#4318 = CARTESIAN_POINT('',(-98.48082967587,35.332853521878,
    11.548087951511));
#4319 = CARTESIAN_POINT('',(-98.53491830952,35.602276071234,
    11.246598880121));
#4320 = CARTESIAN_POINT('',(-98.5855764786,35.895880897364,
    10.966703001966));
#4321 = CARTESIAN_POINT('',(-98.63233626136,36.211726275418,
    10.710665317858));
#4322 = CARTESIAN_POINT('',(-98.67477405319,36.547602129218,
    10.480581140879));
#4323 = CARTESIAN_POINT('',(-98.71252050574,36.900997353053,
    10.278337345923));
#4324 = CARTESIAN_POINT('',(-98.74527600261,37.269028110666,
    10.105520573908));
#4325 = ORIENTED_EDGE('',*,*,#4326,.T.);
#4326 = EDGE_CURVE('',#4262,#196,#4327,.T.);
#4327 = LINE('',#4328,#4329);
#4328 = CARTESIAN_POINT('',(150.,45.463028,15.310265));
#4329 = VECTOR('',#4330,1.);
#4330 = DIRECTION('',(-1.,-0.,-0.));
#4331 = ORIENTED_EDGE('',*,*,#195,.T.);
#4332 = ORIENTED_EDGE('',*,*,#253,.T.);
#4333 = ORIENTED_EDGE('',*,*,#4326,.F.);
#4334 = ORIENTED_EDGE('',*,*,#4335,.F.);
#4335 = EDGE_CURVE('',#4264,#4262,#4336,.T.);
#4336 = B_SPLINE_CURVE_WITH_KNOTS('',8,(#4337,#4338,#4339,#4340,#4341,
    #4342,#4343,#4344,#4345,#4346,#4347,#4348,#4349,#4350,#4351,#4352,
    #4353,#4354,#4355,#4356,#4357,#4358,#4359,#4360,#4361,#4362,#4363,
    #4364,#4365,#4366,#4367,#4368,#4369,#4370,#4371,#4372,#4373),
  .UNSPECIFIED.,.F.,.F.,(9,7,7,7,7,9),(0.,0.364015140486,0.723309244549,
    0.858796880234,0.925379534607,1.),.UNSPECIFIED.);
#4337 = CARTESIAN_POINT('',(-98.74527600261,37.269028110666,
    10.105520573908));
#4338 = CARTESIAN_POINT('',(-98.78882351491,37.75831465721,
    9.875765533562));
#4339 = CARTESIAN_POINT('',(-98.82360037197,38.274040079313,
    9.697754365273));
#4340 = CARTESIAN_POINT('',(-98.84881710197,38.80897153118,
    9.575688055095));
#4341 = CARTESIAN_POINT('',(-98.86405423653,39.355611377549,
    9.511990198733));
#4342 = CARTESIAN_POINT('',(-98.86916034505,39.906312751732,
    9.507908307734));
#4343 = CARTESIAN_POINT('',(-98.86424213794,40.45330512576,
    9.563429249475));
#4344 = CARTESIAN_POINT('',(-98.84962893748,40.98872503214,
    9.677334734937));
#4345 = CARTESIAN_POINT('',(-98.80257956953,42.013895195535,
    10.013500030847));
#4346 = CARTESIAN_POINT('',(-98.77034517537,42.504841092757,
    10.234562833134));
#4347 = CARTESIAN_POINT('',(-98.72979573513,42.97013516871,
    10.507079493857));
#4348 = CARTESIAN_POINT('',(-98.68167562076,43.40356236665,
    10.827246793973));
#4349 = CARTESIAN_POINT('',(-98.6268105927,43.79968819161,
    11.190598020255));
#4350 = CARTESIAN_POINT('',(-98.56609025267,44.153854649966,
    11.592021293591));
#4351 = CARTESIAN_POINT('',(-98.50044399095,44.462124885032,
    12.025858494471));
#4352 = CARTESIAN_POINT('',(-98.40462981819,44.819272203465,
    12.659150524527));
#4353 = CARTESIAN_POINT('',(-98.37846253666,44.907770930557,
    12.832113619654));
#4354 = CARTESIAN_POINT('',(-98.35236913336,44.987747531561,
    13.004606592574));
#4355 = CARTESIAN_POINT('',(-98.32634850346,45.059809609904,
    13.17663942661));
#4356 = CARTESIAN_POINT('',(-98.3003975822,45.124437590675,
    13.348230244158));
#4357 = CARTESIAN_POINT('',(-98.27451370633,45.182017615551,
    13.519391333716));
#4358 = CARTESIAN_POINT('',(-98.24869612801,45.232864197203,
    13.690119922594));
#4359 = CARTESIAN_POINT('',(-98.21029263668,45.299036602395,
    13.944071292189));
#4360 = CARTESIAN_POINT('',(-98.19758403892,45.319398493628,
    14.028108613177));
#4361 = CARTESIAN_POINT('',(-98.18482494487,45.338311970177,
    14.112477600511));
#4362 = CARTESIAN_POINT('',(-98.1720193966,45.355771301703,
    14.197150124987));
#4363 = CARTESIAN_POINT('',(-98.159171421,45.371771364231,
    14.282097985972));
#4364 = CARTESIAN_POINT('',(-98.14628502978,45.386307640147,
    14.367292911405));
#4365 = CARTESIAN_POINT('',(-98.13336421947,45.399376218201,
    14.452706557802));
#4366 = CARTESIAN_POINT('',(-98.10589825787,45.423971419916,
    14.634248511388));
#4367 = CARTESIAN_POINT('',(-98.0913453263,45.435121440456,
    14.730425462172));
#4368 = CARTESIAN_POINT('',(-98.0767597645,45.44441920858,
    14.826801490012));
#4369 = CARTESIAN_POINT('',(-98.06214714001,45.451861025829,
    14.923336618826));
#4370 = CARTESIAN_POINT('',(-98.04751300008,45.457444141833,
    15.019990769043));
#4371 = CARTESIAN_POINT('',(-98.03286287168,45.461166754309,
    15.116723757597));
#4372 = CARTESIAN_POINT('',(-98.01820226153,45.463028009066,
    15.213495297932));
#4373 = CARTESIAN_POINT('',(-98.00353665605,45.463028,15.310265));
#4374 = CYLINDRICAL_SURFACE('',#4375,5.75);
#4375 = AXIS2_PLACEMENT_3D('',#4376,#4377,#4378);
#4376 = CARTESIAN_POINT('',(150.,39.713028,15.310265));
#4377 = DIRECTION('',(1.,2.2E-16,0.));
#4378 = DIRECTION('',(-2.2E-16,1.,-2.2E-16));
#4379 = ADVANCED_FACE('',(#4380),#4487,.F.);
#4380 = FACE_BOUND('',#4381,.F.);
#4381 = EDGE_LOOP('',(#4382,#4461,#4467,#4468,#4469,#4470));
#4382 = ORIENTED_EDGE('',*,*,#4383,.F.);
#4383 = EDGE_CURVE('',#4384,#4386,#4388,.T.);
#4384 = VERTEX_POINT('',#4385);
#4385 = CARTESIAN_POINT('',(-97.60803498011,20.604317,15.310265));
#4386 = VERTEX_POINT('',#4387);
#4387 = CARTESIAN_POINT('',(-98.12182752499,19.779864773251,
    12.413844274337));
#4388 = B_SPLINE_CURVE_WITH_KNOTS('',8,(#4389,#4390,#4391,#4392,#4393,
    #4394,#4395,#4396,#4397,#4398,#4399,#4400,#4401,#4402,#4403,#4404,
    #4405,#4406,#4407,#4408,#4409,#4410,#4411,#4412,#4413,#4414,#4415,
    #4416,#4417,#4418,#4419,#4420,#4421,#4422,#4423,#4424,#4425,#4426,
    #4427,#4428,#4429,#4430,#4431,#4432,#4433,#4434,#4435,#4436,#4437,
    #4438,#4439,#4440,#4441,#4442,#4443,#4444,#4445,#4446,#4447,#4448,
    #4449,#4450,#4451,#4452,#4453,#4454,#4455,#4456,#4457,#4458,#4459,
    #4460),.UNSPECIFIED.,.F.,.F.,(9,7,7,7,7,7,7,7,7,7,9),(0.,
    0.108203973812,0.210717935078,0.312709723431,0.45139142285,
    0.523639951149,0.582753298424,0.66572529631,0.772092250356,
    0.892246016011,1.),.UNSPECIFIED.);
#4389 = CARTESIAN_POINT('',(-97.60803498011,20.604317,15.310264999996));
#4390 = CARTESIAN_POINT('',(-97.53341494007,20.604317,15.73028861344));
#4391 = CARTESIAN_POINT('',(-97.45867320735,20.567658452394,
    16.150329920337));
#4392 = CARTESIAN_POINT('',(-97.38438077572,20.494335744607,
    16.566775398374));
#4393 = CARTESIAN_POINT('',(-97.31108036424,20.384740249124,
    16.97607120999));
#4394 = CARTESIAN_POINT('',(-97.23929269559,20.239620392836,
    17.374715369343));
#4395 = CARTESIAN_POINT('',(-97.16952206449,20.060080293476,
    17.759263601045));
#4396 = CARTESIAN_POINT('',(-97.1022611964,19.84761696313,
    18.126348890667));
#4397 = CARTESIAN_POINT('',(-96.97710907673,19.373575721504,
    18.800866574686));
#4398 = CARTESIAN_POINT('',(-96.91889279276,19.115098980512,
    19.110519669546));
#4399 = CARTESIAN_POINT('',(-96.86377174228,18.830448712036,
    19.398833854759));
#4400 = CARTESIAN_POINT('',(-96.81213852512,18.521622187078,
    19.663205919073));
#4401 = CARTESIAN_POINT('',(-96.76436185836,18.190906693617,
    19.901257425851));
#4402 = CARTESIAN_POINT('',(-96.72079291888,17.840876450303,
    20.110837931004));
#4403 = CARTESIAN_POINT('',(-96.68176528967,17.474420576475,
    20.290067277636));
#4404 = CARTESIAN_POINT('',(-96.61357778918,16.71713675387,
    20.584063360527));
#4405 = CARTESIAN_POINT('',(-96.58435148156,16.326252555325,
    20.699227706096));
#4406 = CARTESIAN_POINT('',(-96.56022300364,15.925452191867,
    20.781362722159));
#4407 = CARTESIAN_POINT('',(-96.54144846535,15.518127413648,
    20.829422438598));
#4408 = CARTESIAN_POINT('',(-96.52824191095,15.107757172302,
    20.84279893461));
#4409 = CARTESIAN_POINT('',(-96.5207784967,14.697899009657,
    20.821307473082));
#4410 = CARTESIAN_POINT('',(-96.51918158172,14.292183459585,
    20.765243719657));
#4411 = CARTESIAN_POINT('',(-96.52935710913,13.353311392998,
    20.553503201928));
#4412 = CARTESIAN_POINT('',(-96.54615364732,12.826046892062,
    20.369075510882));
#4413 = CARTESIAN_POINT('',(-96.57403684541,12.322346511604,
    20.124311592655));
#4414 = CARTESIAN_POINT('',(-96.61284640791,11.850452854145,
    19.823303051162));
#4415 = CARTESIAN_POINT('',(-96.66224497256,11.417579080098,
    19.471174014615));
#4416 = CARTESIAN_POINT('',(-96.72165688713,11.02985867503,
    19.074105764758));
#4417 = CARTESIAN_POINT('',(-96.79024219667,10.692428031391,
    18.63913616313));
#4418 = CARTESIAN_POINT('',(-96.90663167108,10.261376507154,
    17.932535702329));
#4419 = CARTESIAN_POINT('',(-96.94867844921,10.128296811745,
    17.682314689758));
#4420 = CARTESIAN_POINT('',(-96.99275323322,10.010280764431,
    17.424950931188));
#4421 = CARTESIAN_POINT('',(-97.03869021655,9.907719242424,
    17.161504190882));
#4422 = CARTESIAN_POINT('',(-97.08631095035,9.820910444136,
    16.893036915367));
#4423 = CARTESIAN_POINT('',(-97.1354249512,9.750070169202,
    16.620610124264));
#4424 = CARTESIAN_POINT('',(-97.18583041206,9.69533780336,
    16.345281164582));
#4425 = CARTESIAN_POINT('',(-97.2794394352,9.625228596408,
    15.841317952109));
#4426 = CARTESIAN_POINT('',(-97.32228763837,9.604504977394,
    15.613287421545));
#4427 = CARTESIAN_POINT('',(-97.36574475547,9.594642392105,
    15.384581703599));
#4428 = CARTESIAN_POINT('',(-97.40969206043,9.595645173264,
    15.155764107545));
#4429 = CARTESIAN_POINT('',(-97.45400746265,9.607488263277,14.9273913822
    ));
#4430 = CARTESIAN_POINT('',(-97.49856599827,9.63011873221,
    14.700013813008));
#4431 = CARTESIAN_POINT('',(-97.54324032156,9.663457295759,
    14.474175319127));
#4432 = CARTESIAN_POINT('',(-97.65058758031,9.76907795321,
    13.936339625609));
#4433 = CARTESIAN_POINT('',(-97.71324796972,9.851647199586,
    13.626354726055));
#4434 = CARTESIAN_POINT('',(-97.77552483813,9.954818679666,
    13.321947695821));
#4435 = CARTESIAN_POINT('',(-97.83705269749,10.078201229576,
    13.024587462328));
#4436 = CARTESIAN_POINT('',(-97.8974614311,10.221302294344,
    12.735724734919));
#4437 = CARTESIAN_POINT('',(-97.95638030333,10.383522808954,
    12.456790830314));
#4438 = CARTESIAN_POINT('',(-98.01344264616,10.564146080386,
    12.189193625042));
#4439 = CARTESIAN_POINT('',(-98.13860501648,11.016372978231,
    11.607560309506));
#4440 = CARTESIAN_POINT('',(-98.20530357692,11.299352601642,
    11.301598220572));
#4441 = CARTESIAN_POINT('',(-98.26760086483,11.609390110462,
    11.019485456508));
#4442 = CARTESIAN_POINT('',(-98.32476265054,11.944254621407,
    10.764065884152));
#4443 = CARTESIAN_POINT('',(-98.37612372258,12.301355544284,
    10.537956037922));
#4444 = CARTESIAN_POINT('',(-98.42110271843,12.677728805448,
    10.34352768896));
#4445 = CARTESIAN_POINT('',(-98.45922282137,13.069983013449,
    10.182829443055));
#4446 = CARTESIAN_POINT('',(-98.52507851214,13.930769399547,
    9.915699568123));
#4447 = CARTESIAN_POINT('',(-98.55086484573,14.403083006926,
    9.818850644014));
#4448 = CARTESIAN_POINT('',(-98.56695487691,14.885098522145,
    9.769344427596));
#4449 = CARTESIAN_POINT('',(-98.57314668144,15.370800258273,
    9.768304489108));
#4450 = CARTESIAN_POINT('',(-98.5694864839,15.854206739969,9.81592841348
    ));
#4451 = CARTESIAN_POINT('',(-98.55624415152,16.329392623978,
    9.911473013525));
#4452 = CARTESIAN_POINT('',(-98.53388030278,16.790511352207,
    10.053286503771));
#4453 = CARTESIAN_POINT('',(-98.47547743859,17.627678970944,
    10.404464583731));
#4454 = CARTESIAN_POINT('',(-98.44106234233,18.007960695452,
    10.605501007699));
#4455 = CARTESIAN_POINT('',(-98.40030637772,18.368822226223,
    10.83963862377));
#4456 = CARTESIAN_POINT('',(-98.35376048047,18.706935372441,
    11.10450195402));
#4457 = CARTESIAN_POINT('',(-98.30201736983,19.019409079617,
    11.39740581803));
#4458 = CARTESIAN_POINT('',(-98.2456911258,19.303737281815,
    11.715418771391));
#4459 = CARTESIAN_POINT('',(-98.18541237529,19.557796046566,
    12.055369784992));
#4460 = CARTESIAN_POINT('',(-98.12182752499,19.779864773251,
    12.413844274337));
#4461 = ORIENTED_EDGE('',*,*,#4462,.T.);
#4462 = EDGE_CURVE('',#4384,#289,#4463,.T.);
#4463 = LINE('',#4464,#4465);
#4464 = CARTESIAN_POINT('',(150.,20.604317,15.310265));
#4465 = VECTOR('',#4466,1.);
#4466 = DIRECTION('',(-1.,-0.,-0.));
#4467 = ORIENTED_EDGE('',*,*,#288,.T.);
#4468 = ORIENTED_EDGE('',*,*,#360,.T.);
#4469 = ORIENTED_EDGE('',*,*,#4462,.F.);
#4470 = ORIENTED_EDGE('',*,*,#4471,.F.);
#4471 = EDGE_CURVE('',#4386,#4384,#4472,.T.);
#4472 = B_SPLINE_CURVE_WITH_KNOTS('',5,(#4473,#4474,#4475,#4476,#4477,
    #4478,#4479,#4480,#4481,#4482,#4483,#4484,#4485,#4486),
  .UNSPECIFIED.,.F.,.F.,(6,4,4,6),(0.,0.510651191589,0.761176492166,1.),
  .UNSPECIFIED.);
#4473 = CARTESIAN_POINT('',(-98.12182752499,19.779864773251,
    12.413844274337));
#4474 = CARTESIAN_POINT('',(-98.07460326209,19.94479449916,
    12.680082119511));
#4475 = CARTESIAN_POINT('',(-98.02537259918,20.090465306711,
    12.957561803557));
#4476 = CARTESIAN_POINT('',(-97.97448397264,20.215938711064,
    13.244448316133));
#4477 = CARTESIAN_POINT('',(-97.92227833116,20.320541490562,
    13.5388464963));
#4478 = CARTESIAN_POINT('',(-97.84299175235,20.44469306422,
    13.985987338241));
#4479 = CARTESIAN_POINT('',(-97.81665894728,20.480425371468,
    14.134497037205));
#4480 = CARTESIAN_POINT('',(-97.79012789646,20.510976232492,
    14.284121351985));
#4481 = CARTESIAN_POINT('',(-97.7634369857,20.536307353462,
    14.434630978239));
#4482 = CARTESIAN_POINT('',(-97.71106331366,20.575542438201,
    14.729898975485));
#4483 = CARTESIAN_POINT('',(-97.68539173587,20.589924855997,
    14.874597392765));
#4484 = CARTESIAN_POINT('',(-97.65964179611,20.599519842463,
    15.019691554914));
#4485 = CARTESIAN_POINT('',(-97.63384564134,20.604317009152,
    15.16498123037));
#4486 = CARTESIAN_POINT('',(-97.60803498011,20.604317,15.310265));
#4487 = CYLINDRICAL_SURFACE('',#4488,5.5);
#4488 = AXIS2_PLACEMENT_3D('',#4489,#4490,#4491);
#4489 = CARTESIAN_POINT('',(150.,15.104317,15.310265));
#4490 = DIRECTION('',(1.,2.2E-16,0.));
#4491 = DIRECTION('',(-2.2E-16,1.,-2.2E-16));
#4492 = ADVANCED_FACE('',(#4493),#4565,.F.);
#4493 = FACE_BOUND('',#4494,.F.);
#4494 = EDGE_LOOP('',(#4495,#4509,#4515,#4516,#4517,#4518));
#4495 = ORIENTED_EDGE('',*,*,#4496,.F.);
#4496 = EDGE_CURVE('',#4497,#4499,#4501,.T.);
#4497 = VERTEX_POINT('',#4498);
#4498 = CARTESIAN_POINT('',(-95.24073977142,38.581665,34.793543));
#4499 = VERTEX_POINT('',#4500);
#4500 = CARTESIAN_POINT('',(-95.23514663407,39.712949335372,
    35.107193988813));
#4501 = B_SPLINE_CURVE_WITH_KNOTS('',6,(#4502,#4503,#4504,#4505,#4506,
    #4507,#4508),.UNSPECIFIED.,.F.,.F.,(7,7),(0.,1.),
  .PIECEWISE_BEZIER_KNOTS.);
#4502 = CARTESIAN_POINT('',(-95.24073977142,38.581665,34.793543));
#4503 = CARTESIAN_POINT('',(-95.24605706419,38.77963936521,34.793543));
#4504 = CARTESIAN_POINT('',(-95.24890945085,38.977835939916,
    34.814951014445));
#4505 = CARTESIAN_POINT('',(-95.24920741842,39.17310285006,
    34.857854652791));
#4506 = CARTESIAN_POINT('',(-95.246956433,39.362498771385,
    34.921646512026));
#4507 = CARTESIAN_POINT('',(-95.24222495696,39.543280784616,
    35.005277893407));
#4508 = CARTESIAN_POINT('',(-95.23514663407,39.712949335372,
    35.107193988813));
#4509 = ORIENTED_EDGE('',*,*,#4510,.T.);
#4510 = EDGE_CURVE('',#4497,#386,#4511,.T.);
#4511 = LINE('',#4512,#4513);
#4512 = CARTESIAN_POINT('',(35.,38.581665,34.793543));
#4513 = VECTOR('',#4514,1.);
#4514 = DIRECTION('',(-1.,-0.,0.));
#4515 = ORIENTED_EDGE('',*,*,#385,.T.);
#4516 = ORIENTED_EDGE('',*,*,#397,.T.);
#4517 = ORIENTED_EDGE('',*,*,#4510,.F.);
#4518 = ORIENTED_EDGE('',*,*,#4519,.F.);
#4519 = EDGE_CURVE('',#4499,#4497,#4520,.T.);
#4520 = B_SPLINE_CURVE_WITH_KNOTS('',8,(#4521,#4522,#4523,#4524,#4525,
    #4526,#4527,#4528,#4529,#4530,#4531,#4532,#4533,#4534,#4535,#4536,
    #4537,#4538,#4539,#4540,#4541,#4542,#4543,#4544,#4545,#4546,#4547,
    #4548,#4549,#4550,#4551,#4552,#4553,#4554,#4555,#4556,#4557,#4558,
    #4559,#4560,#4561,#4562,#4563,#4564),.UNSPECIFIED.,.F.,.F.,(9,7,7,7,
    7,7,9),(0.,0.16551122422,0.282146258603,0.445461630339,
    0.637963281508,0.79639738814,1.),.UNSPECIFIED.);
#4521 = CARTESIAN_POINT('',(-95.23514663407,39.712949335372,
    35.107193988813));
#4522 = CARTESIAN_POINT('',(-95.22577164149,39.937669431833,
    35.242178313773));
#4523 = CARTESIAN_POINT('',(-95.21246745389,40.144022087249,
    35.407830823321));
#4524 = CARTESIAN_POINT('',(-95.19550269233,40.326608490219,
    35.600931582461));
#4525 = CARTESIAN_POINT('',(-95.17529461667,40.481388888875,
    35.817293038265));
#4526 = CARTESIAN_POINT('',(-95.1523216593,40.605152394338,
    36.052302374258));
#4527 = CARTESIAN_POINT('',(-95.12712004037,40.695594748434,
    36.300894212333));
#4528 = CARTESIAN_POINT('',(-95.10026406885,40.751214189771,
    36.557656623582));
#4529 = CARTESIAN_POINT('',(-95.05274776351,40.786264819498,
    36.999266879756));
#4530 = CARTESIAN_POINT('',(-95.03257993772,40.783358929287,
    37.183145048825));
#4531 = CARTESIAN_POINT('',(-95.0120975801,40.762922724799,
    37.366388623981));
#4532 = CARTESIAN_POINT('',(-94.99150784604,40.725092666518,
    37.547089962603));
#4533 = CARTESIAN_POINT('',(-94.97101379689,40.670232515833,
    37.723388698723));
#4534 = CARTESIAN_POINT('',(-94.95081421872,40.598918030596,
    37.893476706205));
#4535 = CARTESIAN_POINT('',(-94.93110374386,40.511950534903,
    38.055610807945));
#4536 = CARTESIAN_POINT('',(-94.88542632357,40.268204803315,
    38.421699046554));
#4537 = CARTESIAN_POINT('',(-94.8600750693,40.097217114089,
    38.616720904619));
#4538 = CARTESIAN_POINT('',(-94.83657826361,39.900385302105,
    38.788330697303));
#4539 = CARTESIAN_POINT('',(-94.81540405194,39.681510475762,
    38.932647978186));
#4540 = CARTESIAN_POINT('',(-94.79696494218,39.444908361927,
    39.046467896476));
#4541 = CARTESIAN_POINT('',(-94.78161329077,39.19544176898,
    39.127387882978));
#4542 = CARTESIAN_POINT('',(-94.76965336196,38.938465919547,
    39.173755427619));
#4543 = CARTESIAN_POINT('',(-94.75140447735,38.375372142676,
    39.19898751346));
#4544 = CARTESIAN_POINT('',(-94.74647364315,38.067525888266,
    39.164358766241));
#4545 = CARTESIAN_POINT('',(-94.74688142471,37.766854074258,
    39.08041519343));
#4546 = CARTESIAN_POINT('',(-94.75267935145,37.482491107842,
    38.949416884559));
#4547 = CARTESIAN_POINT('',(-94.76379005702,37.222785147734,38.774985886
    ));
#4548 = CARTESIAN_POINT('',(-94.77993221163,36.995011417843,
    38.562556524979));
#4549 = CARTESIAN_POINT('',(-94.80065413174,36.805591353077,
    38.318876057393));
#4550 = CARTESIAN_POINT('',(-94.84527813934,36.537962739988,
    37.834623429741));
#4551 = CARTESIAN_POINT('',(-94.86802980754,36.445636801419,
    37.600466895823));
#4552 = CARTESIAN_POINT('',(-94.89299367219,36.384255180592,
    37.355380818134));
#4553 = CARTESIAN_POINT('',(-94.91971307384,36.355084922804,
    37.104115420158));
#4554 = CARTESIAN_POINT('',(-94.94768882999,36.358652181694,
    36.85142919035));
#4555 = CARTESIAN_POINT('',(-94.97637798641,36.394698530698,
    36.602072555691));
#4556 = CARTESIAN_POINT('',(-95.00520183914,36.462257868873,
    36.360759830955));
#4557 = CARTESIAN_POINT('',(-95.06998551981,36.684061679196,
    35.838232493571));
#4558 = CARTESIAN_POINT('',(-95.10577278031,36.8579938419,
    35.564160723117));
#4559 = CARTESIAN_POINT('',(-95.13953543666,37.077220549938,
    35.320542307306));
#4560 = CARTESIAN_POINT('',(-95.17005838091,37.335264583325,
    35.115586054298));
#4561 = CARTESIAN_POINT('',(-95.19622897321,37.624516602516,
    34.956288316688));
#4562 = CARTESIAN_POINT('',(-95.21714351121,37.935859937202,
    34.847701727535));
#4563 = CARTESIAN_POINT('',(-95.23207358113,38.259003901898,34.793543));
#4564 = CARTESIAN_POINT('',(-95.24073977142,38.581665,34.793543));
#4565 = CYLINDRICAL_SURFACE('',#4566,2.196998);
#4566 = AXIS2_PLACEMENT_3D('',#4567,#4568,#4569);
#4567 = CARTESIAN_POINT('',(35.,38.581665,36.990541));
#4568 = DIRECTION('',(1.,0.,-2.2E-16));
#4569 = DIRECTION('',(-2.2E-16,-2.2E-16,-1.));
#4570 = ADVANCED_FACE('',(#4571),#4650,.F.);
#4571 = FACE_BOUND('',#4572,.F.);
#4572 = EDGE_LOOP('',(#4573,#4587,#4593,#4594,#4595,#4596));
#4573 = ORIENTED_EDGE('',*,*,#4574,.F.);
#4574 = EDGE_CURVE('',#4575,#4577,#4579,.T.);
#4575 = VERTEX_POINT('',#4576);
#4576 = CARTESIAN_POINT('',(-94.51285448002,37.595878,41.317265));
#4577 = VERTEX_POINT('',#4578);
#4578 = CARTESIAN_POINT('',(-94.51861972831,38.130890540941,
    41.410102602711));
#4579 = B_SPLINE_CURVE_WITH_KNOTS('',3,(#4580,#4581,#4582,#4583,#4584,
    #4585,#4586),.UNSPECIFIED.,.F.,.F.,(4,1,1,1,4),(0.,0.179693062845,
    0.502094685105,0.818367412167,1.),.UNSPECIFIED.);
#4580 = CARTESIAN_POINT('',(-94.51285448002,37.595878,41.317265));
#4581 = CARTESIAN_POINT('',(-94.513773633,37.628539247903,41.317265));
#4582 = CARTESIAN_POINT('',(-94.5160605276,37.719830156328,
    41.320080834814));
#4583 = CARTESIAN_POINT('',(-94.51848266581,37.867918540304,
    41.33749920923));
#4584 = CARTESIAN_POINT('',(-94.51921539735,38.013563651721,
    41.371121555474));
#4585 = CARTESIAN_POINT('',(-94.5188567756,38.099789400722,
    41.398973912202));
#4586 = CARTESIAN_POINT('',(-94.51861972831,38.130890540941,
    41.410102602711));
#4587 = ORIENTED_EDGE('',*,*,#4588,.T.);
#4588 = EDGE_CURVE('',#4575,#461,#4589,.T.);
#4589 = LINE('',#4590,#4591);
#4590 = CARTESIAN_POINT('',(35.,37.595878,41.317265));
#4591 = VECTOR('',#4592,1.);
#4592 = DIRECTION('',(-1.,-0.,0.));
#4593 = ORIENTED_EDGE('',*,*,#460,.T.);
#4594 = ORIENTED_EDGE('',*,*,#472,.T.);
#4595 = ORIENTED_EDGE('',*,*,#4588,.F.);
#4596 = ORIENTED_EDGE('',*,*,#4597,.F.);
#4597 = EDGE_CURVE('',#4577,#4575,#4598,.T.);
#4598 = B_SPLINE_CURVE_WITH_KNOTS('',8,(#4599,#4600,#4601,#4602,#4603,
    #4604,#4605,#4606,#4607,#4608,#4609,#4610,#4611,#4612,#4613,#4614,
    #4615,#4616,#4617,#4618,#4619,#4620,#4621,#4622,#4623,#4624,#4625,
    #4626,#4627,#4628,#4629,#4630,#4631,#4632,#4633,#4634,#4635,#4636,
    #4637,#4638,#4639,#4640,#4641,#4642,#4643,#4644,#4645,#4646,#4647,
    #4648,#4649),.UNSPECIFIED.,.F.,.F.,(9,7,7,7,7,7,7,9),(0.,
    0.130326648489,0.253401788085,0.384169967106,0.593982059215,
    0.780734677509,0.86251568576,1.),.UNSPECIFIED.);
#4599 = CARTESIAN_POINT('',(-94.51861972831,38.130890540941,
    41.410102602711));
#4600 = CARTESIAN_POINT('',(-94.51751322431,38.276066364462,
    41.46204979172));
#4601 = CARTESIAN_POINT('',(-94.51463781094,38.415534402809,
    41.530153704823));
#4602 = CARTESIAN_POINT('',(-94.51002801499,38.547061810673,
    41.613565219342));
#4603 = CARTESIAN_POINT('',(-94.50375051612,38.668663115007,
    41.71117599427));
#4604 = CARTESIAN_POINT('',(-94.4959041469,38.778600215028,
    41.821618470274));
#4605 = CARTESIAN_POINT('',(-94.48661989277,38.875382382214,
    41.943265869686));
#4606 = CARTESIAN_POINT('',(-94.47606089206,38.957766260307,
    42.074232196512));
#4607 = CARTESIAN_POINT('',(-94.4534315556,39.088018099731,
    42.34282602231));
#4608 = CARTESIAN_POINT('',(-94.44146501036,39.137637356535,
    42.479817021332));
#4609 = CARTESIAN_POINT('',(-94.42867693567,39.172809728336,
    42.621622598769));
#4610 = CARTESIAN_POINT('',(-94.41523167522,39.193036755253,
    42.766472772629));
#4611 = CARTESIAN_POINT('',(-94.40129951828,39.19807227205,
    42.912570121232));
#4612 = CARTESIAN_POINT('',(-94.38705413132,39.187902401508,
    43.058106678117));
#4613 = CARTESIAN_POINT('',(-94.37267168402,39.162758694037,
    43.201277814289));
#4614 = CARTESIAN_POINT('',(-94.34309530599,39.081095219223,
    43.487997809551));
#4615 = CARTESIAN_POINT('',(-94.32789528773,39.022680590927,
    43.631122935028));
#4616 = CARTESIAN_POINT('',(-94.3129484303,38.948511179796,
    43.76749565428));
#4617 = CARTESIAN_POINT('',(-94.29845929827,38.859514503917,
    43.895123217259));
#4618 = CARTESIAN_POINT('',(-94.28461990969,38.756881792454,
    44.012188080172));
#4619 = CARTESIAN_POINT('',(-94.27161102164,38.642045153023,
    44.117044671371));
#4620 = CARTESIAN_POINT('',(-94.25960184998,38.516692673366,
    44.208246026663));
#4621 = CARTESIAN_POINT('',(-94.23132583641,38.16799840535,
    44.407181056752));
#4622 = CARTESIAN_POINT('',(-94.21679397597,37.930248396974,
    44.49214275229));
#4623 = CARTESIAN_POINT('',(-94.20590864712,37.678430906228,
    44.533534286029));
#4624 = CARTESIAN_POINT('',(-94.19908984204,37.422070627178,
    44.529299367874));
#4625 = CARTESIAN_POINT('',(-94.19661618204,37.170552592694,
    44.479216393817));
#4626 = CARTESIAN_POINT('',(-94.19857351186,36.932983280962,
    44.385422595425));
#4627 = CARTESIAN_POINT('',(-94.20490753372,36.718261622676,
    44.251807711576));
#4628 = CARTESIAN_POINT('',(-94.22431264927,36.369805111014,
    43.93838826823));
#4629 = CARTESIAN_POINT('',(-94.2366069286,36.229041420458,
    43.764625634267));
#4630 = CARTESIAN_POINT('',(-94.25180502528,36.117015535311,
    43.569454029844));
#4631 = CARTESIAN_POINT('',(-94.26950981516,36.037137303449,
    43.358579616977));
#4632 = CARTESIAN_POINT('',(-94.28925288143,35.991688247014,
    43.137992086361));
#4633 = CARTESIAN_POINT('',(-94.31047761258,35.981653757215,
    42.913984519577));
#4634 = CARTESIAN_POINT('',(-94.33254946218,36.006899010699,
    42.69305125212));
#4635 = CARTESIAN_POINT('',(-94.36447530647,36.090983765588,
    42.389209251931));
#4636 = CARTESIAN_POINT('',(-94.37423242244,36.122988744689,
    42.298436530661));
#4637 = CARTESIAN_POINT('',(-94.3839669759,36.16124543559,
    42.209945946346));
#4638 = CARTESIAN_POINT('',(-94.39362281506,36.20556501178,
    42.124234588023));
#4639 = CARTESIAN_POINT('',(-94.40314440684,36.255715359668,
    42.041775829633));
#4640 = CARTESIAN_POINT('',(-94.41247683686,36.311421078578,
    41.963019330028));
#4641 = CARTESIAN_POINT('',(-94.42156580947,36.372363480752,
    41.888391032962));
#4642 = CARTESIAN_POINT('',(-94.44513785012,36.548827555839,
    41.700449706564));
#4643 = CARTESIAN_POINT('',(-94.45908580082,36.673313837957,
    41.595359007403));
#4644 = CARTESIAN_POINT('',(-94.47194499122,36.809873339811,
    41.504945119769));
#4645 = CARTESIAN_POINT('',(-94.48348127542,36.956495371676,
    41.430833869946));
#4646 = CARTESIAN_POINT('',(-94.49348925158,37.110943289661,
    41.374313057864));
#4647 = CARTESIAN_POINT('',(-94.50179864312,37.270773133381,
    41.33629265462));
#4648 = CARTESIAN_POINT('',(-94.50828068,37.433352263619,41.317265));
#4649 = CARTESIAN_POINT('',(-94.51285448002,37.595878,41.317265));
#4650 = CYLINDRICAL_SURFACE('',#4651,1.588027);
#4651 = AXIS2_PLACEMENT_3D('',#4652,#4653,#4654);
#4652 = CARTESIAN_POINT('',(35.,37.595878,42.905292));
#4653 = DIRECTION('',(1.,0.,-2.2E-16));
#4654 = DIRECTION('',(-2.2E-16,-2.2E-16,-1.));
#4655 = ADVANCED_FACE('',(#4656),#4737,.F.);
#4656 = FACE_BOUND('',#4657,.F.);
#4657 = EDGE_LOOP('',(#4658,#4674,#4680,#4681,#4682,#4683));
#4658 = ORIENTED_EDGE('',*,*,#4659,.F.);
#4659 = EDGE_CURVE('',#4660,#4662,#4664,.T.);
#4660 = VERTEX_POINT('',#4661);
#4661 = CARTESIAN_POINT('',(-94.91565479179,32.308448,36.112941396573));
#4662 = VERTEX_POINT('',#4663);
#4663 = CARTESIAN_POINT('',(-94.85480989972,34.797505389702,
    37.297321674335));
#4664 = B_SPLINE_CURVE_WITH_KNOTS('',8,(#4665,#4666,#4667,#4668,#4669,
    #4670,#4671,#4672,#4673),.UNSPECIFIED.,.F.,.F.,(9,9),(0.,1.),
  .PIECEWISE_BEZIER_KNOTS.);
#4665 = CARTESIAN_POINT('',(-94.91565479179,32.308448,36.112941396573));
#4666 = CARTESIAN_POINT('',(-94.92590752952,32.664586294931,
    36.112941396573));
#4667 = CARTESIAN_POINT('',(-94.93102979663,33.021416082827,
    36.158131540171));
#4668 = CARTESIAN_POINT('',(-94.93078212321,33.371400452437,
    36.248817101117));
#4669 = CARTESIAN_POINT('',(-94.92518055181,33.707698031459,
    36.383524605414));
#4670 = CARTESIAN_POINT('',(-94.91439606789,34.023948224268,
    36.559797112683));
#4671 = CARTESIAN_POINT('',(-94.89875110081,34.314355058513,
    36.77408992275));
#4672 = CARTESIAN_POINT('',(-94.8786850326,34.573646943322,
    37.021928076672));
#4673 = CARTESIAN_POINT('',(-94.85480989972,34.797505389702,
    37.297321674335));
#4674 = ORIENTED_EDGE('',*,*,#4675,.T.);
#4675 = EDGE_CURVE('',#4660,#522,#4676,.T.);
#4676 = LINE('',#4677,#4678);
#4677 = CARTESIAN_POINT('',(35.,32.308448,36.112941396573));
#4678 = VECTOR('',#4679,1.);
#4679 = DIRECTION('',(-1.,-0.,0.));
#4680 = ORIENTED_EDGE('',*,*,#521,.T.);
#4681 = ORIENTED_EDGE('',*,*,#537,.T.);
#4682 = ORIENTED_EDGE('',*,*,#4675,.F.);
#4683 = ORIENTED_EDGE('',*,*,#4684,.F.);
#4684 = EDGE_CURVE('',#4662,#4660,#4685,.T.);
#4685 = B_SPLINE_CURVE_WITH_KNOTS('',8,(#4686,#4687,#4688,#4689,#4690,
    #4691,#4692,#4693,#4694,#4695,#4696,#4697,#4698,#4699,#4700,#4701,
    #4702,#4703,#4704,#4705,#4706,#4707,#4708,#4709,#4710,#4711,#4712,
    #4713,#4714,#4715,#4716,#4717,#4718,#4719,#4720,#4721,#4722,#4723,
    #4724,#4725,#4726,#4727,#4728,#4729,#4730,#4731,#4732,#4733,#4734,
    #4735,#4736),.UNSPECIFIED.,.F.,.F.,(9,7,7,7,7,7,7,9),(0.,
    0.170287258946,0.366575022213,0.494697269021,0.631161383441,
    0.771769070967,0.862331762443,1.),.UNSPECIFIED.);
#4686 = CARTESIAN_POINT('',(-94.85480989972,34.797505389702,
    37.297321674335));
#4687 = CARTESIAN_POINT('',(-94.82998655003,35.030254523453,
    37.583652712243));
#4688 = CARTESIAN_POINT('',(-94.80099038727,35.225216905107,
    37.900407829223));
#4689 = CARTESIAN_POINT('',(-94.76845667265,35.377440206601,
    38.241325554068));
#4690 = CARTESIAN_POINT('',(-94.7331068577,35.48382370872,
    38.599641775003));
#4691 = CARTESIAN_POINT('',(-94.6956765546,35.542343523327,
    38.968402431913));
#4692 = CARTESIAN_POINT('',(-94.65691460501,35.55218873567,
    39.340453847174));
#4693 = CARTESIAN_POINT('',(-94.6175700679,35.513599031575,
    39.708510579192));
#4694 = CARTESIAN_POINT('',(-94.53328573549,35.330395246055,
    40.47622973524));
#4695 = CARTESIAN_POINT('',(-94.48827690692,35.170205270648,
    40.873339297897));
#4696 = CARTESIAN_POINT('',(-94.44462046004,34.950328538735,
    41.244558382443));
#4697 = CARTESIAN_POINT('',(-94.40336026563,34.675949405943,
    41.57986574669));
#4698 = CARTESIAN_POINT('',(-94.36543319322,34.353618735725,
    41.870270732739));
#4699 = CARTESIAN_POINT('',(-94.33166219787,33.991665267991,
    42.108292379976));
#4700 = CARTESIAN_POINT('',(-94.30281923941,33.599761420673,
    42.287580603788));
#4701 = CARTESIAN_POINT('',(-94.26431148202,32.922867584876,
    42.481107352033));
#4702 = CARTESIAN_POINT('',(-94.25144248973,32.64761595511,
    42.531154712963));
#4703 = CARTESIAN_POINT('',(-94.24108725796,32.367678069097,
    42.553765736771));
#4704 = CARTESIAN_POINT('',(-94.23337403999,32.086302636791,
    42.548457018568));
#4705 = CARTESIAN_POINT('',(-94.22839821583,31.806730517666,
    42.515200126633));
#4706 = CARTESIAN_POINT('',(-94.22622689849,31.532190512188,
    42.45438626224));
#4707 = CARTESIAN_POINT('',(-94.22689302243,31.265887932445,
    42.366873373463));
#4708 = CARTESIAN_POINT('',(-94.23408821012,30.739433653997,
    42.134024386255));
#4709 = CARTESIAN_POINT('',(-94.24100009767,30.480526071526,
    41.985168055942));
#4710 = CARTESIAN_POINT('',(-94.25110010968,30.238095521145,
    41.809223670178));
#4711 = CARTESIAN_POINT('',(-94.26431344933,30.015447650905,
    41.60844397702));
#4712 = CARTESIAN_POINT('',(-94.28051896076,29.815447444002,
    41.385480150003));
#4713 = CARTESIAN_POINT('',(-94.2995488287,29.640562040574,
    41.14332423528));
#4714 = CARTESIAN_POINT('',(-94.32117692577,29.492822416047,
    40.885333569212));
#4715 = CARTESIAN_POINT('',(-94.36975038265,29.250944529432,
    40.337058085396));
#4716 = CARTESIAN_POINT('',(-94.39686171598,29.158448272174,
    40.045754471524));
#4717 = CARTESIAN_POINT('',(-94.42611833932,29.097866586942,
    39.745405155348));
#4718 = CARTESIAN_POINT('',(-94.45715952523,29.070084415968,
    39.440071212978));
#4719 = CARTESIAN_POINT('',(-94.48958546001,29.075402612061,
    39.133800017356));
#4720 = CARTESIAN_POINT('',(-94.52295818751,29.113607215573,
    38.830613759221));
#4721 = CARTESIAN_POINT('',(-94.55680252659,29.183933376261,
    38.534504360155));
#4722 = CARTESIAN_POINT('',(-94.61238724392,29.350002192898,
    38.065767075338));
#4723 = CARTESIAN_POINT('',(-94.63415571563,29.427811755289,
    37.886637868476));
#4724 = CARTESIAN_POINT('',(-94.65578492342,29.518012664662,
    37.713035961357));
#4725 = CARTESIAN_POINT('',(-94.67714239876,29.620154273374,
    37.545936059795));
#4726 = CARTESIAN_POINT('',(-94.69809579838,29.733703426282,
    37.386266615225));
#4727 = CARTESIAN_POINT('',(-94.71851383893,29.858046701897,
    37.234909851038));
#4728 = CARTESIAN_POINT('',(-94.73826758748,29.992486293031,
    37.092697538119));
#4729 = CARTESIAN_POINT('',(-94.78606088997,30.354739791423,
    36.759295178919));
#4730 = CARTESIAN_POINT('',(-94.81308401554,30.594887099915,
    36.580978790613));
#4731 = CARTESIAN_POINT('',(-94.83784316106,30.853812576967,
    36.428324623891));
#4732 = CARTESIAN_POINT('',(-94.85993449882,31.128307456393,
    36.303627195707));
#4733 = CARTESIAN_POINT('',(-94.87901036827,31.414891970225,
    36.208692174292));
#4734 = CARTESIAN_POINT('',(-94.89478329281,31.709833600061,
    36.144863555337));
#4735 = CARTESIAN_POINT('',(-94.90703771117,32.009125762448,
    36.112941396573));
#4736 = CARTESIAN_POINT('',(-94.91565479179,32.308448,36.112941396573));
#4737 = CYLINDRICAL_SURFACE('',#4738,3.207653603427);
#4738 = AXIS2_PLACEMENT_3D('',#4739,#4740,#4741);
#4739 = CARTESIAN_POINT('',(35.,32.308448,39.320595));
#4740 = DIRECTION('',(1.,0.,-2.2E-16));
#4741 = DIRECTION('',(-2.2E-16,-2.2E-16,-1.));
#4742 = ADVANCED_FACE('',(#4743),#4836,.F.);
#4743 = FACE_BOUND('',#4744,.F.);
#4744 = EDGE_LOOP('',(#4745,#4759,#4765,#4766,#4767,#4768));
#4745 = ORIENTED_EDGE('',*,*,#4746,.F.);
#4746 = EDGE_CURVE('',#4747,#4749,#4751,.T.);
#4747 = VERTEX_POINT('',#4748);
#4748 = CARTESIAN_POINT('',(-94.04561965151,37.327026,46.194722));
#4749 = VERTEX_POINT('',#4750);
#4750 = CARTESIAN_POINT('',(-94.05128295898,38.53034157331,
    46.511168018278));
#4751 = B_SPLINE_CURVE_WITH_KNOTS('',6,(#4752,#4753,#4754,#4755,#4756,
    #4757,#4758),.UNSPECIFIED.,.F.,.F.,(7,7),(0.,1.),
  .PIECEWISE_BEZIER_KNOTS.);
#4752 = CARTESIAN_POINT('',(-94.04561965146,37.327025999882,
    46.194722000027));
#4753 = CARTESIAN_POINT('',(-94.05149721244,37.536586574038,
    46.194722000017));
#4754 = CARTESIAN_POINT('',(-94.05546108215,37.746293244527,
    46.216266264802));
#4755 = CARTESIAN_POINT('',(-94.05742261208,37.953239156591,
    46.259410115247));
#4756 = CARTESIAN_POINT('',(-94.05735564131,38.154643470774,
    46.323645419468));
#4757 = CARTESIAN_POINT('',(-94.05528296968,38.347840509476,
    46.408048860345));
#4758 = CARTESIAN_POINT('',(-94.05128295898,38.53034157331,
    46.511168018278));
#4759 = ORIENTED_EDGE('',*,*,#4760,.T.);
#4760 = EDGE_CURVE('',#4747,#594,#4761,.T.);
#4761 = LINE('',#4762,#4763);
#4762 = CARTESIAN_POINT('',(35.,37.327026,46.194722));
#4763 = VECTOR('',#4764,1.);
#4764 = DIRECTION('',(-1.,-0.,0.));
#4765 = ORIENTED_EDGE('',*,*,#593,.T.);
#4766 = ORIENTED_EDGE('',*,*,#607,.T.);
#4767 = ORIENTED_EDGE('',*,*,#4760,.F.);
#4768 = ORIENTED_EDGE('',*,*,#4769,.F.);
#4769 = EDGE_CURVE('',#4749,#4747,#4770,.T.);
#4770 = B_SPLINE_CURVE_WITH_KNOTS('',8,(#4771,#4772,#4773,#4774,#4775,
    #4776,#4777,#4778,#4779,#4780,#4781,#4782,#4783,#4784,#4785,#4786,
    #4787,#4788,#4789,#4790,#4791,#4792,#4793,#4794,#4795,#4796,#4797,
    #4798,#4799,#4800,#4801,#4802,#4803,#4804,#4805,#4806,#4807,#4808,
    #4809,#4810,#4811,#4812,#4813,#4814,#4815,#4816,#4817,#4818,#4819,
    #4820,#4821,#4822,#4823,#4824,#4825,#4826,#4827,#4828,#4829,#4830,
    #4831,#4832,#4833,#4834,#4835),.UNSPECIFIED.,.F.,.F.,(9,7,7,7,7,7,7,
    7,7,9),(0.,0.141278151203,0.229939292805,0.297741383947,
    0.439583894626,0.601830022375,0.736963571866,0.829508500471,
    0.895006859584,1.),.UNSPECIFIED.);
#4771 = CARTESIAN_POINT('',(-94.05128295898,38.53034157331,
    46.511168018278));
#4772 = CARTESIAN_POINT('',(-94.04651299019,38.747972086171,
    46.634136480791));
#4773 = CARTESIAN_POINT('',(-94.03912815393,38.951325306797,
    46.782570598551));
#4774 = CARTESIAN_POINT('',(-94.02923604148,39.136630182317,
    46.954379149984));
#4775 = CARTESIAN_POINT('',(-94.01702081233,39.300803611138,
    47.146884727436));
#4776 = CARTESIAN_POINT('',(-94.00271405736,39.441295921207,
    47.357041576284));
#4777 = CARTESIAN_POINT('',(-93.98658232049,39.556031068443,
    47.581496513039));
#4778 = CARTESIAN_POINT('',(-93.96892563217,39.643455921023,
    47.816565182823));
#4779 = CARTESIAN_POINT('',(-93.93825544405,39.739900626721,
    48.20983476891));
#4780 = CARTESIAN_POINT('',(-93.92595557925,39.766014515111,
    48.364137645359));
#4781 = CARTESIAN_POINT('',(-93.91326122724,39.780833621286,
    48.520148402763));
#4782 = CARTESIAN_POINT('',(-93.90025285066,39.784242898812,
    48.676910516926));
#4783 = CARTESIAN_POINT('',(-93.88701127254,39.776220925001,
    48.833469033488));
#4784 = CARTESIAN_POINT('',(-93.87361729798,39.756835245879,
    48.988872640532));
#4785 = CARTESIAN_POINT('',(-93.86015164643,39.726245434964,
    49.142175862977));
#4786 = CARTESIAN_POINT('',(-93.83640460336,39.652953308937,
    49.407354361039));
#4787 = CARTESIAN_POINT('',(-93.82611796102,39.614789425462,
    49.520506826869));
#4788 = CARTESIAN_POINT('',(-93.81587125511,39.570335939141,
    49.631480803618));
#4789 = CARTESIAN_POINT('',(-93.8056995151,39.519738102258,
    49.739872249577));
#4790 = CARTESIAN_POINT('',(-93.79563685412,39.463170386186,
    49.84529055395));
#4791 = CARTESIAN_POINT('',(-93.78571651004,39.400835627984,
    49.94735871357));
#4792 = CARTESIAN_POINT('',(-93.77597088629,39.332965633078,
    50.045714186318));
#4793 = CARTESIAN_POINT('',(-93.74647531371,39.106808756943,
    50.337278890162));
#4794 = CARTESIAN_POINT('',(-93.72740752781,38.930607691986,
    50.516925345298));
#4795 = CARTESIAN_POINT('',(-93.709534789,38.733686247013,
    50.675586196986));
#4796 = CARTESIAN_POINT('',(-93.69311927656,38.518994245617,
    50.810523784647));
#4797 = CARTESIAN_POINT('',(-93.67838913041,38.289818759245,
    50.919519683652));
#4798 = CARTESIAN_POINT('',(-93.66554632069,38.049746573358,
    51.000831619881));
#4799 = CARTESIAN_POINT('',(-93.6547661975,37.802691116146,
    51.053267902451));
#4800 = CARTESIAN_POINT('',(-93.63636485068,37.267261821232,
    51.102930938131));
#4801 = CARTESIAN_POINT('',(-93.62940158587,36.977491483848,
    51.091184335489));
#4802 = CARTESIAN_POINT('',(-93.62552032323,36.690236950453,
    51.040326261659));
#4803 = CARTESIAN_POINT('',(-93.62482585492,36.411675279993,
    50.951139443881));
#4804 = CARTESIAN_POINT('',(-93.62736447136,36.147642187496,
    50.825341164544));
#4805 = CARTESIAN_POINT('',(-93.63310978712,35.903555364126,
    50.665693712992));
#4806 = CARTESIAN_POINT('',(-93.64196665628,35.684432049743,
    50.475867559712));
#4807 = CARTESIAN_POINT('',(-93.66346924909,35.336257153293,
    50.082060452292));
#4808 = CARTESIAN_POINT('',(-93.67524902853,35.198038529044,
    49.885479955627));
#4809 = CARTESIAN_POINT('',(-93.68891683863,35.082245266823,
    49.674045058279));
#4810 = CARTESIAN_POINT('',(-93.7043125644,34.990653071396,
    49.450794514854));
#4811 = CARTESIAN_POINT('',(-93.72124456814,34.924535877718,
    49.218921048795));
#4812 = CARTESIAN_POINT('',(-93.73948887529,34.884718287283,
    48.981742392186));
#4813 = CARTESIAN_POINT('',(-93.75878444902,34.87153408809,
    48.742704476042));
#4814 = CARTESIAN_POINT('',(-93.79255696671,34.893708797106,
    48.342829775144));
#4815 = CARTESIAN_POINT('',(-93.80664200734,34.915082181801,
    48.181018593877));
#4816 = CARTESIAN_POINT('',(-93.82099131367,34.948742967834,
    48.021040191186));
#4817 = CARTESIAN_POINT('',(-93.83550829736,34.99450012996,
    47.863965686877));
#4818 = CARTESIAN_POINT('',(-93.85009329,35.052059224336,47.710833263597
    ));
#4819 = CARTESIAN_POINT('',(-93.86464403799,35.121028253597,
    47.562647325581));
#4820 = CARTESIAN_POINT('',(-93.87905637569,35.200914375179,
    47.420374786656));
#4821 = CARTESIAN_POINT('',(-93.90325292702,35.354948128485,
    47.189083906461));
#4822 = CARTESIAN_POINT('',(-93.91315967521,35.423954701911,
    47.096645914366));
#4823 = CARTESIAN_POINT('',(-93.92290794809,35.497918738755,
    47.007950285573));
#4824 = CARTESIAN_POINT('',(-93.93246122927,35.576606636982,
    46.92330406949));
#4825 = CARTESIAN_POINT('',(-93.94178385935,35.659763626921,
    46.842995590579));
#4826 = CARTESIAN_POINT('',(-93.95084103585,35.747113771274,
    46.767294448356));
#4827 = CARTESIAN_POINT('',(-93.9595988133,35.838359965106,
    46.696451517389));
#4828 = CARTESIAN_POINT('',(-93.98152974894,36.085185705208,
    46.525298309523));
#4829 = CARTESIAN_POINT('',(-93.99418434976,36.246416484106,
    46.432956461593));
#4830 = CARTESIAN_POINT('',(-94.00585121017,36.415538569645,
    46.354634786024));
#4831 = CARTESIAN_POINT('',(-94.01640688295,36.591130112296,
    46.291127817715));
#4832 = CARTESIAN_POINT('',(-94.02574308361,36.771688995694,
    46.243052957369));
#4833 = CARTESIAN_POINT('',(-94.03376860478,36.955636716443,
    46.21084018491));
#4834 = CARTESIAN_POINT('',(-94.04041123066,37.141322263905,
    46.194721772909));
#4835 = CARTESIAN_POINT('',(-94.04561965151,37.327026,46.194722));
#4836 = CYLINDRICAL_SURFACE('',#4837,2.446083);
#4837 = AXIS2_PLACEMENT_3D('',#4838,#4839,#4840);
#4838 = CARTESIAN_POINT('',(35.,37.327026,48.640805));
#4839 = DIRECTION('',(1.,0.,-2.2E-16));
#4840 = DIRECTION('',(-2.2E-16,-2.2E-16,-1.));
#4841 = ADVANCED_FACE('',(#4842),#4926,.F.);
#4842 = FACE_BOUND('',#4843,.F.);
#4843 = EDGE_LOOP('',(#4844,#4863,#4869,#4870,#4871,#4872));
#4844 = ORIENTED_EDGE('',*,*,#4845,.F.);
#4845 = EDGE_CURVE('',#4846,#4848,#4850,.T.);
#4846 = VERTEX_POINT('',#4847);
#4847 = CARTESIAN_POINT('',(-94.06864220717,30.516101,43.79252956073));
#4848 = VERTEX_POINT('',#4849);
#4849 = CARTESIAN_POINT('',(-93.9773478736,33.062552077145,
    45.600125941854));
#4850 = B_SPLINE_CURVE_WITH_KNOTS('',6,(#4851,#4852,#4853,#4854,#4855,
    #4856,#4857,#4858,#4859,#4860,#4861,#4862),.UNSPECIFIED.,.F.,.F.,(7,
    5,7),(0.,0.503299630139,1.),.UNSPECIFIED.);
#4851 = CARTESIAN_POINT('',(-94.06864220716,30.516100999972,
    43.792529560734));
#4852 = CARTESIAN_POINT('',(-94.07688158914,30.7956355572,
    43.792529560731));
#4853 = CARTESIAN_POINT('',(-94.08185658198,31.075463036547,
    43.827291518984));
#4854 = CARTESIAN_POINT('',(-94.08338000119,31.34982675774,
    43.896947841652));
#4855 = CARTESIAN_POINT('',(-94.08143232107,31.61335284959,
    44.000243047997));
#4856 = CARTESIAN_POINT('',(-94.07610983861,31.860973530666,
    44.135049049877));
#4857 = CARTESIAN_POINT('',(-94.05929673446,32.312312169868,
    44.458730578858));
#4858 = CARTESIAN_POINT('',(-94.04788224024,32.516714290464,
    44.646982810805));
#4859 = CARTESIAN_POINT('',(-94.03362407901,32.696897096867,
    44.859490200243));
#4860 = CARTESIAN_POINT('',(-94.01685242808,32.849509395915,
    45.092241900217));
#4861 = CARTESIAN_POINT('',(-93.99794726315,32.971928819283,
    45.340795040163));
#4862 = CARTESIAN_POINT('',(-93.9773478736,33.062552077145,
    45.600125941854));
#4863 = ORIENTED_EDGE('',*,*,#4864,.T.);
#4864 = EDGE_CURVE('',#4846,#657,#4865,.T.);
#4865 = LINE('',#4866,#4867);
#4866 = CARTESIAN_POINT('',(35.,30.516101,43.79252956073));
#4867 = VECTOR('',#4868,1.);
#4868 = DIRECTION('',(-1.,-0.,0.));
#4869 = ORIENTED_EDGE('',*,*,#656,.T.);
#4870 = ORIENTED_EDGE('',*,*,#679,.T.);
#4871 = ORIENTED_EDGE('',*,*,#4864,.F.);
#4872 = ORIENTED_EDGE('',*,*,#4873,.F.);
#4873 = EDGE_CURVE('',#4848,#4846,#4874,.T.);
#4874 = B_SPLINE_CURVE_WITH_KNOTS('',8,(#4875,#4876,#4877,#4878,#4879,
    #4880,#4881,#4882,#4883,#4884,#4885,#4886,#4887,#4888,#4889,#4890,
    #4891,#4892,#4893,#4894,#4895,#4896,#4897,#4898,#4899,#4900,#4901,
    #4902,#4903,#4904,#4905,#4906,#4907,#4908,#4909,#4910,#4911,#4912,
    #4913,#4914,#4915,#4916,#4917,#4918,#4919,#4920,#4921,#4922,#4923,
    #4924,#4925),.UNSPECIFIED.,.F.,.F.,(9,7,7,7,7,7,7,9),(0.,
    0.189908339322,0.306254035429,0.472866063231,0.701092910312,
    0.823717922215,0.900561676886,1.),.UNSPECIFIED.);
#4875 = CARTESIAN_POINT('',(-93.9773478736,33.062552077145,
    45.600125941854));
#4876 = CARTESIAN_POINT('',(-93.9531314847,33.169087664039,
    45.90499215902));
#4877 = CARTESIAN_POINT('',(-93.92665148529,33.233921098223,
    46.224467893599));
#4878 = CARTESIAN_POINT('',(-93.89852377453,33.254547747514,
    46.551429582309));
#4879 = CARTESIAN_POINT('',(-93.86938059115,33.230314670483,
    46.878840168831));
#4880 = CARTESIAN_POINT('',(-93.83983526442,33.161623860782,
    47.199803667024));
#4881 = CARTESIAN_POINT('',(-93.81048366661,33.050092532618,
    47.507612281437));
#4882 = CARTESIAN_POINT('',(-93.78190351642,32.898378841657,
    47.795749731161));
#4883 = CARTESIAN_POINT('',(-93.73797503778,32.596022837545,
    48.218921286247));
#4884 = CARTESIAN_POINT('',(-93.72177611834,32.467636849998,
    48.370157164612));
#4885 = CARTESIAN_POINT('',(-93.70619279906,32.326663695913,
    48.510504721103));
#4886 = CARTESIAN_POINT('',(-93.69133979686,32.174180209906,
    48.638753918214));
#4887 = CARTESIAN_POINT('',(-93.67732269697,32.011385398182,
    48.753827560968));
#4888 = CARTESIAN_POINT('',(-93.6642391893,31.839592599091,
    48.854779385104));
#4889 = CARTESIAN_POINT('',(-93.65217926874,31.660234482974,
    48.940808972732));
#4890 = CARTESIAN_POINT('',(-93.62553655685,31.209446596776,
    49.112230355671));
#4891 = CARTESIAN_POINT('',(-93.61209619794,30.931401255793,
    49.181408683664));
#4892 = CARTESIAN_POINT('',(-93.60116613561,30.645548666372,
    49.216777462994));
#4893 = CARTESIAN_POINT('',(-93.59292605441,30.356751631374,
    49.217427734961));
#4894 = CARTESIAN_POINT('',(-93.58751192851,30.069870598109,
    49.18319167415));
#4895 = CARTESIAN_POINT('',(-93.58501336015,29.789737577203,
    49.114703220254));
#4896 = CARTESIAN_POINT('',(-93.58547801486,29.521140661267,
    49.013349382629));
#4897 = CARTESIAN_POINT('',(-93.59350915209,28.922912907668,
    48.701343005059));
#4898 = CARTESIAN_POINT('',(-93.60365729068,28.6060500662,
    48.463402649228));
#4899 = CARTESIAN_POINT('',(-93.61927627731,28.331230063553,
    48.174087321006));
#4900 = CARTESIAN_POINT('',(-93.64000798427,28.107329671317,
    47.842702408692));
#4901 = CARTESIAN_POINT('',(-93.66538816971,27.941423160599,
    47.479393394882));
#4902 = CARTESIAN_POINT('',(-93.69472675166,27.837901515455,
    47.095648684253));
#4903 = CARTESIAN_POINT('',(-93.72713821313,27.79937916621,
    46.703696248948));
#4904 = CARTESIAN_POINT('',(-93.77979193169,27.83751403588,
    46.10954710134));
#4905 = CARTESIAN_POINT('',(-93.79875656012,27.869146716871,
    45.903117419601));
#4906 = CARTESIAN_POINT('',(-93.81811401494,27.918943258872,
    45.699828923829));
#4907 = CARTESIAN_POINT('',(-93.83768800676,27.986523665142,
    45.50151139917));
#4908 = CARTESIAN_POINT('',(-93.85729558182,28.071307312373,
    45.309921473514));
#4909 = CARTESIAN_POINT('',(-93.87674847651,28.17252750101,
    45.126742218846));
#4910 = CARTESIAN_POINT('',(-93.89585518534,28.289221620162,
    44.953573428972));
#4911 = CARTESIAN_POINT('',(-93.9260598487,28.502273447992,
    44.690606755866));
#4912 = CARTESIAN_POINT('',(-93.93748624656,28.589969939956,
    44.593806056237));
#4913 = CARTESIAN_POINT('',(-93.94865635618,28.682999625591,
    44.501874001846));
#4914 = CARTESIAN_POINT('',(-93.95952456638,28.78105173466,
    44.415150671274));
#4915 = CARTESIAN_POINT('',(-93.97004651669,28.88379142472,
    44.333951861461));
#4916 = CARTESIAN_POINT('',(-93.98017937929,28.990859701763,
    44.258568254586));
#4917 = CARTESIAN_POINT('',(-93.98988214088,29.101873340862,
    44.18926458495));
#4918 = CARTESIAN_POINT('',(-94.01106464992,29.36465813733,
    44.044773154823));
#4919 = CARTESIAN_POINT('',(-94.02222953921,29.518835401427,
    43.973837521529));
#4920 = CARTESIAN_POINT('',(-94.03252567639,29.678064163763,
    43.913988671674));
#4921 = CARTESIAN_POINT('',(-94.04187656468,29.841413158907,
    43.865653029118));
#4922 = CARTESIAN_POINT('',(-94.0502150016,30.007913610881,
    43.829161685101));
#4923 = CARTESIAN_POINT('',(-94.05748399385,30.176560552691,
    43.804745407446));
#4924 = CARTESIAN_POINT('',(-94.06363767235,30.346314145868,
    43.792529649779));
#4925 = CARTESIAN_POINT('',(-94.06864220717,30.516101,43.79252956073));
#4926 = CYLINDRICAL_SURFACE('',#4927,2.69745443927);
#4927 = AXIS2_PLACEMENT_3D('',#4928,#4929,#4930);
#4928 = CARTESIAN_POINT('',(35.,30.516101,46.489984));
#4929 = DIRECTION('',(1.,0.,-2.2E-16));
#4930 = DIRECTION('',(-2.2E-16,-2.2E-16,-1.));
#4931 = ADVANCED_FACE('',(#4932),#5010,.F.);
#4932 = FACE_BOUND('',#4933,.F.);
#4933 = EDGE_LOOP('',(#4934,#4947,#4953,#4954,#4955,#4956));
#4934 = ORIENTED_EDGE('',*,*,#4935,.F.);
#4935 = EDGE_CURVE('',#4936,#4938,#4940,.T.);
#4936 = VERTEX_POINT('',#4937);
#4937 = CARTESIAN_POINT('',(-95.07027564282,25.587143,33.123124572299));
#4938 = VERTEX_POINT('',#4939);
#4939 = CARTESIAN_POINT('',(-95.07878720742,26.017898023809,
    33.158877401427));
#4940 = B_SPLINE_CURVE_WITH_KNOTS('',3,(#4941,#4942,#4943,#4944,#4945,
    #4946),.UNSPECIFIED.,.F.,.F.,(4,1,1,4),(0.,0.407814678711,
    0.811081990233,1.),.UNSPECIFIED.);
#4941 = CARTESIAN_POINT('',(-95.07027564282,25.587143,33.123124572299));
#4942 = CARTESIAN_POINT('',(-95.07203893285,25.645938376189,
    33.123124572299));
#4943 = CARTESIAN_POINT('',(-95.07505972068,25.762919139633,
    33.127073841403));
#4944 = CARTESIAN_POINT('',(-95.07757335446,25.906533414951,
    33.141617736629));
#4945 = CARTESIAN_POINT('',(-95.07853436822,25.991017214121,
    33.154384212924));
#4946 = CARTESIAN_POINT('',(-95.07878720742,26.017898023809,
    33.158877401427));
#4947 = ORIENTED_EDGE('',*,*,#4948,.T.);
#4948 = EDGE_CURVE('',#4936,#736,#4949,.T.);
#4949 = LINE('',#4950,#4951);
#4950 = CARTESIAN_POINT('',(35.,25.587143,33.123124572299));
#4951 = VECTOR('',#4952,1.);
#4952 = DIRECTION('',(-1.,-0.,0.));
#4953 = ORIENTED_EDGE('',*,*,#735,.T.);
#4954 = ORIENTED_EDGE('',*,*,#749,.T.);
#4955 = ORIENTED_EDGE('',*,*,#4948,.F.);
#4956 = ORIENTED_EDGE('',*,*,#4957,.F.);
#4957 = EDGE_CURVE('',#4938,#4936,#4958,.T.);
#4958 = B_SPLINE_CURVE_WITH_KNOTS('',8,(#4959,#4960,#4961,#4962,#4963,
    #4964,#4965,#4966,#4967,#4968,#4969,#4970,#4971,#4972,#4973,#4974,
    #4975,#4976,#4977,#4978,#4979,#4980,#4981,#4982,#4983,#4984,#4985,
    #4986,#4987,#4988,#4989,#4990,#4991,#4992,#4993,#4994,#4995,#4996,
    #4997,#4998,#4999,#5000,#5001,#5002,#5003,#5004,#5005,#5006,#5007,
    #5008,#5009),.UNSPECIFIED.,.F.,.F.,(9,7,7,7,7,7,7,9),(0.,
    0.125504849288,0.222077869136,0.403030510933,0.541638500761,
    0.670776043451,0.844732156455,1.),.UNSPECIFIED.);
#4959 = CARTESIAN_POINT('',(-95.07878720742,26.017898023809,
    33.158877401427));
#4960 = CARTESIAN_POINT('',(-95.08112725223,26.266681835727,
    33.200462181657));
#4961 = CARTESIAN_POINT('',(-95.07996208109,26.511068537326,
    33.269528012824));
#4962 = CARTESIAN_POINT('',(-95.075267673,26.74718244942,33.36549880094)
  );
#4963 = CARTESIAN_POINT('',(-95.06712835143,26.971520221082,
    33.487105204184));
#4964 = CARTESIAN_POINT('',(-95.05570522624,27.18089720878,
    33.632591351026));
#4965 = CARTESIAN_POINT('',(-95.04122157397,27.372422489265,
    33.799778592282));
#4966 = CARTESIAN_POINT('',(-95.0239617968,27.543536599039,
    33.986027815799));
#4967 = CARTESIAN_POINT('',(-94.9891363841,27.806497592106,
    34.343663834286));
#4968 = CARTESIAN_POINT('',(-94.9725468373,27.907612171912,
    34.508698636988));
#4969 = CARTESIAN_POINT('',(-94.95466287903,27.994556260085,
    34.681886123886));
#4970 = CARTESIAN_POINT('',(-94.93564612437,28.066604287546,
    34.861800823599));
#4971 = CARTESIAN_POINT('',(-94.91566481338,28.12320590338,
    35.046968620594));
#4972 = CARTESIAN_POINT('',(-94.89489146745,28.163971692517,
    35.235876633066));
[truncated: 420,571 more chars]
