# Supplementary material for: StereoPylot: An Open-Source Raspberry Pi-Based Stereotaxic Apparatus Controller with 3D Printed Components for Fully Motorized Control, Digital Display, and Customizable Features
Source: eNeuro. 2026 Jul 7;13(7):ENEURO.0460-25.2026. doi: 10.1523/ENEURO.0460-25.2026 (PMC13362190; doi:10.1523/ENEURO.0460-25.2026)
Supplement: Data 1 — All relevant code and files for StereoPylot. Download Data 1, ZIP file. [file eneuro-13-ENEURO.0460-25.2026-s007.zip › StereoPylot-main/Build_Setup_Files/3D_models/3d_Printing_STEP/Control_Box_Upper_Face.step]

ISO-10303-21;
HEADER;
FILE_DESCRIPTION(('FreeCAD Model'),'2;1');
FILE_NAME('Open CASCADE Shape Model','2026-02-11T15:17:42',(''),(''),
  'Open CASCADE STEP processor 7.8','FreeCAD','Unknown');
FILE_SCHEMA(('AUTOMOTIVE_DESIGN { 1 0 10303 214 1 1 1 1 }'));
ENDSEC;
DATA;
#1 = APPLICATION_PROTOCOL_DEFINITION('international standard',
  'automotive_design',2000,#2);
#2 = APPLICATION_CONTEXT(
  'core data for automotive mechanical design processes');
#3 = SHAPE_DEFINITION_REPRESENTATION(#4,#10);
#4 = PRODUCT_DEFINITION_SHAPE('','',#5);
#5 = PRODUCT_DEFINITION('design','',#6,#9);
#6 = PRODUCT_DEFINITION_FORMATION('','',#7);
#7 = PRODUCT('Slice.1','Slice.1','',(#8));
#8 = PRODUCT_CONTEXT('',#2,'mechanical');
#9 = PRODUCT_DEFINITION_CONTEXT('part definition',#2,'design');
#10 = ADVANCED_BREP_SHAPE_REPRESENTATION('',(#11,#15),#9028);
#11 = AXIS2_PLACEMENT_3D('',#12,#13,#14);
#12 = CARTESIAN_POINT('',(0.,0.,0.));
#13 = DIRECTION('',(0.,0.,1.));
#14 = DIRECTION('',(1.,0.,-0.));
#15 = MANIFOLD_SOLID_BREP('',#16);
#16 = CLOSED_SHELL('',(#17,#121,#200,#625,#701,#1527,#1567,#1607,#1647,
    #1894,#1929,#1956,#1983,#2008,#2039,#2063,#2087,#2104,#2129,#2154,
    #2179,#2204,#2229,#2254,#2278,#2303,#2328,#2353,#2378,#2403,#2428,
    #2453,#2477,#2508,#2532,#2556,#2573,#2597,#2622,#2647,#2672,#2697,
    #2722,#2747,#2772,#2797,#2852,#2940,#2956,#2973,#2998,#3022,#3065,
    #3089,#3133,#3230,#3254,#3278,#3309,#3333,#3368,#3394,#3430,#3479,
    #3527,#3583,#3607,#3631,#3662,#3712,#3736,#3760,#3787,#3834,#3882,
    #3932,#3956,#3980,#4007,#4054,#4102,#4158,#4182,#4206,#4233,#4279,
    #4304,#4329,#4354,#4379,#4404,#4416,#4428,#4440,#5169,#5189,#5209,
    #5229,#5249,#5269,#5289,#5332,#5344,#5364,#5384,#5404,#5424,#5444,
    #5464,#5507,#5553,#5596,#5616,#5636,#5656,#5668,#5680,#5700,#5712,
    #5724,#5741,#5758,#5775,#5806,#5830,#5854,#5878,#5902,#5926,#5950,
    #5974,#5998,#6022,#6046,#6063,#6080,#6111,#6135,#6159,#6176,#6193,
    #6210,#6227,#6258,#6282,#6306,#6323,#6340,#6357,#6388,#6412,#6436,
    #6453,#6484,#6508,#6532,#6549,#6566,#6583,#6600,#6631,#6655,#6679,
    #6696,#6727,#6751,#6775,#6792,#6814,#6831,#6848,#6860,#6891,#6915,
    #6939,#6956,#6973,#6990,#7021,#7045,#7069,#7086,#7103,#7134,#7158,
    #7182,#7206,#7230,#7254,#7278,#7295,#7326,#7350,#7374,#7391,#7408,
    #7439,#7463,#7487,#7504,#7535,#7559,#7583,#7600,#7631,#7655,#7679,
    #7696,#7782,#7805,#7839,#7895,#7918,#7952,#8015,#8038,#8072,#8121,
    #8144,#8169,#8194,#8219,#8244,#8269,#8294,#8319,#8344,#8369,#8394,
    #8419,#8444,#8469,#8494,#8519,#8544,#8569,#8594,#8619,#8644,#8669,
    #8694,#8719,#8744,#8769,#8794,#8803,#8812,#8821,#8830,#8839,#8848,
    #8857,#8866,#8875,#8884,#8893,#8902,#8911,#8920,#8929,#8938,#8947,
    #8956,#8965,#8974,#8983,#8992,#9001,#9010,#9019));
#17 = ADVANCED_FACE('',(#18),#93,.T.);
#18 = FACE_BOUND('',#19,.T.);
#19 = EDGE_LOOP('',(#20,#30,#79,#87));
#20 = ORIENTED_EDGE('',*,*,#21,.F.);
#21 = EDGE_CURVE('',#22,#24,#26,.T.);
#22 = VERTEX_POINT('',#23);
#23 = CARTESIAN_POINT('',(-94.63834694706,67.571638501268,
    138.07903732799));
#24 = VERTEX_POINT('',#25);
#25 = CARTESIAN_POINT('',(-95.,60.943999880708,147.85088487178));
#26 = B_SPLINE_CURVE_WITH_KNOTS('',2,(#27,#28,#29),.UNSPECIFIED.,.F.,.F.
  ,(3,3),(0.,1.),.PIECEWISE_BEZIER_KNOTS.);
#27 = CARTESIAN_POINT('',(-105.,105.,0.));
#28 = CARTESIAN_POINT('',(-91.97852360832,107.14832154305,
    83.069777258617));
#29 = CARTESIAN_POINT('',(-95.,60.943999880708,147.85088487178));
#30 = ORIENTED_EDGE('',*,*,#31,.F.);
#31 = EDGE_CURVE('',#32,#22,#34,.T.);
#32 = VERTEX_POINT('',#33);
#33 = CARTESIAN_POINT('',(-94.68571666763,-73.44204197829,
    19.754510046645));
#34 = B_SPLINE_CURVE_WITH_KNOTS('',7,(#35,#36,#37,#38,#39,#40,#41,#42,
    #43,#44,#45,#46,#47,#48,#49,#50,#51,#52,#53,#54,#55,#56,#57,#58,#59,
    #60,#61,#62,#63,#64,#65,#66,#67,#68,#69,#70,#71,#72,#73,#74,#75,#76,
    #77,#78),.UNSPECIFIED.,.F.,.F.,(8,6,6,6,6,6,6,8),(0.,
    7.776253798766E-02,0.168934133581,0.270046382155,0.37928417295,
    0.659380091291,0.937662281655,1.),.UNSPECIFIED.);
#35 = CARTESIAN_POINT('',(-94.68571666763,-73.44204197829,
    19.754510046645));
#36 = CARTESIAN_POINT('',(-94.63947908584,-71.87593698745,
    21.068628166839));
#37 = CARTESIAN_POINT('',(-94.60224368292,-70.3096795621,22.382874194782
    ));
#38 = CARTESIAN_POINT('',(-94.57174633095,-68.74332897798,
    23.697198392206));
#39 = CARTESIAN_POINT('',(-94.54658018942,-67.17692399866,
    25.011568232632));
#40 = CARTESIAN_POINT('',(-94.52570042678,-65.61048834583,
    26.325963811185));
#41 = CARTESIAN_POINT('',(-94.50833817958,-64.04403150978,27.64037716457
    ));
#42 = CARTESIAN_POINT('',(-94.47695722835,-60.64095082591,
    30.495900911271));
#43 = CARTESIAN_POINT('',(-94.46403110701,-58.80432956043,32.03700913775
    ));
#44 = CARTESIAN_POINT('',(-94.45415356997,-56.9676951855,33.578128364356
    ));
#45 = CARTESIAN_POINT('',(-94.44668257934,-55.13105375822,
    35.119253508597));
#46 = CARTESIAN_POINT('',(-94.44115381562,-53.29440888916,
    36.660381540825));
#47 = CARTESIAN_POINT('',(-94.43720346689,-51.45776196992,
    38.201511293363));
#48 = CARTESIAN_POINT('',(-94.43161827915,-47.58420816091,
    41.451808865849));
#49 = CARTESIAN_POINT('',(-94.43028207703,-45.54730234761,
    43.160975782533));
#50 = CARTESIAN_POINT('',(-94.43016703184,-43.51039568726,
    44.870143409974));
#51 = CARTESIAN_POINT('',(-94.43100939891,-41.47348882915,46.57931120336
    ));
#52 = CARTESIAN_POINT('',(-94.43261439148,-39.43658213062,
    48.288478862833));
#53 = CARTESIAN_POINT('',(-94.43482918196,-37.39967565727,
    49.997646333369));
#54 = CARTESIAN_POINT('',(-94.44045994278,-33.16217363699,
    53.553332715696));
#55 = CARTESIAN_POINT('',(-94.44395792743,-30.96157832749,
    55.399851428268));
#56 = CARTESIAN_POINT('',(-94.4478803493,-28.7609832377,57.246369956478)
  );
#57 = CARTESIAN_POINT('',(-94.45212104418,-26.56038835615,
    59.092888309958));
#58 = CARTESIAN_POINT('',(-94.45660083779,-24.35979365801,
    60.939406509539));
#59 = CARTESIAN_POINT('',(-94.46125779204,-22.15919909536,
    62.785924595431));
#60 = CARTESIAN_POINT('',(-94.47831612852,-14.31607435445,
    69.367087672807));
#61 = CARTESIAN_POINT('',(-94.49143701603,-8.673544765023,
    74.101732170205));
#62 = CARTESIAN_POINT('',(-94.50459857948,-3.031014950597,
    78.836376856397));
#63 = CARTESIAN_POINT('',(-94.51754621616,2.6115152866,83.571021897335)
  );
#64 = CARTESIAN_POINT('',(-94.53011320665,8.25404607111,88.305667397524)
  );
#65 = CARTESIAN_POINT('',(-94.54223883679,13.896577429091,
    93.040313378913));
#66 = CARTESIAN_POINT('',(-94.56546740767,25.145103805202,
    102.47894771239));
#67 = CARTESIAN_POINT('',(-94.57657667556,30.751098784439,
    107.18293603185));
#68 = CARTESIAN_POINT('',(-94.58719058113,36.35709431271,111.886924812)
  );
#69 = CARTESIAN_POINT('',(-94.59731712288,41.96309034108,116.59091401179
    ));
#70 = CARTESIAN_POINT('',(-94.60697677178,47.569086813972,
    121.29490358457));
#71 = CARTESIAN_POINT('',(-94.61619159814,53.175083681097,
    125.99889348816));
#72 = CARTESIAN_POINT('',(-94.62695739842,60.036874788887,
    131.75661987592));
#73 = CARTESIAN_POINT('',(-94.62890662751,61.292668700074,
    132.81035608363));
#74 = CARTESIAN_POINT('',(-94.63083509034,62.548462628257,
    133.86409230561));
#75 = CARTESIAN_POINT('',(-94.63274306938,63.804256572943,
    134.91782854143));
#76 = CARTESIAN_POINT('',(-94.63463084833,65.060050533649,
    135.97156479069));
#77 = CARTESIAN_POINT('',(-94.63649871216,66.315844509909,
    137.02530105301));
#78 = CARTESIAN_POINT('',(-94.63834694706,67.571638501268,
    138.07903732799));
#79 = ORIENTED_EDGE('',*,*,#80,.T.);
#80 = EDGE_CURVE('',#32,#81,#83,.T.);
#81 = VERTEX_POINT('',#82);
#82 = CARTESIAN_POINT('',(-95.,-76.9439998807,32.149115128211));
#83 = B_SPLINE_CURVE_WITH_KNOTS('',2,(#84,#85,#86),.UNSPECIFIED.,.F.,.F.
  ,(3,3),(0.,1.),.PIECEWISE_BEZIER_KNOTS.);
#84 = CARTESIAN_POINT('',(-105.,-70.,0.));
#85 = CARTESIAN_POINT('',(-91.97852360832,-70.41200437034,
    10.765988827869));
#86 = CARTESIAN_POINT('',(-95.,-76.9439998807,32.149115128211));
#87 = ORIENTED_EDGE('',*,*,#88,.F.);
#88 = EDGE_CURVE('',#24,#81,#89,.T.);
#89 = LINE('',#90,#91);
#90 = CARTESIAN_POINT('',(-95.,60.943999880708,147.85088487178));
#91 = VECTOR('',#92,1.);
#92 = DIRECTION('',(0.,-0.766044443119,-0.642787609687));
#93 = B_SPLINE_SURFACE_WITH_KNOTS('',8,2,(
    (#94,#95,#96)
    ,(#97,#98,#99)
    ,(#100,#101,#102)
    ,(#103,#104,#105)
    ,(#106,#107,#108)
    ,(#109,#110,#111)
    ,(#112,#113,#114)
    ,(#115,#116,#117)
    ,(#118,#119,#120
    )),.UNSPECIFIED.,.F.,.F.,.F.,(9,9),(3,3),(0.,1.),(0.,1.),
  .PIECEWISE_BEZIER_KNOTS.);
#94 = CARTESIAN_POINT('',(-105.,105.,0.));
#95 = CARTESIAN_POINT('',(-91.97852360832,107.14832154305,
    83.069777258617));
#96 = CARTESIAN_POINT('',(-95.,60.943999880708,147.85088487178));
#97 = CARTESIAN_POINT('',(-105.,83.125,0.));
#98 = CARTESIAN_POINT('',(-91.97852360832,84.953280803884,
    74.031803704774));
#99 = CARTESIAN_POINT('',(-95.,43.707999910531,133.38816365384));
#100 = CARTESIAN_POINT('',(-105.,61.25,0.));
#101 = CARTESIAN_POINT('',(-91.97852360832,62.758240064709,
    64.99383015093));
#102 = CARTESIAN_POINT('',(-95.,26.471999940354,118.92544243589));
#103 = CARTESIAN_POINT('',(-105.,39.375,0.));
#104 = CARTESIAN_POINT('',(-91.97852360832,40.563199325534,
    55.955856597087));
#105 = CARTESIAN_POINT('',(-95.,9.235999970177,104.46272121794));
#106 = CARTESIAN_POINT('',(-105.,17.5,0.));
#107 = CARTESIAN_POINT('',(-91.97852360832,18.368158586359,
    46.917883043243));
#108 = CARTESIAN_POINT('',(-95.,-8.,90.));
#109 = CARTESIAN_POINT('',(-105.,-4.375,0.));
#110 = CARTESIAN_POINT('',(-91.97852360832,-3.826882152816,37.8799094894
    ));
#111 = CARTESIAN_POINT('',(-95.,-25.23599997017,75.537278782053));
#112 = CARTESIAN_POINT('',(-105.,-26.25,0.));
#113 = CARTESIAN_POINT('',(-91.97852360832,-26.02192289199,
    28.841935935556));
#114 = CARTESIAN_POINT('',(-95.,-42.47199994035,61.074557564106));
#115 = CARTESIAN_POINT('',(-105.,-48.125,0.));
#116 = CARTESIAN_POINT('',(-91.97852360832,-48.21696363116,
    19.803962381713));
#117 = CARTESIAN_POINT('',(-95.,-59.70799991053,46.611836346159));
#118 = CARTESIAN_POINT('',(-105.,-70.,0.));
#119 = CARTESIAN_POINT('',(-91.97852360832,-70.41200437034,
    10.765988827869));
#120 = CARTESIAN_POINT('',(-95.,-76.9439998807,32.149115128211));
#121 = ADVANCED_FACE('',(#122),#172,.T.);
#122 = FACE_BOUND('',#123,.T.);
#123 = EDGE_LOOP('',(#124,#134,#164,#165));
#124 = ORIENTED_EDGE('',*,*,#125,.F.);
#125 = EDGE_CURVE('',#126,#128,#130,.T.);
#126 = VERTEX_POINT('',#127);
#127 = CARTESIAN_POINT('',(-89.64386869666,71.423621103573,
    141.31123450888));
#128 = VERTEX_POINT('',#129);
#129 = CARTESIAN_POINT('',(-90.,64.774222096303,151.06482292022));
#130 = B_SPLINE_CURVE_WITH_KNOTS('',2,(#131,#132,#133),.UNSPECIFIED.,.F.
  ,.F.,(3,3),(0.,1.),.PIECEWISE_BEZIER_KNOTS.);
#131 = CARTESIAN_POINT('',(-100.,110.,0.));
#132 = CARTESIAN_POINT('',(-86.97852360832,112.03858786854,
    85.078215826138));
#133 = CARTESIAN_POINT('',(-90.,64.774222096303,151.06482292022));
#134 = ORIENTED_EDGE('',*,*,#135,.F.);
#135 = EDGE_CURVE('',#22,#126,#136,.T.);
#136 = B_SPLINE_CURVE_WITH_KNOTS('',6,(#137,#138,#139,#140,#141,#142,
    #143,#144,#145,#146,#147,#148,#149,#150,#151,#152,#153,#154,#155,
    #156,#157,#158,#159,#160,#161,#162,#163),.UNSPECIFIED.,.F.,.F.,(7,5,
    5,5,5,7),(0.,0.268710554453,0.432894937855,0.597840753299,
    0.698700592547,1.),.UNSPECIFIED.);
#137 = CARTESIAN_POINT('',(-94.63834694706,67.571638501268,
    138.07903732799));
#138 = CARTESIAN_POINT('',(-94.63873956377,67.841770597049,
    138.30570506993));
#139 = CARTESIAN_POINT('',(-94.60963020071,68.111945905128,
    138.53240907129));
#140 = CARTESIAN_POINT('',(-94.55099581093,68.379760465053,
    138.75713216975));
#141 = CARTESIAN_POINT('',(-94.46325687803,68.642868624686,
    138.97790612946));
#142 = CARTESIAN_POINT('',(-94.34720245641,68.898974497166,
    139.1928044726));
#143 = CARTESIAN_POINT('',(-94.11663095317,69.296694322065,
    139.52653103098));
#144 = CARTESIAN_POINT('',(-94.01907214654,69.444099556593,
    139.65021870891));
#145 = CARTESIAN_POINT('',(-93.91168406347,69.587563013135,
    139.77059884238));
#146 = CARTESIAN_POINT('',(-93.79479975842,69.726602628275,
    139.88726693216));
#147 = CARTESIAN_POINT('',(-93.668805656,69.860758582621,139.99983714397
    ));
#148 = CARTESIAN_POINT('',(-93.39885456509,70.119027089212,
    140.2165501526));
#149 = CARTESIAN_POINT('',(-93.25481412327,70.243092901322,
    140.32065372978));
#150 = CARTESIAN_POINT('',(-93.10246857231,70.361348557626,
    140.41988200737));
#151 = CARTESIAN_POINT('',(-92.94231121865,70.473383713521,
    140.51389066536));
#152 = CARTESIAN_POINT('',(-92.77488167018,70.578821607034,
    140.60236356292));
#153 = CARTESIAN_POINT('',(-92.49429962158,70.737549095232,
    140.73555173973));
#154 = CARTESIAN_POINT('',(-92.38533223713,70.795184052242,
    140.7839132109));
#155 = CARTESIAN_POINT('',(-92.2739977582,70.850146968933,
    140.83003257402));
#156 = CARTESIAN_POINT('',(-92.16043482973,70.902365697188,
    140.87384928964));
#157 = CARTESIAN_POINT('',(-92.04478718705,70.951773862223,
    140.9153076627));
#158 = CARTESIAN_POINT('',(-91.57594542943,71.13733121739,
    141.07100877098));
#159 = CARTESIAN_POINT('',(-91.20735980375,71.250749799545,
    141.16617826143));
#160 = CARTESIAN_POINT('',(-90.82550481582,71.336900170516,
    141.23846700594));
#161 = CARTESIAN_POINT('',(-90.43465313568,71.394722527038,
    141.28698572397));
#162 = CARTESIAN_POINT('',(-90.03923386283,71.423621103572,
    141.31123450888));
#163 = CARTESIAN_POINT('',(-89.64386869666,71.423621103573,
    141.31123450888));
#164 = ORIENTED_EDGE('',*,*,#21,.T.);
#165 = ORIENTED_EDGE('',*,*,#166,.F.);
#166 = EDGE_CURVE('',#128,#24,#167,.T.);
#167 = CIRCLE('',#168,5.);
#168 = AXIS2_PLACEMENT_3D('',#169,#170,#171);
#169 = CARTESIAN_POINT('',(-90.,60.943999880708,147.85088487178));
#170 = DIRECTION('',(0.,-0.642787609687,0.766044443119));
#171 = DIRECTION('',(1.,0.,0.));
#172 = B_SPLINE_SURFACE_WITH_KNOTS('',8,2,(
    (#173,#174,#175)
    ,(#176,#177,#178)
    ,(#179,#180,#181)
    ,(#182,#183,#184)
    ,(#185,#186,#187)
    ,(#188,#189,#190)
    ,(#191,#192,#193)
    ,(#194,#195,#196)
    ,(#197,#198,#199
    )),.UNSPECIFIED.,.F.,.F.,.F.,(9,9),(3,3),(7.,8.),(0.,1.),
  .PIECEWISE_BEZIER_KNOTS.);
#173 = CARTESIAN_POINT('',(-100.,110.,0.));
#174 = CARTESIAN_POINT('',(-86.97852360832,112.03858786854,
    85.078215826138));
#175 = CARTESIAN_POINT('',(-90.,64.774222096303,151.06482292022));
#176 = CARTESIAN_POINT('',(-100.9817477042,110.,0.));
#177 = CARTESIAN_POINT('',(-87.96027131257,112.03858786854,
    85.078215826138));
#178 = CARTESIAN_POINT('',(-90.98174770424,64.774222096302,
    151.06482292022));
#179 = CARTESIAN_POINT('',(-101.9634957175,109.77969605519,0.));
#180 = CARTESIAN_POINT('',(-88.94201932585,111.82311887601,
    84.989722438272));
#181 = CARTESIAN_POINT('',(-91.96349571752,64.605459483589,
    150.92321427413));
#182 = CARTESIAN_POINT('',(-102.8875661716,109.33909032936,0.));
#183 = CARTESIAN_POINT('',(-89.86608977999,111.39218300724,
    84.812736531707));
#184 = CARTESIAN_POINT('',(-92.88756617167,64.2679359157,150.6399983728)
  );
#185 = CARTESIAN_POINT('',(-103.6962937788,108.69629377889,0.));
#186 = CARTESIAN_POINT('',(-90.67481738723,110.76349374227,
    84.554533055101));
#187 = CARTESIAN_POINT('',(-93.6962937789,63.775525190172,
    150.22681671462));
#188 = CARTESIAN_POINT('',(-104.3390903293,107.88756617167,0.));
#189 = CARTESIAN_POINT('',(-91.31761393767,109.97251506545,
    84.229677111712));
#190 = CARTESIAN_POINT('',(-94.33909032935,63.156003900656,
    149.70697662909));
#191 = CARTESIAN_POINT('',(-104.7796960551,106.96349571752,0.));
#192 = CARTESIAN_POINT('',(-91.75821966352,109.06872494058,
    83.858489363862));
#193 = CARTESIAN_POINT('',(-94.77969605519,62.448124864204,
    149.11299559068));
#194 = CARTESIAN_POINT('',(-105.,105.98174770424,0.));
#195 = CARTESIAN_POINT('',(-91.97852360832,108.1085230907,
    83.464133249175));
#196 = CARTESIAN_POINT('',(-95.,61.696062254091,148.48194013191));
#197 = CARTESIAN_POINT('',(-105.,105.,0.));
#198 = CARTESIAN_POINT('',(-91.97852360832,107.14832154305,
    83.069777258617));
#199 = CARTESIAN_POINT('',(-95.,60.943999880708,147.85088487178));
#200 = ADVANCED_FACE('',(#201,#288,#299,#333,#344,#355,#366,#377,#388,
    #399,#410,#421,#432,#443,#454,#465,#476,#487,#498,#532,#543,#554,
    #565,#576,#587,#598,#609),#620,.T.);
#201 = FACE_BOUND('',#202,.T.);
#202 = EDGE_LOOP('',(#203,#204,#205,#214,#222,#231,#239,#248,#256,#265,
    #273,#282));
#203 = ORIENTED_EDGE('',*,*,#166,.T.);
#204 = ORIENTED_EDGE('',*,*,#88,.T.);
#205 = ORIENTED_EDGE('',*,*,#206,.T.);
#206 = EDGE_CURVE('',#81,#207,#209,.T.);
#207 = VERTEX_POINT('',#208);
#208 = CARTESIAN_POINT('',(-90.,-80.7742220963,28.935177079779));
#209 = CIRCLE('',#210,5.);
#210 = AXIS2_PLACEMENT_3D('',#211,#212,#213);
#211 = CARTESIAN_POINT('',(-90.,-76.9439998807,32.149115128211));
#212 = DIRECTION('',(0.,-0.642787609687,0.766044443119));
#213 = DIRECTION('',(1.,0.,0.));
#214 = ORIENTED_EDGE('',*,*,#215,.T.);
#215 = EDGE_CURVE('',#207,#216,#218,.T.);
#216 = VERTEX_POINT('',#217);
#217 = CARTESIAN_POINT('',(-68.83225364488,-80.7742220963,
    28.935177079779));
#218 = LINE('',#219,#220);
#219 = CARTESIAN_POINT('',(-90.,-80.7742220963,28.935177079779));
#220 = VECTOR('',#221,1.);
#221 = DIRECTION('',(1.,0.,0.));
#222 = ORIENTED_EDGE('',*,*,#223,.F.);
#223 = EDGE_CURVE('',#224,#216,#226,.T.);
#224 = VERTEX_POINT('',#225);
#225 = CARTESIAN_POINT('',(-63.39218835511,-80.7742220963,
    28.935177079779));
#226 = CIRCLE('',#227,2.75);
#227 = AXIS2_PLACEMENT_3D('',#228,#229,#230);
#228 = CARTESIAN_POINT('',(-66.112221,-81.08437305849,28.674929521796));
#229 = DIRECTION('',(0.,-0.642787609687,0.766044443119));
#230 = DIRECTION('',(1.,0.,0.));
#231 = ORIENTED_EDGE('',*,*,#232,.T.);
#232 = EDGE_CURVE('',#224,#233,#235,.T.);
#233 = VERTEX_POINT('',#234);
#234 = CARTESIAN_POINT('',(63.392188355119,-80.7742220963,
    28.935177079779));
#235 = LINE('',#236,#237);
#236 = CARTESIAN_POINT('',(-90.,-80.7742220963,28.935177079779));
#237 = VECTOR('',#238,1.);
#238 = DIRECTION('',(1.,0.,0.));
#239 = ORIENTED_EDGE('',*,*,#240,.F.);
#240 = EDGE_CURVE('',#241,#233,#243,.T.);
#241 = VERTEX_POINT('',#242);
#242 = CARTESIAN_POINT('',(68.832253644881,-80.7742220963,
    28.935177079779));
#243 = CIRCLE('',#244,2.75);
#244 = AXIS2_PLACEMENT_3D('',#245,#246,#247);
#245 = CARTESIAN_POINT('',(66.112221,-81.08437305849,28.674929521796));
#246 = DIRECTION('',(0.,-0.642787609687,0.766044443119));
#247 = DIRECTION('',(1.,0.,0.));
#248 = ORIENTED_EDGE('',*,*,#249,.T.);
#249 = EDGE_CURVE('',#241,#250,#252,.T.);
#250 = VERTEX_POINT('',#251);
#251 = CARTESIAN_POINT('',(90.,-80.7742220963,28.935177079779));
#252 = LINE('',#253,#254);
#253 = CARTESIAN_POINT('',(-90.,-80.7742220963,28.935177079779));
#254 = VECTOR('',#255,1.);
#255 = DIRECTION('',(1.,0.,0.));
#256 = ORIENTED_EDGE('',*,*,#257,.T.);
#257 = EDGE_CURVE('',#250,#258,#260,.T.);
#258 = VERTEX_POINT('',#259);
#259 = CARTESIAN_POINT('',(95.,-76.9439998807,32.149115128211));
#260 = CIRCLE('',#261,5.);
#261 = AXIS2_PLACEMENT_3D('',#262,#263,#264);
#262 = CARTESIAN_POINT('',(90.,-76.9439998807,32.149115128211));
#263 = DIRECTION('',(0.,-0.642787609687,0.766044443119));
#264 = DIRECTION('',(1.,0.,0.));
#265 = ORIENTED_EDGE('',*,*,#266,.T.);
#266 = EDGE_CURVE('',#258,#267,#269,.T.);
#267 = VERTEX_POINT('',#268);
#268 = CARTESIAN_POINT('',(95.,60.943999880708,147.85088487178));
#269 = LINE('',#270,#271);
#270 = CARTESIAN_POINT('',(95.,-76.9439998807,32.149115128211));
#271 = VECTOR('',#272,1.);
#272 = DIRECTION('',(0.,0.766044443119,0.642787609687));
#273 = ORIENTED_EDGE('',*,*,#274,.T.);
#274 = EDGE_CURVE('',#267,#275,#277,.T.);
#275 = VERTEX_POINT('',#276);
#276 = CARTESIAN_POINT('',(90.,64.774222096303,151.06482292022));
#277 = CIRCLE('',#278,5.);
#278 = AXIS2_PLACEMENT_3D('',#279,#280,#281);
#279 = CARTESIAN_POINT('',(90.,60.943999880708,147.85088487178));
#280 = DIRECTION('',(0.,-0.642787609687,0.766044443119));
#281 = DIRECTION('',(1.,0.,0.));
#282 = ORIENTED_EDGE('',*,*,#283,.T.);
#283 = EDGE_CURVE('',#275,#128,#284,.T.);
#284 = LINE('',#285,#286);
#285 = CARTESIAN_POINT('',(90.,64.774222096303,151.06482292022));
#286 = VECTOR('',#287,1.);
#287 = DIRECTION('',(-1.,0.,0.));
#288 = FACE_BOUND('',#289,.T.);
#289 = EDGE_LOOP('',(#290));
#290 = ORIENTED_EDGE('',*,*,#291,.F.);
#291 = EDGE_CURVE('',#292,#292,#294,.T.);
#292 = VERTEX_POINT('',#293);
#293 = CARTESIAN_POINT('',(85.903793,-58.76457353071,47.403465073507));
#294 = CIRCLE('',#295,2.75);
#295 = AXIS2_PLACEMENT_3D('',#296,#297,#298);
#296 = CARTESIAN_POINT('',(83.153793,-58.76457353071,47.403465073507));
#297 = DIRECTION('',(0.,-0.642787609687,0.766044443119));
#298 = DIRECTION('',(1.,0.,0.));
#299 = FACE_BOUND('',#300,.T.);
#300 = EDGE_LOOP('',(#301,#311,#319,#327));
#301 = ORIENTED_EDGE('',*,*,#302,.F.);
#302 = EDGE_CURVE('',#303,#305,#307,.T.);
#303 = VERTEX_POINT('',#304);
#304 = CARTESIAN_POINT('',(39.826275,-57.45575902204,48.501690845011));
#305 = VERTEX_POINT('',#306);
#306 = CARTESIAN_POINT('',(39.826275,-66.26527011791,41.109633333615));
#307 = LINE('',#308,#309);
#308 = CARTESIAN_POINT('',(39.826275,-57.45575902204,48.501690845011));
#309 = VECTOR('',#310,1.);
#310 = DIRECTION('',(0.,-0.766044443119,-0.642787609687));
#311 = ORIENTED_EDGE('',*,*,#312,.F.);
#312 = EDGE_CURVE('',#313,#303,#315,.T.);
#313 = VERTEX_POINT('',#314);
#314 = CARTESIAN_POINT('',(68.826275,-57.45575902204,48.501690845011));
#315 = LINE('',#316,#317);
#316 = CARTESIAN_POINT('',(68.826275,-57.45575902204,48.501690845011));
#317 = VECTOR('',#318,1.);
#318 = DIRECTION('',(-1.,0.,0.));
#319 = ORIENTED_EDGE('',*,*,#320,.F.);
#320 = EDGE_CURVE('',#321,#313,#323,.T.);
#321 = VERTEX_POINT('',#322);
#322 = CARTESIAN_POINT('',(68.826275,-66.26527011791,41.109633333615));
#323 = LINE('',#324,#325);
#324 = CARTESIAN_POINT('',(68.826275,-66.26527011791,41.109633333615));
#325 = VECTOR('',#326,1.);
#326 = DIRECTION('',(0.,0.766044443119,0.642787609687));
#327 = ORIENTED_EDGE('',*,*,#328,.F.);
#328 = EDGE_CURVE('',#305,#321,#329,.T.);
#329 = LINE('',#330,#331);
#330 = CARTESIAN_POINT('',(39.826275,-66.26527011791,41.109633333615));
#331 = VECTOR('',#332,1.);
#332 = DIRECTION('',(1.,0.,0.));
#333 = FACE_BOUND('',#334,.T.);
#334 = EDGE_LOOP('',(#335));
#335 = ORIENTED_EDGE('',*,*,#336,.F.);
#336 = EDGE_CURVE('',#337,#337,#339,.T.);
#337 = VERTEX_POINT('',#338);
#338 = CARTESIAN_POINT('',(80.685641,-34.92145709161,67.410215283673));
#339 = CIRCLE('',#340,6.2);
#340 = AXIS2_PLACEMENT_3D('',#341,#342,#343);
#341 = CARTESIAN_POINT('',(74.485641,-34.92145709161,67.410215283673));
#342 = DIRECTION('',(0.,-0.642787609687,0.766044443119));
#343 = DIRECTION('',(1.,0.,0.));
#344 = FACE_BOUND('',#345,.T.);
#345 = EDGE_LOOP('',(#346));
#346 = ORIENTED_EDGE('',*,*,#347,.F.);
#347 = EDGE_CURVE('',#348,#348,#350,.T.);
#348 = VERTEX_POINT('',#349);
#349 = CARTESIAN_POINT('',(80.685641,-19.60056822923,80.265967477404));
#350 = CIRCLE('',#351,6.2);
#351 = AXIS2_PLACEMENT_3D('',#352,#353,#354);
#352 = CARTESIAN_POINT('',(74.485641,-19.60056822923,80.265967477404));
#353 = DIRECTION('',(0.,-0.642787609687,0.766044443119));
#354 = DIRECTION('',(1.,0.,0.));
#355 = FACE_BOUND('',#356,.T.);
#356 = EDGE_LOOP('',(#357));
#357 = ORIENTED_EDGE('',*,*,#358,.F.);
#358 = EDGE_CURVE('',#359,#359,#361,.T.);
#359 = VERTEX_POINT('',#360);
#360 = CARTESIAN_POINT('',(80.685641,-4.279679366853,93.121719671135));
#361 = CIRCLE('',#362,6.2);
#362 = AXIS2_PLACEMENT_3D('',#363,#364,#365);
#363 = CARTESIAN_POINT('',(74.485641,-4.279679366853,93.121719671135));
#364 = DIRECTION('',(0.,-0.642787609687,0.766044443119));
#365 = DIRECTION('',(1.,0.,0.));
#366 = FACE_BOUND('',#367,.T.);
#367 = EDGE_LOOP('',(#368));
#368 = ORIENTED_EDGE('',*,*,#369,.F.);
#369 = EDGE_CURVE('',#370,#370,#372,.T.);
#370 = VERTEX_POINT('',#371);
#371 = CARTESIAN_POINT('',(55.185641,-34.92145709161,67.410215283673));
#372 = CIRCLE('',#373,6.2);
#373 = AXIS2_PLACEMENT_3D('',#374,#375,#376);
#374 = CARTESIAN_POINT('',(48.985641,-34.92145709161,67.410215283673));
#375 = DIRECTION('',(0.,-0.642787609687,0.766044443119));
#376 = DIRECTION('',(1.,0.,0.));
#377 = FACE_BOUND('',#378,.T.);
#378 = EDGE_LOOP('',(#379));
#379 = ORIENTED_EDGE('',*,*,#380,.F.);
#380 = EDGE_CURVE('',#381,#381,#383,.T.);
#381 = VERTEX_POINT('',#382);
#382 = CARTESIAN_POINT('',(55.185641,-19.60056822923,80.265967477404));
#383 = CIRCLE('',#384,6.2);
#384 = AXIS2_PLACEMENT_3D('',#385,#386,#387);
#385 = CARTESIAN_POINT('',(48.985641,-19.60056822923,80.265967477404));
#386 = DIRECTION('',(0.,-0.642787609687,0.766044443119));
#387 = DIRECTION('',(1.,0.,0.));
#388 = FACE_BOUND('',#389,.T.);
#389 = EDGE_LOOP('',(#390));
#390 = ORIENTED_EDGE('',*,*,#391,.F.);
#391 = EDGE_CURVE('',#392,#392,#394,.T.);
#392 = VERTEX_POINT('',#393);
#393 = CARTESIAN_POINT('',(55.185641,-4.279679366853,93.121719671135));
#394 = CIRCLE('',#395,6.2);
#395 = AXIS2_PLACEMENT_3D('',#396,#397,#398);
#396 = CARTESIAN_POINT('',(48.985641,-4.279679366853,93.121719671135));
#397 = DIRECTION('',(0.,-0.642787609687,0.766044443119));
#398 = DIRECTION('',(1.,0.,0.));
#399 = FACE_BOUND('',#400,.T.);
#400 = EDGE_LOOP('',(#401));
#401 = ORIENTED_EDGE('',*,*,#402,.F.);
#402 = EDGE_CURVE('',#403,#403,#405,.T.);
#403 = VERTEX_POINT('',#404);
#404 = CARTESIAN_POINT('',(16.451576,-64.3414682359,42.723894783264));
#405 = CIRCLE('',#406,3.75);
#406 = AXIS2_PLACEMENT_3D('',#407,#408,#409);
#407 = CARTESIAN_POINT('',(12.701576,-64.3414682359,42.723894783264));
#408 = DIRECTION('',(0.,-0.642787609687,0.766044443119));
#409 = DIRECTION('',(1.,0.,0.));
#410 = FACE_BOUND('',#411,.T.);
#411 = EDGE_LOOP('',(#412));
#412 = ORIENTED_EDGE('',*,*,#413,.F.);
#413 = EDGE_CURVE('',#414,#414,#416,.T.);
#414 = VERTEX_POINT('',#415);
#415 = CARTESIAN_POINT('',(78.331314,13.174159895569,107.76722975886));
#416 = CIRCLE('',#417,2.75);
#417 = AXIS2_PLACEMENT_3D('',#418,#419,#420);
#418 = CARTESIAN_POINT('',(75.581314,13.174159895569,107.76722975886));
#419 = DIRECTION('',(0.,-0.642787609687,0.766044443119));
#420 = DIRECTION('',(1.,0.,0.));
#421 = FACE_BOUND('',#422,.T.);
#422 = EDGE_LOOP('',(#423));
#423 = ORIENTED_EDGE('',*,*,#424,.F.);
#424 = EDGE_CURVE('',#425,#425,#427,.T.);
#425 = VERTEX_POINT('',#426);
#426 = CARTESIAN_POINT('',(81.541003,24.393215871797,117.18113549067));
#427 = CIRCLE('',#428,6.2);
#428 = AXIS2_PLACEMENT_3D('',#429,#430,#431);
#429 = CARTESIAN_POINT('',(75.341003,24.393215871797,117.18113549067));
#430 = DIRECTION('',(0.,-0.642787609687,0.766044443119));
#431 = DIRECTION('',(1.,0.,0.));
#432 = FACE_BOUND('',#433,.T.);
#433 = EDGE_LOOP('',(#434));
#434 = ORIENTED_EDGE('',*,*,#435,.F.);
#435 = EDGE_CURVE('',#436,#436,#438,.T.);
#436 = VERTEX_POINT('',#437);
#437 = CARTESIAN_POINT('',(81.541003,37.41597140482,128.10852485534));
#438 = CIRCLE('',#439,6.2);
#439 = AXIS2_PLACEMENT_3D('',#440,#441,#442);
#440 = CARTESIAN_POINT('',(75.341003,37.41597140482,128.10852485534));
#441 = DIRECTION('',(0.,-0.642787609687,0.766044443119));
#442 = DIRECTION('',(1.,0.,0.));
#443 = FACE_BOUND('',#444,.T.);
#444 = EDGE_LOOP('',(#445));
#445 = ORIENTED_EDGE('',*,*,#446,.F.);
#446 = EDGE_CURVE('',#447,#447,#449,.T.);
#447 = VERTEX_POINT('',#448);
#448 = CARTESIAN_POINT('',(81.541003,51.204771380962,139.6787018297));
#449 = CIRCLE('',#450,6.2);
#450 = AXIS2_PLACEMENT_3D('',#451,#452,#453);
#451 = CARTESIAN_POINT('',(75.341003,51.204771380962,139.6787018297));
#452 = DIRECTION('',(0.,-0.642787609687,0.766044443119));
#453 = DIRECTION('',(1.,0.,0.));
#454 = FACE_BOUND('',#455,.T.);
#455 = EDGE_LOOP('',(#456));
#456 = ORIENTED_EDGE('',*,*,#457,.F.);
#457 = EDGE_CURVE('',#458,#458,#460,.T.);
#458 = VERTEX_POINT('',#459);
#459 = CARTESIAN_POINT('',(34.780567,24.393215871797,117.18113549067));
#460 = CIRCLE('',#461,6.2);
#461 = AXIS2_PLACEMENT_3D('',#462,#463,#464);
#462 = CARTESIAN_POINT('',(28.580567,24.393215871797,117.18113549067));
#463 = DIRECTION('',(0.,-0.642787609687,0.766044443119));
#464 = DIRECTION('',(1.,0.,0.));
#465 = FACE_BOUND('',#466,.T.);
#466 = EDGE_LOOP('',(#467));
#467 = ORIENTED_EDGE('',*,*,#468,.F.);
#468 = EDGE_CURVE('',#469,#469,#471,.T.);
#469 = VERTEX_POINT('',#470);
#470 = CARTESIAN_POINT('',(34.780567,37.798993626379,128.42991866018));
#471 = CIRCLE('',#472,6.2);
#472 = AXIS2_PLACEMENT_3D('',#473,#474,#475);
#473 = CARTESIAN_POINT('',(28.580567,37.798993626379,128.42991866018));
#474 = DIRECTION('',(0.,-0.642787609687,0.766044443119));
#475 = DIRECTION('',(1.,0.,0.));
#476 = FACE_BOUND('',#477,.T.);
#477 = EDGE_LOOP('',(#478));
#478 = ORIENTED_EDGE('',*,*,#479,.F.);
#479 = EDGE_CURVE('',#480,#480,#482,.T.);
#480 = VERTEX_POINT('',#481);
#481 = CARTESIAN_POINT('',(34.780567,51.204771380962,139.6787018297));
#482 = CIRCLE('',#483,6.2);
#483 = AXIS2_PLACEMENT_3D('',#484,#485,#486);
#484 = CARTESIAN_POINT('',(28.580567,51.204771380962,139.6787018297));
#485 = DIRECTION('',(0.,-0.642787609687,0.766044443119));
#486 = DIRECTION('',(1.,0.,0.));
#487 = FACE_BOUND('',#488,.T.);
#488 = EDGE_LOOP('',(#489));
#489 = ORIENTED_EDGE('',*,*,#490,.F.);
#490 = EDGE_CURVE('',#491,#491,#493,.T.);
#491 = VERTEX_POINT('',#492);
#492 = CARTESIAN_POINT('',(-23.548424,-64.3414682359,42.723894783264));
#493 = CIRCLE('',#494,3.75);
#494 = AXIS2_PLACEMENT_3D('',#495,#496,#497);
#495 = CARTESIAN_POINT('',(-27.298424,-64.3414682359,42.723894783264));
#496 = DIRECTION('',(0.,-0.642787609687,0.766044443119));
#497 = DIRECTION('',(1.,0.,0.));
#498 = FACE_BOUND('',#499,.T.);
#499 = EDGE_LOOP('',(#500,#510,#518,#526));
#500 = ORIENTED_EDGE('',*,*,#501,.F.);
#501 = EDGE_CURVE('',#502,#504,#506,.T.);
#502 = VERTEX_POINT('',#503);
#503 = CARTESIAN_POINT('',(-82.54822,9.593955435097,104.76308151654));
#504 = VERTEX_POINT('',#505);
#505 = CARTESIAN_POINT('',(-82.54822,-40.19893336763,62.981886886915));
#506 = LINE('',#507,#508);
#507 = CARTESIAN_POINT('',(-82.54822,9.593955435097,104.76308151654));
#508 = VECTOR('',#509,1.);
#509 = DIRECTION('',(0.,-0.766044443119,-0.642787609687));
#510 = ORIENTED_EDGE('',*,*,#511,.F.);
#511 = EDGE_CURVE('',#512,#502,#514,.T.);
#512 = VERTEX_POINT('',#513);
#513 = CARTESIAN_POINT('',(27.45178,9.593955435097,104.76308151654));
#514 = LINE('',#515,#516);
#515 = CARTESIAN_POINT('',(27.45178,9.593955435097,104.76308151654));
#516 = VECTOR('',#517,1.);
#517 = DIRECTION('',(-1.,0.,0.));
#518 = ORIENTED_EDGE('',*,*,#519,.F.);
#519 = EDGE_CURVE('',#520,#512,#522,.T.);
#520 = VERTEX_POINT('',#521);
#521 = CARTESIAN_POINT('',(27.45178,-40.19893336763,62.981886886915));
#522 = LINE('',#523,#524);
#523 = CARTESIAN_POINT('',(27.45178,-40.19893336763,62.981886886915));
#524 = VECTOR('',#525,1.);
#525 = DIRECTION('',(0.,0.766044443119,0.642787609687));
#526 = ORIENTED_EDGE('',*,*,#527,.F.);
#527 = EDGE_CURVE('',#504,#520,#528,.T.);
#528 = LINE('',#529,#530);
#529 = CARTESIAN_POINT('',(-82.54822,-40.19893336763,62.981886886915));
#530 = VECTOR('',#531,1.);
#531 = DIRECTION('',(1.,0.,0.));
#532 = FACE_BOUND('',#533,.T.);
#533 = EDGE_LOOP('',(#534));
#534 = ORIENTED_EDGE('',*,*,#535,.F.);
#535 = EDGE_CURVE('',#536,#536,#538,.T.);
#536 = VERTEX_POINT('',#537);
#537 = CARTESIAN_POINT('',(-63.548424,-64.3414682359,42.723894783264));
#538 = CIRCLE('',#539,3.75);
#539 = AXIS2_PLACEMENT_3D('',#540,#541,#542);
#540 = CARTESIAN_POINT('',(-67.298424,-64.3414682359,42.723894783264));
#541 = DIRECTION('',(0.,-0.642787609687,0.766044443119));
#542 = DIRECTION('',(1.,0.,0.));
#543 = FACE_BOUND('',#544,.T.);
#544 = EDGE_LOOP('',(#545));
#545 = ORIENTED_EDGE('',*,*,#546,.F.);
#546 = EDGE_CURVE('',#547,#547,#549,.T.);
#547 = VERTEX_POINT('',#548);
#548 = CARTESIAN_POINT('',(2.280567,24.393215871797,117.18113549067));
#549 = CIRCLE('',#550,6.2);
#550 = AXIS2_PLACEMENT_3D('',#551,#552,#553);
#551 = CARTESIAN_POINT('',(-3.919433,24.393215871797,117.18113549067));
#552 = DIRECTION('',(0.,-0.642787609687,0.766044443119));
#553 = DIRECTION('',(1.,0.,0.));
#554 = FACE_BOUND('',#555,.T.);
#555 = EDGE_LOOP('',(#556));
#556 = ORIENTED_EDGE('',*,*,#557,.F.);
#557 = EDGE_CURVE('',#558,#558,#560,.T.);
#558 = VERTEX_POINT('',#559);
#559 = CARTESIAN_POINT('',(2.280567,37.798993626379,128.42991866018));
#560 = CIRCLE('',#561,6.2);
#561 = AXIS2_PLACEMENT_3D('',#562,#563,#564);
#562 = CARTESIAN_POINT('',(-3.919433,37.798993626379,128.42991866018));
#563 = DIRECTION('',(0.,-0.642787609687,0.766044443119));
#564 = DIRECTION('',(1.,0.,0.));
#565 = FACE_BOUND('',#566,.T.);
#566 = EDGE_LOOP('',(#567));
#567 = ORIENTED_EDGE('',*,*,#568,.F.);
#568 = EDGE_CURVE('',#569,#569,#571,.T.);
#569 = VERTEX_POINT('',#570);
#570 = CARTESIAN_POINT('',(2.280567,51.204771380962,139.6787018297));
#571 = CIRCLE('',#572,6.2);
#572 = AXIS2_PLACEMENT_3D('',#573,#574,#575);
#573 = CARTESIAN_POINT('',(-3.919433,51.204771380962,139.6787018297));
#574 = DIRECTION('',(0.,-0.642787609687,0.766044443119));
#575 = DIRECTION('',(1.,0.,0.));
#576 = FACE_BOUND('',#577,.T.);
#577 = EDGE_LOOP('',(#578));
#578 = ORIENTED_EDGE('',*,*,#579,.F.);
#579 = EDGE_CURVE('',#580,#580,#582,.T.);
#580 = VERTEX_POINT('',#581);
#581 = CARTESIAN_POINT('',(-28.447056,57.563348981253,145.01418194891));
#582 = CIRCLE('',#583,2.75);
#583 = AXIS2_PLACEMENT_3D('',#584,#585,#586);
#584 = CARTESIAN_POINT('',(-31.197056,57.563348981253,145.01418194891));
#585 = DIRECTION('',(0.,-0.642787609687,0.766044443119));
#586 = DIRECTION('',(1.,0.,0.));
#587 = FACE_BOUND('',#588,.T.);
#588 = EDGE_LOOP('',(#589));
#589 = ORIENTED_EDGE('',*,*,#590,.F.);
#590 = EDGE_CURVE('',#591,#591,#593,.T.);
#591 = VERTEX_POINT('',#592);
#592 = CARTESIAN_POINT('',(-79.561523,24.291474865844,117.0957646501));
#593 = CIRCLE('',#594,2.75);
#594 = AXIS2_PLACEMENT_3D('',#595,#596,#597);
#595 = CARTESIAN_POINT('',(-82.311523,24.291474865844,117.0957646501));
#596 = DIRECTION('',(0.,-0.642787609687,0.766044443119));
#597 = DIRECTION('',(1.,0.,0.));
#598 = FACE_BOUND('',#599,.T.);
#599 = EDGE_LOOP('',(#600));
#600 = ORIENTED_EDGE('',*,*,#601,.F.);
#601 = EDGE_CURVE('',#602,#602,#604,.T.);
#602 = VERTEX_POINT('',#603);
#603 = CARTESIAN_POINT('',(-41.13,41.032567227278,131.14320907608));
#604 = CIRCLE('',#605,6.2);
#605 = AXIS2_PLACEMENT_3D('',#606,#607,#608);
#606 = CARTESIAN_POINT('',(-47.33,41.032567227278,131.14320907608));
#607 = DIRECTION('',(0.,-0.642787609687,0.766044443119));
#608 = DIRECTION('',(1.,0.,0.));
#609 = FACE_BOUND('',#610,.T.);
#610 = EDGE_LOOP('',(#611));
#611 = ORIENTED_EDGE('',*,*,#612,.T.);
#612 = EDGE_CURVE('',#613,#613,#615,.T.);
#613 = VERTEX_POINT('',#614);
#614 = CARTESIAN_POINT('',(-68.,44.303576999396,133.88791216944));
#615 = CIRCLE('',#616,6.);
#616 = AXIS2_PLACEMENT_3D('',#617,#618,#619);
#617 = CARTESIAN_POINT('',(-74.,44.303576999396,133.88791216944));
#618 = DIRECTION('',(0.,0.642787609687,-0.766044443119));
#619 = DIRECTION('',(1.,0.,0.));
#620 = PLANE('',#621);
#621 = AXIS2_PLACEMENT_3D('',#622,#623,#624);
#622 = CARTESIAN_POINT('',(4.67E-15,-8.,90.));
#623 = DIRECTION('',(0.,-0.642787609687,0.766044443119));
#624 = DIRECTION('',(0.,0.766044443119,0.642787609687));
#625 = ADVANCED_FACE('',(#626),#673,.T.);
#626 = FACE_BOUND('',#627,.T.);
#627 = EDGE_LOOP('',(#628,#629,#666,#672));
#628 = ORIENTED_EDGE('',*,*,#80,.F.);
#629 = ORIENTED_EDGE('',*,*,#630,.F.);
#630 = EDGE_CURVE('',#631,#32,#633,.T.);
#631 = VERTEX_POINT('',#632);
#632 = CARTESIAN_POINT('',(-89.84020074679,-77.59140785334,
    16.272778671267));
#633 = B_SPLINE_CURVE_WITH_KNOTS('',6,(#634,#635,#636,#637,#638,#639,
    #640,#641,#642,#643,#644,#645,#646,#647,#648,#649,#650,#651,#652,
    #653,#654,#655,#656,#657,#658,#659,#660,#661,#662,#663,#664,#665),
  .UNSPECIFIED.,.F.,.F.,(7,5,5,5,5,5,7),(0.,0.108976889168,
    0.290122701788,0.37422258005,0.517938162633,0.674608105483,1.),
  .UNSPECIFIED.);
#634 = CARTESIAN_POINT('',(-89.84020074679,-77.59140785334,
    16.272778671267));
#635 = CARTESIAN_POINT('',(-89.98728912449,-77.59140785334,
    16.272778671267));
#636 = CARTESIAN_POINT('',(-90.13437593167,-77.58707201214,
    16.276416874018));
#637 = CARTESIAN_POINT('',(-90.28118613208,-77.57837840254,
    16.28371167863));
#638 = CARTESIAN_POINT('',(-90.42744430892,-77.56532514542,
    16.294664661868));
#639 = CARTESIAN_POINT('',(-90.57287492924,-77.54793147937,
    16.30925968063));
#640 = CARTESIAN_POINT('',(-90.95710993994,-77.49018042787,
    16.357718566643));
#641 = CARTESIAN_POINT('',(-91.19399153884,-77.44224054468,
    16.397944904947));
#642 = CARTESIAN_POINT('',(-91.4265559935,-77.38261011498,
    16.447980776515));
#643 = CARTESIAN_POINT('',(-91.65362518592,-77.3116441532,
    16.507528288877));
#644 = CARTESIAN_POINT('',(-91.87411863038,-77.22982462453,
    16.576183025203));
#645 = CARTESIAN_POINT('',(-92.18591510271,-77.09502114026,
    16.689296579138));
#646 = CARTESIAN_POINT('',(-92.28314979439,-77.05007016641,
    16.727014924713));
#647 = CARTESIAN_POINT('',(-92.37866497174,-77.00296934632,
    16.766537205482));
#648 = CARTESIAN_POINT('',(-92.47237278922,-76.9537818173,
    16.807810442938));
#649 = CARTESIAN_POINT('',(-92.56419230335,-76.90257406776,
    16.85077884669));
#650 = CARTESIAN_POINT('',(-92.80760350514,-76.75857571406,
    16.971607812169));
#651 = CARTESIAN_POINT('',(-92.95542802258,-76.66203865266,
    17.052612024785));
#652 = CARTESIAN_POINT('',(-93.09715241408,-76.56015148858,
    17.138105506592));
#653 = CARTESIAN_POINT('',(-93.23247023435,-76.45327655845,
    17.227784221042));
#654 = CARTESIAN_POINT('',(-93.3611291572,-76.34178355188,
    17.321337961736));
#655 = CARTESIAN_POINT('',(-93.6156908736,-76.09986609556,17.52433081011
    ));
#656 = CARTESIAN_POINT('',(-93.74030066063,-75.96864036491,
    17.634442272298));
#657 = CARTESIAN_POINT('',(-93.85648525775,-75.83283862636,
    17.748393461024));
#658 = CARTESIAN_POINT('',(-93.96404316965,-75.69293095066,
    17.865789940108));
#659 = CARTESIAN_POINT('',(-94.06282363772,-75.54937658189,
    17.986246357998));
#660 = CARTESIAN_POINT('',(-94.33940914662,-75.09781002421,
    18.365155689998));
#661 = CARTESIAN_POINT('',(-94.48772096755,-74.77923495312,
    18.632471914651));
#662 = CARTESIAN_POINT('',(-94.59673474164,-74.45075894858,
    18.908096008906));
#663 = CARTESIAN_POINT('',(-94.66604569855,-74.11608791664,
    19.18891834838));
#664 = CARTESIAN_POINT('',(-94.69563848557,-73.77874288457,
    19.471984440364));
#665 = CARTESIAN_POINT('',(-94.68571666763,-73.44204197829,
    19.754510046645));
#666 = ORIENTED_EDGE('',*,*,#667,.T.);
#667 = EDGE_CURVE('',#631,#207,#668,.T.);
#668 = B_SPLINE_CURVE_WITH_KNOTS('',2,(#669,#670,#671),.UNSPECIFIED.,.F.
  ,.F.,(3,3),(0.,1.),.PIECEWISE_BEZIER_KNOTS.);
#669 = CARTESIAN_POINT('',(-100.,-75.,0.));
#670 = CARTESIAN_POINT('',(-86.97852360832,-75.30227069582,
    8.757550260348));
#671 = CARTESIAN_POINT('',(-90.,-80.7742220963,28.935177079779));
#672 = ORIENTED_EDGE('',*,*,#206,.F.);
#673 = B_SPLINE_SURFACE_WITH_KNOTS('',8,2,(
    (#674,#675,#676)
    ,(#677,#678,#679)
    ,(#680,#681,#682)
    ,(#683,#684,#685)
    ,(#686,#687,#688)
    ,(#689,#690,#691)
    ,(#692,#693,#694)
    ,(#695,#696,#697)
    ,(#698,#699,#700
    )),.UNSPECIFIED.,.F.,.F.,.F.,(9,9),(3,3),(1.,2.),(0.,1.),
  .PIECEWISE_BEZIER_KNOTS.);
#674 = CARTESIAN_POINT('',(-105.,-70.,0.));
#675 = CARTESIAN_POINT('',(-91.97852360832,-70.41200437034,
    10.765988827869));
#676 = CARTESIAN_POINT('',(-95.,-76.9439998807,32.149115128211));
#677 = CARTESIAN_POINT('',(-105.,-70.98174770424,0.));
#678 = CARTESIAN_POINT('',(-91.97852360832,-71.37220591798,
    10.371632837312));
#679 = CARTESIAN_POINT('',(-95.,-77.69606225409,31.518059868083));
#680 = CARTESIAN_POINT('',(-104.7796960551,-71.96349571752,0.));
#681 = CARTESIAN_POINT('',(-91.75821966352,-72.33240776786,
    9.977276722622));
#682 = CARTESIAN_POINT('',(-94.77969605519,-78.4481248642,
    30.887004409317));
#683 = CARTESIAN_POINT('',(-104.3390903293,-72.88756617167,0.));
#684 = CARTESIAN_POINT('',(-91.31761393767,-73.23619789273,
    9.606088974778));
#685 = CARTESIAN_POINT('',(-94.33909032936,-79.15600390066,
    30.293023370907));
#686 = CARTESIAN_POINT('',(-103.6962937788,-73.69629377889,0.));
#687 = CARTESIAN_POINT('',(-90.67481738723,-74.02717656955,
    9.281233031383));
#688 = CARTESIAN_POINT('',(-93.69629377889,-79.77552519016,
    29.773183285375));
#689 = CARTESIAN_POINT('',(-102.8875661716,-74.33909032935,0.));
#690 = CARTESIAN_POINT('',(-89.86608977999,-74.65586583452,
    9.023029554781));
#691 = CARTESIAN_POINT('',(-92.88756617167,-80.2679359157,
    29.360001627189));
#692 = CARTESIAN_POINT('',(-101.9634957175,-74.77969605519,0.));
#693 = CARTESIAN_POINT('',(-88.94201932584,-75.08680170329,
    8.846043648214));
#694 = CARTESIAN_POINT('',(-91.96349571752,-80.60545948358,
    29.076785725866));
#695 = CARTESIAN_POINT('',(-100.9817477042,-75.,0.));
#696 = CARTESIAN_POINT('',(-87.96027131257,-75.30227069582,
    8.757550260348));
#697 = CARTESIAN_POINT('',(-90.98174770424,-80.7742220963,
    28.935177079779));
#698 = CARTESIAN_POINT('',(-100.,-75.,0.));
#699 = CARTESIAN_POINT('',(-86.97852360832,-75.30227069582,
    8.757550260348));
#700 = CARTESIAN_POINT('',(-90.,-80.7742220963,28.935177079779));
#701 = ADVANCED_FACE('',(#702,#843,#854,#1467,#1478,#1489,#1500,#1511),
  #1522,.F.);
#702 = FACE_BOUND('',#703,.F.);
#703 = EDGE_LOOP('',(#704,#705,#706,#716,#753,#802,#834,#842));
#704 = ORIENTED_EDGE('',*,*,#31,.F.);
#705 = ORIENTED_EDGE('',*,*,#630,.F.);
#706 = ORIENTED_EDGE('',*,*,#707,.F.);
#707 = EDGE_CURVE('',#708,#631,#710,.T.);
#708 = VERTEX_POINT('',#709);
#709 = CARTESIAN_POINT('',(89.840200746794,-77.59140785334,
    16.272778671267));
#710 = B_SPLINE_CURVE_WITH_KNOTS('',4,(#711,#712,#713,#714,#715),
  .UNSPECIFIED.,.F.,.F.,(5,5),(0.,1.),.PIECEWISE_BEZIER_KNOTS.);
#711 = CARTESIAN_POINT('',(89.840200746794,-77.59140785334,
    16.272778671267));
#712 = CARTESIAN_POINT('',(44.920100373397,-77.59140785334,
    16.272778671267));
#713 = CARTESIAN_POINT('',(-2.9843E-13,-77.59140785334,16.272778671267)
  );
#714 = CARTESIAN_POINT('',(-44.92010037339,-77.59140785334,
    16.272778671267));
#715 = CARTESIAN_POINT('',(-89.84020074679,-77.59140785334,
    16.272778671267));
#716 = ORIENTED_EDGE('',*,*,#717,.F.);
#717 = EDGE_CURVE('',#718,#708,#720,.T.);
#718 = VERTEX_POINT('',#719);
#719 = CARTESIAN_POINT('',(94.685716667636,-73.44204197829,
    19.754510046645));
#720 = B_SPLINE_CURVE_WITH_KNOTS('',6,(#721,#722,#723,#724,#725,#726,
    #727,#728,#729,#730,#731,#732,#733,#734,#735,#736,#737,#738,#739,
    #740,#741,#742,#743,#744,#745,#746,#747,#748,#749,#750,#751,#752),
  .UNSPECIFIED.,.F.,.F.,(7,5,5,5,5,5,7),(0.,0.326038493426,
    0.482695845435,0.62640014742,0.710494843916,0.890669901778,1.),
  .UNSPECIFIED.);
#721 = CARTESIAN_POINT('',(94.685716667636,-73.44204197829,
    19.754510046645));
#722 = CARTESIAN_POINT('',(94.69565820046,-73.77941191733,
    19.471423055226));
#723 = CARTESIAN_POINT('',(94.665927939488,-74.11742840155,
    19.187793547985));
#724 = CARTESIAN_POINT('',(94.596321150572,-74.45275377622,
    18.906422149775));
#725 = CARTESIAN_POINT('',(94.486853616059,-74.78184557432,
    18.630281343366));
#726 = CARTESIAN_POINT('',(94.337934020012,-75.10097476131,
    18.362500160264));
#727 = CARTESIAN_POINT('',(94.060419583645,-75.5529314242,
    17.983263491125));
#728 = CARTESIAN_POINT('',(93.96146620196,-75.6964010689,17.86287816517)
  );
#729 = CARTESIAN_POINT('',(93.853739107996,-75.83621714635,
    17.745558546148));
#730 = CARTESIAN_POINT('',(93.737389590028,-75.97192035251,
    17.631690035915));
#731 = CARTESIAN_POINT('',(93.612619771312,-76.10304060482,
    17.52166708056));
#732 = CARTESIAN_POINT('',(93.357761793524,-76.34474283777,
    17.318854826033));
#733 = CARTESIAN_POINT('',(93.22896571186,-76.45612718416,
    17.225392262058));
#734 = CARTESIAN_POINT('',(93.093516018551,-76.5628876929,
    17.135809558549));
#735 = CARTESIAN_POINT('',(92.951665671301,-76.66465479849,
    17.050416817786));
#736 = CARTESIAN_POINT('',(92.803721788651,-76.76106638353,
    16.969517892337));
#737 = CARTESIAN_POINT('',(92.56013142323,-76.90485865972,
    16.848861846419));
#738 = CARTESIAN_POINT('',(92.46824724119,-76.95598909153,
    16.805958319947));
#739 = CARTESIAN_POINT('',(92.374477329317,-77.00509755846,
    16.764751423457));
#740 = CARTESIAN_POINT('',(92.278902771422,-77.05211765015,
    16.725296881864));
#741 = CARTESIAN_POINT('',(92.181611549427,-77.09698632188,
    16.687647595962));
#742 = CARTESIAN_POINT('',(91.870774874766,-77.2310388452,
    16.575164173089));
#743 = CARTESIAN_POINT('',(91.651388593111,-77.31229254626,
    16.506984222492));
#744 = CARTESIAN_POINT('',(91.425505831313,-77.38280500689,
    16.44781724279));
#745 = CARTESIAN_POINT('',(91.19419035542,-77.44210254936,
    16.398060696774));
#746 = CARTESIAN_POINT('',(90.958601494062,-77.48983590845,
    16.358007652761));
#747 = CARTESIAN_POINT('',(90.575231785501,-77.54764913032,
    16.309496599613));
#748 = CARTESIAN_POINT('',(90.429340565804,-77.56515563013,
    16.294806902085));
#749 = CARTESIAN_POINT('',(90.282613718778,-77.57829372769,
    16.283782729264));
#750 = CARTESIAN_POINT('',(90.135329454379,-77.58704385861,
    16.276440497637));
#751 = CARTESIAN_POINT('',(89.98776588314,-77.59140785334,
    16.272778671267));
#752 = CARTESIAN_POINT('',(89.840200746794,-77.59140785334,
    16.272778671267));
#753 = ORIENTED_EDGE('',*,*,#754,.F.);
#754 = EDGE_CURVE('',#755,#718,#757,.T.);
#755 = VERTEX_POINT('',#756);
#756 = CARTESIAN_POINT('',(94.638346947067,67.571638501268,
    138.07903732799));
#757 = B_SPLINE_CURVE_WITH_KNOTS('',7,(#758,#759,#760,#761,#762,#763,
    #764,#765,#766,#767,#768,#769,#770,#771,#772,#773,#774,#775,#776,
    #777,#778,#779,#780,#781,#782,#783,#784,#785,#786,#787,#788,#789,
    #790,#791,#792,#793,#794,#795,#796,#797,#798,#799,#800,#801),
  .UNSPECIFIED.,.F.,.F.,(8,6,6,6,6,6,6,8),(0.,0.30570089582,
    0.612399028392,0.722563129035,0.823554903362,0.91554413963,
    0.969421855241,1.),.UNSPECIFIED.);
#758 = CARTESIAN_POINT('',(94.638346947067,67.571638501268,
    138.07903732799));
#759 = CARTESIAN_POINT('',(94.629283301463,61.413291605178,
    132.91157071882));
#760 = CARTESIAN_POINT('',(94.619747744352,55.254945071014,
    127.74410441334));
#761 = CARTESIAN_POINT('',(94.609705884138,49.096598952999,
    122.57663845705));
#762 = CARTESIAN_POINT('',(94.599125607438,42.938253312907,
    117.40917290179));
#763 = CARTESIAN_POINT('',(94.587973805664,36.779908223499,
    112.2417078086));
#764 = CARTESIAN_POINT('',(94.576228041054,30.621563756082,
    107.07424323733));
#765 = CARTESIAN_POINT('',(94.55153805783,18.284786816415,
    96.722458257345));
#766 = CARTESIAN_POINT('',(94.538589661115,12.106354372957,
    91.538137872785));
#767 = CARTESIAN_POINT('',(94.525078388245,5.92792262489,86.353818071728
    ));
#768 = CARTESIAN_POINT('',(94.511047893888,-0.250508414077,
    81.169498865676));
#769 = CARTESIAN_POINT('',(94.496672353963,-6.428938861077,
    75.985180156345));
#770 = CARTESIAN_POINT('',(94.48220168662,-12.60736889321,
    70.800861795122));
#771 = CARTESIAN_POINT('',(94.463727586197,-21.00505424611,
    63.754367112764));
#772 = CARTESIAN_POINT('',(94.458958957136,-23.2243089587,
    61.892191301943));
#773 = CARTESIAN_POINT('',(94.454349071941,-25.44356379154,
    60.030015390214));
#774 = CARTESIAN_POINT('',(94.449956431959,-27.66281879238,
    58.167839337526));
#775 = CARTESIAN_POINT('',(94.44585591174,-29.88207399057,
    56.305663119233));
#776 = CARTESIAN_POINT('',(94.442148006504,-32.1013294067,
    54.443486718068));
#777 = CARTESIAN_POINT('',(94.436064702429,-36.35506422844,
    50.874179398022));
#778 = CARTESIAN_POINT('',(94.433604221735,-38.38954342433,
    49.167048655115));
#779 = CARTESIAN_POINT('',(94.431701369053,-40.42402285747,
    47.459917713129));
#780 = CARTESIAN_POINT('',(94.430496424715,-42.45850248587,
    45.752786607295));
#781 = CARTESIAN_POINT('',(94.430167968245,-44.49298202691,
    44.045655574775));
#782 = CARTESIAN_POINT('',(94.430956949466,-46.52746096003,
    42.338525052353));
#783 = CARTESIAN_POINT('',(94.435258828327,-50.41506012347,
    39.076442028145));
#784 = CARTESIAN_POINT('',(94.43852321925,-52.26817937436,
    37.521490348199));
#785 = CARTESIAN_POINT('',(94.443260204398,-54.12129701047,
    35.966540023213));
#786 = CARTESIAN_POINT('',(94.44980995133,-55.97441186401,
    34.411592033075));
#787 = CARTESIAN_POINT('',(94.458606547347,-57.82752086184,
    32.856648956466));
#788 = CARTESIAN_POINT('',(94.470248969553,-59.68061884123,
    31.301715125426));
#789 = CARTESIAN_POINT('',(94.494639353031,-62.61903910937,
    28.83608776218));
#790 = CARTESIAN_POINT('',(94.504931149239,-63.7043726442,
    27.925384793406));
#791 = CARTESIAN_POINT('',(94.516685584675,-64.78969769629,
    27.014688942487));
#792 = CARTESIAN_POINT('',(94.530119690093,-65.87501154043,
    26.104002496161));
#793 = CARTESIAN_POINT('',(94.545495880993,-66.96030976704,
    25.193329154493));
#794 = CARTESIAN_POINT('',(94.563142504855,-68.04558612096,
    24.282674166192));
#795 = CARTESIAN_POINT('',(94.595033235926,-69.74676059356,
    22.855219293669));
#796 = CARTESIAN_POINT('',(94.607448502528,-70.36267886072,
    22.338402502856));
#797 = CARTESIAN_POINT('',(94.620811232359,-70.97858550999,
    21.821595460614));
#798 = CARTESIAN_POINT('',(94.63520965447,-71.59447837444,
    21.304799985208));
#799 = CARTESIAN_POINT('',(94.650745008475,-72.21035459943,
    20.788018471972));
#800 = CARTESIAN_POINT('',(94.667534901919,-72.82621059332,
    20.271253934635));
#801 = CARTESIAN_POINT('',(94.685716667636,-73.44204197829,
    19.754510046645));
#802 = ORIENTED_EDGE('',*,*,#803,.F.);
#803 = EDGE_CURVE('',#804,#755,#806,.T.);
#804 = VERTEX_POINT('',#805);
#805 = CARTESIAN_POINT('',(89.643868696668,71.423621103573,
    141.31123450888));
#806 = B_SPLINE_CURVE_WITH_KNOTS('',6,(#807,#808,#809,#810,#811,#812,
    #813,#814,#815,#816,#817,#818,#819,#820,#821,#822,#823,#824,#825,
    #826,#827,#828,#829,#830,#831,#832,#833),.UNSPECIFIED.,.F.,.F.,(7,5,
    5,5,5,7),(0.,6.247917180911E-02,0.397792518238,0.5647343327,
    0.729918609486,1.),.UNSPECIFIED.);
#807 = CARTESIAN_POINT('',(89.643868696668,71.423621103573,
    141.31123450888));
#808 = CARTESIAN_POINT('',(89.725853456332,71.423621103573,
    141.31123450888));
#809 = CARTESIAN_POINT('',(89.80783821113,71.422378465013,
    141.31019181133));
#810 = CARTESIAN_POINT('',(89.88978279935,71.419893090906,
    141.30810633483));
#811 = CARTESIAN_POINT('',(89.971647121156,71.416165929536,
    141.3049788751));
#812 = CARTESIAN_POINT('',(90.053391138587,71.411198974457,
    141.30081110493));
#813 = CARTESIAN_POINT('',(90.572818641186,71.371701181252,
    141.26766852121));
#814 = CARTESIAN_POINT('',(91.006136689768,71.302778300298,
    141.20983535723));
#815 = CARTESIAN_POINT('',(91.428547516014,71.19868588724,
    141.12249145182));
#816 = CARTESIAN_POINT('',(91.834134994608,71.060822883259,
    141.00681065603));
#817 = CARTESIAN_POINT('',(92.217332673439,70.891237334901,
    140.86451148495));
#818 = CARTESIAN_POINT('',(92.750183819819,70.594115637017,
    140.61519677784));
#819 = CARTESIAN_POINT('',(92.920510190522,70.488212006028,
    140.52633308013));
#820 = CARTESIAN_POINT('',(93.083440079744,70.375515035326,
    140.43176909358));
#821 = CARTESIAN_POINT('',(93.238410973494,70.256412865001,
    140.33183050639));
#822 = CARTESIAN_POINT('',(93.384908715584,70.131329096997,
    140.22687276279));
#823 = CARTESIAN_POINT('',(93.658577036441,69.871489458102,
    140.00884141763));
#824 = CARTESIAN_POINT('',(93.785937816274,69.736846477604,
    139.89586254235));
#825 = CARTESIAN_POINT('',(93.904098361778,69.597236445937,
    139.77871581627));
#826 = CARTESIAN_POINT('',(94.012663178608,69.453126715652,
    139.65779339474));
#827 = CARTESIAN_POINT('',(94.111291385638,69.305007558449,
    139.53350666456));
#828 = CARTESIAN_POINT('',(94.344239937529,68.905494166164,
    139.19827512445));
#829 = CARTESIAN_POINT('',(94.46146491329,68.648227851122,
    138.98240305438));
#830 = CARTESIAN_POINT('',(94.550097601369,68.383852304449,
    138.76056563068));
#831 = CARTESIAN_POINT('',(94.609332954053,68.11469796096,
    138.53471832032));
#832 = CARTESIAN_POINT('',(94.638741563198,67.843146257338,
    138.30685938597));
#833 = CARTESIAN_POINT('',(94.638346947067,67.571638501268,
    138.07903732799));
#834 = ORIENTED_EDGE('',*,*,#835,.F.);
#835 = EDGE_CURVE('',#126,#804,#836,.T.);
#836 = B_SPLINE_CURVE_WITH_KNOTS('',4,(#837,#838,#839,#840,#841),
  .UNSPECIFIED.,.F.,.F.,(5,5),(0.,1.),.PIECEWISE_BEZIER_KNOTS.);
#837 = CARTESIAN_POINT('',(-89.64386869666,71.423621103573,
    141.31123450888));
#838 = CARTESIAN_POINT('',(-44.82193434833,71.423621103573,
    141.31123450888));
#839 = CARTESIAN_POINT('',(-7.105E-14,71.423621103573,141.31123450888));
#840 = CARTESIAN_POINT('',(44.821934348334,71.423621103573,
    141.31123450888));
#841 = CARTESIAN_POINT('',(89.643868696668,71.423621103573,
    141.31123450888));
#842 = ORIENTED_EDGE('',*,*,#135,.F.);
#843 = FACE_BOUND('',#844,.F.);
#844 = EDGE_LOOP('',(#845));
#845 = ORIENTED_EDGE('',*,*,#846,.F.);
#846 = EDGE_CURVE('',#847,#847,#849,.T.);
#847 = VERTEX_POINT('',#848);
#848 = CARTESIAN_POINT('',(-64.962221,-73.53429682137,19.677099041844));
#849 = CIRCLE('',#850,1.15);
#850 = AXIS2_PLACEMENT_3D('',#851,#852,#853);
#851 = CARTESIAN_POINT('',(-66.112221,-73.53429682137,19.677099041844));
#852 = DIRECTION('',(0.,-0.642787609687,0.766044443119));
#853 = DIRECTION('',(1.,0.,0.));
#854 = FACE_BOUND('',#855,.F.);
#855 = EDGE_LOOP('',(#856,#890,#933,#941,#949,#957,#1000,#1037,#1047,
    #1055,#1063,#1071,#1081,#1118,#1161,#1169,#1177,#1185,#1228,#1236,
    #1244,#1252,#1295,#1327,#1337,#1345,#1353,#1361,#1369,#1377,#1385,
    #1393,#1403,#1411,#1419,#1427,#1435,#1443,#1451,#1459));
#856 = ORIENTED_EDGE('',*,*,#857,.T.);
#857 = EDGE_CURVE('',#858,#860,#862,.T.);
#858 = VERTEX_POINT('',#859);
#859 = CARTESIAN_POINT('',(-87.28796205559,-75.57831168182,
    17.961966926313));
#860 = VERTEX_POINT('',#861);
#861 = CARTESIAN_POINT('',(-92.19453027863,-71.51064182961,
    21.375147199052));
#862 = B_SPLINE_CURVE_WITH_KNOTS('',6,(#863,#864,#865,#866,#867,#868,
    #869,#870,#871,#872,#873,#874,#875,#876,#877,#878,#879,#880,#881,
    #882,#883,#884,#885,#886,#887,#888,#889),.UNSPECIFIED.,.F.,.F.,(7,5,
    5,5,5,7),(0.,9.325465763711E-02,0.364268800125,0.508258125942,
    0.663393114126,1.),.UNSPECIFIED.);
#863 = CARTESIAN_POINT('',(-87.28796205559,-75.57831168182,
    17.961966926313));
#864 = CARTESIAN_POINT('',(-87.41298760479,-75.57831168182,
    17.961966926313));
#865 = CARTESIAN_POINT('',(-87.53801228667,-75.57524273105,
    17.964542081774));
#866 = CARTESIAN_POINT('',(-87.66287468033,-75.56909635843,
    17.969699500776));
#867 = CARTESIAN_POINT('',(-87.7874135008,-75.55987353019,
    17.977438372547));
#868 = CARTESIAN_POINT('',(-87.91146759902,-75.54758464991,
    17.987749967461));
#869 = CARTESIAN_POINT('',(-88.39352197995,-75.48768313397,
    18.038013307392));
#870 = CARTESIAN_POINT('',(-88.74680196588,-75.41737826283,
    18.097006098835));
#871 = CARTESIAN_POINT('',(-89.090578336,-75.32182831864,18.177182021765
    ));
#872 = CARTESIAN_POINT('',(-89.42124804785,-75.20224351397,
    18.277525587255));
#873 = CARTESIAN_POINT('',(-89.73561874159,-75.06027689892,
    18.396649721585));
#874 = CARTESIAN_POINT('',(-90.18784779492,-74.81189577731,
    18.605066229116));
#875 = CARTESIAN_POINT('',(-90.33940290327,-74.71999064142,
    18.682183794748));
#876 = CARTESIAN_POINT('',(-90.48521707931,-74.62266352557,
    18.763850941757));
#877 = CARTESIAN_POINT('',(-90.62495256565,-74.52023813399,
    18.849796050057));
#878 = CARTESIAN_POINT('',(-90.75831790074,-74.4130507076,
    18.939736980009));
#879 = CARTESIAN_POINT('',(-91.02161484156,-74.18119796333,
    19.134284532212));
#880 = CARTESIAN_POINT('',(-91.15048286538,-74.05582086256,
    19.239488411231));
#881 = CARTESIAN_POINT('',(-91.271353285,-73.9257389115,19.348640128384)
  );
#882 = CARTESIAN_POINT('',(-91.38397104429,-73.79138242508,
    19.461378606583));
#883 = CARTESIAN_POINT('',(-91.48812869469,-73.6531806973,
    19.577343625394));
#884 = CARTESIAN_POINT('',(-91.79093202649,-73.20426652274,
    19.954027343694));
#885 = CARTESIAN_POINT('',(-91.95755665705,-72.88090334101,
    20.225361270221));
#886 = CARTESIAN_POINT('',(-92.0818819642,-72.54572374177,
    20.506610348324));
#887 = CARTESIAN_POINT('',(-92.16298988007,-72.20291853595,
    20.794258070089));
#888 = CARTESIAN_POINT('',(-92.20050878402,-71.8565696404,21.08487930061
    ));
#889 = CARTESIAN_POINT('',(-92.19453027863,-71.51064182961,
    21.375147199052));
#890 = ORIENTED_EDGE('',*,*,#891,.T.);
#891 = EDGE_CURVE('',#860,#892,#894,.T.);
#892 = VERTEX_POINT('',#893);
#893 = CARTESIAN_POINT('',(-92.22066078902,27.403025251803,
    104.37356876546));
#894 = B_SPLINE_CURVE_WITH_KNOTS('',7,(#895,#896,#897,#898,#899,#900,
    #901,#902,#903,#904,#905,#906,#907,#908,#909,#910,#911,#912,#913,
    #914,#915,#916,#917,#918,#919,#920,#921,#922,#923,#924,#925,#926,
    #927,#928,#929,#930,#931,#932),.UNSPECIFIED.,.F.,.F.,(8,6,6,6,6,6,8)
  ,(0.,7.005019964845E-02,0.150591288259,0.242456502748,0.401669535526,
    0.701911661306,1.),.UNSPECIFIED.);
#895 = CARTESIAN_POINT('',(-92.19453027863,-71.51064182961,
    21.375147199052));
#896 = CARTESIAN_POINT('',(-92.17092067878,-70.14855381004,
    22.518074753907));
#897 = CARTESIAN_POINT('',(-92.15229268166,-68.78641410463,
    23.661045678331));
#898 = CARTESIAN_POINT('',(-92.13738422475,-67.42424310658,
    24.804042860393));
#899 = CARTESIAN_POINT('',(-92.12540492231,-66.06205424251,
    25.947055033825));
#900 = CARTESIAN_POINT('',(-92.11576946751,-64.69985565568,
    27.090075365631));
#901 = CARTESIAN_POINT('',(-92.1080466465,-63.33765048551,
    28.233101221506));
#902 = CARTESIAN_POINT('',(-92.09483417659,-60.40921567847,
    30.690349788019));
#903 = CARTESIAN_POINT('',(-92.08985204346,-58.84298750695,
    32.004571269079));
#904 = CARTESIAN_POINT('',(-92.08644682164,-57.27675548056,
    33.318795984764));
#905 = CARTESIAN_POINT('',(-92.08427779349,-55.71052145919,
    34.633022374429));
#906 = CARTESIAN_POINT('',(-92.08309825499,-54.14428653995,
    35.947249517506));
#907 = CARTESIAN_POINT('',(-92.08271539862,-52.57805110888,
    37.261477090052));
#908 = CARTESIAN_POINT('',(-92.08328771091,-49.22536480871,
    40.074714927972));
#909 = CARTESIAN_POINT('',(-92.0844381451,-47.4389142972,41.573724893297
    ));
#910 = CARTESIAN_POINT('',(-92.08621533357,-45.65246356107,
    43.072735047102));
#911 = CARTESIAN_POINT('',(-92.0884696072,-43.8660127787,44.571745239707
    ));
#912 = CARTESIAN_POINT('',(-92.09109191194,-42.07956204152,
    46.070755394388));
#913 = CARTESIAN_POINT('',(-92.09399753933,-40.29311134639,
    47.569765513787));
#914 = CARTESIAN_POINT('',(-92.10253713797,-35.41053499267,
    51.666733531391));
#915 = CARTESIAN_POINT('',(-92.1086088508,-32.31440947271,
    54.264691313271));
#916 = CARTESIAN_POINT('',(-92.11500234028,-29.21828387635,
    56.862649159257));
#917 = CARTESIAN_POINT('',(-92.12154077073,-26.12215815772,
    59.460607107836));
#918 = CARTESIAN_POINT('',(-92.12811891487,-23.02603229084,
    62.058565180812));
#919 = CARTESIAN_POINT('',(-92.13466091868,-19.92990622495,
    64.65652342078));
#920 = CARTESIAN_POINT('',(-92.1533068598,-10.99514006237,
    72.153682412453));
#921 = CARTESIAN_POINT('',(-92.16520263688,-5.156499443044,
    77.052883602712));
#922 = CARTESIAN_POINT('',(-92.17649898211,0.682142110566,
    81.952085576922));
#923 = CARTESIAN_POINT('',(-92.18717736009,6.520784469853,
    86.851288227176));
#924 = CARTESIAN_POINT('',(-92.19723001303,12.359427531936,
    91.750491467145));
#925 = CARTESIAN_POINT('',(-92.20669318349,18.198071178261,
    96.649695197352));
#926 = CARTESIAN_POINT('',(-92.22444752928,29.833475955201,
    106.41295905428));
#927 = CARTESIAN_POINT('',(-92.23274681771,35.63023707687,
    111.27701917349));
#928 = CARTESIAN_POINT('',(-92.24053725266,41.426998610027,
    116.14107963799));
#929 = CARTESIAN_POINT('',(-92.24786190796,47.22376048101,
    121.00514038595));
#930 = CARTESIAN_POINT('',(-92.25476173073,53.020522629449,
    125.86920136673));
#931 = CARTESIAN_POINT('',(-92.26127262302,58.817285010573,
    130.73326254275));
#932 = CARTESIAN_POINT('',(-92.26742772933,64.614047593384,
    135.59732388801));
#933 = ORIENTED_EDGE('',*,*,#934,.T.);
#934 = EDGE_CURVE('',#892,#935,#937,.T.);
#935 = VERTEX_POINT('',#936);
#936 = CARTESIAN_POINT('',(-76.475067,27.403025251803,104.37356876546));
#937 = LINE('',#938,#939);
#938 = CARTESIAN_POINT('',(-34.30600327233,27.403025251803,
    104.37356876546));
#939 = VECTOR('',#940,1.);
#940 = DIRECTION('',(1.,0.,0.));
#941 = ORIENTED_EDGE('',*,*,#942,.T.);
#942 = EDGE_CURVE('',#935,#943,#945,.T.);
#943 = VERTEX_POINT('',#944);
#944 = CARTESIAN_POINT('',(-76.475067,36.559687006093,112.0569202663));
#945 = LINE('',#946,#947);
#946 = CARTESIAN_POINT('',(-76.475067,19.745025820703,97.947744267273));
#947 = VECTOR('',#948,1.);
#948 = DIRECTION('',(0.,0.766044443119,0.642787609687));
#949 = ORIENTED_EDGE('',*,*,#950,.T.);
#950 = EDGE_CURVE('',#943,#951,#953,.T.);
#951 = VERTEX_POINT('',#952);
#952 = CARTESIAN_POINT('',(-92.23365863826,36.559687006093,
    112.0569202663));
#953 = LINE('',#954,#955);
#954 = CARTESIAN_POINT('',(-42.62852877233,36.559687006093,
    112.0569202663));
#955 = VECTOR('',#956,1.);
#956 = DIRECTION('',(-1.,0.,0.));
#957 = ORIENTED_EDGE('',*,*,#958,.T.);
#958 = EDGE_CURVE('',#951,#959,#961,.T.);
#959 = VERTEX_POINT('',#960);
#960 = CARTESIAN_POINT('',(-92.26742772933,64.614047593384,
    135.59732388801));
#961 = B_SPLINE_CURVE_WITH_KNOTS('',7,(#962,#963,#964,#965,#966,#967,
    #968,#969,#970,#971,#972,#973,#974,#975,#976,#977,#978,#979,#980,
    #981,#982,#983,#984,#985,#986,#987,#988,#989,#990,#991,#992,#993,
    #994,#995,#996,#997,#998,#999),.UNSPECIFIED.,.F.,.F.,(8,6,6,6,6,6,8)
  ,(0.,7.005019964845E-02,0.150591288259,0.242456502748,0.401669535526,
    0.701911661306,1.),.UNSPECIFIED.);
#962 = CARTESIAN_POINT('',(-92.19453027863,-71.51064182961,
    21.375147199052));
#963 = CARTESIAN_POINT('',(-92.17092067878,-70.14855381004,
    22.518074753907));
#964 = CARTESIAN_POINT('',(-92.15229268166,-68.78641410463,
    23.661045678331));
#965 = CARTESIAN_POINT('',(-92.13738422475,-67.42424310658,
    24.804042860393));
#966 = CARTESIAN_POINT('',(-92.12540492231,-66.06205424251,
    25.947055033825));
#967 = CARTESIAN_POINT('',(-92.11576946751,-64.69985565568,
    27.090075365631));
#968 = CARTESIAN_POINT('',(-92.1080466465,-63.33765048551,
    28.233101221506));
#969 = CARTESIAN_POINT('',(-92.09483417659,-60.40921567847,
    30.690349788019));
#970 = CARTESIAN_POINT('',(-92.08985204346,-58.84298750695,
    32.004571269079));
#971 = CARTESIAN_POINT('',(-92.08644682164,-57.27675548056,
    33.318795984764));
#972 = CARTESIAN_POINT('',(-92.08427779349,-55.71052145919,
    34.633022374429));
#973 = CARTESIAN_POINT('',(-92.08309825499,-54.14428653995,
    35.947249517506));
#974 = CARTESIAN_POINT('',(-92.08271539862,-52.57805110888,
    37.261477090052));
#975 = CARTESIAN_POINT('',(-92.08328771091,-49.22536480871,
    40.074714927972));
#976 = CARTESIAN_POINT('',(-92.0844381451,-47.4389142972,41.573724893297
    ));
#977 = CARTESIAN_POINT('',(-92.08621533357,-45.65246356107,
    43.072735047102));
#978 = CARTESIAN_POINT('',(-92.0884696072,-43.8660127787,44.571745239707
    ));
#979 = CARTESIAN_POINT('',(-92.09109191194,-42.07956204152,
    46.070755394388));
#980 = CARTESIAN_POINT('',(-92.09399753933,-40.29311134639,
    47.569765513787));
#981 = CARTESIAN_POINT('',(-92.10253713797,-35.41053499267,
    51.666733531391));
#982 = CARTESIAN_POINT('',(-92.1086088508,-32.31440947271,
    54.264691313271));
#983 = CARTESIAN_POINT('',(-92.11500234028,-29.21828387635,
    56.862649159257));
#984 = CARTESIAN_POINT('',(-92.12154077073,-26.12215815772,
    59.460607107836));
#985 = CARTESIAN_POINT('',(-92.12811891487,-23.02603229084,
    62.058565180812));
#986 = CARTESIAN_POINT('',(-92.13466091868,-19.92990622495,
    64.65652342078));
#987 = CARTESIAN_POINT('',(-92.1533068598,-10.99514006237,
    72.153682412453));
#988 = CARTESIAN_POINT('',(-92.16520263688,-5.156499443044,
    77.052883602712));
#989 = CARTESIAN_POINT('',(-92.17649898211,0.682142110566,
    81.952085576922));
#990 = CARTESIAN_POINT('',(-92.18717736009,6.520784469853,
    86.851288227176));
#991 = CARTESIAN_POINT('',(-92.19723001303,12.359427531936,
    91.750491467145));
#992 = CARTESIAN_POINT('',(-92.20669318349,18.198071178261,
    96.649695197352));
#993 = CARTESIAN_POINT('',(-92.22444752928,29.833475955201,
    106.41295905428));
#994 = CARTESIAN_POINT('',(-92.23274681771,35.63023707687,
    111.27701917349));
#995 = CARTESIAN_POINT('',(-92.24053725266,41.426998610027,
    116.14107963799));
#996 = CARTESIAN_POINT('',(-92.24786190796,47.22376048101,
    121.00514038595));
#997 = CARTESIAN_POINT('',(-92.25476173073,53.020522629449,
    125.86920136673));
#998 = CARTESIAN_POINT('',(-92.26127262302,58.817285010573,
    130.73326254275));
#999 = CARTESIAN_POINT('',(-92.26742772933,64.614047593384,
    135.59732388801));
#1000 = ORIENTED_EDGE('',*,*,#1001,.T.);
#1001 = EDGE_CURVE('',#959,#1002,#1004,.T.);
#1002 = VERTEX_POINT('',#1003);
#1003 = CARTESIAN_POINT('',(-87.27139030155,68.457114734516,
    138.82204010872));
#1004 = B_SPLINE_CURVE_WITH_KNOTS('',6,(#1005,#1006,#1007,#1008,#1009,
    #1010,#1011,#1012,#1013,#1014,#1015,#1016,#1017,#1018,#1019,#1020,
    #1021,#1022,#1023,#1024,#1025,#1026,#1027,#1028,#1029,#1030,#1031,
    #1032,#1033,#1034,#1035,#1036),.UNSPECIFIED.,.F.,.F.,(7,5,5,5,5,5,7)
  ,(0.,0.258411933623,0.422525939788,0.588496941503,0.692412718518,
    0.92410872169,1.),.UNSPECIFIED.);
#1005 = CARTESIAN_POINT('',(-92.26742772933,64.614047593384,
    135.59732388801));
#1006 = CARTESIAN_POINT('',(-92.26769966243,64.873546764066,
    135.81506954642));
#1007 = CARTESIAN_POINT('',(-92.24061780173,65.133078434464,
    136.03284247533));
#1008 = CARTESIAN_POINT('',(-92.18616610225,65.390492447461,
    136.2488384787));
#1009 = CARTESIAN_POINT('',(-92.10471604878,65.643690875932,
    136.46129718664));
#1010 = CARTESIAN_POINT('',(-91.9969623057,65.890621002274,
    136.66849616458));
#1011 = CARTESIAN_POINT('',(-91.77954808043,66.2808653892,
    136.99595008572));
#1012 = CARTESIAN_POINT('',(-91.68492792702,66.429116242809,
    137.1203473223));
#1013 = CARTESIAN_POINT('',(-91.58040888105,66.573535984818,
    137.24152987456));
#1014 = CARTESIAN_POINT('',(-91.4663193641,66.713640687229,
    137.35909167868));
#1015 = CARTESIAN_POINT('',(-91.34304118098,66.848968984968,
    137.4726456034));
#1016 = CARTESIAN_POINT('',(-91.07748388345,67.110667432564,
    137.69223667426));
#1017 = CARTESIAN_POINT('',(-90.93500274452,67.236922004504,
    137.79817683901));
#1018 = CARTESIAN_POINT('',(-90.78401714771,67.35739176833,
    137.8992629734));
#1019 = CARTESIAN_POINT('',(-90.62502500792,67.47165711484,
    137.99514298351));
#1020 = CARTESIAN_POINT('',(-90.45857111011,67.579332849014,
    138.08549365234));
#1021 = CARTESIAN_POINT('',(-90.17672756042,67.743139395965,
    138.22294366548));
#1022 = CARTESIAN_POINT('',(-90.06551395991,67.803490529126,
    138.27358427905));
#1023 = CARTESIAN_POINT('',(-89.95175101814,67.861035951451,
    138.3218706217));
#1024 = CARTESIAN_POINT('',(-89.83558905657,67.91569645312,
    138.36773622849));
#1025 = CARTESIAN_POINT('',(-89.71718400771,67.967399252533,
    138.41112002841));
#1026 = CARTESIAN_POINT('',(-89.32805426245,68.124614646815,
    138.54303940777));
#1027 = CARTESIAN_POINT('',(-89.04904939305,68.218123265402,
    138.62150245514));
#1028 = CARTESIAN_POINT('',(-88.76149413087,68.295857217934,
    138.68672898604));
#1029 = CARTESIAN_POINT('',(-88.46728436185,68.357265129435,
    138.73825634193));
#1030 = CARTESIAN_POINT('',(-88.16838661999,68.40196268382,
    138.77576204333));
#1031 = CARTESIAN_POINT('',(-87.76808046756,68.438870197886,
    138.80673112477));
#1032 = CARTESIAN_POINT('',(-87.66902774158,68.446163815387,
    138.81285119652));
#1033 = CARTESIAN_POINT('',(-87.56976114567,68.451638286835,
    138.8174448235));
#1034 = CARTESIAN_POINT('',(-87.47035181399,68.455289292737,
    138.8205083812));
#1035 = CARTESIAN_POINT('',(-87.37087104501,68.457114734516,
    138.82204010872));
#1036 = CARTESIAN_POINT('',(-87.27139030155,68.457114734516,
    138.82204010872));
#1037 = ORIENTED_EDGE('',*,*,#1038,.T.);
#1038 = EDGE_CURVE('',#1002,#1039,#1041,.T.);
#1039 = VERTEX_POINT('',#1040);
#1040 = CARTESIAN_POINT('',(-37.618328,68.457114731166,138.82204010591)
  );
#1041 = B_SPLINE_CURVE_WITH_KNOTS('',4,(#1042,#1043,#1044,#1045,#1046),
  .UNSPECIFIED.,.F.,.F.,(5,5),(0.,1.),.PIECEWISE_BEZIER_KNOTS.);
#1042 = CARTESIAN_POINT('',(-87.27139030155,68.457114734516,
    138.82204010872));
#1043 = CARTESIAN_POINT('',(-43.63569515077,68.457114734516,
    138.82204010872));
#1044 = CARTESIAN_POINT('',(1.10845E-12,68.457114734516,138.82204010872)
  );
#1045 = CARTESIAN_POINT('',(43.635695150778,68.457114734516,
    138.82204010872));
#1046 = CARTESIAN_POINT('',(87.271390301558,68.457114734516,
    138.82204010872));
#1047 = ORIENTED_EDGE('',*,*,#1048,.T.);
#1048 = EDGE_CURVE('',#1039,#1049,#1051,.T.);
#1049 = VERTEX_POINT('',#1050);
#1050 = CARTESIAN_POINT('',(-37.618328,61.655119878049,133.11448873339)
  );
#1051 = LINE('',#1052,#1053);
#1052 = CARTESIAN_POINT('',(-37.618328,32.292742256681,108.47652850081)
  );
#1053 = VECTOR('',#1054,1.);
#1054 = DIRECTION('',(0.,-0.766044443119,-0.642787609687));
#1055 = ORIENTED_EDGE('',*,*,#1056,.T.);
#1056 = EDGE_CURVE('',#1049,#1057,#1059,.T.);
#1057 = VERTEX_POINT('',#1058);
#1058 = CARTESIAN_POINT('',(-24.693218,61.655119878049,133.11448873339)
  );
#1059 = LINE('',#1060,#1061);
#1060 = CARTESIAN_POINT('',(-8.415078772339,61.655119878049,
    133.11448873339));
#1061 = VECTOR('',#1062,1.);
#1062 = DIRECTION('',(1.,0.,0.));
#1063 = ORIENTED_EDGE('',*,*,#1064,.T.);
#1064 = EDGE_CURVE('',#1057,#1065,#1067,.T.);
#1065 = VERTEX_POINT('',#1066);
#1066 = CARTESIAN_POINT('',(-24.693218,68.457114731175,138.82204010592)
  );
#1067 = LINE('',#1068,#1069);
#1068 = CARTESIAN_POINT('',(-24.693218,36.600430398116,112.09110803152)
  );
#1069 = VECTOR('',#1070,1.);
#1070 = DIRECTION('',(0.,0.766044443119,0.642787609687));
#1071 = ORIENTED_EDGE('',*,*,#1072,.T.);
#1072 = EDGE_CURVE('',#1065,#1073,#1075,.T.);
#1073 = VERTEX_POINT('',#1074);
#1074 = CARTESIAN_POINT('',(87.271390301558,68.457114734516,
    138.82204010872));
#1075 = B_SPLINE_CURVE_WITH_KNOTS('',4,(#1076,#1077,#1078,#1079,#1080),
  .UNSPECIFIED.,.F.,.F.,(5,5),(0.,1.),.PIECEWISE_BEZIER_KNOTS.);
#1076 = CARTESIAN_POINT('',(-87.27139030155,68.457114734516,
    138.82204010872));
#1077 = CARTESIAN_POINT('',(-43.63569515077,68.457114734516,
    138.82204010872));
#1078 = CARTESIAN_POINT('',(1.10845E-12,68.457114734516,138.82204010872)
  );
#1079 = CARTESIAN_POINT('',(43.635695150778,68.457114734516,
    138.82204010872));
#1080 = CARTESIAN_POINT('',(87.271390301558,68.457114734516,
    138.82204010872));
#1081 = ORIENTED_EDGE('',*,*,#1082,.T.);
#1082 = EDGE_CURVE('',#1073,#1083,#1085,.T.);
#1083 = VERTEX_POINT('',#1084);
#1084 = CARTESIAN_POINT('',(92.267427729333,64.614047593384,
    135.59732388801));
#1085 = B_SPLINE_CURVE_WITH_KNOTS('',6,(#1086,#1087,#1088,#1089,#1090,
    #1091,#1092,#1093,#1094,#1095,#1096,#1097,#1098,#1099,#1100,#1101,
    #1102,#1103,#1104,#1105,#1106,#1107,#1108,#1109,#1110,#1111,#1112,
    #1113,#1114,#1115,#1116,#1117),.UNSPECIFIED.,.F.,.F.,(7,5,5,5,5,5,7)
  ,(0.,7.552573507073E-02,0.307221570788,0.411137186676,0.57810811932,
    0.742222659818,1.),.UNSPECIFIED.);
#1086 = CARTESIAN_POINT('',(87.271390301558,68.457114734516,
    138.82204010872));
#1087 = CARTESIAN_POINT('',(87.370391882185,68.457114734516,
    138.82204010872));
#1088 = CARTESIAN_POINT('',(87.469393488281,68.45530683537,
    138.82052310122));
#1089 = CARTESIAN_POINT('',(87.568324684914,68.451690916475,
    138.81748898501));
#1090 = CARTESIAN_POINT('',(87.667115197989,68.446269035685,
    138.81293948684));
#1091 = CARTESIAN_POINT('',(87.765694914243,68.439045429306,
    138.80687816139));
#1092 = CARTESIAN_POINT('',(88.165552830521,68.402358518433,
    138.776094188));
#1093 = CARTESIAN_POINT('',(88.464483984736,68.357793120141,
    138.73869937873));
#1094 = CARTESIAN_POINT('',(88.758739755916,68.296515300892,
    138.6872811832));
#1095 = CARTESIAN_POINT('',(89.046353313743,68.218908490302,
    138.62216133706));
#1096 = CARTESIAN_POINT('',(89.325428343785,68.125523211517,
    138.54380178407));
#1097 = CARTESIAN_POINT('',(89.714675962944,67.96847983814,
    138.4120267474));
#1098 = CARTESIAN_POINT('',(89.833119714617,67.916829408468,
    138.36868689091));
#1099 = CARTESIAN_POINT('',(89.9493226021,67.862220283281,138.3228643941
    ));
#1100 = CARTESIAN_POINT('',(90.063128636823,67.804725174676,
    138.27462026968));
#1101 = CARTESIAN_POINT('',(90.174387436363,67.744423225684,
    138.22402092652));
#1102 = CARTESIAN_POINT('',(90.457398630171,67.580134719542,
    138.08616650161));
#1103 = CARTESIAN_POINT('',(90.624895180606,67.471842028805,
    137.99529814475));
#1104 = CARTESIAN_POINT('',(90.784841139824,67.356878869374,
    137.89883260008));
#1105 = CARTESIAN_POINT('',(90.936681790691,67.235637416574,
    137.79709894175));
#1106 = CARTESIAN_POINT('',(91.079910434864,67.10854508975,
    137.69045581718));
#1107 = CARTESIAN_POINT('',(91.345931294123,66.845850375514,
    137.47002877936));
#1108 = CARTESIAN_POINT('',(91.469033973492,66.710427690649,
    137.35639565443));
#1109 = CARTESIAN_POINT('',(91.582941818704,66.570235626738,
    137.23876054531));
#1110 = CARTESIAN_POINT('',(91.687273626767,66.425735834288,
    137.11751082276));
#1111 = CARTESIAN_POINT('',(91.781701603882,66.277412485245,
    136.99305275528));
#1112 = CARTESIAN_POINT('',(91.998283816802,65.887588560208,
    136.66595164356));
#1113 = CARTESIAN_POINT('',(92.105515207707,65.641203447104,
    136.45920998603));
#1114 = CARTESIAN_POINT('',(92.186566803596,65.388595833631,
    136.24724703073));
#1115 = CARTESIAN_POINT('',(92.240750646862,65.131803651894,
    136.03177280575));
#1116 = CARTESIAN_POINT('',(92.267698994649,64.872909511217,
    135.81453482779));
#1117 = CARTESIAN_POINT('',(92.267427729333,64.614047593384,
    135.59732388801));
#1118 = ORIENTED_EDGE('',*,*,#1119,.T.);
#1119 = EDGE_CURVE('',#1083,#1120,#1122,.T.);
#1120 = VERTEX_POINT('',#1121);
#1121 = CARTESIAN_POINT('',(92.214691303862,23.441295420614,
    101.04928272529));
#1122 = B_SPLINE_CURVE_WITH_KNOTS('',7,(#1123,#1124,#1125,#1126,#1127,
    #1128,#1129,#1130,#1131,#1132,#1133,#1134,#1135,#1136,#1137,#1138,
    #1139,#1140,#1141,#1142,#1143,#1144,#1145,#1146,#1147,#1148,#1149,
    #1150,#1151,#1152,#1153,#1154,#1155,#1156,#1157,#1158,#1159,#1160),
  .UNSPECIFIED.,.F.,.F.,(8,6,6,6,6,6,8),(0.,0.309903370532,
    0.621193515479,0.76446048932,0.855321302763,0.93582912602,1.),
  .UNSPECIFIED.);
#1123 = CARTESIAN_POINT('',(92.267427729333,64.614047593384,
    135.59732388801));
#1124 = CARTESIAN_POINT('',(92.261028659271,58.587524569627,
    130.5404706415));
#1125 = CARTESIAN_POINT('',(92.25424505899,52.561001764307,
    125.48361757827));
#1126 = CARTESIAN_POINT('',(92.24703960085,46.534479211759,
    120.42676472715));
#1127 = CARTESIAN_POINT('',(92.239371951866,40.50795696258,
    115.36991213058));
#1128 = CARTESIAN_POINT('',(92.231195609428,34.481435086154,
    110.31305984679));
#1129 = CARTESIAN_POINT('',(92.222461751436,28.45491366759,
    105.25620794719));
#1130 = CARTESIAN_POINT('',(92.203756692383,16.37490408912,
    95.11987636528));
#1131 = CARTESIAN_POINT('',(92.193779776256,10.321415937134,
    90.040396689612));
#1132 = CARTESIAN_POINT('',(92.18316251591,4.267928434813,
    84.960917559078));
#1133 = CARTESIAN_POINT('',(92.171864578987,-1.785558277401,
    79.881439091523));
#1134 = CARTESIAN_POINT('',(92.159912668473,-7.839044093364,
    74.801961376011));
#1135 = CARTESIAN_POINT('',(92.147335771055,-13.89252886129,
    69.722484539907));
#1136 = CARTESIAN_POINT('',(92.128734749156,-22.73204492736,
    62.305249869076));
#1137 = CARTESIAN_POINT('',(92.12283828431,-25.5180768013,
    59.967491551211));
#1138 = CARTESIAN_POINT('',(92.116952367965,-28.30410853455,
    57.629733351391));
#1139 = CARTESIAN_POINT('',(92.111146331773,-31.09014017324,
    55.291975230914));
#1140 = CARTESIAN_POINT('',(92.105515650912,-33.87617174163,
    52.954217169435));
#1141 = CARTESIAN_POINT('',(92.100212009417,-36.66220327318,
    50.616459138858));
#1142 = CARTESIAN_POINT('',(92.092515310405,-41.21515358614,
    46.796080210488));
#1143 = CARTESIAN_POINT('',(92.089767453453,-42.98207223489,
    45.313459423999));
#1144 = CARTESIAN_POINT('',(92.087326747761,-44.7489909253,
    43.83083860256));
#1145 = CARTESIAN_POINT('',(92.085282531391,-46.51590965326,
    42.348217749603));
#1146 = CARTESIAN_POINT('',(92.083749697139,-48.2828283055,
    40.865596960195));
#1147 = CARTESIAN_POINT('',(92.082885802668,-50.04974666631,
    39.382976415311));
#1148 = CARTESIAN_POINT('',(92.08295221949,-53.38225357049,
    36.586671101123));
#1149 = CARTESIAN_POINT('',(92.083689687248,-54.94784168224,
    35.272986693979));
#1150 = CARTESIAN_POINT('',(92.085292415981,-56.51342914744,
    33.95930282935));
#1151 = CARTESIAN_POINT('',(92.087970528125,-58.07901549975,
    32.645619898556));
#1152 = CARTESIAN_POINT('',(92.091993148192,-59.64459942112,
    31.331939007551));
#1153 = CARTESIAN_POINT('',(92.097733590261,-61.21017867355,
    30.018262034257));
#1154 = CARTESIAN_POINT('',(92.112143028691,-64.02362966016,
    27.657496349057));
#1155 = CARTESIAN_POINT('',(92.119982135958,-65.27150201103,
    26.61040711969));
#1156 = CARTESIAN_POINT('',(92.129550924358,-66.51936760171,
    25.563323562788));
#1157 = CARTESIAN_POINT('',(92.141218787592,-67.76722335033,
    24.516248264359));
#1158 = CARTESIAN_POINT('',(92.155454099745,-69.01506248218,
    23.469186909061));
#1159 = CARTESIAN_POINT('',(92.172902235411,-70.26287402556,
    22.422148703232));
#1160 = CARTESIAN_POINT('',(92.194530278639,-71.51064182961,
    21.375147199052));
#1161 = ORIENTED_EDGE('',*,*,#1162,.T.);
#1162 = EDGE_CURVE('',#1120,#1163,#1165,.T.);
#1163 = VERTEX_POINT('',#1164);
#1164 = CARTESIAN_POINT('',(68.389679,23.441295420614,101.04928272529));
#1165 = LINE('',#1166,#1167);
#1166 = CARTESIAN_POINT('',(38.126369727661,23.441295420614,
    101.04928272529));
#1167 = VECTOR('',#1168,1.);
#1168 = DIRECTION('',(-1.,0.,0.));
#1169 = ORIENTED_EDGE('',*,*,#1170,.T.);
#1170 = EDGE_CURVE('',#1163,#1171,#1173,.T.);
#1171 = VERTEX_POINT('',#1172);
#1172 = CARTESIAN_POINT('',(68.389679,17.707859533467,96.238358787007));
#1173 = LINE('',#1174,#1175);
#1174 = CARTESIAN_POINT('',(68.389679,10.31911208439,90.038463527624));
#1175 = VECTOR('',#1176,1.);
#1176 = DIRECTION('',(0.,-0.766044443119,-0.642787609687));
#1177 = ORIENTED_EDGE('',*,*,#1178,.T.);
#1178 = EDGE_CURVE('',#1171,#1179,#1181,.T.);
#1179 = VERTEX_POINT('',#1180);
#1180 = CARTESIAN_POINT('',(92.205661658423,17.707859533467,
    96.238358787007));
#1181 = LINE('',#1182,#1183);
#1182 = CARTESIAN_POINT('',(50.474097727661,17.707859533467,
    96.238358787007));
#1183 = VECTOR('',#1184,1.);
#1184 = DIRECTION('',(1.,0.,0.));
#1185 = ORIENTED_EDGE('',*,*,#1186,.T.);
#1186 = EDGE_CURVE('',#1179,#1187,#1189,.T.);
#1187 = VERTEX_POINT('',#1188);
#1188 = CARTESIAN_POINT('',(92.085324950868,-46.93581810614,
    41.995872721663));
#1189 = B_SPLINE_CURVE_WITH_KNOTS('',7,(#1190,#1191,#1192,#1193,#1194,
    #1195,#1196,#1197,#1198,#1199,#1200,#1201,#1202,#1203,#1204,#1205,
    #1206,#1207,#1208,#1209,#1210,#1211,#1212,#1213,#1214,#1215,#1216,
    #1217,#1218,#1219,#1220,#1221,#1222,#1223,#1224,#1225,#1226,#1227),
  .UNSPECIFIED.,.F.,.F.,(8,6,6,6,6,6,8),(0.,0.309903370532,
    0.621193515479,0.76446048932,0.855321302763,0.93582912602,1.),
  .UNSPECIFIED.);
#1190 = CARTESIAN_POINT('',(92.267427729333,64.614047593384,
    135.59732388801));
#1191 = CARTESIAN_POINT('',(92.261028659271,58.587524569627,
    130.5404706415));
#1192 = CARTESIAN_POINT('',(92.25424505899,52.561001764307,
    125.48361757827));
#1193 = CARTESIAN_POINT('',(92.24703960085,46.534479211759,
    120.42676472715));
#1194 = CARTESIAN_POINT('',(92.239371951866,40.50795696258,
    115.36991213058));
#1195 = CARTESIAN_POINT('',(92.231195609428,34.481435086154,
    110.31305984679));
#1196 = CARTESIAN_POINT('',(92.222461751436,28.45491366759,
    105.25620794719));
#1197 = CARTESIAN_POINT('',(92.203756692383,16.37490408912,
    95.11987636528));
#1198 = CARTESIAN_POINT('',(92.193779776256,10.321415937134,
    90.040396689612));
#1199 = CARTESIAN_POINT('',(92.18316251591,4.267928434813,
    84.960917559078));
#1200 = CARTESIAN_POINT('',(92.171864578987,-1.785558277401,
    79.881439091523));
#1201 = CARTESIAN_POINT('',(92.159912668473,-7.839044093364,
    74.801961376011));
#1202 = CARTESIAN_POINT('',(92.147335771055,-13.89252886129,
    69.722484539907));
#1203 = CARTESIAN_POINT('',(92.128734749156,-22.73204492736,
    62.305249869076));
#1204 = CARTESIAN_POINT('',(92.12283828431,-25.5180768013,
    59.967491551211));
#1205 = CARTESIAN_POINT('',(92.116952367965,-28.30410853455,
    57.629733351391));
#1206 = CARTESIAN_POINT('',(92.111146331773,-31.09014017324,
    55.291975230914));
#1207 = CARTESIAN_POINT('',(92.105515650912,-33.87617174163,
    52.954217169435));
#1208 = CARTESIAN_POINT('',(92.100212009417,-36.66220327318,
    50.616459138858));
#1209 = CARTESIAN_POINT('',(92.092515310405,-41.21515358614,
    46.796080210488));
#1210 = CARTESIAN_POINT('',(92.089767453453,-42.98207223489,
    45.313459423999));
#1211 = CARTESIAN_POINT('',(92.087326747761,-44.7489909253,
    43.83083860256));
#1212 = CARTESIAN_POINT('',(92.085282531391,-46.51590965326,
    42.348217749603));
#1213 = CARTESIAN_POINT('',(92.083749697139,-48.2828283055,
    40.865596960195));
#1214 = CARTESIAN_POINT('',(92.082885802668,-50.04974666631,
    39.382976415311));
#1215 = CARTESIAN_POINT('',(92.08295221949,-53.38225357049,
    36.586671101123));
#1216 = CARTESIAN_POINT('',(92.083689687248,-54.94784168224,
    35.272986693979));
#1217 = CARTESIAN_POINT('',(92.085292415981,-56.51342914744,
    33.95930282935));
#1218 = CARTESIAN_POINT('',(92.087970528125,-58.07901549975,
    32.645619898556));
#1219 = CARTESIAN_POINT('',(92.091993148192,-59.64459942112,
    31.331939007551));
#1220 = CARTESIAN_POINT('',(92.097733590261,-61.21017867355,
    30.018262034257));
#1221 = CARTESIAN_POINT('',(92.112143028691,-64.02362966016,
    27.657496349057));
#1222 = CARTESIAN_POINT('',(92.119982135958,-65.27150201103,
    26.61040711969));
#1223 = CARTESIAN_POINT('',(92.129550924358,-66.51936760171,
    25.563323562788));
#1224 = CARTESIAN_POINT('',(92.141218787592,-67.76722335033,
    24.516248264359));
#1225 = CARTESIAN_POINT('',(92.155454099745,-69.01506248218,
    23.469186909061));
#1226 = CARTESIAN_POINT('',(92.172902235411,-70.26287402556,
    22.422148703232));
#1227 = CARTESIAN_POINT('',(92.194530278639,-71.51064182961,
    21.375147199052));
#1228 = ORIENTED_EDGE('',*,*,#1229,.T.);
#1229 = EDGE_CURVE('',#1187,#1230,#1232,.T.);
#1230 = VERTEX_POINT('',#1231);
#1231 = CARTESIAN_POINT('',(77.366302,-46.93581810614,41.995872721663));
#1232 = LINE('',#1233,#1234);
#1233 = CARTESIAN_POINT('',(42.614681227661,-46.93581810614,
    41.995872721663));
#1234 = VECTOR('',#1235,1.);
#1235 = DIRECTION('',(-1.,0.,0.));
#1236 = ORIENTED_EDGE('',*,*,#1237,.T.);
#1237 = EDGE_CURVE('',#1230,#1238,#1240,.T.);
#1238 = VERTEX_POINT('',#1239);
#1239 = CARTESIAN_POINT('',(77.366302,-55.34207115044,34.942188892608));
#1240 = LINE('',#1241,#1242);
#1241 = CARTESIAN_POINT('',(77.366302,-26.20585325756,59.390378580425));
#1242 = VECTOR('',#1243,1.);
#1243 = DIRECTION('',(0.,-0.766044443119,-0.642787609687));
#1244 = ORIENTED_EDGE('',*,*,#1245,.T.);
#1245 = EDGE_CURVE('',#1238,#1246,#1248,.T.);
#1246 = VERTEX_POINT('',#1247);
#1247 = CARTESIAN_POINT('',(92.084731358736,-55.34207115044,
    34.942188892608));
#1248 = LINE('',#1249,#1250);
#1249 = CARTESIAN_POINT('',(50.625400727661,-55.34207115044,
    34.942188892608));
#1250 = VECTOR('',#1251,1.);
#1251 = DIRECTION('',(1.,0.,0.));
#1252 = ORIENTED_EDGE('',*,*,#1253,.T.);
#1253 = EDGE_CURVE('',#1246,#1254,#1256,.T.);
#1254 = VERTEX_POINT('',#1255);
#1255 = CARTESIAN_POINT('',(92.194530278639,-71.51064182961,
    21.375147199052));
#1256 = B_SPLINE_CURVE_WITH_KNOTS('',7,(#1257,#1258,#1259,#1260,#1261,
    #1262,#1263,#1264,#1265,#1266,#1267,#1268,#1269,#1270,#1271,#1272,
    #1273,#1274,#1275,#1276,#1277,#1278,#1279,#1280,#1281,#1282,#1283,
    #1284,#1285,#1286,#1287,#1288,#1289,#1290,#1291,#1292,#1293,#1294),
  .UNSPECIFIED.,.F.,.F.,(8,6,6,6,6,6,8),(0.,0.309903370532,
    0.621193515479,0.76446048932,0.855321302763,0.93582912602,1.),
  .UNSPECIFIED.);
#1257 = CARTESIAN_POINT('',(92.267427729333,64.614047593384,
    135.59732388801));
#1258 = CARTESIAN_POINT('',(92.261028659271,58.587524569627,
    130.5404706415));
#1259 = CARTESIAN_POINT('',(92.25424505899,52.561001764307,
    125.48361757827));
#1260 = CARTESIAN_POINT('',(92.24703960085,46.534479211759,
    120.42676472715));
#1261 = CARTESIAN_POINT('',(92.239371951866,40.50795696258,
    115.36991213058));
#1262 = CARTESIAN_POINT('',(92.231195609428,34.481435086154,
    110.31305984679));
#1263 = CARTESIAN_POINT('',(92.222461751436,28.45491366759,
    105.25620794719));
#1264 = CARTESIAN_POINT('',(92.203756692383,16.37490408912,
    95.11987636528));
#1265 = CARTESIAN_POINT('',(92.193779776256,10.321415937134,
    90.040396689612));
#1266 = CARTESIAN_POINT('',(92.18316251591,4.267928434813,
    84.960917559078));
#1267 = CARTESIAN_POINT('',(92.171864578987,-1.785558277401,
    79.881439091523));
#1268 = CARTESIAN_POINT('',(92.159912668473,-7.839044093364,
    74.801961376011));
#1269 = CARTESIAN_POINT('',(92.147335771055,-13.89252886129,
    69.722484539907));
#1270 = CARTESIAN_POINT('',(92.128734749156,-22.73204492736,
    62.305249869076));
#1271 = CARTESIAN_POINT('',(92.12283828431,-25.5180768013,
    59.967491551211));
#1272 = CARTESIAN_POINT('',(92.116952367965,-28.30410853455,
    57.629733351391));
#1273 = CARTESIAN_POINT('',(92.111146331773,-31.09014017324,
    55.291975230914));
#1274 = CARTESIAN_POINT('',(92.105515650912,-33.87617174163,
    52.954217169435));
#1275 = CARTESIAN_POINT('',(92.100212009417,-36.66220327318,
    50.616459138858));
#1276 = CARTESIAN_POINT('',(92.092515310405,-41.21515358614,
    46.796080210488));
#1277 = CARTESIAN_POINT('',(92.089767453453,-42.98207223489,
    45.313459423999));
#1278 = CARTESIAN_POINT('',(92.087326747761,-44.7489909253,
    43.83083860256));
#1279 = CARTESIAN_POINT('',(92.085282531391,-46.51590965326,
    42.348217749603));
#1280 = CARTESIAN_POINT('',(92.083749697139,-48.2828283055,
    40.865596960195));
#1281 = CARTESIAN_POINT('',(92.082885802668,-50.04974666631,
    39.382976415311));
#1282 = CARTESIAN_POINT('',(92.08295221949,-53.38225357049,
    36.586671101123));
#1283 = CARTESIAN_POINT('',(92.083689687248,-54.94784168224,
    35.272986693979));
#1284 = CARTESIAN_POINT('',(92.085292415981,-56.51342914744,
    33.95930282935));
#1285 = CARTESIAN_POINT('',(92.087970528125,-58.07901549975,
    32.645619898556));
#1286 = CARTESIAN_POINT('',(92.091993148192,-59.64459942112,
    31.331939007551));
#1287 = CARTESIAN_POINT('',(92.097733590261,-61.21017867355,
    30.018262034257));
#1288 = CARTESIAN_POINT('',(92.112143028691,-64.02362966016,
    27.657496349057));
#1289 = CARTESIAN_POINT('',(92.119982135958,-65.27150201103,
    26.61040711969));
#1290 = CARTESIAN_POINT('',(92.129550924358,-66.51936760171,
    25.563323562788));
#1291 = CARTESIAN_POINT('',(92.141218787592,-67.76722335033,
    24.516248264359));
#1292 = CARTESIAN_POINT('',(92.155454099745,-69.01506248218,
    23.469186909061));
#1293 = CARTESIAN_POINT('',(92.172902235411,-70.26287402556,
    22.422148703232));
#1294 = CARTESIAN_POINT('',(92.194530278639,-71.51064182961,
    21.375147199052));
#1295 = ORIENTED_EDGE('',*,*,#1296,.T.);
#1296 = EDGE_CURVE('',#1254,#1297,#1299,.T.);
#1297 = VERTEX_POINT('',#1298);
#1298 = CARTESIAN_POINT('',(87.287962055592,-75.57831168182,
    17.961966926313));
#1299 = B_SPLINE_CURVE_WITH_KNOTS('',6,(#1300,#1301,#1302,#1303,#1304,
    #1305,#1306,#1307,#1308,#1309,#1310,#1311,#1312,#1313,#1314,#1315,
    #1316,#1317,#1318,#1319,#1320,#1321,#1322,#1323,#1324,#1325,#1326),
  .UNSPECIFIED.,.F.,.F.,(7,5,5,5,5,7),(0.,0.337249583015,0.491375627581,
    0.63537015604,0.906389163859,1.),.UNSPECIFIED.);
#1300 = CARTESIAN_POINT('',(92.194530278639,-71.51064182961,
    21.375147199052));
#1301 = CARTESIAN_POINT('',(92.200520197639,-71.85723005417,
    21.084325147657));
#1302 = CARTESIAN_POINT('',(92.162846469713,-72.20424093517,
    20.793148445395));
#1303 = CARTESIAN_POINT('',(92.081416963663,-72.54768707436,
    20.504962916668));
#1304 = CARTESIAN_POINT('',(91.956606286823,-72.88346288536,
    20.223213557504));
#1305 = CARTESIAN_POINT('',(91.789339845199,-73.20735291406,
    19.951437553879));
#1306 = CARTESIAN_POINT('',(91.486196030392,-73.65570808337,
    19.575222896675));
#1307 = CARTESIAN_POINT('',(91.382596768489,-73.79295571112,
    19.460058462852));
#1308 = CARTESIAN_POINT('',(91.270649232033,-73.92640367761,
    19.348082323386));
#1309 = CARTESIAN_POINT('',(91.150557142647,-74.05563101612,
    19.239647711308));
#1310 = CARTESIAN_POINT('',(91.02257062246,-74.18021576725,
    19.135108692578));
#1311 = CARTESIAN_POINT('',(90.760331578353,-74.41140690772,
    18.941116291886));
#1312 = CARTESIAN_POINT('',(90.627042874512,-74.51865773403,
    18.85112216308));
#1313 = CARTESIAN_POINT('',(90.487380702634,-74.62114960499,
    18.765121271959));
#1314 = CARTESIAN_POINT('',(90.341636208862,-74.71854617496,
    18.683395846021));
#1315 = CARTESIAN_POINT('',(90.190146825358,-74.81052359157,
    18.606217629669));
#1316 = CARTESIAN_POINT('',(89.738100209475,-75.05911767071,
    18.397622429549));
#1317 = CARTESIAN_POINT('',(89.423836100447,-75.2012324072,
    18.278374006574));
#1318 = CARTESIAN_POINT('',(89.093256057596,-75.32097419843,
    18.177898713714));
#1319 = CARTESIAN_POINT('',(88.749550399794,-75.41668800672,
    18.097585292484));
#1320 = CARTESIAN_POINT('',(88.39632072,-75.48716114421,18.038451308808)
  );
#1321 = CARTESIAN_POINT('',(87.913836729716,-75.54734950683,
    17.987947275933));
#1322 = CARTESIAN_POINT('',(87.789316242581,-75.55973234955,
    17.977556837166));
#1323 = CARTESIAN_POINT('',(87.664305462393,-75.56902579352,
    17.969758711762));
#1324 = CARTESIAN_POINT('',(87.538967385829,-75.57521924216,
    17.964561791297));
#1325 = CARTESIAN_POINT('',(87.413465154629,-75.57831168182,
    17.961966926313));
#1326 = CARTESIAN_POINT('',(87.287962055592,-75.57831168182,
    17.961966926313));
#1327 = ORIENTED_EDGE('',*,*,#1328,.T.);
#1328 = EDGE_CURVE('',#1297,#1329,#1331,.T.);
#1329 = VERTEX_POINT('',#1330);
#1330 = CARTESIAN_POINT('',(75.599594,-75.57831167893,17.96196692874));
#1331 = B_SPLINE_CURVE_WITH_KNOTS('',4,(#1332,#1333,#1334,#1335,#1336),
  .UNSPECIFIED.,.F.,.F.,(5,5),(0.,1.),.PIECEWISE_BEZIER_KNOTS.);
#1332 = CARTESIAN_POINT('',(87.287962055592,-75.57831168182,
    17.961966926313));
#1333 = CARTESIAN_POINT('',(43.643981027796,-75.57831168182,
    17.961966926313));
#1334 = CARTESIAN_POINT('',(-6.9633E-13,-75.57831168182,17.961966926313)
  );
#1335 = CARTESIAN_POINT('',(-43.64398102779,-75.57831168182,
    17.961966926313));
#1336 = CARTESIAN_POINT('',(-87.28796205559,-75.57831168182,
    17.961966926313));
#1337 = ORIENTED_EDGE('',*,*,#1338,.F.);
#1338 = EDGE_CURVE('',#1339,#1329,#1341,.T.);
#1339 = VERTEX_POINT('',#1340);
#1340 = CARTESIAN_POINT('',(75.599594,-73.73438992804,19.509200989831));
#1341 = LINE('',#1342,#1343);
#1342 = CARTESIAN_POINT('',(75.599594,-35.58007651159,51.524471305396));
#1343 = VECTOR('',#1344,1.);
#1344 = DIRECTION('',(0.,-0.766044443119,-0.642787609687));
#1345 = ORIENTED_EDGE('',*,*,#1346,.T.);
#1346 = EDGE_CURVE('',#1339,#1347,#1349,.T.);
#1347 = VERTEX_POINT('',#1348);
#1348 = CARTESIAN_POINT('',(75.645108,-73.73438992804,19.509200989831));
#1349 = LINE('',#1350,#1351);
#1350 = CARTESIAN_POINT('',(41.754084227661,-73.73438992804,
    19.509200989831));
#1351 = VECTOR('',#1352,1.);
#1352 = DIRECTION('',(1.,0.,0.));
#1353 = ORIENTED_EDGE('',*,*,#1354,.T.);
#1354 = EDGE_CURVE('',#1347,#1355,#1357,.T.);
#1355 = VERTEX_POINT('',#1356);
#1356 = CARTESIAN_POINT('',(75.645108,-68.37207882621,24.008714257636));
#1357 = LINE('',#1358,#1359);
#1358 = CARTESIAN_POINT('',(75.645108,-32.72085709545,53.923641262939));
#1359 = VECTOR('',#1360,1.);
#1360 = DIRECTION('',(0.,0.766044443119,0.642787609687));
#1361 = ORIENTED_EDGE('',*,*,#1362,.T.);
#1362 = EDGE_CURVE('',#1355,#1363,#1365,.T.);
#1363 = VERTEX_POINT('',#1364);
#1364 = CARTESIAN_POINT('',(56.743037,-68.37207882621,24.008714257636));
#1365 = LINE('',#1366,#1367);
#1366 = CARTESIAN_POINT('',(32.303048727661,-68.37207882621,
    24.008714257636));
#1367 = VECTOR('',#1368,1.);
#1368 = DIRECTION('',(-1.,0.,0.));
#1369 = ORIENTED_EDGE('',*,*,#1370,.T.);
#1370 = EDGE_CURVE('',#1363,#1371,#1373,.T.);
#1371 = VERTEX_POINT('',#1372);
#1372 = CARTESIAN_POINT('',(56.743037,-72.05858917613,20.91536478269));
#1373 = LINE('',#1374,#1375);
#1374 = CARTESIAN_POINT('',(56.743037,-35.40201264636,51.673884629036));
#1375 = VECTOR('',#1376,1.);
#1376 = DIRECTION('',(0.,-0.766044443119,-0.642787609687));
#1377 = ORIENTED_EDGE('',*,*,#1378,.F.);
#1378 = EDGE_CURVE('',#1379,#1371,#1381,.T.);
#1379 = VERTEX_POINT('',#1380);
#1380 = CARTESIAN_POINT('',(56.076061,-72.05858917613,20.91536478269));
#1381 = LINE('',#1382,#1383);
#1382 = CARTESIAN_POINT('',(31.969560727661,-72.05858917613,
    20.91536478269));
#1383 = VECTOR('',#1384,1.);
#1384 = DIRECTION('',(1.,0.,0.));
#1385 = ORIENTED_EDGE('',*,*,#1386,.F.);
#1386 = EDGE_CURVE('',#1387,#1379,#1389,.T.);
#1387 = VERTEX_POINT('',#1388);
#1388 = CARTESIAN_POINT('',(56.076061,-75.57831167893,17.96196692874));
#1389 = LINE('',#1390,#1391);
#1390 = CARTESIAN_POINT('',(56.076061,-37.15637162809,50.201802654517));
#1391 = VECTOR('',#1392,1.);
#1392 = DIRECTION('',(0.,0.766044443119,0.642787609687));
#1393 = ORIENTED_EDGE('',*,*,#1394,.T.);
#1394 = EDGE_CURVE('',#1387,#1395,#1397,.T.);
#1395 = VERTEX_POINT('',#1396);
#1396 = CARTESIAN_POINT('',(-56.076061,-75.57831167893,17.96196692874));
#1397 = B_SPLINE_CURVE_WITH_KNOTS('',4,(#1398,#1399,#1400,#1401,#1402),
  .UNSPECIFIED.,.F.,.F.,(5,5),(0.,1.),.PIECEWISE_BEZIER_KNOTS.);
#1398 = CARTESIAN_POINT('',(87.287962055592,-75.57831168182,
    17.961966926313));
#1399 = CARTESIAN_POINT('',(43.643981027796,-75.57831168182,
    17.961966926313));
#1400 = CARTESIAN_POINT('',(-6.9633E-13,-75.57831168182,17.961966926313)
  );
#1401 = CARTESIAN_POINT('',(-43.64398102779,-75.57831168182,
    17.961966926313));
#1402 = CARTESIAN_POINT('',(-87.28796205559,-75.57831168182,
    17.961966926313));
#1403 = ORIENTED_EDGE('',*,*,#1404,.F.);
#1404 = EDGE_CURVE('',#1405,#1395,#1407,.T.);
#1405 = VERTEX_POINT('',#1406);
#1406 = CARTESIAN_POINT('',(-56.076061,-72.05858917613,20.91536478269));
#1407 = LINE('',#1408,#1409);
#1408 = CARTESIAN_POINT('',(-56.076061,-35.58007651159,51.524471305396)
  );
#1409 = VECTOR('',#1410,1.);
#1410 = DIRECTION('',(0.,-0.766044443119,-0.642787609687));
#1411 = ORIENTED_EDGE('',*,*,#1412,.F.);
#1412 = EDGE_CURVE('',#1413,#1405,#1415,.T.);
#1413 = VERTEX_POINT('',#1414);
#1414 = CARTESIAN_POINT('',(-56.743037,-72.05858917613,20.91536478269));
#1415 = LINE('',#1416,#1417);
#1416 = CARTESIAN_POINT('',(-33.86826677233,-72.05858917613,
    20.91536478269));
#1417 = VECTOR('',#1418,1.);
#1418 = DIRECTION('',(1.,0.,0.));
#1419 = ORIENTED_EDGE('',*,*,#1420,.T.);
#1420 = EDGE_CURVE('',#1413,#1421,#1423,.T.);
#1421 = VERTEX_POINT('',#1422);
#1422 = CARTESIAN_POINT('',(-56.743037,-68.37207882621,24.008714257636)
  );
#1423 = LINE('',#1424,#1425);
#1424 = CARTESIAN_POINT('',(-56.743037,-32.72085709545,53.923641262939)
  );
#1425 = VECTOR('',#1426,1.);
#1426 = DIRECTION('',(0.,0.766044443119,0.642787609687));
#1427 = ORIENTED_EDGE('',*,*,#1428,.T.);
#1428 = EDGE_CURVE('',#1421,#1429,#1431,.T.);
#1429 = VERTEX_POINT('',#1430);
#1430 = CARTESIAN_POINT('',(-75.645108,-68.37207882621,24.008714257636)
  );
#1431 = LINE('',#1432,#1433);
#1432 = CARTESIAN_POINT('',(-33.89102377233,-68.37207882621,
    24.008714257636));
#1433 = VECTOR('',#1434,1.);
#1434 = DIRECTION('',(-1.,0.,0.));
#1435 = ORIENTED_EDGE('',*,*,#1436,.T.);
#1436 = EDGE_CURVE('',#1429,#1437,#1439,.T.);
#1437 = VERTEX_POINT('',#1438);
#1438 = CARTESIAN_POINT('',(-75.645108,-73.73438992804,19.509200989831)
  );
#1439 = LINE('',#1440,#1441);
#1440 = CARTESIAN_POINT('',(-75.645108,-35.40201264636,51.673884629036)
  );
#1441 = VECTOR('',#1442,1.);
#1442 = DIRECTION('',(0.,-0.766044443119,-0.642787609687));
#1443 = ORIENTED_EDGE('',*,*,#1444,.T.);
#1444 = EDGE_CURVE('',#1437,#1445,#1447,.T.);
#1445 = VERTEX_POINT('',#1446);
#1446 = CARTESIAN_POINT('',(-75.599594,-73.73438992804,19.509200989831)
  );
#1447 = LINE('',#1448,#1449);
#1448 = CARTESIAN_POINT('',(-24.43998827233,-73.73438992804,
    19.509200989831));
#1449 = VECTOR('',#1450,1.);
#1450 = DIRECTION('',(1.,0.,0.));
#1451 = ORIENTED_EDGE('',*,*,#1452,.F.);
#1452 = EDGE_CURVE('',#1453,#1445,#1455,.T.);
#1453 = VERTEX_POINT('',#1454);
#1454 = CARTESIAN_POINT('',(-75.599594,-75.57831167893,17.96196692874));
#1455 = LINE('',#1456,#1457);
#1456 = CARTESIAN_POINT('',(-75.599594,-37.15637162809,50.201802654517)
  );
#1457 = VECTOR('',#1458,1.);
#1458 = DIRECTION('',(0.,0.766044443119,0.642787609687));
#1459 = ORIENTED_EDGE('',*,*,#1460,.T.);
#1460 = EDGE_CURVE('',#1453,#858,#1461,.T.);
#1461 = B_SPLINE_CURVE_WITH_KNOTS('',4,(#1462,#1463,#1464,#1465,#1466),
  .UNSPECIFIED.,.F.,.F.,(5,5),(0.,1.),.PIECEWISE_BEZIER_KNOTS.);
#1462 = CARTESIAN_POINT('',(87.287962055592,-75.57831168182,
    17.961966926313));
#1463 = CARTESIAN_POINT('',(43.643981027796,-75.57831168182,
    17.961966926313));
#1464 = CARTESIAN_POINT('',(-6.9633E-13,-75.57831168182,17.961966926313)
  );
#1465 = CARTESIAN_POINT('',(-43.64398102779,-75.57831168182,
    17.961966926313));
#1466 = CARTESIAN_POINT('',(-87.28796205559,-75.57831168182,
    17.961966926313));
#1467 = FACE_BOUND('',#1468,.F.);
#1468 = EDGE_LOOP('',(#1469));
#1469 = ORIENTED_EDGE('',*,*,#1470,.F.);
#1470 = EDGE_CURVE('',#1471,#1471,#1473,.T.);
#1471 = VERTEX_POINT('',#1472);
#1472 = CARTESIAN_POINT('',(67.262221,-73.53429682137,19.677099041844));
#1473 = CIRCLE('',#1474,1.15);
#1474 = AXIS2_PLACEMENT_3D('',#1475,#1476,#1477);
#1475 = CARTESIAN_POINT('',(66.112221,-73.53429682137,19.677099041844));
#1476 = DIRECTION('',(0.,-0.642787609687,0.766044443119));
#1477 = DIRECTION('',(1.,0.,0.));
#1478 = FACE_BOUND('',#1479,.F.);
#1479 = EDGE_LOOP('',(#1480));
#1480 = ORIENTED_EDGE('',*,*,#1481,.F.);
#1481 = EDGE_CURVE('',#1482,#1482,#1484,.T.);
#1482 = VERTEX_POINT('',#1483);
#1483 = CARTESIAN_POINT('',(84.303793,-51.21449729358,38.405634593555));
#1484 = CIRCLE('',#1485,1.15);
#1485 = AXIS2_PLACEMENT_3D('',#1486,#1487,#1488);
#1486 = CARTESIAN_POINT('',(83.153793,-51.21449729358,38.405634593555));
#1487 = DIRECTION('',(0.,-0.642787609687,0.766044443119));
#1488 = DIRECTION('',(1.,0.,0.));
#1489 = FACE_BOUND('',#1490,.F.);
#1490 = EDGE_LOOP('',(#1491));
#1491 = ORIENTED_EDGE('',*,*,#1492,.F.);
#1492 = EDGE_CURVE('',#1493,#1493,#1495,.T.);
#1493 = VERTEX_POINT('',#1494);
#1494 = CARTESIAN_POINT('',(-81.161523,31.841551102968,108.09793417014)
  );
#1495 = CIRCLE('',#1496,1.15);
#1496 = AXIS2_PLACEMENT_3D('',#1497,#1498,#1499);
#1497 = CARTESIAN_POINT('',(-82.311523,31.841551102968,108.09793417014)
  );
#1498 = DIRECTION('',(0.,-0.642787609687,0.766044443119));
#1499 = DIRECTION('',(1.,0.,0.));
#1500 = FACE_BOUND('',#1501,.F.);
#1501 = EDGE_LOOP('',(#1502));
#1502 = ORIENTED_EDGE('',*,*,#1503,.F.);
#1503 = EDGE_CURVE('',#1504,#1504,#1506,.T.);
#1504 = VERTEX_POINT('',#1505);
#1505 = CARTESIAN_POINT('',(-30.047056,65.113425218376,136.01635146896)
  );
#1506 = CIRCLE('',#1507,1.15);
#1507 = AXIS2_PLACEMENT_3D('',#1508,#1509,#1510);
#1508 = CARTESIAN_POINT('',(-31.197056,65.113425218376,136.01635146896)
  );
#1509 = DIRECTION('',(0.,-0.642787609687,0.766044443119));
#1510 = DIRECTION('',(1.,0.,0.));
#1511 = FACE_BOUND('',#1512,.F.);
#1512 = EDGE_LOOP('',(#1513));
#1513 = ORIENTED_EDGE('',*,*,#1514,.F.);
#1514 = EDGE_CURVE('',#1515,#1515,#1517,.T.);
#1515 = VERTEX_POINT('',#1516);
#1516 = CARTESIAN_POINT('',(76.731314,20.724236132693,98.769399278909));
#1517 = CIRCLE('',#1518,1.15);
#1518 = AXIS2_PLACEMENT_3D('',#1519,#1520,#1521);
#1519 = CARTESIAN_POINT('',(75.581314,20.724236132693,98.769399278909));
#1520 = DIRECTION('',(0.,-0.642787609687,0.766044443119));
#1521 = DIRECTION('',(1.,0.,0.));
#1522 = PLANE('',#1523);
#1523 = AXIS2_PLACEMENT_3D('',#1524,#1525,#1526);
#1524 = CARTESIAN_POINT('',(7.863060455322,2.930364635313,
    83.838568268241));
#1525 = DIRECTION('',(0.,-0.642787609687,0.766044443119));
#1526 = DIRECTION('',(1.,0.,0.));
#1527 = ADVANCED_FACE('',(#1528),#1539,.T.);
#1528 = FACE_BOUND('',#1529,.T.);
#1529 = EDGE_LOOP('',(#1530,#1536,#1537,#1538));
#1530 = ORIENTED_EDGE('',*,*,#1531,.F.);
#1531 = EDGE_CURVE('',#804,#275,#1532,.T.);
#1532 = B_SPLINE_CURVE_WITH_KNOTS('',2,(#1533,#1534,#1535),
  .UNSPECIFIED.,.F.,.F.,(3,3),(0.,1.),.PIECEWISE_BEZIER_KNOTS.);
#1533 = CARTESIAN_POINT('',(100.,110.,0.));
#1534 = CARTESIAN_POINT('',(86.978523608325,112.03858786854,
    85.078215826138));
#1535 = CARTESIAN_POINT('',(90.,64.774222096303,151.06482292022));
#1536 = ORIENTED_EDGE('',*,*,#835,.F.);
#1537 = ORIENTED_EDGE('',*,*,#125,.T.);
#1538 = ORIENTED_EDGE('',*,*,#283,.F.);
#1539 = B_SPLINE_SURFACE_WITH_KNOTS('',8,2,(
    (#1540,#1541,#1542)
    ,(#1543,#1544,#1545)
    ,(#1546,#1547,#1548)
    ,(#1549,#1550,#1551)
    ,(#1552,#1553,#1554)
    ,(#1555,#1556,#1557)
    ,(#1558,#1559,#1560)
    ,(#1561,#1562,#1563)
    ,(#1564,#1565,#1566
  )),.UNSPECIFIED.,.F.,.F.,.F.,(9,9),(3,3),(6.,7.),(0.,1.),
  .PIECEWISE_BEZIER_KNOTS.);
#1540 = CARTESIAN_POINT('',(100.,110.,0.));
#1541 = CARTESIAN_POINT('',(86.978523608325,112.03858786854,
    85.078215826138));
#1542 = CARTESIAN_POINT('',(90.,64.774222096303,151.06482292022));
#1543 = CARTESIAN_POINT('',(75.,110.,0.));
#1544 = CARTESIAN_POINT('',(65.233892706244,112.03858786854,
    85.078215826138));
#1545 = CARTESIAN_POINT('',(67.5,64.774222096303,151.06482292022));
#1546 = CARTESIAN_POINT('',(50.,110.,0.));
#1547 = CARTESIAN_POINT('',(43.489261804163,112.03858786854,
    85.078215826138));
#1548 = CARTESIAN_POINT('',(45.,64.774222096303,151.06482292022));
#1549 = CARTESIAN_POINT('',(25.,110.,0.));
#1550 = CARTESIAN_POINT('',(21.744630902081,112.03858786854,
    85.078215826138));
#1551 = CARTESIAN_POINT('',(22.5,64.774222096303,151.06482292022));
#1552 = CARTESIAN_POINT('',(4.4E-16,110.,0.));
#1553 = CARTESIAN_POINT('',(3.07E-15,112.03858786854,85.078215826138));
#1554 = CARTESIAN_POINT('',(-4.4E-16,64.774222096303,151.06482292022));
#1555 = CARTESIAN_POINT('',(-25.,110.,0.));
#1556 = CARTESIAN_POINT('',(-21.74463090208,112.03858786854,
    85.078215826138));
#1557 = CARTESIAN_POINT('',(-22.5,64.774222096303,151.06482292022));
#1558 = CARTESIAN_POINT('',(-50.,110.,0.));
#1559 = CARTESIAN_POINT('',(-43.48926180416,112.03858786854,
    85.078215826138));
#1560 = CARTESIAN_POINT('',(-45.,64.774222096303,151.06482292022));
#1561 = CARTESIAN_POINT('',(-75.,110.,0.));
#1562 = CARTESIAN_POINT('',(-65.23389270624,112.03858786854,
    85.078215826138));
#1563 = CARTESIAN_POINT('',(-67.5,64.774222096303,151.06482292022));
#1564 = CARTESIAN_POINT('',(-100.,110.,0.));
#1565 = CARTESIAN_POINT('',(-86.97852360832,112.03858786854,
    85.078215826138));
#1566 = CARTESIAN_POINT('',(-90.,64.774222096303,151.06482292022));
#1567 = ADVANCED_FACE('',(#1568),#1579,.T.);
#1568 = FACE_BOUND('',#1569,.T.);
#1569 = EDGE_LOOP('',(#1570,#1576,#1577,#1578));
#1570 = ORIENTED_EDGE('',*,*,#1571,.F.);
#1571 = EDGE_CURVE('',#755,#267,#1572,.T.);
#1572 = B_SPLINE_CURVE_WITH_KNOTS('',2,(#1573,#1574,#1575),
  .UNSPECIFIED.,.F.,.F.,(3,3),(0.,1.),.PIECEWISE_BEZIER_KNOTS.);
#1573 = CARTESIAN_POINT('',(105.,105.,0.));
#1574 = CARTESIAN_POINT('',(91.978523608325,107.14832154305,
    83.069777258617));
#1575 = CARTESIAN_POINT('',(95.,60.943999880708,147.85088487178));
#1576 = ORIENTED_EDGE('',*,*,#803,.F.);
#1577 = ORIENTED_EDGE('',*,*,#1531,.T.);
#1578 = ORIENTED_EDGE('',*,*,#274,.F.);
#1579 = B_SPLINE_SURFACE_WITH_KNOTS('',8,2,(
    (#1580,#1581,#1582)
    ,(#1583,#1584,#1585)
    ,(#1586,#1587,#1588)
    ,(#1589,#1590,#1591)
    ,(#1592,#1593,#1594)
    ,(#1595,#1596,#1597)
    ,(#1598,#1599,#1600)
    ,(#1601,#1602,#1603)
    ,(#1604,#1605,#1606
  )),.UNSPECIFIED.,.F.,.F.,.F.,(9,9),(3,3),(5.,6.),(0.,1.),
  .PIECEWISE_BEZIER_KNOTS.);
#1580 = CARTESIAN_POINT('',(105.,105.,0.));
#1581 = CARTESIAN_POINT('',(91.978523608325,107.14832154305,
    83.069777258617));
#1582 = CARTESIAN_POINT('',(95.,60.943999880708,147.85088487178));
#1583 = CARTESIAN_POINT('',(105.,105.98174770424,0.));
#1584 = CARTESIAN_POINT('',(91.978523608324,108.1085230907,
    83.464133249175));
#1585 = CARTESIAN_POINT('',(95.,61.696062254091,148.48194013191));
#1586 = CARTESIAN_POINT('',(104.77969605519,106.96349571751,0.));
#1587 = CARTESIAN_POINT('',(91.758219663525,109.06872494058,
    83.858489363863));
#1588 = CARTESIAN_POINT('',(94.779696055195,62.448124864204,
    149.11299559068));
#1589 = CARTESIAN_POINT('',(104.33909032936,107.88756617168,0.));
#1590 = CARTESIAN_POINT('',(91.31761393767,109.97251506544,
    84.229677111709));
#1591 = CARTESIAN_POINT('',(94.339090329356,63.156003900657,
    149.70697662909));
#1592 = CARTESIAN_POINT('',(103.69629377889,108.69629377889,0.));
#1593 = CARTESIAN_POINT('',(90.67481738724,110.76349374227,
    84.554533055104));
#1594 = CARTESIAN_POINT('',(93.6962937789,63.77552519017,150.22681671462
    ));
#1595 = CARTESIAN_POINT('',(102.88756617168,109.33909032936,0.));
#1596 = CARTESIAN_POINT('',(89.866089779987,111.39218300723,
    84.812736531704));
#1597 = CARTESIAN_POINT('',(92.887566171675,64.267935915704,
    150.63999837281));
#1598 = CARTESIAN_POINT('',(101.96349571751,109.77969605519,0.));
#1599 = CARTESIAN_POINT('',(88.942019325853,111.82311887601,
    84.989722438274));
#1600 = CARTESIAN_POINT('',(91.963495717521,64.605459483587,
    150.92321427413));
#1601 = CARTESIAN_POINT('',(100.98174770424,110.,0.));
#1602 = CARTESIAN_POINT('',(87.96027131257,112.03858786854,
    85.078215826138));
#1603 = CARTESIAN_POINT('',(90.981747704247,64.774222096303,
    151.06482292022));
#1604 = CARTESIAN_POINT('',(100.,110.,0.));
#1605 = CARTESIAN_POINT('',(86.978523608325,112.03858786854,
    85.078215826138));
#1606 = CARTESIAN_POINT('',(90.,64.774222096303,151.06482292022));
#1607 = ADVANCED_FACE('',(#1608),#1619,.T.);
#1608 = FACE_BOUND('',#1609,.T.);
#1609 = EDGE_LOOP('',(#1610,#1616,#1617,#1618));
#1610 = ORIENTED_EDGE('',*,*,#1611,.F.);
#1611 = EDGE_CURVE('',#718,#258,#1612,.T.);
#1612 = B_SPLINE_CURVE_WITH_KNOTS('',2,(#1613,#1614,#1615),
  .UNSPECIFIED.,.F.,.F.,(3,3),(0.,1.),.PIECEWISE_BEZIER_KNOTS.);
#1613 = CARTESIAN_POINT('',(105.,-70.,0.));
#1614 = CARTESIAN_POINT('',(91.978523608325,-70.41200437034,
    10.765988827869));
#1615 = CARTESIAN_POINT('',(95.,-76.9439998807,32.149115128211));
#1616 = ORIENTED_EDGE('',*,*,#754,.F.);
#1617 = ORIENTED_EDGE('',*,*,#1571,.T.);
#1618 = ORIENTED_EDGE('',*,*,#266,.F.);
#1619 = B_SPLINE_SURFACE_WITH_KNOTS('',8,2,(
    (#1620,#1621,#1622)
    ,(#1623,#1624,#1625)
    ,(#1626,#1627,#1628)
    ,(#1629,#1630,#1631)
    ,(#1632,#1633,#1634)
    ,(#1635,#1636,#1637)
    ,(#1638,#1639,#1640)
    ,(#1641,#1642,#1643)
    ,(#1644,#1645,#1646
  )),.UNSPECIFIED.,.F.,.F.,.F.,(9,9),(3,3),(4.,5.),(0.,1.),
  .PIECEWISE_BEZIER_KNOTS.);
#1620 = CARTESIAN_POINT('',(105.,-70.,0.));
#1621 = CARTESIAN_POINT('',(91.978523608325,-70.41200437034,
    10.765988827869));
#1622 = CARTESIAN_POINT('',(95.,-76.9439998807,32.149115128211));
#1623 = CARTESIAN_POINT('',(105.,-48.125,0.));
#1624 = CARTESIAN_POINT('',(91.978523608325,-48.21696363116,
    19.803962381712));
#1625 = CARTESIAN_POINT('',(95.,-59.70799991053,46.611836346159));
#1626 = CARTESIAN_POINT('',(105.,-26.25,0.));
#1627 = CARTESIAN_POINT('',(91.978523608325,-26.02192289199,
    28.841935935556));
#1628 = CARTESIAN_POINT('',(95.,-42.47199994035,61.074557564106));
#1629 = CARTESIAN_POINT('',(105.,-4.375,0.));
#1630 = CARTESIAN_POINT('',(91.978523608325,-3.826882152816,
    37.8799094894));
#1631 = CARTESIAN_POINT('',(95.,-25.23599997017,75.537278782053));
#1632 = CARTESIAN_POINT('',(105.,17.5,0.));
#1633 = CARTESIAN_POINT('',(91.978523608325,18.368158586359,
    46.917883043243));
#1634 = CARTESIAN_POINT('',(95.,-8.,90.));
#1635 = CARTESIAN_POINT('',(105.,39.375,0.));
#1636 = CARTESIAN_POINT('',(91.978523608325,40.563199325534,
    55.955856597087));
#1637 = CARTESIAN_POINT('',(95.,9.235999970177,104.46272121794));
#1638 = CARTESIAN_POINT('',(105.,61.25,0.));
#1639 = CARTESIAN_POINT('',(91.978523608325,62.758240064709,
    64.99383015093));
#1640 = CARTESIAN_POINT('',(95.,26.471999940354,118.92544243589));
#1641 = CARTESIAN_POINT('',(105.,83.125,0.));
#1642 = CARTESIAN_POINT('',(91.978523608325,84.953280803884,
    74.031803704774));
#1643 = CARTESIAN_POINT('',(95.,43.707999910531,133.38816365384));
#1644 = CARTESIAN_POINT('',(105.,105.,0.));
#1645 = CARTESIAN_POINT('',(91.978523608325,107.14832154305,
    83.069777258617));
#1646 = CARTESIAN_POINT('',(95.,60.943999880708,147.85088487178));
#1647 = ADVANCED_FACE('',(#1648),#1866,.T.);
#1648 = FACE_BOUND('',#1649,.T.);
#1649 = EDGE_LOOP('',(#1650,#1651,#1652,#1658,#1659,#1669,#1758,#1759,
    #1769,#1865));
#1650 = ORIENTED_EDGE('',*,*,#667,.F.);
#1651 = ORIENTED_EDGE('',*,*,#707,.F.);
#1652 = ORIENTED_EDGE('',*,*,#1653,.T.);
#1653 = EDGE_CURVE('',#708,#250,#1654,.T.);
#1654 = B_SPLINE_CURVE_WITH_KNOTS('',2,(#1655,#1656,#1657),
  .UNSPECIFIED.,.F.,.F.,(3,3),(0.,1.),.PIECEWISE_BEZIER_KNOTS.);
#1655 = CARTESIAN_POINT('',(100.,-75.,0.));
#1656 = CARTESIAN_POINT('',(86.978523608325,-75.30227069582,
    8.757550260348));
#1657 = CARTESIAN_POINT('',(90.,-80.7742220963,28.935177079779));
#1658 = ORIENTED_EDGE('',*,*,#249,.F.);
#1659 = ORIENTED_EDGE('',*,*,#1660,.T.);
#1660 = EDGE_CURVE('',#241,#1661,#1663,.T.);
#1661 = VERTEX_POINT('',#1662);
#1662 = CARTESIAN_POINT('',(68.862221,-80.5234839831,28.006487951155));
#1663 = B_SPLINE_CURVE_WITH_KNOTS('',4,(#1664,#1665,#1666,#1667,#1668),
  .UNSPECIFIED.,.F.,.F.,(5,5),(0.,1.),.PIECEWISE_BEZIER_KNOTS.);
#1664 = CARTESIAN_POINT('',(68.832253644881,-80.7742220963,
    28.935177079779));
#1665 = CARTESIAN_POINT('',(68.847268655212,-80.71134118855,
    28.703305961477));
#1666 = CARTESIAN_POINT('',(68.857223258913,-80.64857149935,
    28.471172098816));
#1667 = CARTESIAN_POINT('',(68.862221008377,-80.58594315088,
    28.238870019066));
#1668 = CARTESIAN_POINT('',(68.862221,-80.5234839831,28.006487951155));
#1669 = ORIENTED_EDGE('',*,*,#1670,.T.);
#1670 = EDGE_CURVE('',#1661,#233,#1671,.T.);
#1671 = B_SPLINE_CURVE_WITH_KNOTS('',8,(#1672,#1673,#1674,#1675,#1676,
    #1677,#1678,#1679,#1680,#1681,#1682,#1683,#1684,#1685,#1686,#1687,
    #1688,#1689,#1690,#1691,#1692,#1693,#1694,#1695,#1696,#1697,#1698,
    #1699,#1700,#1701,#1702,#1703,#1704,#1705,#1706,#1707,#1708,#1709,
    #1710,#1711,#1712,#1713,#1714,#1715,#1716,#1717,#1718,#1719,#1720,
    #1721,#1722,#1723,#1724,#1725,#1726,#1727,#1728,#1729,#1730,#1731,
    #1732,#1733,#1734,#1735,#1736,#1737,#1738,#1739,#1740,#1741,#1742,
    #1743,#1744,#1745,#1746,#1747,#1748,#1749,#1750,#1751,#1752,#1753,
    #1754,#1755,#1756,#1757),.UNSPECIFIED.,.F.,.F.,(9,7,7,7,7,7,7,7,7,7,
    7,7,9),(0.,0.13277807364,0.199137555541,0.268139242445,
    0.339734412694,0.3752599318,0.430728947113,0.46987455834,
    0.509050373977,0.603981059899,0.700058344176,0.945393767643,1.),
  .UNSPECIFIED.);
#1672 = CARTESIAN_POINT('',(68.862221,-80.5234839831,28.006487951155));
#1673 = CARTESIAN_POINT('',(68.862221,-80.44563108062,27.716832822366));
#1674 = CARTESIAN_POINT('',(68.855565767126,-80.36800840971,
    27.427089527651));
#1675 = CARTESIAN_POINT('',(68.842211838044,-80.29064147606,
    27.137336197173));
#1676 = CARTESIAN_POINT('',(68.822036514939,-80.21356087172,
    26.847670730857));
#1677 = CARTESIAN_POINT('',(68.794833538308,-80.13680249801,
    26.558212291394));
#1678 = CARTESIAN_POINT('',(68.760307924747,-80.06040763789,
    26.269102265703));
#1679 = CARTESIAN_POINT('',(68.718047085583,-79.98442342698,
    25.980506924815));
#1680 = CARTESIAN_POINT('',(68.642155733925,-79.87116150441,
    25.548746635313));
#1681 = CARTESIAN_POINT('',(68.614783787742,-79.83353655814,
    25.405053539145));
#1682 = CARTESIAN_POINT('',(68.585254368894,-79.7960362555,
    25.26156956366));
#1683 = CARTESIAN_POINT('',(68.553480377195,-79.7586690704,
    25.118326088568));
#1684 = CARTESIAN_POINT('',(68.519361687219,-79.72144514778,
    24.975361207502));
#1685 = CARTESIAN_POINT('',(68.482781811645,-79.68437641279,
    24.832720270796));
#1686 = CARTESIAN_POINT('',(68.44360228778,-79.64747676996,
    24.690456796764));
#1687 = CARTESIAN_POINT('',(68.358037082426,-79.57258617476,
    24.401163803213));
#1688 = CARTESIAN_POINT('',(68.311432271745,-79.53461521997,
    24.25418917793));
#1689 = CARTESIAN_POINT('',(68.261646952841,-79.49686357088,
    24.10776481908));
#1690 = CARTESIAN_POINT('',(68.208457801649,-79.45935293287,
    23.961975878232));
#1691 = CARTESIAN_POINT('',(68.151598197153,-79.42211346575,
    23.816941382013));
#1692 = CARTESIAN_POINT('',(68.090750032679,-79.38518417587,
    23.672816324366));
#1693 = CARTESIAN_POINT('',(68.025516802134,-79.3486144475,
    23.529798375762));
#1694 = CARTESIAN_POINT('',(67.882554174115,-79.27496347549,
    23.241168286421));
#1695 = CARTESIAN_POINT('',(67.804605541312,-79.23799694634,
    23.095983134469));
#1696 = CARTESIAN_POINT('',(67.720791530875,-79.20155526861,
    22.952547790151));
#1697 = CARTESIAN_POINT('',(67.630260688316,-79.16571761148,
    22.811182856672));
#1698 = CARTESIAN_POINT('',(67.532124138084,-79.1306390457,
    22.672511296911));
#1699 = CARTESIAN_POINT('',(67.425096751145,-79.09659816779,
    22.537655075934));
#1700 = CARTESIAN_POINT('',(67.307834662669,-79.06395160738,
    22.408059507898));
#1701 = CARTESIAN_POINT('',(67.11256092704,-79.01812776688,
    22.225826368773));
#1702 = CARTESIAN_POINT('',(67.044689786966,-79.00346391261,
    22.167453280749));
#1703 = CARTESIAN_POINT('',(66.973306888232,-78.98939198127,
    22.111383202593));
#1704 = CARTESIAN_POINT('',(66.898060580839,-78.97602827925,
    22.058086362025));
#1705 = CARTESIAN_POINT('',(66.818664480799,-78.96354234865,
    22.008247341892));
#1706 = CARTESIAN_POINT('',(66.734907097443,-78.95215516655,
    21.962759270586));
#1707 = CARTESIAN_POINT('',(66.646677697943,-78.94213378935,
    21.922702376922));
#1708 = CARTESIAN_POINT('',(66.409373085197,-78.92072722033,
    21.837098608999));
#1709 = CARTESIAN_POINT('',(66.250274535954,-78.91140012374,
    21.799756168585));
#1710 = CARTESIAN_POINT('',(66.085560559769,-78.90817501912,
    21.786813394088));
#1711 = CARTESIAN_POINT('',(65.921891726966,-78.91162336919,
    21.800634394641));
#1712 = CARTESIAN_POINT('',(65.764266079416,-78.9211352346,
    21.838750635221));
#1713 = CARTESIAN_POINT('',(65.616324497344,-78.93545434353,
    21.896048905187));
#1714 = CARTESIAN_POINT('',(65.480584337357,-78.95306357928,
    21.966409692067));
#1715 = CARTESIAN_POINT('',(65.272729195451,-78.98598351918,
    22.097769226639));
#1716 = CARTESIAN_POINT('',(65.198059712029,-78.99974688686,
    22.15264148617));
#1717 = CARTESIAN_POINT('',(65.130878952199,-79.01345102295,
    22.207228701804));
#1718 = CARTESIAN_POINT('',(65.069316588669,-79.02714532649,
    22.261730298808));
#1719 = CARTESIAN_POINT('',(65.011991601497,-79.04085849868,
    22.316260214964));
#1720 = CARTESIAN_POINT('',(64.958133995686,-79.05463295899,
    22.370986909569));
#1721 = CARTESIAN_POINT('',(64.907257606121,-79.06845440181,
    22.425852713497));
#1722 = CARTESIAN_POINT('',(64.811021072964,-79.09607704083,
    22.535410673009));
#1723 = CARTESIAN_POINT('',(64.765507203241,-79.10992307733,
    22.590280593111));
#1724 = CARTESIAN_POINT('',(64.722235991841,-79.12379315068,
    22.645199072598));
#1725 = CARTESIAN_POINT('',(64.680924483958,-79.13768738299,
    22.700166643935));
#1726 = CARTESIAN_POINT('',(64.641355853327,-79.15160778024,
    22.75519128173));
#1727 = CARTESIAN_POINT('',(64.603357858473,-79.16555577038,
    22.81027861566));
#1728 = CARTESIAN_POINT('',(64.566790967064,-79.17953087171,
    22.865426702232));
#1729 = CARTESIAN_POINT('',(64.446141039134,-79.22745431684,
    23.05438251969));
#1730 = CARTESIAN_POINT('',(64.367204141403,-79.26203543948,
    23.190460567878));
#1731 = CARTESIAN_POINT('',(64.293823357592,-79.29714687951,
    23.328344852544));
#1732 = CARTESIAN_POINT('',(64.225389777772,-79.33269696924,
    23.467665641737));
#1733 = CARTESIAN_POINT('',(64.161426187401,-79.36861614398,
    23.608143907742));
#1734 = CARTESIAN_POINT('',(64.101533685789,-79.40485313123,
    23.749574894875));
#1735 = CARTESIAN_POINT('',(64.045385222073,-79.4413747235,
    23.891826136009));
#1736 = CARTESIAN_POINT('',(63.939368080419,-79.51539625929,
    24.179554237054));
#1737 = CARTESIAN_POINT('',(63.889600803662,-79.55289066938,
    24.325002574813));
#1738 = CARTESIAN_POINT('',(63.843110320015,-79.59061770592,
    24.471057116467));
#1739 = CARTESIAN_POINT('',(63.799672585652,-79.62855351109,
    24.6176240814));
#1740 = CARTESIAN_POINT('',(63.759103847359,-79.66667837423,
    24.764626775969));
#1741 = CARTESIAN_POINT('',(63.721248041879,-79.70497617351,
    24.91200312129));
#1742 = CARTESIAN_POINT('',(63.685969965365,-79.74343409857,
    25.059704325616));
#1743 = CARTESIAN_POINT('',(63.569358479283,-79.8806304366,
    25.585591326525));
#1744 = CARTESIAN_POINT('',(63.501640014809,-79.9801733466,
    25.965269767271));
#1745 = CARTESIAN_POINT('',(63.448050569592,-80.08051530978,
    26.346145265825));
#1746 = CARTESIAN_POINT('',(63.407500114098,-80.18153242649,
    26.727772066689));
#1747 = CARTESIAN_POINT('',(63.37921286505,-80.28312108447,
    27.109790982381));
#1748 = CARTESIAN_POINT('',(63.362722560564,-80.38519850658,
    27.491927927416));
#1749 = CARTESIAN_POINT('',(63.357775007062,-80.48770024587,
    27.873980844773));
#1750 = CARTESIAN_POINT('',(63.365846215901,-80.61347978693,
    28.340808442767));
#1751 = CARTESIAN_POINT('',(63.367887727379,-80.6363963982,
    28.425782597379));
#1752 = CARTESIAN_POINT('',(63.370501258656,-80.65932989014,
    28.510739571868));
#1753 = CARTESIAN_POINT('',(63.373687329808,-80.68227946227,
    28.595676842788));
#1754 = CARTESIAN_POINT('',(63.377447059209,-80.70524430136,
    28.680591848349));
#1755 = CARTESIAN_POINT('',(63.381782163531,-80.72822358138,
    28.765481988415));
#1756 = CARTESIAN_POINT('',(63.386694957745,-80.75121646354,
    28.850344624501));
#1757 = CARTESIAN_POINT('',(63.392188355119,-80.7742220963,
    28.935177079779));
#1758 = ORIENTED_EDGE('',*,*,#232,.F.);
#1759 = ORIENTED_EDGE('',*,*,#1760,.T.);
#1760 = EDGE_CURVE('',#224,#1761,#1763,.T.);
#1761 = VERTEX_POINT('',#1762);
#1762 = CARTESIAN_POINT('',(-63.362221,-80.5234839831,28.006487951155));
#1763 = B_SPLINE_CURVE_WITH_KNOTS('',4,(#1764,#1765,#1766,#1767,#1768),
  .UNSPECIFIED.,.F.,.F.,(5,5),(0.,1.),.PIECEWISE_BEZIER_KNOTS.);
#1764 = CARTESIAN_POINT('',(-63.39218835511,-80.7742220963,
    28.935177079779));
#1765 = CARTESIAN_POINT('',(-63.37717334304,-80.71134118125,
    28.703305934536));
#1766 = CARTESIAN_POINT('',(-63.36721874002,-80.64857148999,
    28.471172064142));
#1767 = CARTESIAN_POINT('',(-63.3622209916,-80.58594314412,
    28.238869993939));
#1768 = CARTESIAN_POINT('',(-63.362221,-80.5234839831,28.006487951155));
#1769 = ORIENTED_EDGE('',*,*,#1770,.T.);
#1770 = EDGE_CURVE('',#1761,#216,#1771,.T.);
#1771 = B_SPLINE_CURVE_WITH_KNOTS('',8,(#1772,#1773,#1774,#1775,#1776,
    #1777,#1778,#1779,#1780,#1781,#1782,#1783,#1784,#1785,#1786,#1787,
    #1788,#1789,#1790,#1791,#1792,#1793,#1794,#1795,#1796,#1797,#1798,
    #1799,#1800,#1801,#1802,#1803,#1804,#1805,#1806,#1807,#1808,#1809,
    #1810,#1811,#1812,#1813,#1814,#1815,#1816,#1817,#1818,#1819,#1820,
    #1821,#1822,#1823,#1824,#1825,#1826,#1827,#1828,#1829,#1830,#1831,
    #1832,#1833,#1834,#1835,#1836,#1837,#1838,#1839,#1840,#1841,#1842,
    #1843,#1844,#1845,#1846,#1847,#1848,#1849,#1850,#1851,#1852,#1853,
    #1854,#1855,#1856,#1857,#1858,#1859,#1860,#1861,#1862,#1863,#1864),
  .UNSPECIFIED.,.F.,.F.,(9,7,7,7,7,7,7,7,7,7,7,7,7,9),(0.,0.134462816554
    ,0.200844447533,0.269911236901,0.304443204777,0.341786711228,
    0.379019738484,0.431147545666,0.470267883137,0.509418064212,
    0.604292025104,0.700315869116,0.944312381002,1.),.UNSPECIFIED.);
#1772 = CARTESIAN_POINT('',(-63.362221,-80.5234839831,28.006487951155));
#1773 = CARTESIAN_POINT('',(-63.362221,-80.44467633934,27.713280665667)
  );
#1774 = CARTESIAN_POINT('',(-63.36904045618,-80.36610486762,
    27.419984002118));
#1775 = CARTESIAN_POINT('',(-63.38272442054,-80.28779579947,
    27.126678178373));
#1776 = CARTESIAN_POINT('',(-63.40340109656,-80.20978079709,
    26.833464489203));
#1777 = CARTESIAN_POINT('',(-63.43128669424,-80.13209720338,
    26.540466953596));
#1778 = CARTESIAN_POINT('',(-63.46669065203,-80.05478811109,
    26.24783331652));
#1779 = CARTESIAN_POINT('',(-63.5100467073,-79.97790286988,
    25.955737917211));
#1780 = CARTESIAN_POINT('',(-63.5876412867,-79.86377939974,
    25.520555711055));
#1781 = CARTESIAN_POINT('',(-63.61538036242,-79.82617911041,
    25.376910988273));
#1782 = CARTESIAN_POINT('',(-63.6452890858,-79.78870469597,
    25.233479989016));
#1783 = CARTESIAN_POINT('',(-63.67745621434,-79.75136477069,
    25.090294668415));
#1784 = CARTESIAN_POINT('',(-63.711983774,-79.71416966911,
    24.947393893142));
#1785 = CARTESIAN_POINT('',(-63.74899049697,-79.67713155995,
    24.804824006113));
#1786 = CARTESIAN_POINT('',(-63.78861762397,-79.64026465447,
    24.662639778196));
#1787 = CARTESIAN_POINT('',(-63.87517239887,-79.56542268086,
    24.373438528369));
#1788 = CARTESIAN_POINT('',(-63.92232446753,-79.52746831459,
    24.226478775696));
#1789 = CARTESIAN_POINT('',(-63.9726913637,-79.48973668529,
    24.080082430649));
#1790 = CARTESIAN_POINT('',(-64.02650180109,-79.45225005911,
    23.934336936451));
#1791 = CARTESIAN_POINT('',(-64.08402917054,-79.41503953922,
    23.789365141064));
#1792 = CARTESIAN_POINT('',(-64.1455998366,-79.37814546485,
    23.645327440644));
#1793 = CARTESIAN_POINT('',(-64.21162124589,-79.3416190304,
    23.502428865725));
#1794 = CARTESIAN_POINT('',(-64.31817102813,-79.28748141768,
    23.290195209132));
#1795 = CARTESIAN_POINT('',(-64.35493629806,-79.26954637279,
    23.219811471078));
#1796 = CARTESIAN_POINT('',(-64.39302117717,-79.25172980138,
    23.1498194866));
#1797 = CARTESIAN_POINT('',(-64.43250329647,-79.23404223837,
    23.080261713682));
#1798 = CARTESIAN_POINT('',(-64.47346873006,-79.21649665772,
    23.01119044716));
#1799 = CARTESIAN_POINT('',(-64.51601475961,-79.19910870493,
    22.942668824424));
#1800 = CARTESIAN_POINT('',(-64.56025463579,-79.18189711377,
    22.87477256989));
#1801 = CARTESIAN_POINT('',(-64.65614496115,-79.14648634396,
    22.734942689056));
#1802 = CARTESIAN_POINT('',(-64.7080854891,-79.12832823669,
    22.663159586635));
#1803 = CARTESIAN_POINT('',(-64.76233326012,-79.11043161309,
    22.59233154197));
#1804 = CARTESIAN_POINT('',(-64.81908871048,-79.09283119816,
    22.522599159162));
#1805 = CARTESIAN_POINT('',(-64.87857456,-79.07557609259,22.454160847222
    ));
#1806 = CARTESIAN_POINT('',(-64.94103992767,-79.05873022635,
    22.387275090344));
#1807 = CARTESIAN_POINT('',(-65.00677908358,-79.04237475949,
    22.322270464756));
#1808 = CARTESIAN_POINT('',(-65.14538467111,-79.01090226849,
    22.1970639193));
#1809 = CARTESIAN_POINT('',(-65.21809946674,-78.9958113852,
    22.136966364955));
#1810 = CARTESIAN_POINT('',(-65.29481847314,-78.98141452584,
    22.079576173062));
#1811 = CARTESIAN_POINT('',(-65.37595288154,-78.96786228772,
    22.025501856666));
#1812 = CARTESIAN_POINT('',(-65.46180541076,-78.95537378663,
    21.975628035426));
#1813 = CARTESIAN_POINT('',(-65.55255637297,-78.94423449395,
    21.931108571993));
#1814 = CARTESIAN_POINT('',(-65.64820885034,-78.93478388562,
    21.893316600989));
#1815 = CARTESIAN_POINT('',(-65.88875800852,-78.91700170349,
    21.822180756393));
#1816 = CARTESIAN_POINT('',(-66.03989084293,-78.91049203441,
    21.796111427377));
#1817 = CARTESIAN_POINT('',(-66.19396188257,-78.90955329993,
    21.792336812465));
#1818 = CARTESIAN_POINT('',(-66.34555821626,-78.91433376934,
    21.811493379278));
#1819 = CARTESIAN_POINT('',(-66.49086742467,-78.92414846397,
    21.85080729953));
#1820 = CARTESIAN_POINT('',(-66.62726802421,-78.93792992188,
    21.905940098947));
#1821 = CARTESIAN_POINT('',(-66.75311001656,-78.95448444801,
    21.972080436419));
#1822 = CARTESIAN_POINT('',(-66.9532168194,-78.98625571621,
    22.098854534055));
#1823 = CARTESIAN_POINT('',(-67.02774895777,-79.00001845674,
    22.153723456318));
#1824 = CARTESIAN_POINT('',(-67.09482711,-79.0137231061,22.208311905293)
  );
#1825 = CARTESIAN_POINT('',(-67.15630913235,-79.02741822633,
    22.26281593375));
#1826 = CARTESIAN_POINT('',(-67.21356602115,-79.04113232614,
    22.317348719794));
#1827 = CARTESIAN_POINT('',(-67.26736410515,-79.05490725816,
    22.372076466534));
#1828 = CARTESIAN_POINT('',(-67.31818780733,-79.06872893494,
    22.426942383337));
#1829 = CARTESIAN_POINT('',(-67.41433380416,-79.09635281974,
    22.536503654822));
#1830 = CARTESIAN_POINT('',(-67.45980804705,-79.11019939294,
    22.591374887934));
#1831 = CARTESIAN_POINT('',(-67.50304407106,-79.12407001067,
    22.646294710608));
#1832 = CARTESIAN_POINT('',(-67.54432387356,-79.13796479448,
    22.701263652913));
#1833 = CARTESIAN_POINT('',(-67.58386361927,-79.15188573859,
    22.756289642626));
#1834 = CARTESIAN_POINT('',(-67.62183506801,-79.16583426322,
    22.811378279074));
#1835 = CARTESIAN_POINT('',(-67.65837739361,-79.17980989043,
    22.866527633778));
#1836 = CARTESIAN_POINT('',(-67.778954062,-79.22773708418,
    23.055495473641));
#1837 = CARTESIAN_POINT('',(-67.85784654094,-79.26232049851,
    23.191580543166));
#1838 = CARTESIAN_POINT('',(-67.93118743131,-79.29743357311,
    23.329469229778));
#1839 = CARTESIAN_POINT('',(-67.99958483371,-79.33298481328,
    23.46879250391));
#1840 = CARTESIAN_POINT('',(-68.06351535994,-79.36890477744,
    23.609271835857));
#1841 = CARTESIAN_POINT('',(-68.1233774042,-79.40514227627,
    23.750702806051));
#1842 = CARTESIAN_POINT('',(-68.17949762976,-79.44166414326,
    23.892953115022));
#1843 = CARTESIAN_POINT('',(-68.28546391576,-79.51568730944,
    24.180683554988));
#1844 = CARTESIAN_POINT('',(-68.33520838067,-79.55318312264,
    24.326135324693));
#1845 = CARTESIAN_POINT('',(-68.38167744296,-79.59091141434,
    24.472192719288));
#1846 = CARTESIAN_POINT('',(-68.42509494098,-79.62884835284,
    24.618762064648));
#1847 = CARTESIAN_POINT('',(-68.46564446967,-79.66697424747,
    24.765766748293));
#1848 = CARTESIAN_POINT('',(-68.50348196144,-79.70527299134,
    24.913144752157));
#1849 = CARTESIAN_POINT('',(-68.53874250735,-79.74373178459,
    25.060847327332));
#1850 = CARTESIAN_POINT('',(-68.65488342656,-79.88044747454,
    25.584885053548));
#1851 = CARTESIAN_POINT('',(-68.72230983586,-79.97949903567,
    25.962693587732));
#1852 = CARTESIAN_POINT('',(-68.77573890774,-80.07934214727,
    26.341688701342));
#1853 = CARTESIAN_POINT('',(-68.81624815018,-80.17985471599,
    26.721431085606));
#1854 = CARTESIAN_POINT('',(-68.84460455865,-80.28093461846,
    27.101566621292));
#1855 = CARTESIAN_POINT('',(-68.86127135623,-80.38250013466,
    27.481824554467));
#1856 = CARTESIAN_POINT('',(-68.86650272765,-80.48448748157,
    27.8620046551));
#1857 = CARTESIAN_POINT('',(-68.85888176356,-80.61021380778,
    28.328697588725));
#1858 = CARTESIAN_POINT('',(-68.85686998516,-80.63359490093,
    28.415403975659));
#1859 = CARTESIAN_POINT('',(-68.85426271015,-80.65699365371,
    28.50209274223));
#1860 = CARTESIAN_POINT('',(-68.85105943679,-80.68040921651,
    28.588761209734));
#1861 = CARTESIAN_POINT('',(-68.84725901532,-80.70384072601,
    28.67540665846));
#1862 = CARTESIAN_POINT('',(-68.84285964802,-80.72728730521,
    28.762026327692));
#1863 = CARTESIAN_POINT('',(-68.83785888912,-80.75074806344,
    28.848617415708));
#1864 = CARTESIAN_POINT('',(-68.83225364488,-80.7742220963,
    28.935177079779));
#1865 = ORIENTED_EDGE('',*,*,#215,.F.);
#1866 = B_SPLINE_SURFACE_WITH_KNOTS('',8,2,(
    (#1867,#1868,#1869)
    ,(#1870,#1871,#1872)
    ,(#1873,#1874,#1875)
    ,(#1876,#1877,#1878)
    ,(#1879,#1880,#1881)
    ,(#1882,#1883,#1884)
    ,(#1885,#1886,#1887)
    ,(#1888,#1889,#1890)
    ,(#1891,#1892,#1893
  )),.UNSPECIFIED.,.F.,.F.,.F.,(9,9),(3,3),(2.,3.),(0.,1.),
  .PIECEWISE_BEZIER_KNOTS.);
#1867 = CARTESIAN_POINT('',(-100.,-75.,0.));
#1868 = CARTESIAN_POINT('',(-86.97852360832,-75.30227069582,
    8.757550260348));
#1869 = CARTESIAN_POINT('',(-90.,-80.7742220963,28.935177079779));
#1870 = CARTESIAN_POINT('',(-75.,-75.,0.));
#1871 = CARTESIAN_POINT('',(-65.23389270624,-75.30227069582,
    8.757550260348));
#1872 = CARTESIAN_POINT('',(-67.5,-80.7742220963,28.935177079779));
#1873 = CARTESIAN_POINT('',(-50.,-75.,0.));
#1874 = CARTESIAN_POINT('',(-43.48926180416,-75.30227069582,
    8.757550260348));
#1875 = CARTESIAN_POINT('',(-45.,-80.7742220963,28.935177079779));
#1876 = CARTESIAN_POINT('',(-25.,-75.,0.));
#1877 = CARTESIAN_POINT('',(-21.74463090208,-75.30227069582,
    8.757550260348));
#1878 = CARTESIAN_POINT('',(-22.5,-80.7742220963,28.935177079779));
#1879 = CARTESIAN_POINT('',(-4.4E-16,-75.,0.));
#1880 = CARTESIAN_POINT('',(-3.07E-15,-75.30227069582,8.757550260348));
#1881 = CARTESIAN_POINT('',(4.4E-16,-80.7742220963,28.935177079779));
#1882 = CARTESIAN_POINT('',(25.,-75.,0.));
#1883 = CARTESIAN_POINT('',(21.744630902081,-75.30227069582,
    8.757550260348));
#1884 = CARTESIAN_POINT('',(22.5,-80.7742220963,28.935177079779));
#1885 = CARTESIAN_POINT('',(50.,-75.,0.));
#1886 = CARTESIAN_POINT('',(43.489261804163,-75.30227069582,
    8.757550260348));
#1887 = CARTESIAN_POINT('',(45.,-80.7742220963,28.935177079779));
#1888 = CARTESIAN_POINT('',(75.,-75.,0.));
#1889 = CARTESIAN_POINT('',(65.233892706244,-75.30227069582,
    8.757550260348));
#1890 = CARTESIAN_POINT('',(67.5,-80.7742220963,28.935177079779));
#1891 = CARTESIAN_POINT('',(100.,-75.,0.));
#1892 = CARTESIAN_POINT('',(86.978523608325,-75.30227069582,
    8.757550260348));
#1893 = CARTESIAN_POINT('',(90.,-80.7742220963,28.935177079779));
#1894 = ADVANCED_FACE('',(#1895),#1901,.T.);
#1895 = FACE_BOUND('',#1896,.T.);
#1896 = EDGE_LOOP('',(#1897,#1898,#1899,#1900));
#1897 = ORIENTED_EDGE('',*,*,#1653,.F.);
#1898 = ORIENTED_EDGE('',*,*,#717,.F.);
#1899 = ORIENTED_EDGE('',*,*,#1611,.T.);
#1900 = ORIENTED_EDGE('',*,*,#257,.F.);
#1901 = B_SPLINE_SURFACE_WITH_KNOTS('',8,2,(
    (#1902,#1903,#1904)
    ,(#1905,#1906,#1907)
    ,(#1908,#1909,#1910)
    ,(#1911,#1912,#1913)
    ,(#1914,#1915,#1916)
    ,(#1917,#1918,#1919)
    ,(#1920,#1921,#1922)
    ,(#1923,#1924,#1925)
    ,(#1926,#1927,#1928
  )),.UNSPECIFIED.,.F.,.F.,.F.,(9,9),(3,3),(3.,4.),(0.,1.),
  .PIECEWISE_BEZIER_KNOTS.);
#1902 = CARTESIAN_POINT('',(100.,-75.,0.));
#1903 = CARTESIAN_POINT('',(86.978523608325,-75.30227069582,
    8.757550260348));
#1904 = CARTESIAN_POINT('',(90.,-80.7742220963,28.935177079779));
#1905 = CARTESIAN_POINT('',(100.98174770424,-74.99999999999,0.));
#1906 = CARTESIAN_POINT('',(87.96027131257,-75.30227069582,
    8.757550260349));
#1907 = CARTESIAN_POINT('',(90.981747704245,-80.7742220963,
    28.93517707978));
#1908 = CARTESIAN_POINT('',(101.96349571752,-74.77969605519,0.));
#1909 = CARTESIAN_POINT('',(88.942019325853,-75.0868017033,
    8.846043648211));
#1910 = CARTESIAN_POINT('',(91.963495717527,-80.60545948359,
    29.076785725861));
#1911 = CARTESIAN_POINT('',(102.88756617166,-74.33909032935,0.));
#1912 = CARTESIAN_POINT('',(89.866089779989,-74.65586583451,
    9.023029554786));
#1913 = CARTESIAN_POINT('',(92.887566171665,-80.26793591569,
    29.360001627197));
#1914 = CARTESIAN_POINT('',(103.6962937789,-73.6962937789,0.));
#1915 = CARTESIAN_POINT('',(90.674817387237,-74.02717656956,
    9.281233031378));
#1916 = CARTESIAN_POINT('',(93.696293778912,-79.77552519017,
    29.773183285365));
#1917 = CARTESIAN_POINT('',(104.33909032935,-72.88756617166,0.));
#1918 = CARTESIAN_POINT('',(91.317613937674,-73.23619789272,
    9.606088974781));
#1919 = CARTESIAN_POINT('',(94.339090329348,-79.15600390065,
    30.293023370915));
#1920 = CARTESIAN_POINT('',(104.77969605519,-71.96349571752,0.));
#1921 = CARTESIAN_POINT('',(91.758219663523,-72.33240776787,
    9.977276722621));
#1922 = CARTESIAN_POINT('',(94.779696055199,-78.4481248642,
    30.887004409313));
#1923 = CARTESIAN_POINT('',(104.99999999999,-70.98174770424,0.));
#1924 = CARTESIAN_POINT('',(91.978523608324,-71.37220591798,
    10.371632837313));
#1925 = CARTESIAN_POINT('',(94.999999999999,-77.69606225409,
    31.518059868084));
#1926 = CARTESIAN_POINT('',(105.,-70.,0.));
#1927 = CARTESIAN_POINT('',(91.978523608325,-70.41200437034,
    10.765988827869));
#1928 = CARTESIAN_POINT('',(95.,-76.9439998807,32.149115128211));
#1929 = ADVANCED_FACE('',(#1930),#1951,.F.);
#1930 = FACE_BOUND('',#1931,.F.);
#1931 = EDGE_LOOP('',(#1932,#1933,#1941,#1948,#1949,#1950));
#1932 = ORIENTED_EDGE('',*,*,#1760,.T.);
#1933 = ORIENTED_EDGE('',*,*,#1934,.T.);
#1934 = EDGE_CURVE('',#1761,#1935,#1937,.T.);
#1935 = VERTEX_POINT('',#1936);
#1936 = CARTESIAN_POINT('',(-63.362221,-75.942072181,22.546573976844));
#1937 = LINE('',#1938,#1939);
#1938 = CARTESIAN_POINT('',(-63.362221,-81.08437305849,28.674929521796)
  );
#1939 = VECTOR('',#1940,1.);
#1940 = DIRECTION('',(0.,0.642787609687,-0.766044443119));
#1941 = ORIENTED_EDGE('',*,*,#1942,.T.);
#1942 = EDGE_CURVE('',#1935,#1935,#1943,.T.);
#1943 = CIRCLE('',#1944,2.75);
#1944 = AXIS2_PLACEMENT_3D('',#1945,#1946,#1947);
#1945 = CARTESIAN_POINT('',(-66.112221,-75.942072181,22.546573976844));
#1946 = DIRECTION('',(0.,-0.642787609687,0.766044443119));
#1947 = DIRECTION('',(1.,0.,0.));
#1948 = ORIENTED_EDGE('',*,*,#1934,.F.);
#1949 = ORIENTED_EDGE('',*,*,#1770,.T.);
#1950 = ORIENTED_EDGE('',*,*,#223,.F.);
#1951 = CYLINDRICAL_SURFACE('',#1952,2.75);
#1952 = AXIS2_PLACEMENT_3D('',#1953,#1954,#1955);
#1953 = CARTESIAN_POINT('',(-66.112221,-81.08437305849,28.674929521796)
  );
#1954 = DIRECTION('',(0.,-0.642787609687,0.766044443119));
#1955 = DIRECTION('',(1.,0.,0.));
#1956 = ADVANCED_FACE('',(#1957),#1978,.F.);
#1957 = FACE_BOUND('',#1958,.F.);
#1958 = EDGE_LOOP('',(#1959,#1960,#1968,#1975,#1976,#1977));
#1959 = ORIENTED_EDGE('',*,*,#1660,.T.);
#1960 = ORIENTED_EDGE('',*,*,#1961,.T.);
#1961 = EDGE_CURVE('',#1661,#1962,#1964,.T.);
#1962 = VERTEX_POINT('',#1963);
#1963 = CARTESIAN_POINT('',(68.862221,-75.942072181,22.546573976844));
#1964 = LINE('',#1965,#1966);
#1965 = CARTESIAN_POINT('',(68.862221,-81.08437305849,28.674929521796));
#1966 = VECTOR('',#1967,1.);
#1967 = DIRECTION('',(0.,0.642787609687,-0.766044443119));
#1968 = ORIENTED_EDGE('',*,*,#1969,.T.);
#1969 = EDGE_CURVE('',#1962,#1962,#1970,.T.);
#1970 = CIRCLE('',#1971,2.75);
#1971 = AXIS2_PLACEMENT_3D('',#1972,#1973,#1974);
#1972 = CARTESIAN_POINT('',(66.112221,-75.942072181,22.546573976844));
#1973 = DIRECTION('',(0.,-0.642787609687,0.766044443119));
#1974 = DIRECTION('',(1.,0.,0.));
#1975 = ORIENTED_EDGE('',*,*,#1961,.F.);
#1976 = ORIENTED_EDGE('',*,*,#1670,.T.);
#1977 = ORIENTED_EDGE('',*,*,#240,.F.);
#1978 = CYLINDRICAL_SURFACE('',#1979,2.75);
#1979 = AXIS2_PLACEMENT_3D('',#1980,#1981,#1982);
#1980 = CARTESIAN_POINT('',(66.112221,-81.08437305849,28.674929521796));
#1981 = DIRECTION('',(0.,-0.642787609687,0.766044443119));
#1982 = DIRECTION('',(1.,0.,0.));
#1983 = ADVANCED_FACE('',(#1984),#2003,.F.);
#1984 = FACE_BOUND('',#1985,.F.);
#1985 = EDGE_LOOP('',(#1986,#1994,#2001,#2002));
#1986 = ORIENTED_EDGE('',*,*,#1987,.T.);
#1987 = EDGE_CURVE('',#292,#1988,#1990,.T.);
#1988 = VERTEX_POINT('',#1989);
#1989 = CARTESIAN_POINT('',(85.903793,-53.62227265322,41.275109528555));
#1990 = LINE('',#1991,#1992);
#1991 = CARTESIAN_POINT('',(85.903793,-58.76457353071,47.403465073507));
#1992 = VECTOR('',#1993,1.);
#1993 = DIRECTION('',(0.,0.642787609687,-0.766044443119));
#1994 = ORIENTED_EDGE('',*,*,#1995,.T.);
#1995 = EDGE_CURVE('',#1988,#1988,#1996,.T.);
#1996 = CIRCLE('',#1997,2.75);
#1997 = AXIS2_PLACEMENT_3D('',#1998,#1999,#2000);
#1998 = CARTESIAN_POINT('',(83.153793,-53.62227265322,41.275109528555));
#1999 = DIRECTION('',(0.,-0.642787609687,0.766044443119));
#2000 = DIRECTION('',(1.,0.,0.));
#2001 = ORIENTED_EDGE('',*,*,#1987,.F.);
#2002 = ORIENTED_EDGE('',*,*,#291,.F.);
#2003 = CYLINDRICAL_SURFACE('',#2004,2.75);
#2004 = AXIS2_PLACEMENT_3D('',#2005,#2006,#2007);
#2005 = CARTESIAN_POINT('',(83.153793,-58.76457353071,47.403465073507));
#2006 = DIRECTION('',(0.,-0.642787609687,0.766044443119));
#2007 = DIRECTION('',(1.,0.,0.));
#2008 = ADVANCED_FACE('',(#2009),#2034,.F.);
#2009 = FACE_BOUND('',#2010,.F.);
#2010 = EDGE_LOOP('',(#2011,#2012,#2020,#2028));
#2011 = ORIENTED_EDGE('',*,*,#302,.F.);
#2012 = ORIENTED_EDGE('',*,*,#2013,.T.);
#2013 = EDGE_CURVE('',#303,#2014,#2016,.T.);
#2014 = VERTEX_POINT('',#2015);
#2015 = CARTESIAN_POINT('',(39.826275,-55.97854739252,46.74121857851));
#2016 = LINE('',#2017,#2018);
#2017 = CARTESIAN_POINT('',(39.826275,-57.45575902204,48.501690845011));
#2018 = VECTOR('',#2019,1.);
#2019 = DIRECTION('',(0.,0.642787609687,-0.766044443119));
#2020 = ORIENTED_EDGE('',*,*,#2021,.T.);
#2021 = EDGE_CURVE('',#2014,#2022,#2024,.T.);
#2022 = VERTEX_POINT('',#2023);
#2023 = CARTESIAN_POINT('',(39.826275,-64.78805848839,39.349161067115));
#2024 = LINE('',#2025,#2026);
#2025 = CARTESIAN_POINT('',(39.826275,-31.98927369626,66.870609289255));
#2026 = VECTOR('',#2027,1.);
#2027 = DIRECTION('',(0.,-0.766044443119,-0.642787609687));
#2028 = ORIENTED_EDGE('',*,*,#2029,.F.);
#2029 = EDGE_CURVE('',#305,#2022,#2030,.T.);
#2030 = LINE('',#2031,#2032);
#2031 = CARTESIAN_POINT('',(39.826275,-66.26527011791,41.109633333615));
#2032 = VECTOR('',#2033,1.);
#2033 = DIRECTION('',(0.,0.642787609687,-0.766044443119));
#2034 = PLANE('',#2035);
#2035 = AXIS2_PLACEMENT_3D('',#2036,#2037,#2038);
#2036 = CARTESIAN_POINT('',(39.826275,-57.45575902204,48.501690845011));
#2037 = DIRECTION('',(-1.,0.,0.));
#2038 = DIRECTION('',(-0.,-0.766044443119,-0.642787609687));
#2039 = ADVANCED_FACE('',(#2040),#2058,.F.);
#2040 = FACE_BOUND('',#2041,.F.);
#2041 = EDGE_LOOP('',(#2042,#2043,#2051,#2057));
#2042 = ORIENTED_EDGE('',*,*,#312,.F.);
#2043 = ORIENTED_EDGE('',*,*,#2044,.T.);
#2044 = EDGE_CURVE('',#313,#2045,#2047,.T.);
#2045 = VERTEX_POINT('',#2046);
#2046 = CARTESIAN_POINT('',(68.826275,-55.97854739252,46.74121857851));
#2047 = LINE('',#2048,#2049);
#2048 = CARTESIAN_POINT('',(68.826275,-57.45575902204,48.501690845011));
#2049 = VECTOR('',#2050,1.);
#2050 = DIRECTION('',(0.,0.642787609687,-0.766044443119));
#2051 = ORIENTED_EDGE('',*,*,#2052,.T.);
#2052 = EDGE_CURVE('',#2045,#2014,#2053,.T.);
#2053 = LINE('',#2054,#2055);
#2054 = CARTESIAN_POINT('',(34.4131375,-55.97854739252,46.74121857851));
#2055 = VECTOR('',#2056,1.);
#2056 = DIRECTION('',(-1.,0.,0.));
#2057 = ORIENTED_EDGE('',*,*,#2013,.F.);
#2058 = PLANE('',#2059);
#2059 = AXIS2_PLACEMENT_3D('',#2060,#2061,#2062);
#2060 = CARTESIAN_POINT('',(68.826275,-57.45575902204,48.501690845011));
#2061 = DIRECTION('',(0.,0.766044443119,0.642787609687));
#2062 = DIRECTION('',(-1.,0.,0.));
#2063 = ADVANCED_FACE('',(#2064),#2082,.F.);
#2064 = FACE_BOUND('',#2065,.F.);
#2065 = EDGE_LOOP('',(#2066,#2067,#2068,#2076));
#2066 = ORIENTED_EDGE('',*,*,#328,.F.);
#2067 = ORIENTED_EDGE('',*,*,#2029,.T.);
#2068 = ORIENTED_EDGE('',*,*,#2069,.T.);
#2069 = EDGE_CURVE('',#2022,#2070,#2072,.T.);
#2070 = VERTEX_POINT('',#2071);
#2071 = CARTESIAN_POINT('',(68.826275,-64.78805848839,39.349161067115));
#2072 = LINE('',#2073,#2074);
#2073 = CARTESIAN_POINT('',(19.9131375,-64.78805848839,39.349161067115)
  );
#2074 = VECTOR('',#2075,1.);
#2075 = DIRECTION('',(1.,0.,0.));
#2076 = ORIENTED_EDGE('',*,*,#2077,.F.);
#2077 = EDGE_CURVE('',#321,#2070,#2078,.T.);
#2078 = LINE('',#2079,#2080);
#2079 = CARTESIAN_POINT('',(68.826275,-66.26527011791,41.109633333615));
#2080 = VECTOR('',#2081,1.);
#2081 = DIRECTION('',(0.,0.642787609687,-0.766044443119));
#2082 = PLANE('',#2083);
#2083 = AXIS2_PLACEMENT_3D('',#2084,#2085,#2086);
#2084 = CARTESIAN_POINT('',(39.826275,-66.26527011791,41.109633333615));
#2085 = DIRECTION('',(0.,-0.766044443119,-0.642787609687));
#2086 = DIRECTION('',(1.,0.,0.));
#2087 = ADVANCED_FACE('',(#2088),#2099,.F.);
#2088 = FACE_BOUND('',#2089,.F.);
#2089 = EDGE_LOOP('',(#2090,#2091,#2092,#2098));
#2090 = ORIENTED_EDGE('',*,*,#320,.F.);
#2091 = ORIENTED_EDGE('',*,*,#2077,.T.);
#2092 = ORIENTED_EDGE('',*,*,#2093,.T.);
#2093 = EDGE_CURVE('',#2070,#2045,#2094,.T.);
#2094 = LINE('',#2095,#2096);
#2095 = CARTESIAN_POINT('',(68.826275,-36.39402924419,63.174580533557));
#2096 = VECTOR('',#2097,1.);
#2097 = DIRECTION('',(0.,0.766044443119,0.642787609687));
#2098 = ORIENTED_EDGE('',*,*,#2044,.F.);
#2099 = PLANE('',#2100);
#2100 = AXIS2_PLACEMENT_3D('',#2101,#2102,#2103);
#2101 = CARTESIAN_POINT('',(68.826275,-66.26527011791,41.109633333615));
#2102 = DIRECTION('',(1.,0.,0.));
#2103 = DIRECTION('',(0.,0.766044443119,0.642787609687));
#2104 = ADVANCED_FACE('',(#2105),#2124,.F.);
#2105 = FACE_BOUND('',#2106,.F.);
#2106 = EDGE_LOOP('',(#2107,#2115,#2116,#2117));
#2107 = ORIENTED_EDGE('',*,*,#2108,.F.);
#2108 = EDGE_CURVE('',#337,#2109,#2111,.T.);
#2109 = VERTEX_POINT('',#2110);
#2110 = CARTESIAN_POINT('',(80.685641,-34.27866948192,66.644170840554));
#2111 = LINE('',#2112,#2113);
#2112 = CARTESIAN_POINT('',(80.685641,-34.92145709161,67.410215283673));
#2113 = VECTOR('',#2114,1.);
#2114 = DIRECTION('',(0.,0.642787609687,-0.766044443119));
#2115 = ORIENTED_EDGE('',*,*,#336,.F.);
#2116 = ORIENTED_EDGE('',*,*,#2108,.T.);
#2117 = ORIENTED_EDGE('',*,*,#2118,.T.);
#2118 = EDGE_CURVE('',#2109,#2109,#2119,.T.);
#2119 = CIRCLE('',#2120,6.2);
#2120 = AXIS2_PLACEMENT_3D('',#2121,#2122,#2123);
#2121 = CARTESIAN_POINT('',(74.485641,-34.27866948192,66.644170840554));
#2122 = DIRECTION('',(0.,-0.642787609687,0.766044443119));
#2123 = DIRECTION('',(1.,0.,0.));
#2124 = CYLINDRICAL_SURFACE('',#2125,6.2);
#2125 = AXIS2_PLACEMENT_3D('',#2126,#2127,#2128);
#2126 = CARTESIAN_POINT('',(74.485641,-34.92145709161,67.410215283673));
#2127 = DIRECTION('',(0.,-0.642787609687,0.766044443119));
#2128 = DIRECTION('',(1.,0.,0.));
#2129 = ADVANCED_FACE('',(#2130),#2149,.F.);
#2130 = FACE_BOUND('',#2131,.F.);
#2131 = EDGE_LOOP('',(#2132,#2140,#2141,#2142));
#2132 = ORIENTED_EDGE('',*,*,#2133,.F.);
#2133 = EDGE_CURVE('',#348,#2134,#2136,.T.);
#2134 = VERTEX_POINT('',#2135);
#2135 = CARTESIAN_POINT('',(80.685641,-18.95778061954,79.499923034285));
#2136 = LINE('',#2137,#2138);
#2137 = CARTESIAN_POINT('',(80.685641,-19.60056822923,80.265967477404));
#2138 = VECTOR('',#2139,1.);
#2139 = DIRECTION('',(0.,0.642787609687,-0.766044443119));
#2140 = ORIENTED_EDGE('',*,*,#347,.F.);
#2141 = ORIENTED_EDGE('',*,*,#2133,.T.);
#2142 = ORIENTED_EDGE('',*,*,#2143,.T.);
#2143 = EDGE_CURVE('',#2134,#2134,#2144,.T.);
#2144 = CIRCLE('',#2145,6.2);
#2145 = AXIS2_PLACEMENT_3D('',#2146,#2147,#2148);
#2146 = CARTESIAN_POINT('',(74.485641,-18.95778061954,79.499923034285));
#2147 = DIRECTION('',(0.,-0.642787609687,0.766044443119));
#2148 = DIRECTION('',(1.,0.,0.));
#2149 = CYLINDRICAL_SURFACE('',#2150,6.2);
#2150 = AXIS2_PLACEMENT_3D('',#2151,#2152,#2153);
#2151 = CARTESIAN_POINT('',(74.485641,-19.60056822923,80.265967477404));
#2152 = DIRECTION('',(0.,-0.642787609687,0.766044443119));
#2153 = DIRECTION('',(1.,0.,0.));
#2154 = ADVANCED_FACE('',(#2155),#2174,.F.);
#2155 = FACE_BOUND('',#2156,.F.);
#2156 = EDGE_LOOP('',(#2157,#2165,#2166,#2167));
#2157 = ORIENTED_EDGE('',*,*,#2158,.F.);
#2158 = EDGE_CURVE('',#359,#2159,#2161,.T.);
#2159 = VERTEX_POINT('',#2160);
#2160 = CARTESIAN_POINT('',(80.685641,-3.636891757166,92.355675228016));
#2161 = LINE('',#2162,#2163);
#2162 = CARTESIAN_POINT('',(80.685641,-4.279679366853,93.121719671135));
#2163 = VECTOR('',#2164,1.);
#2164 = DIRECTION('',(0.,0.642787609687,-0.766044443119));
#2165 = ORIENTED_EDGE('',*,*,#358,.F.);
#2166 = ORIENTED_EDGE('',*,*,#2158,.T.);
#2167 = ORIENTED_EDGE('',*,*,#2168,.T.);
#2168 = EDGE_CURVE('',#2159,#2159,#2169,.T.);
#2169 = CIRCLE('',#2170,6.2);
#2170 = AXIS2_PLACEMENT_3D('',#2171,#2172,#2173);
#2171 = CARTESIAN_POINT('',(74.485641,-3.636891757166,92.355675228016));
#2172 = DIRECTION('',(0.,-0.642787609687,0.766044443119));
#2173 = DIRECTION('',(1.,0.,0.));
#2174 = CYLINDRICAL_SURFACE('',#2175,6.2);
#2175 = AXIS2_PLACEMENT_3D('',#2176,#2177,#2178);
#2176 = CARTESIAN_POINT('',(74.485641,-4.279679366853,93.121719671135));
#2177 = DIRECTION('',(0.,-0.642787609687,0.766044443119));
#2178 = DIRECTION('',(1.,0.,0.));
#2179 = ADVANCED_FACE('',(#2180),#2199,.F.);
#2180 = FACE_BOUND('',#2181,.F.);
#2181 = EDGE_LOOP('',(#2182,#2190,#2191,#2192));
#2182 = ORIENTED_EDGE('',*,*,#2183,.F.);
#2183 = EDGE_CURVE('',#370,#2184,#2186,.T.);
#2184 = VERTEX_POINT('',#2185);
#2185 = CARTESIAN_POINT('',(55.185641,-34.27866948192,66.644170840554));
#2186 = LINE('',#2187,#2188);
#2187 = CARTESIAN_POINT('',(55.185641,-34.92145709161,67.410215283673));
#2188 = VECTOR('',#2189,1.);
#2189 = DIRECTION('',(0.,0.642787609687,-0.766044443119));
#2190 = ORIENTED_EDGE('',*,*,#369,.F.);
#2191 = ORIENTED_EDGE('',*,*,#2183,.T.);
#2192 = ORIENTED_EDGE('',*,*,#2193,.T.);
#2193 = EDGE_CURVE('',#2184,#2184,#2194,.T.);
#2194 = CIRCLE('',#2195,6.2);
#2195 = AXIS2_PLACEMENT_3D('',#2196,#2197,#2198);
#2196 = CARTESIAN_POINT('',(48.985641,-34.27866948192,66.644170840554));
#2197 = DIRECTION('',(0.,-0.642787609687,0.766044443119));
#2198 = DIRECTION('',(1.,0.,0.));
#2199 = CYLINDRICAL_SURFACE('',#2200,6.2);
#2200 = AXIS2_PLACEMENT_3D('',#2201,#2202,#2203);
#2201 = CARTESIAN_POINT('',(48.985641,-34.92145709161,67.410215283673));
#2202 = DIRECTION('',(0.,-0.642787609687,0.766044443119));
#2203 = DIRECTION('',(1.,0.,0.));
#2204 = ADVANCED_FACE('',(#2205),#2224,.F.);
#2205 = FACE_BOUND('',#2206,.F.);
#2206 = EDGE_LOOP('',(#2207,#2215,#2216,#2217));
#2207 = ORIENTED_EDGE('',*,*,#2208,.F.);
#2208 = EDGE_CURVE('',#381,#2209,#2211,.T.);
#2209 = VERTEX_POINT('',#2210);
#2210 = CARTESIAN_POINT('',(55.185641,-18.95778061954,79.499923034285));
#2211 = LINE('',#2212,#2213);
#2212 = CARTESIAN_POINT('',(55.185641,-19.60056822923,80.265967477404));
#2213 = VECTOR('',#2214,1.);
#2214 = DIRECTION('',(0.,0.642787609687,-0.766044443119));
#2215 = ORIENTED_EDGE('',*,*,#380,.F.);
#2216 = ORIENTED_EDGE('',*,*,#2208,.T.);
#2217 = ORIENTED_EDGE('',*,*,#2218,.T.);
#2218 = EDGE_CURVE('',#2209,#2209,#2219,.T.);
#2219 = CIRCLE('',#2220,6.2);
#2220 = AXIS2_PLACEMENT_3D('',#2221,#2222,#2223);
#2221 = CARTESIAN_POINT('',(48.985641,-18.95778061954,79.499923034285));
#2222 = DIRECTION('',(0.,-0.642787609687,0.766044443119));
#2223 = DIRECTION('',(1.,0.,0.));
#2224 = CYLINDRICAL_SURFACE('',#2225,6.2);
#2225 = AXIS2_PLACEMENT_3D('',#2226,#2227,#2228);
#2226 = CARTESIAN_POINT('',(48.985641,-19.60056822923,80.265967477404));
#2227 = DIRECTION('',(0.,-0.642787609687,0.766044443119));
#2228 = DIRECTION('',(1.,0.,0.));
#2229 = ADVANCED_FACE('',(#2230),#2249,.F.);
#2230 = FACE_BOUND('',#2231,.F.);
#2231 = EDGE_LOOP('',(#2232,#2240,#2241,#2242));
#2232 = ORIENTED_EDGE('',*,*,#2233,.F.);
#2233 = EDGE_CURVE('',#392,#2234,#2236,.T.);
#2234 = VERTEX_POINT('',#2235);
#2235 = CARTESIAN_POINT('',(55.185641,-3.636891757166,92.355675228016));
#2236 = LINE('',#2237,#2238);
#2237 = CARTESIAN_POINT('',(55.185641,-4.279679366853,93.121719671135));
#2238 = VECTOR('',#2239,1.);
#2239 = DIRECTION('',(0.,0.642787609687,-0.766044443119));
#2240 = ORIENTED_EDGE('',*,*,#391,.F.);
#2241 = ORIENTED_EDGE('',*,*,#2233,.T.);
#2242 = ORIENTED_EDGE('',*,*,#2243,.T.);
#2243 = EDGE_CURVE('',#2234,#2234,#2244,.T.);
#2244 = CIRCLE('',#2245,6.2);
#2245 = AXIS2_PLACEMENT_3D('',#2246,#2247,#2248);
#2246 = CARTESIAN_POINT('',(48.985641,-3.636891757166,92.355675228016));
#2247 = DIRECTION('',(0.,-0.642787609687,0.766044443119));
#2248 = DIRECTION('',(1.,0.,0.));
#2249 = CYLINDRICAL_SURFACE('',#2250,6.2);
#2250 = AXIS2_PLACEMENT_3D('',#2251,#2252,#2253);
#2251 = CARTESIAN_POINT('',(48.985641,-4.279679366853,93.121719671135));
#2252 = DIRECTION('',(0.,-0.642787609687,0.766044443119));
#2253 = DIRECTION('',(1.,0.,0.));
#2254 = ADVANCED_FACE('',(#2255),#2273,.F.);
#2255 = FACE_BOUND('',#2256,.F.);
#2256 = EDGE_LOOP('',(#2257,#2258,#2265,#2272));
#2257 = ORIENTED_EDGE('',*,*,#402,.F.);
#2258 = ORIENTED_EDGE('',*,*,#2259,.F.);
#2259 = EDGE_CURVE('',#2260,#403,#2262,.T.);
#2260 = VERTEX_POINT('',#2261);
#2261 = CARTESIAN_POINT('',(16.451576,-62.86425660638,40.963422516763));
#2262 = B_SPLINE_CURVE_WITH_KNOTS('',1,(#2263,#2264),.UNSPECIFIED.,.F.,
  .F.,(2,2),(-2.298133329357,0.),.PIECEWISE_BEZIER_KNOTS.);
#2263 = CARTESIAN_POINT('',(16.451576,-62.86425660638,40.963422516763));
#2264 = CARTESIAN_POINT('',(16.451576,-64.3414682359,42.723894783264));
#2265 = ORIENTED_EDGE('',*,*,#2266,.T.);
#2266 = EDGE_CURVE('',#2260,#2260,#2267,.T.);
#2267 = CIRCLE('',#2268,3.75);
#2268 = AXIS2_PLACEMENT_3D('',#2269,#2270,#2271);
#2269 = CARTESIAN_POINT('',(12.701576,-62.86425660638,40.963422516763));
#2270 = DIRECTION('',(0.,-0.642787609687,0.766044443119));
#2271 = DIRECTION('',(1.,0.,0.));
#2272 = ORIENTED_EDGE('',*,*,#2259,.T.);
#2273 = CYLINDRICAL_SURFACE('',#2274,3.75);
#2274 = AXIS2_PLACEMENT_3D('',#2275,#2276,#2277);
#2275 = CARTESIAN_POINT('',(12.701576,-64.3414682359,42.723894783264));
#2276 = DIRECTION('',(0.,-0.642787609687,0.766044443119));
#2277 = DIRECTION('',(1.,0.,0.));
#2278 = ADVANCED_FACE('',(#2279),#2298,.F.);
#2279 = FACE_BOUND('',#2280,.F.);
#2280 = EDGE_LOOP('',(#2281,#2289,#2296,#2297));
#2281 = ORIENTED_EDGE('',*,*,#2282,.T.);
#2282 = EDGE_CURVE('',#414,#2283,#2285,.T.);
#2283 = VERTEX_POINT('',#2284);
#2284 = CARTESIAN_POINT('',(78.331314,18.316460773062,101.6388742139));
#2285 = LINE('',#2286,#2287);
#2286 = CARTESIAN_POINT('',(78.331314,13.174159895569,107.76722975886));
#2287 = VECTOR('',#2288,1.);
#2288 = DIRECTION('',(0.,0.642787609687,-0.766044443119));
#2289 = ORIENTED_EDGE('',*,*,#2290,.T.);
#2290 = EDGE_CURVE('',#2283,#2283,#2291,.T.);
#2291 = CIRCLE('',#2292,2.75);
#2292 = AXIS2_PLACEMENT_3D('',#2293,#2294,#2295);
#2293 = CARTESIAN_POINT('',(75.581314,18.316460773062,101.6388742139));
#2294 = DIRECTION('',(0.,-0.642787609687,0.766044443119));
#2295 = DIRECTION('',(1.,0.,0.));
#2296 = ORIENTED_EDGE('',*,*,#2282,.F.);
#2297 = ORIENTED_EDGE('',*,*,#413,.F.);
#2298 = CYLINDRICAL_SURFACE('',#2299,2.75);
#2299 = AXIS2_PLACEMENT_3D('',#2300,#2301,#2302);
#2300 = CARTESIAN_POINT('',(75.581314,13.174159895569,107.76722975886));
#2301 = DIRECTION('',(0.,-0.642787609687,0.766044443119));
#2302 = DIRECTION('',(1.,0.,0.));
#2303 = ADVANCED_FACE('',(#2304),#2323,.F.);
#2304 = FACE_BOUND('',#2305,.F.);
#2305 = EDGE_LOOP('',(#2306,#2314,#2315,#2316));
#2306 = ORIENTED_EDGE('',*,*,#2307,.F.);
#2307 = EDGE_CURVE('',#425,#2308,#2310,.T.);
#2308 = VERTEX_POINT('',#2309);
#2309 = CARTESIAN_POINT('',(81.541003,25.036003481484,116.41509104755));
#2310 = LINE('',#2311,#2312);
#2311 = CARTESIAN_POINT('',(81.541003,24.393215871797,117.18113549067));
#2312 = VECTOR('',#2313,1.);
#2313 = DIRECTION('',(0.,0.642787609687,-0.766044443119));
#2314 = ORIENTED_EDGE('',*,*,#424,.F.);
#2315 = ORIENTED_EDGE('',*,*,#2307,.T.);
#2316 = ORIENTED_EDGE('',*,*,#2317,.T.);
#2317 = EDGE_CURVE('',#2308,#2308,#2318,.T.);
#2318 = CIRCLE('',#2319,6.2);
#2319 = AXIS2_PLACEMENT_3D('',#2320,#2321,#2322);
#2320 = CARTESIAN_POINT('',(75.341003,25.036003481484,116.41509104755));
#2321 = DIRECTION('',(0.,-0.642787609687,0.766044443119));
#2322 = DIRECTION('',(1.,0.,0.));
#2323 = CYLINDRICAL_SURFACE('',#2324,6.2);
#2324 = AXIS2_PLACEMENT_3D('',#2325,#2326,#2327);
#2325 = CARTESIAN_POINT('',(75.341003,24.393215871797,117.18113549067));
#2326 = DIRECTION('',(0.,-0.642787609687,0.766044443119));
#2327 = DIRECTION('',(1.,0.,0.));
#2328 = ADVANCED_FACE('',(#2329),#2348,.F.);
#2329 = FACE_BOUND('',#2330,.F.);
#2330 = EDGE_LOOP('',(#2331,#2339,#2340,#2341));
#2331 = ORIENTED_EDGE('',*,*,#2332,.F.);
#2332 = EDGE_CURVE('',#436,#2333,#2335,.T.);
#2333 = VERTEX_POINT('',#2334);
#2334 = CARTESIAN_POINT('',(81.541003,38.058759014507,127.34248041222));
#2335 = LINE('',#2336,#2337);
#2336 = CARTESIAN_POINT('',(81.541003,37.41597140482,128.10852485534));
#2337 = VECTOR('',#2338,1.);
#2338 = DIRECTION('',(0.,0.642787609687,-0.766044443119));
#2339 = ORIENTED_EDGE('',*,*,#435,.F.);
#2340 = ORIENTED_EDGE('',*,*,#2332,.T.);
#2341 = ORIENTED_EDGE('',*,*,#2342,.T.);
#2342 = EDGE_CURVE('',#2333,#2333,#2343,.T.);
#2343 = CIRCLE('',#2344,6.2);
#2344 = AXIS2_PLACEMENT_3D('',#2345,#2346,#2347);
#2345 = CARTESIAN_POINT('',(75.341003,38.058759014507,127.34248041222));
#2346 = DIRECTION('',(0.,-0.642787609687,0.766044443119));
#2347 = DIRECTION('',(1.,0.,0.));
#2348 = CYLINDRICAL_SURFACE('',#2349,6.2);
#2349 = AXIS2_PLACEMENT_3D('',#2350,#2351,#2352);
#2350 = CARTESIAN_POINT('',(75.341003,37.41597140482,128.10852485534));
#2351 = DIRECTION('',(0.,-0.642787609687,0.766044443119));
#2352 = DIRECTION('',(1.,0.,0.));
#2353 = ADVANCED_FACE('',(#2354),#2373,.F.);
#2354 = FACE_BOUND('',#2355,.F.);
#2355 = EDGE_LOOP('',(#2356,#2364,#2365,#2366));
#2356 = ORIENTED_EDGE('',*,*,#2357,.F.);
#2357 = EDGE_CURVE('',#447,#2358,#2360,.T.);
#2358 = VERTEX_POINT('',#2359);
#2359 = CARTESIAN_POINT('',(81.541003,51.847558990648,138.91265738658));
#2360 = LINE('',#2361,#2362);
#2361 = CARTESIAN_POINT('',(81.541003,51.204771380962,139.6787018297));
#2362 = VECTOR('',#2363,1.);
#2363 = DIRECTION('',(0.,0.642787609687,-0.766044443119));
#2364 = ORIENTED_EDGE('',*,*,#446,.F.);
#2365 = ORIENTED_EDGE('',*,*,#2357,.T.);
#2366 = ORIENTED_EDGE('',*,*,#2367,.T.);
#2367 = EDGE_CURVE('',#2358,#2358,#2368,.T.);
#2368 = CIRCLE('',#2369,6.2);
#2369 = AXIS2_PLACEMENT_3D('',#2370,#2371,#2372);
#2370 = CARTESIAN_POINT('',(75.341003,51.847558990648,138.91265738658));
#2371 = DIRECTION('',(0.,-0.642787609687,0.766044443119));
#2372 = DIRECTION('',(1.,0.,0.));
#2373 = CYLINDRICAL_SURFACE('',#2374,6.2);
#2374 = AXIS2_PLACEMENT_3D('',#2375,#2376,#2377);
#2375 = CARTESIAN_POINT('',(75.341003,51.204771380962,139.6787018297));
#2376 = DIRECTION('',(0.,-0.642787609687,0.766044443119));
#2377 = DIRECTION('',(1.,0.,0.));
#2378 = ADVANCED_FACE('',(#2379),#2398,.F.);
#2379 = FACE_BOUND('',#2380,.F.);
#2380 = EDGE_LOOP('',(#2381,#2389,#2390,#2391));
#2381 = ORIENTED_EDGE('',*,*,#2382,.F.);
#2382 = EDGE_CURVE('',#458,#2383,#2385,.T.);
#2383 = VERTEX_POINT('',#2384);
#2384 = CARTESIAN_POINT('',(34.780567,25.036003481484,116.41509104755));
#2385 = LINE('',#2386,#2387);
#2386 = CARTESIAN_POINT('',(34.780567,24.393215871797,117.18113549067));
#2387 = VECTOR('',#2388,1.);
#2388 = DIRECTION('',(0.,0.642787609687,-0.766044443119));
#2389 = ORIENTED_EDGE('',*,*,#457,.F.);
#2390 = ORIENTED_EDGE('',*,*,#2382,.T.);
#2391 = ORIENTED_EDGE('',*,*,#2392,.T.);
#2392 = EDGE_CURVE('',#2383,#2383,#2393,.T.);
#2393 = CIRCLE('',#2394,6.2);
#2394 = AXIS2_PLACEMENT_3D('',#2395,#2396,#2397);
#2395 = CARTESIAN_POINT('',(28.580567,25.036003481484,116.41509104755));
#2396 = DIRECTION('',(0.,-0.642787609687,0.766044443119));
#2397 = DIRECTION('',(1.,0.,0.));
#2398 = CYLINDRICAL_SURFACE('',#2399,6.2);
#2399 = AXIS2_PLACEMENT_3D('',#2400,#2401,#2402);
#2400 = CARTESIAN_POINT('',(28.580567,24.393215871797,117.18113549067));
#2401 = DIRECTION('',(0.,-0.642787609687,0.766044443119));
#2402 = DIRECTION('',(1.,0.,0.));
#2403 = ADVANCED_FACE('',(#2404),#2423,.F.);
#2404 = FACE_BOUND('',#2405,.F.);
#2405 = EDGE_LOOP('',(#2406,#2414,#2415,#2416));
#2406 = ORIENTED_EDGE('',*,*,#2407,.F.);
#2407 = EDGE_CURVE('',#469,#2408,#2410,.T.);
#2408 = VERTEX_POINT('',#2409);
#2409 = CARTESIAN_POINT('',(34.780567,38.441781236066,127.66387421706));
#2410 = LINE('',#2411,#2412);
#2411 = CARTESIAN_POINT('',(34.780567,37.798993626379,128.42991866018));
#2412 = VECTOR('',#2413,1.);
#2413 = DIRECTION('',(0.,0.642787609687,-0.766044443119));
#2414 = ORIENTED_EDGE('',*,*,#468,.F.);
#2415 = ORIENTED_EDGE('',*,*,#2407,.T.);
#2416 = ORIENTED_EDGE('',*,*,#2417,.T.);
#2417 = EDGE_CURVE('',#2408,#2408,#2418,.T.);
#2418 = CIRCLE('',#2419,6.2);
#2419 = AXIS2_PLACEMENT_3D('',#2420,#2421,#2422);
#2420 = CARTESIAN_POINT('',(28.580567,38.441781236066,127.66387421706));
#2421 = DIRECTION('',(0.,-0.642787609687,0.766044443119));
#2422 = DIRECTION('',(1.,0.,0.));
#2423 = CYLINDRICAL_SURFACE('',#2424,6.2);
#2424 = AXIS2_PLACEMENT_3D('',#2425,#2426,#2427);
#2425 = CARTESIAN_POINT('',(28.580567,37.798993626379,128.42991866018));
#2426 = DIRECTION('',(0.,-0.642787609687,0.766044443119));
#2427 = DIRECTION('',(1.,0.,0.));
#2428 = ADVANCED_FACE('',(#2429),#2448,.F.);
#2429 = FACE_BOUND('',#2430,.F.);
#2430 = EDGE_LOOP('',(#2431,#2439,#2440,#2441));
#2431 = ORIENTED_EDGE('',*,*,#2432,.F.);
#2432 = EDGE_CURVE('',#480,#2433,#2435,.T.);
#2433 = VERTEX_POINT('',#2434);
#2434 = CARTESIAN_POINT('',(34.780567,51.847558990648,138.91265738658));
#2435 = LINE('',#2436,#2437);
#2436 = CARTESIAN_POINT('',(34.780567,51.204771380962,139.6787018297));
#2437 = VECTOR('',#2438,1.);
#2438 = DIRECTION('',(0.,0.642787609687,-0.766044443119));
#2439 = ORIENTED_EDGE('',*,*,#479,.F.);
#2440 = ORIENTED_EDGE('',*,*,#2432,.T.);
#2441 = ORIENTED_EDGE('',*,*,#2442,.T.);
#2442 = EDGE_CURVE('',#2433,#2433,#2443,.T.);
#2443 = CIRCLE('',#2444,6.2);
#2444 = AXIS2_PLACEMENT_3D('',#2445,#2446,#2447);
#2445 = CARTESIAN_POINT('',(28.580567,51.847558990648,138.91265738658));
#2446 = DIRECTION('',(0.,-0.642787609687,0.766044443119));
#2447 = DIRECTION('',(1.,0.,0.));
#2448 = CYLINDRICAL_SURFACE('',#2449,6.2);
#2449 = AXIS2_PLACEMENT_3D('',#2450,#2451,#2452);
#2450 = CARTESIAN_POINT('',(28.580567,51.204771380962,139.6787018297));
#2451 = DIRECTION('',(0.,-0.642787609687,0.766044443119));
#2452 = DIRECTION('',(1.,0.,0.));
#2453 = ADVANCED_FACE('',(#2454),#2472,.F.);
#2454 = FACE_BOUND('',#2455,.F.);
#2455 = EDGE_LOOP('',(#2456,#2457,#2464,#2471));
#2456 = ORIENTED_EDGE('',*,*,#490,.F.);
#2457 = ORIENTED_EDGE('',*,*,#2458,.F.);
#2458 = EDGE_CURVE('',#2459,#491,#2461,.T.);
#2459 = VERTEX_POINT('',#2460);
#2460 = CARTESIAN_POINT('',(-23.548424,-62.86425660638,40.963422516763)
  );
#2461 = B_SPLINE_CURVE_WITH_KNOTS('',1,(#2462,#2463),.UNSPECIFIED.,.F.,
  .F.,(2,2),(-2.298133329357,0.),.PIECEWISE_BEZIER_KNOTS.);
#2462 = CARTESIAN_POINT('',(-23.548424,-62.86425660638,40.963422516763)
  );
#2463 = CARTESIAN_POINT('',(-23.548424,-64.3414682359,42.723894783264));
#2464 = ORIENTED_EDGE('',*,*,#2465,.T.);
#2465 = EDGE_CURVE('',#2459,#2459,#2466,.T.);
#2466 = CIRCLE('',#2467,3.75);
#2467 = AXIS2_PLACEMENT_3D('',#2468,#2469,#2470);
#2468 = CARTESIAN_POINT('',(-27.298424,-62.86425660638,40.963422516763)
  );
#2469 = DIRECTION('',(0.,-0.642787609687,0.766044443119));
#2470 = DIRECTION('',(1.,0.,0.));
#2471 = ORIENTED_EDGE('',*,*,#2458,.T.);
#2472 = CYLINDRICAL_SURFACE('',#2473,3.75);
#2473 = AXIS2_PLACEMENT_3D('',#2474,#2475,#2476);
#2474 = CARTESIAN_POINT('',(-27.298424,-64.3414682359,42.723894783264));
#2475 = DIRECTION('',(0.,-0.642787609687,0.766044443119));
#2476 = DIRECTION('',(1.,0.,0.));
#2477 = ADVANCED_FACE('',(#2478),#2503,.F.);
#2478 = FACE_BOUND('',#2479,.F.);
#2479 = EDGE_LOOP('',(#2480,#2481,#2489,#2497));
#2480 = ORIENTED_EDGE('',*,*,#501,.F.);
#2481 = ORIENTED_EDGE('',*,*,#2482,.T.);
#2482 = EDGE_CURVE('',#502,#2483,#2485,.T.);
#2483 = VERTEX_POINT('',#2484);
#2484 = CARTESIAN_POINT('',(-82.54822,10.236743044784,103.99703707342));
#2485 = LINE('',#2486,#2487);
#2486 = CARTESIAN_POINT('',(-82.54822,9.593955435097,104.76308151654));
#2487 = VECTOR('',#2488,1.);
#2488 = DIRECTION('',(0.,0.642787609687,-0.766044443119));
#2489 = ORIENTED_EDGE('',*,*,#2490,.F.);
#2490 = EDGE_CURVE('',#2491,#2483,#2493,.T.);
#2491 = VERTEX_POINT('',#2492);
#2492 = CARTESIAN_POINT('',(-82.54822,-39.55614575795,62.215842443796));
#2493 = LINE('',#2494,#2495);
#2494 = CARTESIAN_POINT('',(-82.54822,-3.031663407014,92.863522113407));
#2495 = VECTOR('',#2496,1.);
#2496 = DIRECTION('',(0.,0.766044443119,0.642787609687));
#2497 = ORIENTED_EDGE('',*,*,#2498,.F.);
#2498 = EDGE_CURVE('',#504,#2491,#2499,.T.);
#2499 = LINE('',#2500,#2501);
#2500 = CARTESIAN_POINT('',(-82.54822,-40.19893336763,62.981886886915));
#2501 = VECTOR('',#2502,1.);
#2502 = DIRECTION('',(0.,0.642787609687,-0.766044443119));
#2503 = PLANE('',#2504);
#2504 = AXIS2_PLACEMENT_3D('',#2505,#2506,#2507);
#2505 = CARTESIAN_POINT('',(-82.54822,9.593955435097,104.76308151654));
#2506 = DIRECTION('',(-1.,0.,0.));
#2507 = DIRECTION('',(-0.,-0.766044443119,-0.642787609687));
#2508 = ADVANCED_FACE('',(#2509),#2527,.F.);
#2509 = FACE_BOUND('',#2510,.F.);
#2510 = EDGE_LOOP('',(#2511,#2512,#2520,#2526));
#2511 = ORIENTED_EDGE('',*,*,#511,.F.);
#2512 = ORIENTED_EDGE('',*,*,#2513,.T.);
#2513 = EDGE_CURVE('',#512,#2514,#2516,.T.);
#2514 = VERTEX_POINT('',#2515);
#2515 = CARTESIAN_POINT('',(27.45178,10.236743044784,103.99703707342));
#2516 = LINE('',#2517,#2518);
#2517 = CARTESIAN_POINT('',(27.45178,9.593955435097,104.76308151654));
#2518 = VECTOR('',#2519,1.);
#2519 = DIRECTION('',(0.,0.642787609687,-0.766044443119));
#2520 = ORIENTED_EDGE('',*,*,#2521,.F.);
#2521 = EDGE_CURVE('',#2483,#2514,#2522,.T.);
#2522 = LINE('',#2523,#2524);
#2523 = CARTESIAN_POINT('',(-2.411E-02,10.236743044784,103.99703707342)
  );
#2524 = VECTOR('',#2525,1.);
#2525 = DIRECTION('',(1.,0.,0.));
#2526 = ORIENTED_EDGE('',*,*,#2482,.F.);
#2527 = PLANE('',#2528);
#2528 = AXIS2_PLACEMENT_3D('',#2529,#2530,#2531);
#2529 = CARTESIAN_POINT('',(27.45178,9.593955435097,104.76308151654));
#2530 = DIRECTION('',(0.,0.766044443119,0.642787609687));
#2531 = DIRECTION('',(-1.,0.,0.));
#2532 = ADVANCED_FACE('',(#2533),#2551,.F.);
#2533 = FACE_BOUND('',#2534,.F.);
#2534 = EDGE_LOOP('',(#2535,#2536,#2537,#2545));
#2535 = ORIENTED_EDGE('',*,*,#527,.F.);
#2536 = ORIENTED_EDGE('',*,*,#2498,.T.);
#2537 = ORIENTED_EDGE('',*,*,#2538,.F.);
#2538 = EDGE_CURVE('',#2539,#2491,#2541,.T.);
#2539 = VERTEX_POINT('',#2540);
#2540 = CARTESIAN_POINT('',(27.45178,-39.55614575795,62.215842443796));
#2541 = LINE('',#2542,#2543);
#2542 = CARTESIAN_POINT('',(-55.02411,-39.55614575795,62.215842443796));
#2543 = VECTOR('',#2544,1.);
#2544 = DIRECTION('',(-1.,0.,0.));
#2545 = ORIENTED_EDGE('',*,*,#2546,.F.);
#2546 = EDGE_CURVE('',#520,#2539,#2547,.T.);
#2547 = LINE('',#2548,#2549);
#2548 = CARTESIAN_POINT('',(27.45178,-40.19893336763,62.981886886915));
#2549 = VECTOR('',#2550,1.);
#2550 = DIRECTION('',(0.,0.642787609687,-0.766044443119));
#2551 = PLANE('',#2552);
#2552 = AXIS2_PLACEMENT_3D('',#2553,#2554,#2555);
#2553 = CARTESIAN_POINT('',(-82.54822,-40.19893336763,62.981886886915));
#2554 = DIRECTION('',(0.,-0.766044443119,-0.642787609687));
#2555 = DIRECTION('',(1.,0.,0.));
#2556 = ADVANCED_FACE('',(#2557),#2568,.F.);
#2557 = FACE_BOUND('',#2558,.F.);
#2558 = EDGE_LOOP('',(#2559,#2560,#2561,#2567));
#2559 = ORIENTED_EDGE('',*,*,#519,.F.);
#2560 = ORIENTED_EDGE('',*,*,#2546,.T.);
#2561 = ORIENTED_EDGE('',*,*,#2562,.F.);
#2562 = EDGE_CURVE('',#2514,#2539,#2563,.T.);
#2563 = LINE('',#2564,#2565);
#2564 = CARTESIAN_POINT('',(27.45178,-27.92810780838,71.972924798595));
#2565 = VECTOR('',#2566,1.);
#2566 = DIRECTION('',(0.,-0.766044443119,-0.642787609687));
#2567 = ORIENTED_EDGE('',*,*,#2513,.F.);
#2568 = PLANE('',#2569);
#2569 = AXIS2_PLACEMENT_3D('',#2570,#2571,#2572);
#2570 = CARTESIAN_POINT('',(27.45178,-40.19893336763,62.981886886915));
#2571 = DIRECTION('',(1.,0.,0.));
#2572 = DIRECTION('',(0.,0.766044443119,0.642787609687));
#2573 = ADVANCED_FACE('',(#2574),#2592,.F.);
#2574 = FACE_BOUND('',#2575,.F.);
#2575 = EDGE_LOOP('',(#2576,#2577,#2584,#2591));
#2576 = ORIENTED_EDGE('',*,*,#535,.F.);
#2577 = ORIENTED_EDGE('',*,*,#2578,.F.);
#2578 = EDGE_CURVE('',#2579,#536,#2581,.T.);
#2579 = VERTEX_POINT('',#2580);
#2580 = CARTESIAN_POINT('',(-63.548424,-62.86425660638,40.963422516763)
  );
#2581 = B_SPLINE_CURVE_WITH_KNOTS('',1,(#2582,#2583),.UNSPECIFIED.,.F.,
  .F.,(2,2),(-2.298133329357,0.),.PIECEWISE_BEZIER_KNOTS.);
#2582 = CARTESIAN_POINT('',(-63.548424,-62.86425660638,40.963422516763)
  );
#2583 = CARTESIAN_POINT('',(-63.548424,-64.3414682359,42.723894783264));
#2584 = ORIENTED_EDGE('',*,*,#2585,.T.);
#2585 = EDGE_CURVE('',#2579,#2579,#2586,.T.);
#2586 = CIRCLE('',#2587,3.75);
#2587 = AXIS2_PLACEMENT_3D('',#2588,#2589,#2590);
#2588 = CARTESIAN_POINT('',(-67.298424,-62.86425660638,40.963422516763)
  );
#2589 = DIRECTION('',(0.,-0.642787609687,0.766044443119));
#2590 = DIRECTION('',(1.,0.,0.));
#2591 = ORIENTED_EDGE('',*,*,#2578,.T.);
#2592 = CYLINDRICAL_SURFACE('',#2593,3.75);
#2593 = AXIS2_PLACEMENT_3D('',#2594,#2595,#2596);
#2594 = CARTESIAN_POINT('',(-67.298424,-64.3414682359,42.723894783264));
#2595 = DIRECTION('',(0.,-0.642787609687,0.766044443119));
#2596 = DIRECTION('',(1.,0.,0.));
#2597 = ADVANCED_FACE('',(#2598),#2617,.F.);
#2598 = FACE_BOUND('',#2599,.F.);
#2599 = EDGE_LOOP('',(#2600,#2608,#2609,#2610));
#2600 = ORIENTED_EDGE('',*,*,#2601,.F.);
#2601 = EDGE_CURVE('',#547,#2602,#2604,.T.);
#2602 = VERTEX_POINT('',#2603);
#2603 = CARTESIAN_POINT('',(2.280567,25.036003481484,116.41509104755));
#2604 = LINE('',#2605,#2606);
#2605 = CARTESIAN_POINT('',(2.280567,24.393215871797,117.18113549067));
#2606 = VECTOR('',#2607,1.);
#2607 = DIRECTION('',(0.,0.642787609687,-0.766044443119));
#2608 = ORIENTED_EDGE('',*,*,#546,.F.);
#2609 = ORIENTED_EDGE('',*,*,#2601,.T.);
#2610 = ORIENTED_EDGE('',*,*,#2611,.T.);
#2611 = EDGE_CURVE('',#2602,#2602,#2612,.T.);
#2612 = CIRCLE('',#2613,6.2);
#2613 = AXIS2_PLACEMENT_3D('',#2614,#2615,#2616);
#2614 = CARTESIAN_POINT('',(-3.919433,25.036003481484,116.41509104755));
#2615 = DIRECTION('',(0.,-0.642787609687,0.766044443119));
#2616 = DIRECTION('',(1.,0.,0.));
#2617 = CYLINDRICAL_SURFACE('',#2618,6.2);
#2618 = AXIS2_PLACEMENT_3D('',#2619,#2620,#2621);
#2619 = CARTESIAN_POINT('',(-3.919433,24.393215871797,117.18113549067));
#2620 = DIRECTION('',(0.,-0.642787609687,0.766044443119));
#2621 = DIRECTION('',(1.,0.,0.));
#2622 = ADVANCED_FACE('',(#2623),#2642,.F.);
#2623 = FACE_BOUND('',#2624,.F.);
#2624 = EDGE_LOOP('',(#2625,#2633,#2634,#2635));
#2625 = ORIENTED_EDGE('',*,*,#2626,.F.);
#2626 = EDGE_CURVE('',#558,#2627,#2629,.T.);
#2627 = VERTEX_POINT('',#2628);
#2628 = CARTESIAN_POINT('',(2.280567,38.441781236066,127.66387421706));
#2629 = LINE('',#2630,#2631);
#2630 = CARTESIAN_POINT('',(2.280567,37.798993626379,128.42991866018));
#2631 = VECTOR('',#2632,1.);
#2632 = DIRECTION('',(0.,0.642787609687,-0.766044443119));
#2633 = ORIENTED_EDGE('',*,*,#557,.F.);
#2634 = ORIENTED_EDGE('',*,*,#2626,.T.);
#2635 = ORIENTED_EDGE('',*,*,#2636,.T.);
#2636 = EDGE_CURVE('',#2627,#2627,#2637,.T.);
#2637 = CIRCLE('',#2638,6.2);
#2638 = AXIS2_PLACEMENT_3D('',#2639,#2640,#2641);
#2639 = CARTESIAN_POINT('',(-3.919433,38.441781236066,127.66387421706));
#2640 = DIRECTION('',(0.,-0.642787609687,0.766044443119));
#2641 = DIRECTION('',(1.,0.,0.));
#2642 = CYLINDRICAL_SURFACE('',#2643,6.2);
#2643 = AXIS2_PLACEMENT_3D('',#2644,#2645,#2646);
#2644 = CARTESIAN_POINT('',(-3.919433,37.798993626379,128.42991866018));
#2645 = DIRECTION('',(0.,-0.642787609687,0.766044443119));
#2646 = DIRECTION('',(1.,0.,0.));
#2647 = ADVANCED_FACE('',(#2648),#2667,.F.);
#2648 = FACE_BOUND('',#2649,.F.);
#2649 = EDGE_LOOP('',(#2650,#2658,#2659,#2660));
#2650 = ORIENTED_EDGE('',*,*,#2651,.F.);
#2651 = EDGE_CURVE('',#569,#2652,#2654,.T.);
#2652 = VERTEX_POINT('',#2653);
#2653 = CARTESIAN_POINT('',(2.280567,51.847558990648,138.91265738658));
#2654 = LINE('',#2655,#2656);
#2655 = CARTESIAN_POINT('',(2.280567,51.204771380962,139.6787018297));
#2656 = VECTOR('',#2657,1.);
#2657 = DIRECTION('',(0.,0.642787609687,-0.766044443119));
#2658 = ORIENTED_EDGE('',*,*,#568,.F.);
#2659 = ORIENTED_EDGE('',*,*,#2651,.T.);
#2660 = ORIENTED_EDGE('',*,*,#2661,.T.);
#2661 = EDGE_CURVE('',#2652,#2652,#2662,.T.);
#2662 = CIRCLE('',#2663,6.2);
#2663 = AXIS2_PLACEMENT_3D('',#2664,#2665,#2666);
#2664 = CARTESIAN_POINT('',(-3.919433,51.847558990648,138.91265738658));
#2665 = DIRECTION('',(0.,-0.642787609687,0.766044443119));
#2666 = DIRECTION('',(1.,0.,0.));
#2667 = CYLINDRICAL_SURFACE('',#2668,6.2);
#2668 = AXIS2_PLACEMENT_3D('',#2669,#2670,#2671);
#2669 = CARTESIAN_POINT('',(-3.919433,51.204771380962,139.6787018297));
#2670 = DIRECTION('',(0.,-0.642787609687,0.766044443119));
#2671 = DIRECTION('',(1.,0.,0.));
#2672 = ADVANCED_FACE('',(#2673),#2692,.F.);
#2673 = FACE_BOUND('',#2674,.F.);
#2674 = EDGE_LOOP('',(#2675,#2683,#2690,#2691));
#2675 = ORIENTED_EDGE('',*,*,#2676,.T.);
#2676 = EDGE_CURVE('',#580,#2677,#2679,.T.);
#2677 = VERTEX_POINT('',#2678);
#2678 = CARTESIAN_POINT('',(-28.447056,62.705649858745,138.88582640396)
  );
#2679 = LINE('',#2680,#2681);
#2680 = CARTESIAN_POINT('',(-28.447056,57.563348981253,145.01418194891)
  );
#2681 = VECTOR('',#2682,1.);
#2682 = DIRECTION('',(0.,0.642787609687,-0.766044443119));
#2683 = ORIENTED_EDGE('',*,*,#2684,.T.);
#2684 = EDGE_CURVE('',#2677,#2677,#2685,.T.);
#2685 = CIRCLE('',#2686,2.75);
#2686 = AXIS2_PLACEMENT_3D('',#2687,#2688,#2689);
#2687 = CARTESIAN_POINT('',(-31.197056,62.705649858745,138.88582640396)
  );
#2688 = DIRECTION('',(0.,-0.642787609687,0.766044443119));
#2689 = DIRECTION('',(1.,0.,0.));
#2690 = ORIENTED_EDGE('',*,*,#2676,.F.);
#2691 = ORIENTED_EDGE('',*,*,#579,.F.);
#2692 = CYLINDRICAL_SURFACE('',#2693,2.75);
#2693 = AXIS2_PLACEMENT_3D('',#2694,#2695,#2696);
#2694 = CARTESIAN_POINT('',(-31.197056,57.563348981253,145.01418194891)
  );
#2695 = DIRECTION('',(0.,-0.642787609687,0.766044443119));
#2696 = DIRECTION('',(1.,0.,0.));
#2697 = ADVANCED_FACE('',(#2698),#2717,.F.);
#2698 = FACE_BOUND('',#2699,.F.);
#2699 = EDGE_LOOP('',(#2700,#2708,#2715,#2716));
#2700 = ORIENTED_EDGE('',*,*,#2701,.T.);
#2701 = EDGE_CURVE('',#591,#2702,#2704,.T.);
#2702 = VERTEX_POINT('',#2703);
#2703 = CARTESIAN_POINT('',(-79.561523,29.433775743337,110.96740910514)
  );
#2704 = LINE('',#2705,#2706);
#2705 = CARTESIAN_POINT('',(-79.561523,24.291474865844,117.0957646501));
#2706 = VECTOR('',#2707,1.);
#2707 = DIRECTION('',(0.,0.642787609687,-0.766044443119));
#2708 = ORIENTED_EDGE('',*,*,#2709,.T.);
#2709 = EDGE_CURVE('',#2702,#2702,#2710,.T.);
#2710 = CIRCLE('',#2711,2.75);
#2711 = AXIS2_PLACEMENT_3D('',#2712,#2713,#2714);
#2712 = CARTESIAN_POINT('',(-82.311523,29.433775743337,110.96740910514)
  );
#2713 = DIRECTION('',(0.,-0.642787609687,0.766044443119));
#2714 = DIRECTION('',(1.,0.,0.));
#2715 = ORIENTED_EDGE('',*,*,#2701,.F.);
#2716 = ORIENTED_EDGE('',*,*,#590,.F.);
#2717 = CYLINDRICAL_SURFACE('',#2718,2.75);
#2718 = AXIS2_PLACEMENT_3D('',#2719,#2720,#2721);
#2719 = CARTESIAN_POINT('',(-82.311523,24.291474865844,117.0957646501));
#2720 = DIRECTION('',(0.,-0.642787609687,0.766044443119));
#2721 = DIRECTION('',(1.,0.,0.));
#2722 = ADVANCED_FACE('',(#2723),#2742,.F.);
#2723 = FACE_BOUND('',#2724,.F.);
#2724 = EDGE_LOOP('',(#2725,#2733,#2734,#2735));
#2725 = ORIENTED_EDGE('',*,*,#2726,.F.);
#2726 = EDGE_CURVE('',#602,#2727,#2729,.T.);
#2727 = VERTEX_POINT('',#2728);
#2728 = CARTESIAN_POINT('',(-41.13,41.675354836964,130.37716463296));
#2729 = LINE('',#2730,#2731);
#2730 = CARTESIAN_POINT('',(-41.13,41.032567227278,131.14320907608));
#2731 = VECTOR('',#2732,1.);
#2732 = DIRECTION('',(0.,0.642787609687,-0.766044443119));
#2733 = ORIENTED_EDGE('',*,*,#601,.F.);
#2734 = ORIENTED_EDGE('',*,*,#2726,.T.);
#2735 = ORIENTED_EDGE('',*,*,#2736,.T.);
#2736 = EDGE_CURVE('',#2727,#2727,#2737,.T.);
#2737 = CIRCLE('',#2738,6.2);
#2738 = AXIS2_PLACEMENT_3D('',#2739,#2740,#2741);
#2739 = CARTESIAN_POINT('',(-47.33,41.675354836964,130.37716463296));
#2740 = DIRECTION('',(0.,-0.642787609687,0.766044443119));
#2741 = DIRECTION('',(1.,0.,0.));
#2742 = CYLINDRICAL_SURFACE('',#2743,6.2);
#2743 = AXIS2_PLACEMENT_3D('',#2744,#2745,#2746);
#2744 = CARTESIAN_POINT('',(-47.33,41.032567227278,131.14320907608));
#2745 = DIRECTION('',(0.,-0.642787609687,0.766044443119));
#2746 = DIRECTION('',(1.,0.,0.));
#2747 = ADVANCED_FACE('',(#2748),#2767,.F.);
#2748 = FACE_BOUND('',#2749,.F.);
#2749 = EDGE_LOOP('',(#2750,#2759,#2765,#2766));
#2750 = ORIENTED_EDGE('',*,*,#2751,.F.);
#2751 = EDGE_CURVE('',#2752,#2752,#2754,.T.);
#2752 = VERTEX_POINT('',#2753);
#2753 = CARTESIAN_POINT('',(-68.,45.780788628914,132.12743990294));
#2754 = CIRCLE('',#2755,6.);
#2755 = AXIS2_PLACEMENT_3D('',#2756,#2757,#2758);
#2756 = CARTESIAN_POINT('',(-74.,45.780788628914,132.12743990294));
#2757 = DIRECTION('',(0.,0.642787609687,-0.766044443119));
#2758 = DIRECTION('',(1.,0.,0.));
#2759 = ORIENTED_EDGE('',*,*,#2760,.T.);
#2760 = EDGE_CURVE('',#2752,#613,#2761,.T.);
#2761 = LINE('',#2762,#2763);
#2762 = CARTESIAN_POINT('',(-68.,45.780788628914,132.12743990294));
#2763 = VECTOR('',#2764,1.);
#2764 = DIRECTION('',(0.,-0.642787609687,0.766044443119));
#2765 = ORIENTED_EDGE('',*,*,#612,.T.);
#2766 = ORIENTED_EDGE('',*,*,#2760,.F.);
#2767 = CYLINDRICAL_SURFACE('',#2768,6.);
#2768 = AXIS2_PLACEMENT_3D('',#2769,#2770,#2771);
#2769 = CARTESIAN_POINT('',(-74.,45.780788628914,132.12743990294));
#2770 = DIRECTION('',(0.,0.642787609687,-0.766044443119));
#2771 = DIRECTION('',(1.,0.,0.));
#2772 = ADVANCED_FACE('',(#2773),#2792,.F.);
#2773 = FACE_BOUND('',#2774,.F.);
#2774 = EDGE_LOOP('',(#2775,#2783,#2790,#2791));
#2775 = ORIENTED_EDGE('',*,*,#2776,.F.);
#2776 = EDGE_CURVE('',#2777,#847,#2779,.T.);
#2777 = VERTEX_POINT('',#2778);
#2778 = CARTESIAN_POINT('',(-64.962221,-75.942072181,22.546573976844));
#2779 = LINE('',#2780,#2781);
#2780 = CARTESIAN_POINT('',(-64.962221,-75.942072181,22.546573976844));
#2781 = VECTOR('',#2782,1.);
#2782 = DIRECTION('',(0.,0.642787609687,-0.766044443119));
#2783 = ORIENTED_EDGE('',*,*,#2784,.F.);
#2784 = EDGE_CURVE('',#2777,#2777,#2785,.T.);
#2785 = CIRCLE('',#2786,1.15);
#2786 = AXIS2_PLACEMENT_3D('',#2787,#2788,#2789);
#2787 = CARTESIAN_POINT('',(-66.112221,-75.942072181,22.546573976844));
#2788 = DIRECTION('',(0.,-0.642787609687,0.766044443119));
#2789 = DIRECTION('',(1.,0.,0.));
#2790 = ORIENTED_EDGE('',*,*,#2776,.T.);
#2791 = ORIENTED_EDGE('',*,*,#846,.T.);
#2792 = CYLINDRICAL_SURFACE('',#2793,1.15);
#2793 = AXIS2_PLACEMENT_3D('',#2794,#2795,#2796);
#2794 = CARTESIAN_POINT('',(-66.112221,-75.942072181,22.546573976844));
#2795 = DIRECTION('',(0.,-0.642787609687,0.766044443119));
#2796 = DIRECTION('',(1.,0.,0.));
#2797 = ADVANCED_FACE('',(#2798),#2824,.F.);
#2798 = FACE_BOUND('',#2799,.F.);
#2799 = EDGE_LOOP('',(#2800,#2808,#2809,#2817));
#2800 = ORIENTED_EDGE('',*,*,#2801,.F.);
#2801 = EDGE_CURVE('',#860,#2802,#2804,.T.);
#2802 = VERTEX_POINT('',#2803);
#2803 = CARTESIAN_POINT('',(-92.5,-75.02888877291,30.756084152428));
#2804 = B_SPLINE_CURVE_WITH_KNOTS('',2,(#2805,#2806,#2807),
  .UNSPECIFIED.,.F.,.F.,(3,3),(0.,1.),.PIECEWISE_BEZIER_KNOTS.);
#2805 = CARTESIAN_POINT('',(-100.,-68.,3.));
#2806 = CARTESIAN_POINT('',(-90.26576474915,-67.75280908689,
    13.136541412284));
#2807 = CARTESIAN_POINT('',(-92.5,-75.02888877291,30.756084152428));
#2808 = ORIENTED_EDGE('',*,*,#857,.F.);
#2809 = ORIENTED_EDGE('',*,*,#2810,.T.);
#2810 = EDGE_CURVE('',#858,#2811,#2813,.T.);
#2811 = VERTEX_POINT('',#2812);
#2812 = CARTESIAN_POINT('',(-87.5,-78.8591109885,27.542146103995));
#2813 = B_SPLINE_CURVE_WITH_KNOTS('',2,(#2814,#2815,#2816),
  .UNSPECIFIED.,.F.,.F.,(3,3),(0.,1.),.PIECEWISE_BEZIER_KNOTS.);
#2814 = CARTESIAN_POINT('',(-95.,-73.,3.));
#2815 = CARTESIAN_POINT('',(-85.26576474915,-72.65306022675,
    11.149481266048));
#2816 = CARTESIAN_POINT('',(-87.5,-78.8591109885,27.542146103995));
#2817 = ORIENTED_EDGE('',*,*,#2818,.F.);
#2818 = EDGE_CURVE('',#2802,#2811,#2819,.T.);
#2819 = CIRCLE('',#2820,5.);
#2820 = AXIS2_PLACEMENT_3D('',#2821,#2822,#2823);
#2821 = CARTESIAN_POINT('',(-87.5,-75.02888877291,30.756084152428));
#2822 = DIRECTION('',(0.,-0.642787609687,0.766044443119));
#2823 = DIRECTION('',(1.,0.,0.));
#2824 = B_SPLINE_SURFACE_WITH_KNOTS('',8,2,(
    (#2825,#2826,#2827)
    ,(#2828,#2829,#2830)
    ,(#2831,#2832,#2833)
    ,(#2834,#2835,#2836)
    ,(#2837,#2838,#2839)
    ,(#2840,#2841,#2842)
    ,(#2843,#2844,#2845)
    ,(#2846,#2847,#2848)
    ,(#2849,#2850,#2851
  )),.UNSPECIFIED.,.F.,.F.,.F.,(9,9),(3,3),(1.,2.),(0.,1.),
  .PIECEWISE_BEZIER_KNOTS.);
#2825 = CARTESIAN_POINT('',(-100.,-68.,3.));
#2826 = CARTESIAN_POINT('',(-90.26576474915,-67.75280908689,
    13.136541412284));
#2827 = CARTESIAN_POINT('',(-92.5,-75.02888877291,30.756084152428));
#2828 = CARTESIAN_POINT('',(-100.,-68.98174770424,3.));
#2829 = CARTESIAN_POINT('',(-90.26576474915,-68.71497114825,
    12.74638306493));
#2830 = CARTESIAN_POINT('',(-92.5,-75.78095114629,30.1250288923));
#2831 = CARTESIAN_POINT('',(-99.77969605519,-69.96349571752,3.));
#2832 = CARTESIAN_POINT('',(-90.04546080434,-69.67713351247,
    12.356224594767));
#2833 = CARTESIAN_POINT('',(-92.27969605519,-76.5330137564,
    29.493973433533));
#2834 = CARTESIAN_POINT('',(-99.33909032935,-70.88756617167,3.));
#2835 = CARTESIAN_POINT('',(-89.60485507852,-70.58276897173,
    11.98898788041));
#2836 = CARTESIAN_POINT('',(-91.83909032935,-77.24089279286,
    28.899992395124));
#2837 = CARTESIAN_POINT('',(-98.6962937789,-71.6962937789,3.));
#2838 = CARTESIAN_POINT('',(-88.96205852804,-71.37536264755,
    11.66758980092));
#2839 = CARTESIAN_POINT('',(-91.19629377889,-77.86041408237,
    28.380152309591));
#2840 = CARTESIAN_POINT('',(-97.88756617167,-72.33909032935,3.));
#2841 = CARTESIAN_POINT('',(-88.15333092083,-72.00533555337,
    11.412134719406));
#2842 = CARTESIAN_POINT('',(-90.38756617167,-78.3528248079,
    27.966970651405));
#2843 = CARTESIAN_POINT('',(-96.96349571752,-72.77969605519,3.));
#2844 = CARTESIAN_POINT('',(-87.22926046667,-72.43715129541,
    11.237032703805));
#2845 = CARTESIAN_POINT('',(-89.46349571751,-78.69034837578,
    27.683754750082));
#2846 = CARTESIAN_POINT('',(-95.98174770424,-73.,3.));
#2847 = CARTESIAN_POINT('',(-86.2475124534,-72.65306022675,
    11.149481266048));
#2848 = CARTESIAN_POINT('',(-88.48174770424,-78.8591109885,
    27.542146103995));
#2849 = CARTESIAN_POINT('',(-95.,-73.,3.));
#2850 = CARTESIAN_POINT('',(-85.26576474915,-72.65306022675,
    11.149481266048));
#2851 = CARTESIAN_POINT('',(-87.5,-78.8591109885,27.542146103995));
#2852 = ADVANCED_FACE('',(#2853),#2912,.F.);
#2853 = FACE_BOUND('',#2854,.F.);
#2854 = EDGE_LOOP('',(#2855,#2856,#2857,#2885,#2895,#2906));
#2855 = ORIENTED_EDGE('',*,*,#2810,.F.);
#2856 = ORIENTED_EDGE('',*,*,#1460,.F.);
#2857 = ORIENTED_EDGE('',*,*,#2858,.T.);
#2858 = EDGE_CURVE('',#1453,#2859,#2861,.T.);
#2859 = VERTEX_POINT('',#2860);
#2860 = CARTESIAN_POINT('',(-75.599594,-77.60282104048,24.119417665779)
  );
#2861 = B_SPLINE_CURVE_WITH_KNOTS('',8,(#2862,#2863,#2864,#2865,#2866,
    #2867,#2868,#2869,#2870,#2871,#2872,#2873,#2874,#2875,#2876,#2877,
    #2878,#2879,#2880,#2881,#2882,#2883,#2884),.UNSPECIFIED.,.F.,.F.,(9,
    7,7,9),(0.,0.91946110462,0.960424818849,1.),.UNSPECIFIED.);
#2862 = CARTESIAN_POINT('',(-75.599594,-74.27437965693,13.139208376224)
  );
#2863 = CARTESIAN_POINT('',(-75.599594,-74.59336892455,14.481464745678)
  );
#2864 = CARTESIAN_POINT('',(-75.599594,-74.94219505459,15.816589287339)
  );
#2865 = CARTESIAN_POINT('',(-75.599594,-75.31577774735,17.145239425581)
  );
#2866 = CARTESIAN_POINT('',(-75.599594,-75.71063147162,18.467795656484)
  );
#2867 = CARTESIAN_POINT('',(-75.599594,-76.12402273026,19.784604494635)
  );
#2868 = CARTESIAN_POINT('',(-75.599594,-76.55383000738,21.09601941466));
#2869 = CARTESIAN_POINT('',(-75.599594,-76.99834555416,22.402456638103)
  );
#2870 = CARTESIAN_POINT('',(-75.599594,-77.47661337908,23.762417916271)
  );
#2871 = CARTESIAN_POINT('',(-75.599594,-77.49703869188,23.820413321682)
  );
#2872 = CARTESIAN_POINT('',(-75.599594,-77.51749027409,23.878399552614)
  );
#2873 = CARTESIAN_POINT('',(-75.599594,-77.53796800079,23.936376637067)
  );
#2874 = CARTESIAN_POINT('',(-75.599594,-77.55847174818,23.994344602902)
  );
#2875 = CARTESIAN_POINT('',(-75.599594,-77.57900139358,24.052303477837)
  );
#2876 = CARTESIAN_POINT('',(-75.599594,-77.59955681544,24.11025328945));
#2877 = CARTESIAN_POINT('',(-75.599594,-77.64002134143,24.22417084215));
#2878 = CARTESIAN_POINT('',(-75.599594,-77.65992873475,24.280139183967)
  );
#2879 = CARTESIAN_POINT('',(-75.599594,-77.67985996829,24.336099120862)
  );
#2880 = CARTESIAN_POINT('',(-75.599594,-77.69981493057,24.392050671855)
  );
#2881 = CARTESIAN_POINT('',(-75.599594,-77.71979351342,24.447993859101)
  );
#2882 = CARTESIAN_POINT('',(-75.599594,-77.73979561446,24.503928711826)
  );
#2883 = CARTESIAN_POINT('',(-75.599594,-77.75982113231,24.559855259826)
  );
#2884 = CARTESIAN_POINT('',(-75.599594,-77.77986995445,24.615773516562)
  );
#2885 = ORIENTED_EDGE('',*,*,#2886,.T.);
#2886 = EDGE_CURVE('',#2859,#2887,#2889,.T.);
#2887 = VERTEX_POINT('',#2888);
#2888 = CARTESIAN_POINT('',(-75.645108,-77.60282104048,24.119417665779)
  );
#2889 = B_SPLINE_CURVE_WITH_KNOTS('',4,(#2890,#2891,#2892,#2893,#2894),
  .UNSPECIFIED.,.F.,.F.,(5,5),(0.,1.),.PIECEWISE_BEZIER_KNOTS.);
#2890 = CARTESIAN_POINT('',(-56.743037,-77.60282104048,24.119417665779)
  );
#2891 = CARTESIAN_POINT('',(-61.46855475,-77.60282104048,24.119417665779
    ));
#2892 = CARTESIAN_POINT('',(-66.1940725,-77.60282104048,24.119417665779)
  );
#2893 = CARTESIAN_POINT('',(-70.91959025,-77.60282104048,24.119417665779
    ));
#2894 = CARTESIAN_POINT('',(-75.645108,-77.60282104048,24.119417665779)
  );
#2895 = ORIENTED_EDGE('',*,*,#2896,.T.);
#2896 = EDGE_CURVE('',#2887,#2897,#2899,.T.);
#2897 = VERTEX_POINT('',#2898);
#2898 = CARTESIAN_POINT('',(-75.645108,-78.8591109885,27.542146103995));
#2899 = B_SPLINE_CURVE_WITH_KNOTS('',5,(#2900,#2901,#2902,#2903,#2904,
    #2905),.UNSPECIFIED.,.F.,.F.,(6,6),(0.,1.),
  .PIECEWISE_BEZIER_KNOTS.);
#2900 = CARTESIAN_POINT('',(-75.645108,-77.60282104048,24.119417665779)
  );
#2901 = CARTESIAN_POINT('',(-75.645108,-77.84667208049,24.806628933712)
  );
#2902 = CARTESIAN_POINT('',(-75.645108,-78.09448127116,25.49244727253));
#2903 = CARTESIAN_POINT('',(-75.645108,-78.34597314434,26.176936321382)
  );
#2904 = CARTESIAN_POINT('',(-75.645108,-78.60091671987,26.860151664821)
  );
#2905 = CARTESIAN_POINT('',(-75.645108,-78.8591109885,27.542146103995));
#2906 = ORIENTED_EDGE('',*,*,#2907,.F.);
#2907 = EDGE_CURVE('',#2811,#2897,#2908,.T.);
#2908 = LINE('',#2909,#2910);
#2909 = CARTESIAN_POINT('',(-87.5,-78.8591109885,27.542146103995));
#2910 = VECTOR('',#2911,1.);
#2911 = DIRECTION('',(1.,0.,0.));
#2912 = B_SPLINE_SURFACE_WITH_KNOTS('',8,2,(
    (#2913,#2914,#2915)
    ,(#2916,#2917,#2918)
    ,(#2919,#2920,#2921)
    ,(#2922,#2923,#2924)
    ,(#2925,#2926,#2927)
    ,(#2928,#2929,#2930)
    ,(#2931,#2932,#2933)
    ,(#2934,#2935,#2936)
    ,(#2937,#2938,#2939
  )),.UNSPECIFIED.,.F.,.F.,.F.,(9,9),(3,3),(2.,3.),(0.,1.),
  .PIECEWISE_BEZIER_KNOTS.);
#2913 = CARTESIAN_POINT('',(-95.,-73.,3.));
#2914 = CARTESIAN_POINT('',(-85.26576474915,-72.65306022675,
    11.149481266048));
#2915 = CARTESIAN_POINT('',(-87.5,-78.8591109885,27.542146103995));
#2916 = CARTESIAN_POINT('',(-71.25,-73.,3.));
#2917 = CARTESIAN_POINT('',(-63.94932356186,-72.65306022675,
    11.149481266048));
#2918 = CARTESIAN_POINT('',(-65.625,-78.8591109885,27.542146103995));
#2919 = CARTESIAN_POINT('',(-47.5,-73.,3.));
#2920 = CARTESIAN_POINT('',(-42.63288237457,-72.65306022675,
    11.149481266048));
#2921 = CARTESIAN_POINT('',(-43.75,-78.8591109885,27.542146103995));
#2922 = CARTESIAN_POINT('',(-23.75,-73.,3.));
#2923 = CARTESIAN_POINT('',(-21.31644118728,-72.65306022675,
    11.149481266048));
#2924 = CARTESIAN_POINT('',(-21.875,-78.8591109885,27.542146103995));
#2925 = CARTESIAN_POINT('',(-4.4E-16,-73.,3.));
#2926 = CARTESIAN_POINT('',(1.3E-16,-72.65306022675,11.149481266048));
#2927 = CARTESIAN_POINT('',(0.,-78.8591109885,27.542146103995));
#2928 = CARTESIAN_POINT('',(23.75,-73.,3.));
#2929 = CARTESIAN_POINT('',(21.316441187289,-72.65306022675,
    11.149481266048));
#2930 = CARTESIAN_POINT('',(21.875,-78.8591109885,27.542146103995));
#2931 = CARTESIAN_POINT('',(47.5,-73.,3.));
#2932 = CARTESIAN_POINT('',(42.632882374578,-72.65306022675,
    11.149481266048));
#2933 = CARTESIAN_POINT('',(43.75,-78.8591109885,27.542146103995));
#2934 = CARTESIAN_POINT('',(71.25,-73.,3.));
#2935 = CARTESIAN_POINT('',(63.949323561866,-72.65306022675,
    11.149481266048));
#2936 = CARTESIAN_POINT('',(65.625,-78.8591109885,27.542146103995));
#2937 = CARTESIAN_POINT('',(95.,-73.,3.));
#2938 = CARTESIAN_POINT('',(85.265764749155,-72.65306022675,
    11.149481266048));
#2939 = CARTESIAN_POINT('',(87.5,-78.8591109885,27.542146103995));
#2940 = ADVANCED_FACE('',(#2941),#2951,.T.);
#2941 = FACE_BOUND('',#2942,.T.);
#2942 = EDGE_LOOP('',(#2943,#2944,#2945));
#2943 = ORIENTED_EDGE('',*,*,#1452,.F.);
#2944 = ORIENTED_EDGE('',*,*,#2858,.T.);
#2945 = ORIENTED_EDGE('',*,*,#2946,.F.);
#2946 = EDGE_CURVE('',#1445,#2859,#2947,.T.);
#2947 = LINE('',#2948,#2949);
#2948 = CARTESIAN_POINT('',(-75.599594,-75.32390888328,21.403515915231)
  );
#2949 = VECTOR('',#2950,1.);
#2950 = DIRECTION('',(0.,-0.642787609687,0.766044443119));
#2951 = PLANE('',#2952);
#2952 = AXIS2_PLACEMENT_3D('',#2953,#2954,#2955);
#2953 = CARTESIAN_POINT('',(-75.599594,-74.34928119436,13.116308678142)
  );
#2954 = DIRECTION('',(-1.,0.,0.));
#2955 = DIRECTION('',(0.,0.956304755963,0.292371704723));
#2956 = ADVANCED_FACE('',(#2957),#2968,.F.);
#2957 = FACE_BOUND('',#2958,.F.);
#2958 = EDGE_LOOP('',(#2959,#2960,#2961,#2962));
#2959 = ORIENTED_EDGE('',*,*,#2886,.F.);
#2960 = ORIENTED_EDGE('',*,*,#2946,.F.);
#2961 = ORIENTED_EDGE('',*,*,#1444,.F.);
#2962 = ORIENTED_EDGE('',*,*,#2963,.F.);
#2963 = EDGE_CURVE('',#2887,#1437,#2964,.T.);
#2964 = LINE('',#2965,#2966);
#2965 = CARTESIAN_POINT('',(-75.645108,-79.80725453565,26.746559203282)
  );
#2966 = VECTOR('',#2967,1.);
#2967 = DIRECTION('',(0.,0.642787609687,-0.766044443119));
#2968 = PLANE('',#2969);
#2969 = AXIS2_PLACEMENT_3D('',#2970,#2971,#2972);
#2970 = CARTESIAN_POINT('',(-56.743037,-79.80725453565,26.746559203282)
  );
#2971 = DIRECTION('',(0.,0.766044443119,0.642787609687));
#2972 = DIRECTION('',(-1.,0.,0.));
#2973 = ADVANCED_FACE('',(#2974),#2993,.F.);
#2974 = FACE_BOUND('',#2975,.F.);
#2975 = EDGE_LOOP('',(#2976,#2977,#2978,#2979,#2987));
#2976 = ORIENTED_EDGE('',*,*,#2896,.F.);
#2977 = ORIENTED_EDGE('',*,*,#2963,.T.);
#2978 = ORIENTED_EDGE('',*,*,#1436,.F.);
#2979 = ORIENTED_EDGE('',*,*,#2980,.F.);
#2980 = EDGE_CURVE('',#2981,#1429,#2983,.T.);
#2981 = VERTEX_POINT('',#2982);
#2982 = CARTESIAN_POINT('',(-75.645108,-74.44494343381,31.246072471088)
  );
#2983 = LINE('',#2984,#2985);
#2984 = CARTESIAN_POINT('',(-75.645108,-74.44494343381,31.246072471088)
  );
#2985 = VECTOR('',#2986,1.);
#2986 = DIRECTION('',(0.,0.642787609687,-0.766044443119));
#2987 = ORIENTED_EDGE('',*,*,#2988,.F.);
#2988 = EDGE_CURVE('',#2897,#2981,#2989,.T.);
#2989 = LINE('',#2990,#2991);
#2990 = CARTESIAN_POINT('',(-75.645108,-79.80725453565,26.746559203282)
  );
#2991 = VECTOR('',#2992,1.);
#2992 = DIRECTION('',(0.,0.766044443119,0.642787609687));
#2993 = PLANE('',#2994);
#2994 = AXIS2_PLACEMENT_3D('',#2995,#2996,#2997);
#2995 = CARTESIAN_POINT('',(-75.645108,-79.80725453565,26.746559203282)
  );
#2996 = DIRECTION('',(1.,0.,0.));
#2997 = DIRECTION('',(0.,0.766044443119,0.642787609687));
#2998 = ADVANCED_FACE('',(#2999),#3017,.F.);
#2999 = FACE_BOUND('',#3000,.F.);
#3000 = EDGE_LOOP('',(#3001,#3009,#3010,#3011));
#3001 = ORIENTED_EDGE('',*,*,#3002,.F.);
#3002 = EDGE_CURVE('',#2981,#3003,#3005,.T.);
#3003 = VERTEX_POINT('',#3004);
#3004 = CARTESIAN_POINT('',(-56.743037,-74.44494343381,31.246072471088)
  );
#3005 = LINE('',#3006,#3007);
#3006 = CARTESIAN_POINT('',(-75.645108,-74.44494343381,31.246072471088)
  );
#3007 = VECTOR('',#3008,1.);
#3008 = DIRECTION('',(1.,0.,0.));
#3009 = ORIENTED_EDGE('',*,*,#2980,.T.);
#3010 = ORIENTED_EDGE('',*,*,#1428,.F.);
#3011 = ORIENTED_EDGE('',*,*,#3012,.F.);
#3012 = EDGE_CURVE('',#3003,#1421,#3013,.T.);
#3013 = LINE('',#3014,#3015);
#3014 = CARTESIAN_POINT('',(-56.743037,-74.44494343381,31.246072471088)
  );
#3015 = VECTOR('',#3016,1.);
#3016 = DIRECTION('',(0.,0.642787609687,-0.766044443119));
#3017 = PLANE('',#3018);
#3018 = AXIS2_PLACEMENT_3D('',#3019,#3020,#3021);
#3019 = CARTESIAN_POINT('',(-75.645108,-74.44494343381,31.246072471088)
  );
#3020 = DIRECTION('',(0.,-0.766044443119,-0.642787609687));
#3021 = DIRECTION('',(1.,0.,0.));
#3022 = ADVANCED_FACE('',(#3023),#3060,.F.);
#3023 = FACE_BOUND('',#3024,.F.);
#3024 = EDGE_LOOP('',(#3025,#3033,#3034,#3035,#3043,#3051));
#3025 = ORIENTED_EDGE('',*,*,#3026,.F.);
#3026 = EDGE_CURVE('',#3003,#3027,#3029,.T.);
#3027 = VERTEX_POINT('',#3028);
#3028 = CARTESIAN_POINT('',(-56.743037,-78.8591109885,27.542146103995));
#3029 = LINE('',#3030,#3031);
#3030 = CARTESIAN_POINT('',(-56.743037,-74.44494343381,31.246072471088)
  );
#3031 = VECTOR('',#3032,1.);
#3032 = DIRECTION('',(0.,-0.766044443119,-0.642787609687));
#3033 = ORIENTED_EDGE('',*,*,#3012,.T.);
#3034 = ORIENTED_EDGE('',*,*,#1420,.F.);
#3035 = ORIENTED_EDGE('',*,*,#3036,.F.);
#3036 = EDGE_CURVE('',#3037,#1413,#3039,.T.);
#3037 = VERTEX_POINT('',#3038);
#3038 = CARTESIAN_POINT('',(-56.743037,-73.58227235306,25.899107891722)
  );
#3039 = LINE('',#3040,#3041);
#3040 = CARTESIAN_POINT('',(-56.743037,-72.61240937221,22.726829021235)
  );
#3041 = VECTOR('',#3042,1.);
#3042 = DIRECTION('',(0.,0.292371704723,-0.956304755963));
#3043 = ORIENTED_EDGE('',*,*,#3044,.F.);
#3044 = EDGE_CURVE('',#3045,#3037,#3047,.T.);
#3045 = VERTEX_POINT('',#3046);
#3046 = CARTESIAN_POINT('',(-56.743037,-77.77986995203,24.615773517301)
  );
#3047 = LINE('',#3048,#3049);
#3048 = CARTESIAN_POINT('',(-56.743037,-74.29810797045,25.680254980608)
  );
#3049 = VECTOR('',#3050,1.);
#3050 = DIRECTION('',(0.,0.956304755963,0.292371704723));
#3051 = ORIENTED_EDGE('',*,*,#3052,.T.);
#3052 = EDGE_CURVE('',#3045,#3027,#3053,.T.);
#3053 = B_SPLINE_CURVE_WITH_KNOTS('',5,(#3054,#3055,#3056,#3057,#3058,
    #3059),.UNSPECIFIED.,.F.,.F.,(6,6),(0.,1.),
  .PIECEWISE_BEZIER_KNOTS.);
#3054 = CARTESIAN_POINT('',(-56.743037,-77.60282104048,24.119417665779)
  );
#3055 = CARTESIAN_POINT('',(-56.743037,-77.84667207286,24.806628912217)
  );
#3056 = CARTESIAN_POINT('',(-56.743037,-78.09448125859,25.492447237885)
  );
#3057 = CARTESIAN_POINT('',(-56.743037,-78.34597313075,26.176936284756)
  );
#3058 = CARTESIAN_POINT('',(-56.743037,-78.60091671024,26.860151639381)
  );
#3059 = CARTESIAN_POINT('',(-56.743037,-78.8591109885,27.542146103995));
#3060 = PLANE('',#3061);
#3061 = AXIS2_PLACEMENT_3D('',#3062,#3063,#3064);
#3062 = CARTESIAN_POINT('',(-56.743037,-74.44494343381,31.246072471088)
  );
#3063 = DIRECTION('',(-1.,0.,0.));
#3064 = DIRECTION('',(-0.,-0.766044443119,-0.642787609687));
#3065 = ADVANCED_FACE('',(#3066),#3084,.T.);
#3066 = FACE_BOUND('',#3067,.T.);
#3067 = EDGE_LOOP('',(#3068,#3076,#3077,#3078));
#3068 = ORIENTED_EDGE('',*,*,#3069,.F.);
#3069 = EDGE_CURVE('',#1405,#3070,#3072,.T.);
#3070 = VERTEX_POINT('',#3071);
#3071 = CARTESIAN_POINT('',(-56.076061,-73.58227235306,25.899107891722)
  );
#3072 = LINE('',#3073,#3074);
#3073 = CARTESIAN_POINT('',(-56.076061,-70.07381189639,14.423450820166)
  );
#3074 = VECTOR('',#3075,1.);
#3075 = DIRECTION('',(0.,-0.292371704723,0.956304755963));
#3076 = ORIENTED_EDGE('',*,*,#1412,.F.);
#3077 = ORIENTED_EDGE('',*,*,#3036,.F.);
#3078 = ORIENTED_EDGE('',*,*,#3079,.T.);
#3079 = EDGE_CURVE('',#3037,#3070,#3080,.T.);
#3080 = LINE('',#3081,#3082);
#3081 = CARTESIAN_POINT('',(-75.599594,-73.58227235306,25.899107891722)
  );
#3082 = VECTOR('',#3083,1.);
#3083 = DIRECTION('',(1.,0.,0.));
#3084 = PLANE('',#3085);
#3085 = AXIS2_PLACEMENT_3D('',#3086,#3087,#3088);
#3086 = CARTESIAN_POINT('',(-75.599594,-70.07381189639,14.423450820166)
  );
#3087 = DIRECTION('',(0.,0.956304755963,0.292371704723));
#3088 = DIRECTION('',(1.,0.,0.));
#3089 = ADVANCED_FACE('',(#3090),#3128,.T.);
#3090 = FACE_BOUND('',#3091,.T.);
#3091 = EDGE_LOOP('',(#3092,#3093,#3094,#3102));
#3092 = ORIENTED_EDGE('',*,*,#1404,.F.);
#3093 = ORIENTED_EDGE('',*,*,#3069,.T.);
#3094 = ORIENTED_EDGE('',*,*,#3095,.T.);
#3095 = EDGE_CURVE('',#3070,#3096,#3098,.T.);
#3096 = VERTEX_POINT('',#3097);
#3097 = CARTESIAN_POINT('',(-56.076061,-77.77986995445,24.615773516562)
  );
#3098 = LINE('',#3099,#3100);
#3099 = CARTESIAN_POINT('',(-56.076061,-73.58227235306,25.899107891722)
  );
#3100 = VECTOR('',#3101,1.);
#3101 = DIRECTION('',(0.,-0.956304755963,-0.292371704723));
#3102 = ORIENTED_EDGE('',*,*,#3103,.F.);
#3103 = EDGE_CURVE('',#1395,#3096,#3104,.T.);
#3104 = B_SPLINE_CURVE_WITH_KNOTS('',8,(#3105,#3106,#3107,#3108,#3109,
    #3110,#3111,#3112,#3113,#3114,#3115,#3116,#3117,#3118,#3119,#3120,
    #3121,#3122,#3123,#3124,#3125,#3126,#3127),.UNSPECIFIED.,.F.,.F.,(9,
    7,7,9),(0.,0.919442120292,0.960405674723,1.),.UNSPECIFIED.);
#3105 = CARTESIAN_POINT('',(-56.076061,-74.27437965693,13.139208376224)
  );
#3106 = CARTESIAN_POINT('',(-56.076061,-74.59336245584,14.481437526762)
  );
#3107 = CARTESIAN_POINT('',(-56.076061,-74.9421808401,15.816534854681));
#3108 = CARTESIAN_POINT('',(-56.076061,-75.31575481787,17.145157845366)
  );
#3109 = CARTESIAN_POINT('',(-56.076061,-75.71059905768,18.467687053742)
  );
#3110 = CARTESIAN_POINT('',(-56.076061,-76.12398021082,19.784469034611)
  );
#3111 = CARTESIAN_POINT('',(-56.076061,-76.55377687332,21.095857281644)
  );
#3112 = CARTESIAN_POINT('',(-56.076061,-76.99828137549,22.402268011796)
  );
#3113 = CARTESIAN_POINT('',(-56.076061,-77.47653761236,23.762202745263)
  );
#3114 = CARTESIAN_POINT('',(-56.076061,-77.4969627581,23.820197948472));
#3115 = CARTESIAN_POINT('',(-56.076061,-77.51741417341,23.878183977246)
  );
#3116 = CARTESIAN_POINT('',(-56.076061,-77.53789173336,23.936160859587)
  );
#3117 = CARTESIAN_POINT('',(-56.076061,-77.55839531415,23.994128623357)
  );
#3118 = CARTESIAN_POINT('',(-56.076061,-77.57892479311,24.052087296275)
  );
#3119 = CARTESIAN_POINT('',(-56.076061,-77.59948004868,24.11003690592));
#3120 = CARTESIAN_POINT('',(-56.076061,-77.63995394398,24.223981358252)
  );
#3121 = CARTESIAN_POINT('',(-56.076061,-77.65987089625,24.279976793422)
  );
#3122 = CARTESIAN_POINT('',(-56.076061,-77.67981171211,24.335963815567)
  );
#3123 = CARTESIAN_POINT('',(-56.076061,-77.69977627988,24.391942443691)
  );
#3124 = CARTESIAN_POINT('',(-56.076061,-77.71976449122,24.447912699962)
  );
#3125 = CARTESIAN_POINT('',(-56.076061,-77.73977624363,24.503874613689)
  );
#3126 = CARTESIAN_POINT('',(-56.076061,-77.75981143563,24.559828214758)
  );
#3127 = CARTESIAN_POINT('',(-56.076061,-77.77986995445,24.615773516562)
  );
#3128 = PLANE('',#3129);
#3129 = AXIS2_PLACEMENT_3D('',#3130,#3131,#3132);
#3130 = CARTESIAN_POINT('',(-56.076061,-70.07381189639,14.423450820166)
  );
#3131 = DIRECTION('',(1.,0.,0.));
#3132 = DIRECTION('',(0.,-0.956304755963,-0.292371704723));
#3133 = ADVANCED_FACE('',(#3134),#3202,.F.);
#3134 = FACE_BOUND('',#3135,.F.);
#3135 = EDGE_LOOP('',(#3136,#3137,#3138,#3166,#3176,#3187,#3193,#3194));
#3136 = ORIENTED_EDGE('',*,*,#3103,.F.);
#3137 = ORIENTED_EDGE('',*,*,#1394,.F.);
#3138 = ORIENTED_EDGE('',*,*,#3139,.T.);
#3139 = EDGE_CURVE('',#1387,#3140,#3142,.T.);
#3140 = VERTEX_POINT('',#3141);
#3141 = CARTESIAN_POINT('',(56.076061,-77.77986995445,24.615773516562));
#3142 = B_SPLINE_CURVE_WITH_KNOTS('',8,(#3143,#3144,#3145,#3146,#3147,
    #3148,#3149,#3150,#3151,#3152,#3153,#3154,#3155,#3156,#3157,#3158,
    #3159,#3160,#3161,#3162,#3163,#3164,#3165),.UNSPECIFIED.,.F.,.F.,(9,
    7,7,9),(0.,0.919442120248,0.960405674679,1.),.UNSPECIFIED.);
#3143 = CARTESIAN_POINT('',(56.076061,-74.27437965693,13.139208376224));
#3144 = CARTESIAN_POINT('',(56.076061,-74.59336245582,14.481437526697));
#3145 = CARTESIAN_POINT('',(56.076061,-74.94218084006,15.816534854556));
#3146 = CARTESIAN_POINT('',(56.076061,-75.31575481781,17.145157845168));
#3147 = CARTESIAN_POINT('',(56.076061,-75.7105990576,18.467687053496));
#3148 = CARTESIAN_POINT('',(56.076061,-76.12398021072,19.784469034289));
#3149 = CARTESIAN_POINT('',(56.076061,-76.5537768732,21.095857281268));
#3150 = CARTESIAN_POINT('',(56.076061,-76.99828137534,22.402268011356));
#3151 = CARTESIAN_POINT('',(56.076061,-77.47653761218,23.762202744762));
#3152 = CARTESIAN_POINT('',(56.076061,-77.49696275793,23.820197947971));
#3153 = CARTESIAN_POINT('',(56.076061,-77.51741417323,23.878183976745));
#3154 = CARTESIAN_POINT('',(56.076061,-77.53789173318,23.936160859085));
#3155 = CARTESIAN_POINT('',(56.076061,-77.55839531397,23.994128622854));
#3156 = CARTESIAN_POINT('',(56.076061,-77.57892479293,24.052087295772));
#3157 = CARTESIAN_POINT('',(56.076061,-77.5994800485,24.110036905416));
#3158 = CARTESIAN_POINT('',(56.076061,-77.63995394383,24.223981357811));
#3159 = CARTESIAN_POINT('',(56.076061,-77.65987089611,24.279976793044));
#3160 = CARTESIAN_POINT('',(56.076061,-77.67981171199,24.335963815252));
#3161 = CARTESIAN_POINT('',(56.076061,-77.69977627979,24.391942443439));
#3162 = CARTESIAN_POINT('',(56.076061,-77.71976449115,24.447912699774));
#3163 = CARTESIAN_POINT('',(56.076061,-77.73977624359,24.503874613563));
#3164 = CARTESIAN_POINT('',(56.076061,-77.75981143561,24.559828214695));
#3165 = CARTESIAN_POINT('',(56.076061,-77.77986995445,24.615773516562));
#3166 = ORIENTED_EDGE('',*,*,#3167,.F.);
#3167 = EDGE_CURVE('',#3168,#3140,#3170,.T.);
#3168 = VERTEX_POINT('',#3169);
#3169 = CARTESIAN_POINT('',(56.743037,-77.77986995203,24.615773517301));
#3170 = B_SPLINE_CURVE_WITH_KNOTS('',4,(#3171,#3172,#3173,#3174,#3175),
  .UNSPECIFIED.,.F.,.F.,(5,5),(0.,1.),.PIECEWISE_BEZIER_KNOTS.);
#3171 = CARTESIAN_POINT('',(75.599594,-77.77986995445,24.615773516562));
#3172 = CARTESIAN_POINT('',(70.71871075,-77.77986995445,24.615773516562)
  );
#3173 = CARTESIAN_POINT('',(65.8378275,-77.77986995445,24.615773516562)
  );
#3174 = CARTESIAN_POINT('',(60.95694425,-77.77986995445,24.615773516562)
  );
#3175 = CARTESIAN_POINT('',(56.076061,-77.77986995445,24.615773516562));
#3176 = ORIENTED_EDGE('',*,*,#3177,.T.);
#3177 = EDGE_CURVE('',#3168,#3178,#3180,.T.);
#3178 = VERTEX_POINT('',#3179);
#3179 = CARTESIAN_POINT('',(56.743037,-78.8591109885,27.542146103995));
#3180 = B_SPLINE_CURVE_WITH_KNOTS('',5,(#3181,#3182,#3183,#3184,#3185,
    #3186),.UNSPECIFIED.,.F.,.F.,(6,6),(0.,1.),
  .PIECEWISE_BEZIER_KNOTS.);
#3181 = CARTESIAN_POINT('',(56.743037,-77.60282104048,24.119417665779));
#3182 = CARTESIAN_POINT('',(56.743037,-77.84667207286,24.806628912217));
#3183 = CARTESIAN_POINT('',(56.743037,-78.09448125859,25.492447237885));
#3184 = CARTESIAN_POINT('',(56.743037,-78.34597313075,26.176936284756));
#3185 = CARTESIAN_POINT('',(56.743037,-78.60091671024,26.860151639381));
#3186 = CARTESIAN_POINT('',(56.743037,-78.8591109885,27.542146103995));
#3187 = ORIENTED_EDGE('',*,*,#3188,.F.);
#3188 = EDGE_CURVE('',#3027,#3178,#3189,.T.);
#3189 = LINE('',#3190,#3191);
#3190 = CARTESIAN_POINT('',(-87.5,-78.8591109885,27.542146103995));
#3191 = VECTOR('',#3192,1.);
#3192 = DIRECTION('',(1.,0.,0.));
#3193 = ORIENTED_EDGE('',*,*,#3052,.F.);
#3194 = ORIENTED_EDGE('',*,*,#3195,.F.);
#3195 = EDGE_CURVE('',#3096,#3045,#3196,.T.);
#3196 = B_SPLINE_CURVE_WITH_KNOTS('',4,(#3197,#3198,#3199,#3200,#3201),
  .UNSPECIFIED.,.F.,.F.,(5,5),(0.,1.),.PIECEWISE_BEZIER_KNOTS.);
#3197 = CARTESIAN_POINT('',(-56.076061,-77.77986995445,24.615773516562)
  );
#3198 = CARTESIAN_POINT('',(-60.95694425,-77.77986995445,24.615773516562
    ));
#3199 = CARTESIAN_POINT('',(-65.8378275,-77.77986995445,24.615773516562)
  );
#3200 = CARTESIAN_POINT('',(-70.71871075,-77.77986995445,24.615773516562
    ));
#3201 = CARTESIAN_POINT('',(-75.599594,-77.77986995445,24.615773516562)
  );
#3202 = B_SPLINE_SURFACE_WITH_KNOTS('',8,2,(
    (#3203,#3204,#3205)
    ,(#3206,#3207,#3208)
    ,(#3209,#3210,#3211)
    ,(#3212,#3213,#3214)
    ,(#3215,#3216,#3217)
    ,(#3218,#3219,#3220)
    ,(#3221,#3222,#3223)
    ,(#3224,#3225,#3226)
    ,(#3227,#3228,#3229
  )),.UNSPECIFIED.,.F.,.F.,.F.,(9,9),(3,3),(2.,3.),(0.,1.),
  .PIECEWISE_BEZIER_KNOTS.);
#3203 = CARTESIAN_POINT('',(-95.,-73.,3.));
#3204 = CARTESIAN_POINT('',(-85.26576474915,-72.65306022675,
    11.149481266048));
#3205 = CARTESIAN_POINT('',(-87.5,-78.8591109885,27.542146103995));
#3206 = CARTESIAN_POINT('',(-71.25,-73.,3.));
#3207 = CARTESIAN_POINT('',(-63.94932356186,-72.65306022675,
    11.149481266048));
#3208 = CARTESIAN_POINT('',(-65.625,-78.8591109885,27.542146103995));
#3209 = CARTESIAN_POINT('',(-47.5,-73.,3.));
#3210 = CARTESIAN_POINT('',(-42.63288237457,-72.65306022675,
    11.149481266048));
#3211 = CARTESIAN_POINT('',(-43.75,-78.8591109885,27.542146103995));
#3212 = CARTESIAN_POINT('',(-23.75,-73.,3.));
#3213 = CARTESIAN_POINT('',(-21.31644118728,-72.65306022675,
    11.149481266048));
#3214 = CARTESIAN_POINT('',(-21.875,-78.8591109885,27.542146103995));
#3215 = CARTESIAN_POINT('',(-4.4E-16,-73.,3.));
#3216 = CARTESIAN_POINT('',(1.3E-16,-72.65306022675,11.149481266048));
#3217 = CARTESIAN_POINT('',(0.,-78.8591109885,27.542146103995));
#3218 = CARTESIAN_POINT('',(23.75,-73.,3.));
#3219 = CARTESIAN_POINT('',(21.316441187289,-72.65306022675,
    11.149481266048));
#3220 = CARTESIAN_POINT('',(21.875,-78.8591109885,27.542146103995));
#3221 = CARTESIAN_POINT('',(47.5,-73.,3.));
#3222 = CARTESIAN_POINT('',(42.632882374578,-72.65306022675,
    11.149481266048));
#3223 = CARTESIAN_POINT('',(43.75,-78.8591109885,27.542146103995));
#3224 = CARTESIAN_POINT('',(71.25,-73.,3.));
#3225 = CARTESIAN_POINT('',(63.949323561866,-72.65306022675,
    11.149481266048));
#3226 = CARTESIAN_POINT('',(65.625,-78.8591109885,27.542146103995));
#3227 = CARTESIAN_POINT('',(95.,-73.,3.));
#3228 = CARTESIAN_POINT('',(85.265764749155,-72.65306022675,
    11.149481266048));
#3229 = CARTESIAN_POINT('',(87.5,-78.8591109885,27.542146103995));
#3230 = ADVANCED_FACE('',(#3231),#3249,.T.);
#3231 = FACE_BOUND('',#3232,.T.);
#3232 = EDGE_LOOP('',(#3233,#3234,#3235,#3243));
#3233 = ORIENTED_EDGE('',*,*,#1386,.F.);
#3234 = ORIENTED_EDGE('',*,*,#3139,.T.);
#3235 = ORIENTED_EDGE('',*,*,#3236,.T.);
#3236 = EDGE_CURVE('',#3140,#3237,#3239,.T.);
#3237 = VERTEX_POINT('',#3238);
#3238 = CARTESIAN_POINT('',(56.076061,-73.58227235306,25.899107891722));
#3239 = LINE('',#3240,#3241);
#3240 = CARTESIAN_POINT('',(56.076061,-77.85774165103,24.591965749698));
#3241 = VECTOR('',#3242,1.);
#3242 = DIRECTION('',(0.,0.956304755963,0.292371704723));
#3243 = ORIENTED_EDGE('',*,*,#3244,.F.);
#3244 = EDGE_CURVE('',#1379,#3237,#3245,.T.);
#3245 = LINE('',#3246,#3247);
#3246 = CARTESIAN_POINT('',(56.076061,-70.07381189639,14.423450820166));
#3247 = VECTOR('',#3248,1.);
#3248 = DIRECTION('',(0.,-0.292371704723,0.956304755963));
#3249 = PLANE('',#3250);
#3250 = AXIS2_PLACEMENT_3D('',#3251,#3252,#3253);
#3251 = CARTESIAN_POINT('',(56.076061,-74.34928119436,13.116308678142));
#3252 = DIRECTION('',(-1.,0.,0.));
#3253 = DIRECTION('',(0.,0.956304755963,0.292371704723));
#3254 = ADVANCED_FACE('',(#3255),#3273,.T.);
#3255 = FACE_BOUND('',#3256,.T.);
#3256 = EDGE_LOOP('',(#3257,#3258,#3259,#3267));
#3257 = ORIENTED_EDGE('',*,*,#1378,.F.);
#3258 = ORIENTED_EDGE('',*,*,#3244,.T.);
#3259 = ORIENTED_EDGE('',*,*,#3260,.T.);
#3260 = EDGE_CURVE('',#3237,#3261,#3263,.T.);
#3261 = VERTEX_POINT('',#3262);
#3262 = CARTESIAN_POINT('',(56.743037,-73.58227235306,25.899107891722));
#3263 = LINE('',#3264,#3265);
#3264 = CARTESIAN_POINT('',(56.076061,-73.58227235306,25.899107891722));
#3265 = VECTOR('',#3266,1.);
#3266 = DIRECTION('',(1.,0.,0.));
#3267 = ORIENTED_EDGE('',*,*,#3268,.F.);
#3268 = EDGE_CURVE('',#1371,#3261,#3269,.T.);
#3269 = LINE('',#3270,#3271);
#3270 = CARTESIAN_POINT('',(56.743037,-72.21257383078,21.419025893565));
#3271 = VECTOR('',#3272,1.);
#3272 = DIRECTION('',(0.,-0.292371704723,0.956304755963));
#3273 = PLANE('',#3274);
#3274 = AXIS2_PLACEMENT_3D('',#3275,#3276,#3277);
#3275 = CARTESIAN_POINT('',(56.076061,-70.07381189639,14.423450820166));
#3276 = DIRECTION('',(0.,0.956304755963,0.292371704723));
#3277 = DIRECTION('',(1.,0.,0.));
#3278 = ADVANCED_FACE('',(#3279),#3304,.F.);
#3279 = FACE_BOUND('',#3280,.F.);
#3280 = EDGE_LOOP('',(#3281,#3282,#3288,#3289,#3290,#3298));
#3281 = ORIENTED_EDGE('',*,*,#3177,.F.);
#3282 = ORIENTED_EDGE('',*,*,#3283,.F.);
#3283 = EDGE_CURVE('',#3261,#3168,#3284,.T.);
#3284 = LINE('',#3285,#3286);
#3285 = CARTESIAN_POINT('',(56.743037,-77.3790990628,24.738301474375));
#3286 = VECTOR('',#3287,1.);
#3287 = DIRECTION('',(0.,-0.956304755963,-0.292371704723));
#3288 = ORIENTED_EDGE('',*,*,#3268,.F.);
#3289 = ORIENTED_EDGE('',*,*,#1370,.F.);
#3290 = ORIENTED_EDGE('',*,*,#3291,.F.);
#3291 = EDGE_CURVE('',#3292,#1363,#3294,.T.);
#3292 = VERTEX_POINT('',#3293);
#3293 = CARTESIAN_POINT('',(56.743037,-74.44494343381,31.246072471088));
#3294 = LINE('',#3295,#3296);
#3295 = CARTESIAN_POINT('',(56.743037,-74.44494343381,31.246072471088));
#3296 = VECTOR('',#3297,1.);
#3297 = DIRECTION('',(0.,0.642787609687,-0.766044443119));
#3298 = ORIENTED_EDGE('',*,*,#3299,.F.);
#3299 = EDGE_CURVE('',#3178,#3292,#3300,.T.);
#3300 = LINE('',#3301,#3302);
#3301 = CARTESIAN_POINT('',(56.743037,-79.80725453565,26.746559203282));
#3302 = VECTOR('',#3303,1.);
#3303 = DIRECTION('',(0.,0.766044443119,0.642787609687));
#3304 = PLANE('',#3305);
#3305 = AXIS2_PLACEMENT_3D('',#3306,#3307,#3308);
#3306 = CARTESIAN_POINT('',(56.743037,-79.80725453565,26.746559203282));
#3307 = DIRECTION('',(1.,0.,0.));
#3308 = DIRECTION('',(0.,0.766044443119,0.642787609687));
#3309 = ADVANCED_FACE('',(#3310),#3328,.F.);
#3310 = FACE_BOUND('',#3311,.F.);
#3311 = EDGE_LOOP('',(#3312,#3320,#3321,#3322));
#3312 = ORIENTED_EDGE('',*,*,#3313,.F.);
#3313 = EDGE_CURVE('',#3292,#3314,#3316,.T.);
#3314 = VERTEX_POINT('',#3315);
#3315 = CARTESIAN_POINT('',(75.645108,-74.44494343381,31.246072471088));
#3316 = LINE('',#3317,#3318);
#3317 = CARTESIAN_POINT('',(56.743037,-74.44494343381,31.246072471088));
#3318 = VECTOR('',#3319,1.);
#3319 = DIRECTION('',(1.,0.,0.));
#3320 = ORIENTED_EDGE('',*,*,#3291,.T.);
#3321 = ORIENTED_EDGE('',*,*,#1362,.F.);
#3322 = ORIENTED_EDGE('',*,*,#3323,.F.);
#3323 = EDGE_CURVE('',#3314,#1355,#3324,.T.);
#3324 = LINE('',#3325,#3326);
#3325 = CARTESIAN_POINT('',(75.645108,-74.44494343381,31.246072471088));
#3326 = VECTOR('',#3327,1.);
#3327 = DIRECTION('',(0.,0.642787609687,-0.766044443119));
#3328 = PLANE('',#3329);
#3329 = AXIS2_PLACEMENT_3D('',#3330,#3331,#3332);
#3330 = CARTESIAN_POINT('',(56.743037,-74.44494343381,31.246072471088));
#3331 = DIRECTION('',(0.,-0.766044443119,-0.642787609687));
#3332 = DIRECTION('',(1.,0.,0.));
#3333 = ADVANCED_FACE('',(#3334),#3363,.F.);
#3334 = FACE_BOUND('',#3335,.F.);
#3335 = EDGE_LOOP('',(#3336,#3344,#3345,#3346,#3354));
#3336 = ORIENTED_EDGE('',*,*,#3337,.F.);
#3337 = EDGE_CURVE('',#3314,#3338,#3340,.T.);
#3338 = VERTEX_POINT('',#3339);
#3339 = CARTESIAN_POINT('',(75.645108,-78.8591109885,27.542146103995));
#3340 = LINE('',#3341,#3342);
#3341 = CARTESIAN_POINT('',(75.645108,-74.44494343381,31.246072471088));
#3342 = VECTOR('',#3343,1.);
#3343 = DIRECTION('',(0.,-0.766044443119,-0.642787609687));
#3344 = ORIENTED_EDGE('',*,*,#3323,.T.);
#3345 = ORIENTED_EDGE('',*,*,#1354,.F.);
#3346 = ORIENTED_EDGE('',*,*,#3347,.F.);
#3347 = EDGE_CURVE('',#3348,#1347,#3350,.T.);
#3348 = VERTEX_POINT('',#3349);
#3349 = CARTESIAN_POINT('',(75.645108,-77.60282104048,24.119417665779));
#3350 = LINE('',#3351,#3352);
#3351 = CARTESIAN_POINT('',(75.645108,-79.80725453565,26.746559203282));
#3352 = VECTOR('',#3353,1.);
#3353 = DIRECTION('',(0.,0.642787609687,-0.766044443119));
#3354 = ORIENTED_EDGE('',*,*,#3355,.T.);
#3355 = EDGE_CURVE('',#3348,#3338,#3356,.T.);
#3356 = B_SPLINE_CURVE_WITH_KNOTS('',5,(#3357,#3358,#3359,#3360,#3361,
    #3362),.UNSPECIFIED.,.F.,.F.,(6,6),(0.,1.),
  .PIECEWISE_BEZIER_KNOTS.);
#3357 = CARTESIAN_POINT('',(75.645108,-77.60282104048,24.119417665779));
#3358 = CARTESIAN_POINT('',(75.645108,-77.84667208049,24.806628933712));
#3359 = CARTESIAN_POINT('',(75.645108,-78.09448127116,25.492447272529));
#3360 = CARTESIAN_POINT('',(75.645108,-78.34597314434,26.176936321382));
#3361 = CARTESIAN_POINT('',(75.645108,-78.60091671987,26.860151664821));
#3362 = CARTESIAN_POINT('',(75.645108,-78.8591109885,27.542146103995));
#3363 = PLANE('',#3364);
#3364 = AXIS2_PLACEMENT_3D('',#3365,#3366,#3367);
#3365 = CARTESIAN_POINT('',(75.645108,-74.44494343381,31.246072471088));
#3366 = DIRECTION('',(-1.,0.,0.));
#3367 = DIRECTION('',(-0.,-0.766044443119,-0.642787609687));
#3368 = ADVANCED_FACE('',(#3369),#3389,.F.);
#3369 = FACE_BOUND('',#3370,.F.);
#3370 = EDGE_LOOP('',(#3371,#3381,#3382,#3383));
#3371 = ORIENTED_EDGE('',*,*,#3372,.F.);
#3372 = EDGE_CURVE('',#3348,#3373,#3375,.T.);
#3373 = VERTEX_POINT('',#3374);
#3374 = CARTESIAN_POINT('',(75.599594,-77.60282104048,24.119417665779));
#3375 = B_SPLINE_CURVE_WITH_KNOTS('',4,(#3376,#3377,#3378,#3379,#3380),
  .UNSPECIFIED.,.F.,.F.,(5,5),(0.,1.),.PIECEWISE_BEZIER_KNOTS.);
#3376 = CARTESIAN_POINT('',(75.645108,-77.60282104048,24.119417665779));
#3377 = CARTESIAN_POINT('',(70.91959025,-77.60282104048,24.119417665779)
  );
#3378 = CARTESIAN_POINT('',(66.1940725,-77.60282104048,24.119417665779)
  );
#3379 = CARTESIAN_POINT('',(61.46855475,-77.60282104048,24.119417665779)
  );
#3380 = CARTESIAN_POINT('',(56.743037,-77.60282104048,24.119417665779));
#3381 = ORIENTED_EDGE('',*,*,#3347,.T.);
#3382 = ORIENTED_EDGE('',*,*,#1346,.F.);
#3383 = ORIENTED_EDGE('',*,*,#3384,.F.);
#3384 = EDGE_CURVE('',#3373,#1339,#3385,.T.);
#3385 = LINE('',#3386,#3387);
#3386 = CARTESIAN_POINT('',(75.599594,-74.76246935079,20.734418335364));
#3387 = VECTOR('',#3388,1.);
#3388 = DIRECTION('',(0.,0.642787609687,-0.766044443119));
#3389 = PLANE('',#3390);
#3390 = AXIS2_PLACEMENT_3D('',#3391,#3392,#3393);
#3391 = CARTESIAN_POINT('',(75.645108,-79.80725453565,26.746559203282));
#3392 = DIRECTION('',(0.,0.766044443119,0.642787609687));
#3393 = DIRECTION('',(-1.,0.,0.));
#3394 = ADVANCED_FACE('',(#3395),#3425,.T.);
#3395 = FACE_BOUND('',#3396,.T.);
#3396 = EDGE_LOOP('',(#3397,#3423,#3424));
#3397 = ORIENTED_EDGE('',*,*,#3398,.F.);
#3398 = EDGE_CURVE('',#1329,#3373,#3399,.T.);
#3399 = B_SPLINE_CURVE_WITH_KNOTS('',8,(#3400,#3401,#3402,#3403,#3404,
    #3405,#3406,#3407,#3408,#3409,#3410,#3411,#3412,#3413,#3414,#3415,
    #3416,#3417,#3418,#3419,#3420,#3421,#3422),.UNSPECIFIED.,.F.,.F.,(9,
    7,7,9),(0.,0.919461104594,0.960424818824,1.),.UNSPECIFIED.);
#3400 = CARTESIAN_POINT('',(75.599594,-74.27437965693,13.139208376224));
#3401 = CARTESIAN_POINT('',(75.599594,-74.59336892454,14.481464745643));
#3402 = CARTESIAN_POINT('',(75.599594,-74.94219505457,15.816589287253));
#3403 = CARTESIAN_POINT('',(75.599594,-75.31577774733,17.145239425498));
#3404 = CARTESIAN_POINT('',(75.599594,-75.71063147157,18.4677956563));
#3405 = CARTESIAN_POINT('',(75.599594,-76.12402273022,19.78460449448));
#3406 = CARTESIAN_POINT('',(75.599594,-76.5538300073,21.096019414427));
#3407 = CARTESIAN_POINT('',(75.599594,-76.99834555407,22.402456637851));
#3408 = CARTESIAN_POINT('',(75.599594,-77.47661337898,23.76241791598));
#3409 = CARTESIAN_POINT('',(75.599594,-77.49703869178,23.820413321391));
#3410 = CARTESIAN_POINT('',(75.599594,-77.51749027399,23.878399552322));
#3411 = CARTESIAN_POINT('',(75.599594,-77.53796800069,23.936376636776));
#3412 = CARTESIAN_POINT('',(75.599594,-77.55847174808,23.99434460261));
#3413 = CARTESIAN_POINT('',(75.599594,-77.57900139348,24.052303477545));
#3414 = CARTESIAN_POINT('',(75.599594,-77.59955681534,24.110253289157));
#3415 = CARTESIAN_POINT('',(75.599594,-77.64002134134,24.224170841894));
#3416 = CARTESIAN_POINT('',(75.599594,-77.65992873467,24.280139183747));
#3417 = CARTESIAN_POINT('',(75.599594,-77.67985996822,24.336099120679));
#3418 = CARTESIAN_POINT('',(75.599594,-77.69981493052,24.392050671708));
#3419 = CARTESIAN_POINT('',(75.599594,-77.71979351338,24.447993858992));
#3420 = CARTESIAN_POINT('',(75.599594,-77.73979561443,24.503928711752));
#3421 = CARTESIAN_POINT('',(75.599594,-77.75982113229,24.55985525979));
#3422 = CARTESIAN_POINT('',(75.599594,-77.77986995445,24.615773516562));
#3423 = ORIENTED_EDGE('',*,*,#1338,.F.);
#3424 = ORIENTED_EDGE('',*,*,#3384,.F.);
#3425 = PLANE('',#3426);
#3426 = AXIS2_PLACEMENT_3D('',#3427,#3428,#3429);
#3427 = CARTESIAN_POINT('',(75.599594,-70.07381189639,14.423450820166));
#3428 = DIRECTION('',(1.,0.,0.));
#3429 = DIRECTION('',(0.,-0.956304755963,-0.292371704723));
#3430 = ADVANCED_FACE('',(#3431),#3451,.F.);
#3431 = FACE_BOUND('',#3432,.F.);
#3432 = EDGE_LOOP('',(#3433,#3434,#3442,#3448,#3449,#3450));
#3433 = ORIENTED_EDGE('',*,*,#1328,.F.);
#3434 = ORIENTED_EDGE('',*,*,#3435,.T.);
#3435 = EDGE_CURVE('',#1297,#3436,#3438,.T.);
#3436 = VERTEX_POINT('',#3437);
#3437 = CARTESIAN_POINT('',(87.5,-78.8591109885,27.542146103995));
#3438 = B_SPLINE_CURVE_WITH_KNOTS('',2,(#3439,#3440,#3441),
  .UNSPECIFIED.,.F.,.F.,(3,3),(0.,1.),.PIECEWISE_BEZIER_KNOTS.);
#3439 = CARTESIAN_POINT('',(95.,-73.,3.));
#3440 = CARTESIAN_POINT('',(85.265764749155,-72.65306022675,
    11.149481266048));
#3441 = CARTESIAN_POINT('',(87.5,-78.8591109885,27.542146103995));
#3442 = ORIENTED_EDGE('',*,*,#3443,.F.);
#3443 = EDGE_CURVE('',#3338,#3436,#3444,.T.);
#3444 = LINE('',#3445,#3446);
#3445 = CARTESIAN_POINT('',(-87.5,-78.8591109885,27.542146103995));
#3446 = VECTOR('',#3447,1.);
#3447 = DIRECTION('',(1.,0.,0.));
#3448 = ORIENTED_EDGE('',*,*,#3355,.F.);
#3449 = ORIENTED_EDGE('',*,*,#3372,.T.);
#3450 = ORIENTED_EDGE('',*,*,#3398,.F.);
#3451 = B_SPLINE_SURFACE_WITH_KNOTS('',8,2,(
    (#3452,#3453,#3454)
    ,(#3455,#3456,#3457)
    ,(#3458,#3459,#3460)
    ,(#3461,#3462,#3463)
    ,(#3464,#3465,#3466)
    ,(#3467,#3468,#3469)
    ,(#3470,#3471,#3472)
    ,(#3473,#3474,#3475)
    ,(#3476,#3477,#3478
  )),.UNSPECIFIED.,.F.,.F.,.F.,(9,9),(3,3),(2.,3.),(0.,1.),
  .PIECEWISE_BEZIER_KNOTS.);
#3452 = CARTESIAN_POINT('',(-95.,-73.,3.));
#3453 = CARTESIAN_POINT('',(-85.26576474915,-72.65306022675,
    11.149481266048));
#3454 = CARTESIAN_POINT('',(-87.5,-78.8591109885,27.542146103995));
#3455 = CARTESIAN_POINT('',(-71.25,-73.,3.));
#3456 = CARTESIAN_POINT('',(-63.94932356186,-72.65306022675,
    11.149481266048));
#3457 = CARTESIAN_POINT('',(-65.625,-78.8591109885,27.542146103995));
#3458 = CARTESIAN_POINT('',(-47.5,-73.,3.));
#3459 = CARTESIAN_POINT('',(-42.63288237457,-72.65306022675,
    11.149481266048));
#3460 = CARTESIAN_POINT('',(-43.75,-78.8591109885,27.542146103995));
#3461 = CARTESIAN_POINT('',(-23.75,-73.,3.));
#3462 = CARTESIAN_POINT('',(-21.31644118728,-72.65306022675,
    11.149481266048));
#3463 = CARTESIAN_POINT('',(-21.875,-78.8591109885,27.542146103995));
#3464 = CARTESIAN_POINT('',(-4.4E-16,-73.,3.));
#3465 = CARTESIAN_POINT('',(1.3E-16,-72.65306022675,11.149481266048));
#3466 = CARTESIAN_POINT('',(0.,-78.8591109885,27.542146103995));
#3467 = CARTESIAN_POINT('',(23.75,-73.,3.));
#3468 = CARTESIAN_POINT('',(21.316441187289,-72.65306022675,
    11.149481266048));
#3469 = CARTESIAN_POINT('',(21.875,-78.8591109885,27.542146103995));
#3470 = CARTESIAN_POINT('',(47.5,-73.,3.));
#3471 = CARTESIAN_POINT('',(42.632882374578,-72.65306022675,
    11.149481266048));
#3472 = CARTESIAN_POINT('',(43.75,-78.8591109885,27.542146103995));
#3473 = CARTESIAN_POINT('',(71.25,-73.,3.));
#3474 = CARTESIAN_POINT('',(63.949323561866,-72.65306022675,
    11.149481266048));
#3475 = CARTESIAN_POINT('',(65.625,-78.8591109885,27.542146103995));
#3476 = CARTESIAN_POINT('',(95.,-73.,3.));
#3477 = CARTESIAN_POINT('',(85.265764749155,-72.65306022675,
    11.149481266048));
#3478 = CARTESIAN_POINT('',(87.5,-78.8591109885,27.542146103995));
#3479 = ADVANCED_FACE('',(#3480),#3499,.F.);
#3480 = FACE_BOUND('',#3481,.F.);
#3481 = EDGE_LOOP('',(#3482,#3483,#3484,#3492));
#3482 = ORIENTED_EDGE('',*,*,#3435,.F.);
#3483 = ORIENTED_EDGE('',*,*,#1296,.F.);
#3484 = ORIENTED_EDGE('',*,*,#3485,.T.);
#3485 = EDGE_CURVE('',#1254,#3486,#3488,.T.);
#3486 = VERTEX_POINT('',#3487);
#3487 = CARTESIAN_POINT('',(92.5,-75.02888877291,30.756084152428));
#3488 = B_SPLINE_CURVE_WITH_KNOTS('',2,(#3489,#3490,#3491),
  .UNSPECIFIED.,.F.,.F.,(3,3),(0.,1.),.PIECEWISE_BEZIER_KNOTS.);
#3489 = CARTESIAN_POINT('',(100.,-68.,3.));
#3490 = CARTESIAN_POINT('',(90.265764749155,-67.75280908689,
    13.136541412284));
#3491 = CARTESIAN_POINT('',(92.5,-75.02888877291,30.756084152428));
#3492 = ORIENTED_EDGE('',*,*,#3493,.F.);
#3493 = EDGE_CURVE('',#3436,#3486,#3494,.T.);
#3494 = CIRCLE('',#3495,5.);
#3495 = AXIS2_PLACEMENT_3D('',#3496,#3497,#3498);
#3496 = CARTESIAN_POINT('',(87.5,-75.02888877291,30.756084152428));
#3497 = DIRECTION('',(0.,-0.642787609687,0.766044443119));
#3498 = DIRECTION('',(1.,0.,0.));
#3499 = B_SPLINE_SURFACE_WITH_KNOTS('',8,2,(
    (#3500,#3501,#3502)
    ,(#3503,#3504,#3505)
    ,(#3506,#3507,#3508)
    ,(#3509,#3510,#3511)
    ,(#3512,#3513,#3514)
    ,(#3515,#3516,#3517)
    ,(#3518,#3519,#3520)
    ,(#3521,#3522,#3523)
    ,(#3524,#3525,#3526
  )),.UNSPECIFIED.,.F.,.F.,.F.,(9,9),(3,3),(3.,4.),(0.,1.),
  .PIECEWISE_BEZIER_KNOTS.);
#3500 = CARTESIAN_POINT('',(95.,-73.,3.));
#3501 = CARTESIAN_POINT('',(85.265764749155,-72.65306022675,
    11.149481266048));
#3502 = CARTESIAN_POINT('',(87.5,-78.8591109885,27.542146103995));
#3503 = CARTESIAN_POINT('',(95.981747704245,-72.99999999999,3.));
#3504 = CARTESIAN_POINT('',(86.247512453404,-72.65306022675,
    11.149481266047));
#3505 = CARTESIAN_POINT('',(88.481747704246,-78.8591109885,
    27.542146103996));
#3506 = CARTESIAN_POINT('',(96.963495717526,-72.77969605519,3.));
#3507 = CARTESIAN_POINT('',(87.22926046667,-72.43715129541,
    11.237032703807));
#3508 = CARTESIAN_POINT('',(89.463495717525,-78.69034837579,
    27.683754750079));
#3509 = CARTESIAN_POINT('',(97.887566171666,-72.33909032935,3.));
#3510 = CARTESIAN_POINT('',(88.15333092084,-72.00533555337,
    11.412134719403));
#3511 = CARTESIAN_POINT('',(90.387566171668,-78.3528248079,
    27.966970651411));
#3512 = CARTESIAN_POINT('',(98.696293778909,-71.6962937789,3.));
#3513 = CARTESIAN_POINT('',(88.962058528044,-71.37536264754,
    11.667589800922));
#3514 = CARTESIAN_POINT('',(91.196293778907,-77.86041408237,
    28.380152309586));
#3515 = CARTESIAN_POINT('',(99.33909032935,-70.88756617167,3.));
#3516 = CARTESIAN_POINT('',(89.60485507852,-70.58276897173,
    11.98898788041));
#3517 = CARTESIAN_POINT('',(91.839090329351,-77.24089279285,
    28.899992395128));
#3518 = CARTESIAN_POINT('',(99.779696055198,-69.96349571752,3.));
#3519 = CARTESIAN_POINT('',(90.045460804345,-69.67713351247,
    12.356224594767));
#3520 = CARTESIAN_POINT('',(92.279696055197,-76.5330137564,
    29.493973433531));
#3521 = CARTESIAN_POINT('',(99.999999999999,-68.98174770424,3.));
#3522 = CARTESIAN_POINT('',(90.265764749156,-68.71497114825,
    12.74638306493));
#3523 = CARTESIAN_POINT('',(92.499999999999,-75.78095114629,
    30.1250288923));
#3524 = CARTESIAN_POINT('',(100.,-68.,3.));
#3525 = CARTESIAN_POINT('',(90.265764749155,-67.75280908689,
    13.136541412284));
#3526 = CARTESIAN_POINT('',(92.5,-75.02888877291,30.756084152428));
#3527 = ADVANCED_FACE('',(#3528),#3555,.F.);
#3528 = FACE_BOUND('',#3529,.F.);
#3529 = EDGE_LOOP('',(#3530,#3531,#3532,#3549));
#3530 = ORIENTED_EDGE('',*,*,#3485,.F.);
#3531 = ORIENTED_EDGE('',*,*,#1253,.F.);
#3532 = ORIENTED_EDGE('',*,*,#3533,.T.);
#3533 = EDGE_CURVE('',#1246,#3534,#3536,.T.);
#3534 = VERTEX_POINT('',#3535);
#3535 = CARTESIAN_POINT('',(92.5,-61.41493575805,42.17954710606));
#3536 = B_SPLINE_CURVE_WITH_KNOTS('',6,(#3537,#3538,#3539,#3540,#3541,
    #3542,#3543,#3544,#3545,#3546,#3547,#3548),.UNSPECIFIED.,.F.,.F.,(7,
    5,7),(0.,0.277502440733,1.),.UNSPECIFIED.);
#3537 = CARTESIAN_POINT('',(92.359218624846,-51.13033400306,
    29.922836016156));
#3538 = CARTESIAN_POINT('',(92.301998183242,-51.60517407795,
    30.488728381307));
#3539 = CARTESIAN_POINT('',(92.25179304845,-52.08036353943,
    31.055037129186));
#3540 = CARTESIAN_POINT('',(92.208676909541,-52.55585139794,
    31.621701492811));
#3541 = CARTESIAN_POINT('',(92.172697868537,-53.03158476938,
    32.188658447341));
#3542 = CARTESIAN_POINT('',(92.143880210343,-53.50750893249,
    32.755842778527));
#3543 = CARTESIAN_POINT('',(92.065848328507,-55.22301980351,
    34.800309022196));
#3544 = CARTESIAN_POINT('',(92.058028225133,-56.46340954596,
    36.278547953978));
#3545 = CARTESIAN_POINT('',(92.098814812034,-57.703690948,
    37.756657770692));
#3546 = CARTESIAN_POINT('',(92.187219042215,-58.94292220517,
    39.233516073472));
#3547 = CARTESIAN_POINT('',(92.321606818441,-60.18025621986,
    40.708113330726));
#3548 = CARTESIAN_POINT('',(92.5,-61.41493575805,42.17954710606));
#3549 = ORIENTED_EDGE('',*,*,#3550,.F.);
#3550 = EDGE_CURVE('',#3486,#3534,#3551,.T.);
#3551 = LINE('',#3552,#3553);
#3552 = CARTESIAN_POINT('',(92.5,-75.02888877291,30.756084152428));
#3553 = VECTOR('',#3554,1.);
#3554 = DIRECTION('',(0.,0.766044443119,0.642787609687));
#3555 = B_SPLINE_SURFACE_WITH_KNOTS('',8,2,(
    (#3556,#3557,#3558)
    ,(#3559,#3560,#3561)
    ,(#3562,#3563,#3564)
    ,(#3565,#3566,#3567)
    ,(#3568,#3569,#3570)
    ,(#3571,#3572,#3573)
    ,(#3574,#3575,#3576)
    ,(#3577,#3578,#3579)
    ,(#3580,#3581,#3582
  )),.UNSPECIFIED.,.F.,.F.,.F.,(9,9),(3,3),(4.,5.),(0.,1.),
  .PIECEWISE_BEZIER_KNOTS.);
#3556 = CARTESIAN_POINT('',(100.,-68.,3.));
#3557 = CARTESIAN_POINT('',(90.265764749155,-67.75280908689,
    13.136541412284));
#3558 = CARTESIAN_POINT('',(92.5,-75.02888877291,30.756084152428));
#3559 = CARTESIAN_POINT('',(100.,-46.75,3.));
#3560 = CARTESIAN_POINT('',(90.265764749155,-46.12802407913,
    21.829929552064));
#3561 = CARTESIAN_POINT('',(92.5,-58.27166657968,44.817063114321));
#3562 = CARTESIAN_POINT('',(100.,-25.5,3.));
#3563 = CARTESIAN_POINT('',(90.265764749155,-24.50323907137,
    30.523317691844));
#3564 = CARTESIAN_POINT('',(92.5,-41.51444438645,58.878042076214));
#3565 = CARTESIAN_POINT('',(100.,-4.25,3.));
#3566 = CARTESIAN_POINT('',(90.265764749155,-2.878454063614,
    39.216705831624));
#3567 = CARTESIAN_POINT('',(92.5,-24.75722219322,72.939021038107));
#3568 = CARTESIAN_POINT('',(100.,17.,3.));
#3569 = CARTESIAN_POINT('',(90.265764749155,18.746330944148,
    47.910093971404));
#3570 = CARTESIAN_POINT('',(92.5,-8.,87.));
#3571 = CARTESIAN_POINT('',(100.,38.25,3.));
#3572 = CARTESIAN_POINT('',(90.265764749155,40.37111595191,
    56.603482111184));
#3573 = CARTESIAN_POINT('',(92.5,8.757222193228,101.06097896189));
#3574 = CARTESIAN_POINT('',(100.,59.5,3.));
#3575 = CARTESIAN_POINT('',(90.265764749155,61.995900959671,
    65.296870250964));
#3576 = CARTESIAN_POINT('',(92.5,25.514444386455,115.12195792378));
#3577 = CARTESIAN_POINT('',(100.,80.75,3.));
#3578 = CARTESIAN_POINT('',(90.265764749155,83.620685967433,
    73.990258390744));
#3579 = CARTESIAN_POINT('',(92.5,42.271666579683,129.18293688567));
#3580 = CARTESIAN_POINT('',(100.,102.,3.));
#3581 = CARTESIAN_POINT('',(90.265764749155,105.24547097519,
    82.683646530525));
#3582 = CARTESIAN_POINT('',(92.5,59.028888772911,143.24391584757));
#3583 = ADVANCED_FACE('',(#3584),#3602,.F.);
#3584 = FACE_BOUND('',#3585,.F.);
#3585 = EDGE_LOOP('',(#3586,#3594,#3595,#3596));
#3586 = ORIENTED_EDGE('',*,*,#3587,.F.);
#3587 = EDGE_CURVE('',#3534,#3588,#3590,.T.);
#3588 = VERTEX_POINT('',#3589);
#3589 = CARTESIAN_POINT('',(77.366302,-61.41493575805,42.17954710606));
#3590 = LINE('',#3591,#3592);
#3591 = CARTESIAN_POINT('',(93.387741,-61.41493575805,42.17954710606));
#3592 = VECTOR('',#3593,1.);
#3593 = DIRECTION('',(-1.,0.,-0.));
#3594 = ORIENTED_EDGE('',*,*,#3533,.F.);
#3595 = ORIENTED_EDGE('',*,*,#1245,.F.);
#3596 = ORIENTED_EDGE('',*,*,#3597,.F.);
#3597 = EDGE_CURVE('',#3588,#1238,#3598,.T.);
#3598 = LINE('',#3599,#3600);
#3599 = CARTESIAN_POINT('',(77.366302,-61.41493575805,42.17954710606));
#3600 = VECTOR('',#3601,1.);
#3601 = DIRECTION('',(0.,0.642787609687,-0.766044443119));
#3602 = PLANE('',#3603);
#3603 = AXIS2_PLACEMENT_3D('',#3604,#3605,#3606);
#3604 = CARTESIAN_POINT('',(93.387741,-61.41493575805,42.17954710606));
#3605 = DIRECTION('',(0.,0.766044443119,0.642787609687));
#3606 = DIRECTION('',(-1.,0.,0.));
#3607 = ADVANCED_FACE('',(#3608),#3626,.F.);
#3608 = FACE_BOUND('',#3609,.F.);
#3609 = EDGE_LOOP('',(#3610,#3618,#3619,#3620));
#3610 = ORIENTED_EDGE('',*,*,#3611,.F.);
#3611 = EDGE_CURVE('',#3588,#3612,#3614,.T.);
#3612 = VERTEX_POINT('',#3613);
#3613 = CARTESIAN_POINT('',(77.366302,-53.00868271375,49.233230935115));
#3614 = LINE('',#3615,#3616);
#3615 = CARTESIAN_POINT('',(77.366302,-61.41493575805,42.17954710606));
#3616 = VECTOR('',#3617,1.);
#3617 = DIRECTION('',(0.,0.766044443119,0.642787609687));
#3618 = ORIENTED_EDGE('',*,*,#3597,.T.);
#3619 = ORIENTED_EDGE('',*,*,#1237,.F.);
#3620 = ORIENTED_EDGE('',*,*,#3621,.F.);
#3621 = EDGE_CURVE('',#3612,#1230,#3622,.T.);
#3622 = LINE('',#3623,#3624);
#3623 = CARTESIAN_POINT('',(77.366302,-53.00868271375,49.233230935115));
#3624 = VECTOR('',#3625,1.);
#3625 = DIRECTION('',(0.,0.642787609687,-0.766044443119));
#3626 = PLANE('',#3627);
#3627 = AXIS2_PLACEMENT_3D('',#3628,#3629,#3630);
#3628 = CARTESIAN_POINT('',(77.366302,-61.41493575805,42.17954710606));
#3629 = DIRECTION('',(1.,0.,0.));
#3630 = DIRECTION('',(0.,0.766044443119,0.642787609687));
#3631 = ADVANCED_FACE('',(#3632),#3657,.F.);
#3632 = FACE_BOUND('',#3633,.F.);
#3633 = EDGE_LOOP('',(#3634,#3642,#3643,#3644));
#3634 = ORIENTED_EDGE('',*,*,#3635,.F.);
#3635 = EDGE_CURVE('',#3612,#3636,#3638,.T.);
#3636 = VERTEX_POINT('',#3637);
#3637 = CARTESIAN_POINT('',(92.5,-53.00868271375,49.233230935115));
#3638 = LINE('',#3639,#3640);
#3639 = CARTESIAN_POINT('',(77.366302,-53.00868271375,49.233230935115));
#3640 = VECTOR('',#3641,1.);
#3641 = DIRECTION('',(1.,0.,0.));
#3642 = ORIENTED_EDGE('',*,*,#3621,.T.);
#3643 = ORIENTED_EDGE('',*,*,#1229,.F.);
#3644 = ORIENTED_EDGE('',*,*,#3645,.T.);
#3645 = EDGE_CURVE('',#1187,#3636,#3646,.T.);
#3646 = B_SPLINE_CURVE_WITH_KNOTS('',5,(#3647,#3648,#3649,#3650,#3651,
    #3652,#3653,#3654,#3655,#3656),.UNSPECIFIED.,.F.,.F.,(6,4,6),(0.,
    0.258520016894,1.),.UNSPECIFIED.);
#3647 = CARTESIAN_POINT('',(92.218758054554,-42.72408095876,
    36.976519845211));
#3648 = CARTESIAN_POINT('',(92.17994367902,-43.25569451912,
    37.610072215638));
#3649 = CARTESIAN_POINT('',(92.148006490676,-43.7875155104,
    38.243871792616));
#3650 = CARTESIAN_POINT('',(92.123006420269,-44.31949619859,
    38.877861688949));
#3651 = CARTESIAN_POINT('',(92.104973459836,-44.85158735051,
    39.511983230836));
#3652 = CARTESIAN_POINT('',(92.06216904853,-46.91003872203,
    41.965150048036));
#3653 = CARTESIAN_POINT('',(92.087746143624,-48.43685310478,
    43.784736573899));
#3654 = CARTESIAN_POINT('',(92.170661942238,-49.96292741877,
    45.603441120165));
#3655 = CARTESIAN_POINT('',(92.309003183205,-51.48718093859,
    47.419975728432));
#3656 = CARTESIAN_POINT('',(92.5,-53.00868271375,49.233230935115));
#3657 = PLANE('',#3658);
#3658 = AXIS2_PLACEMENT_3D('',#3659,#3660,#3661);
#3659 = CARTESIAN_POINT('',(77.366302,-53.00868271375,49.233230935115));
#3660 = DIRECTION('',(0.,-0.766044443119,-0.642787609687));
#3661 = DIRECTION('',(1.,0.,0.));
#3662 = ADVANCED_FACE('',(#3663),#3684,.F.);
#3663 = FACE_BOUND('',#3664,.F.);
#3664 = EDGE_LOOP('',(#3665,#3666,#3667,#3678));
#3665 = ORIENTED_EDGE('',*,*,#3645,.F.);
#3666 = ORIENTED_EDGE('',*,*,#1186,.F.);
#3667 = ORIENTED_EDGE('',*,*,#3668,.T.);
#3668 = EDGE_CURVE('',#1179,#3669,#3671,.T.);
#3669 = VERTEX_POINT('',#3670);
#3670 = CARTESIAN_POINT('',(92.5,11.634994925862,103.47571700045));
#3671 = B_SPLINE_CURVE_WITH_KNOTS('',5,(#3672,#3673,#3674,#3675,#3676,
    #3677),.UNSPECIFIED.,.F.,.F.,(6,6),(0.,1.),
  .PIECEWISE_BEZIER_KNOTS.);
#3672 = CARTESIAN_POINT('',(92.103740871023,21.919596680847,
    91.219005910555));
#3673 = CARTESIAN_POINT('',(92.132806829335,19.86204899207,
    93.671095760589));
#3674 = CARTESIAN_POINT('',(92.187236181547,17.804646827521,
    96.123012181601));
#3675 = CARTESIAN_POINT('',(92.266977722899,15.747568779733,
    98.5745423353));
#3676 = CARTESIAN_POINT('',(92.3715181637,13.690972118536,
    101.02549879479));
#3677 = CARTESIAN_POINT('',(92.5,11.634994925862,103.47571700045));
#3678 = ORIENTED_EDGE('',*,*,#3679,.F.);
#3679 = EDGE_CURVE('',#3636,#3669,#3680,.T.);
#3680 = LINE('',#3681,#3682);
#3681 = CARTESIAN_POINT('',(92.5,-75.02888877291,30.756084152428));
#3682 = VECTOR('',#3683,1.);
#3683 = DIRECTION('',(0.,0.766044443119,0.642787609687));
#3684 = B_SPLINE_SURFACE_WITH_KNOTS('',8,2,(
    (#3685,#3686,#3687)
    ,(#3688,#3689,#3690)
    ,(#3691,#3692,#3693)
    ,(#3694,#3695,#3696)
    ,(#3697,#3698,#3699)
    ,(#3700,#3701,#3702)
    ,(#3703,#3704,#3705)
    ,(#3706,#3707,#3708)
    ,(#3709,#3710,#3711
  )),.UNSPECIFIED.,.F.,.F.,.F.,(9,9),(3,3),(4.,5.),(0.,1.),
  .PIECEWISE_BEZIER_KNOTS.);
#3685 = CARTESIAN_POINT('',(100.,-68.,3.));
#3686 = CARTESIAN_POINT('',(90.265764749155,-67.75280908689,
    13.136541412284));
#3687 = CARTESIAN_POINT('',(92.5,-75.02888877291,30.756084152428));
#3688 = CARTESIAN_POINT('',(100.,-46.75,3.));
#3689 = CARTESIAN_POINT('',(90.265764749155,-46.12802407913,
    21.829929552064));
#3690 = CARTESIAN_POINT('',(92.5,-58.27166657968,44.817063114321));
#3691 = CARTESIAN_POINT('',(100.,-25.5,3.));
#3692 = CARTESIAN_POINT('',(90.265764749155,-24.50323907137,
    30.523317691844));
#3693 = CARTESIAN_POINT('',(92.5,-41.51444438645,58.878042076214));
#3694 = CARTESIAN_POINT('',(100.,-4.25,3.));
#3695 = CARTESIAN_POINT('',(90.265764749155,-2.878454063614,
    39.216705831624));
#3696 = CARTESIAN_POINT('',(92.5,-24.75722219322,72.939021038107));
#3697 = CARTESIAN_POINT('',(100.,17.,3.));
#3698 = CARTESIAN_POINT('',(90.265764749155,18.746330944148,
    47.910093971404));
#3699 = CARTESIAN_POINT('',(92.5,-8.,87.));
#3700 = CARTESIAN_POINT('',(100.,38.25,3.));
#3701 = CARTESIAN_POINT('',(90.265764749155,40.37111595191,
    56.603482111184));
#3702 = CARTESIAN_POINT('',(92.5,8.757222193228,101.06097896189));
#3703 = CARTESIAN_POINT('',(100.,59.5,3.));
#3704 = CARTESIAN_POINT('',(90.265764749155,61.995900959671,
    65.296870250964));
#3705 = CARTESIAN_POINT('',(92.5,25.514444386455,115.12195792378));
#3706 = CARTESIAN_POINT('',(100.,80.75,3.));
#3707 = CARTESIAN_POINT('',(90.265764749155,83.620685967433,
    73.990258390744));
#3708 = CARTESIAN_POINT('',(92.5,42.271666579683,129.18293688567));
#3709 = CARTESIAN_POINT('',(100.,102.,3.));
#3710 = CARTESIAN_POINT('',(90.265764749155,105.24547097519,
    82.683646530525));
#3711 = CARTESIAN_POINT('',(92.5,59.028888772911,143.24391584757));
#3712 = ADVANCED_FACE('',(#3713),#3731,.F.);
#3713 = FACE_BOUND('',#3714,.F.);
#3714 = EDGE_LOOP('',(#3715,#3723,#3724,#3725));
#3715 = ORIENTED_EDGE('',*,*,#3716,.F.);
#3716 = EDGE_CURVE('',#3669,#3717,#3719,.T.);
#3717 = VERTEX_POINT('',#3718);
#3718 = CARTESIAN_POINT('',(68.389679,11.634994925862,103.47571700045));
#3719 = LINE('',#3720,#3721);
#3720 = CARTESIAN_POINT('',(93.085135,11.634994925862,103.47571700045));
#3721 = VECTOR('',#3722,1.);
#3722 = DIRECTION('',(-1.,0.,-0.));
#3723 = ORIENTED_EDGE('',*,*,#3668,.F.);
#3724 = ORIENTED_EDGE('',*,*,#1178,.F.);
#3725 = ORIENTED_EDGE('',*,*,#3726,.F.);
#3726 = EDGE_CURVE('',#3717,#1171,#3727,.T.);
#3727 = LINE('',#3728,#3729);
#3728 = CARTESIAN_POINT('',(68.389679,11.634994925862,103.47571700045));
#3729 = VECTOR('',#3730,1.);
#3730 = DIRECTION('',(0.,0.642787609687,-0.766044443119));
#3731 = PLANE('',#3732);
#3732 = AXIS2_PLACEMENT_3D('',#3733,#3734,#3735);
#3733 = CARTESIAN_POINT('',(93.085135,11.634994925862,103.47571700045));
#3734 = DIRECTION('',(0.,0.766044443119,0.642787609687));
#3735 = DIRECTION('',(-1.,0.,0.));
#3736 = ADVANCED_FACE('',(#3737),#3755,.F.);
#3737 = FACE_BOUND('',#3738,.F.);
#3738 = EDGE_LOOP('',(#3739,#3747,#3748,#3749));
#3739 = ORIENTED_EDGE('',*,*,#3740,.F.);
#3740 = EDGE_CURVE('',#3717,#3741,#3743,.T.);
#3741 = VERTEX_POINT('',#3742);
#3742 = CARTESIAN_POINT('',(68.389679,17.368430813009,108.28664093874));
#3743 = LINE('',#3744,#3745);
#3744 = CARTESIAN_POINT('',(68.389679,11.634994925862,103.47571700045));
#3745 = VECTOR('',#3746,1.);
#3746 = DIRECTION('',(0.,0.766044443119,0.642787609687));
#3747 = ORIENTED_EDGE('',*,*,#3726,.T.);
#3748 = ORIENTED_EDGE('',*,*,#1170,.F.);
#3749 = ORIENTED_EDGE('',*,*,#3750,.F.);
#3750 = EDGE_CURVE('',#3741,#1163,#3751,.T.);
#3751 = LINE('',#3752,#3753);
#3752 = CARTESIAN_POINT('',(68.389679,17.368430813009,108.28664093874));
#3753 = VECTOR('',#3754,1.);
#3754 = DIRECTION('',(0.,0.642787609687,-0.766044443119));
#3755 = PLANE('',#3756);
#3756 = AXIS2_PLACEMENT_3D('',#3757,#3758,#3759);
#3757 = CARTESIAN_POINT('',(68.389679,11.634994925862,103.47571700045));
#3758 = DIRECTION('',(1.,0.,0.));
#3759 = DIRECTION('',(0.,0.766044443119,0.642787609687));
#3760 = ADVANCED_FACE('',(#3761),#3782,.F.);
#3761 = FACE_BOUND('',#3762,.F.);
#3762 = EDGE_LOOP('',(#3763,#3771,#3772,#3773));
#3763 = ORIENTED_EDGE('',*,*,#3764,.F.);
#3764 = EDGE_CURVE('',#3741,#3765,#3767,.T.);
#3765 = VERTEX_POINT('',#3766);
#3766 = CARTESIAN_POINT('',(92.5,17.368430813009,108.28664093874));
#3767 = LINE('',#3768,#3769);
#3768 = CARTESIAN_POINT('',(68.389679,17.368430813009,108.28664093874));
#3769 = VECTOR('',#3770,1.);
#3770 = DIRECTION('',(1.,0.,0.));
#3771 = ORIENTED_EDGE('',*,*,#3750,.T.);
#3772 = ORIENTED_EDGE('',*,*,#1162,.F.);
#3773 = ORIENTED_EDGE('',*,*,#3774,.T.);
#3774 = EDGE_CURVE('',#1120,#3765,#3775,.T.);
#3775 = B_SPLINE_CURVE_WITH_KNOTS('',5,(#3776,#3777,#3778,#3779,#3780,
    #3781),.UNSPECIFIED.,.F.,.F.,(6,6),(0.,1.),
  .PIECEWISE_BEZIER_KNOTS.);
#3776 = CARTESIAN_POINT('',(92.110408316741,27.653032567993,
    96.029929848838));
#3777 = CARTESIAN_POINT('',(92.142373987438,25.595536912862,
    98.481957687588));
#3778 = CARTESIAN_POINT('',(92.197570699097,23.538188361515,
    100.93381021487));
#3779 = CARTESIAN_POINT('',(92.275929324951,21.481136124799,
    103.38530960813));
#3780 = CARTESIAN_POINT('',(92.376990530318,19.424511752151,
    105.83629909285));
#3781 = CARTESIAN_POINT('',(92.5,17.368430813009,108.28664093874));
#3782 = PLANE('',#3783);
#3783 = AXIS2_PLACEMENT_3D('',#3784,#3785,#3786);
#3784 = CARTESIAN_POINT('',(68.389679,17.368430813009,108.28664093874));
#3785 = DIRECTION('',(0.,-0.766044443119,-0.642787609687));
#3786 = DIRECTION('',(1.,0.,0.));
#3787 = ADVANCED_FACE('',(#3788),#3806,.F.);
#3788 = FACE_BOUND('',#3789,.F.);
#3789 = EDGE_LOOP('',(#3790,#3791,#3799,#3805));
#3790 = ORIENTED_EDGE('',*,*,#1119,.F.);
#3791 = ORIENTED_EDGE('',*,*,#3792,.T.);
#3792 = EDGE_CURVE('',#1083,#3793,#3795,.T.);
#3793 = VERTEX_POINT('',#3794);
#3794 = CARTESIAN_POINT('',(92.5,59.028888772911,143.24391584757));
#3795 = B_SPLINE_CURVE_WITH_KNOTS('',2,(#3796,#3797,#3798),
  .UNSPECIFIED.,.F.,.F.,(3,3),(0.,1.),.PIECEWISE_BEZIER_KNOTS.);
#3796 = CARTESIAN_POINT('',(100.,102.,3.));
#3797 = CARTESIAN_POINT('',(90.265764749155,105.24547097519,
    82.683646530525));
#3798 = CARTESIAN_POINT('',(92.5,59.028888772911,143.24391584757));
#3799 = ORIENTED_EDGE('',*,*,#3800,.F.);
#3800 = EDGE_CURVE('',#3765,#3793,#3801,.T.);
#3801 = LINE('',#3802,#3803);
#3802 = CARTESIAN_POINT('',(92.5,-75.02888877291,30.756084152428));
#3803 = VECTOR('',#3804,1.);
#3804 = DIRECTION('',(0.,0.766044443119,0.642787609687));
#3805 = ORIENTED_EDGE('',*,*,#3774,.F.);
#3806 = B_SPLINE_SURFACE_WITH_KNOTS('',8,2,(
    (#3807,#3808,#3809)
    ,(#3810,#3811,#3812)
    ,(#3813,#3814,#3815)
    ,(#3816,#3817,#3818)
    ,(#3819,#3820,#3821)
    ,(#3822,#3823,#3824)
    ,(#3825,#3826,#3827)
    ,(#3828,#3829,#3830)
    ,(#3831,#3832,#3833
  )),.UNSPECIFIED.,.F.,.F.,.F.,(9,9),(3,3),(4.,5.),(0.,1.),
  .PIECEWISE_BEZIER_KNOTS.);
#3807 = CARTESIAN_POINT('',(100.,-68.,3.));
#3808 = CARTESIAN_POINT('',(90.265764749155,-67.75280908689,
    13.136541412284));
#3809 = CARTESIAN_POINT('',(92.5,-75.02888877291,30.756084152428));
#3810 = CARTESIAN_POINT('',(100.,-46.75,3.));
#3811 = CARTESIAN_POINT('',(90.265764749155,-46.12802407913,
    21.829929552064));
#3812 = CARTESIAN_POINT('',(92.5,-58.27166657968,44.817063114321));
#3813 = CARTESIAN_POINT('',(100.,-25.5,3.));
#3814 = CARTESIAN_POINT('',(90.265764749155,-24.50323907137,
    30.523317691844));
#3815 = CARTESIAN_POINT('',(92.5,-41.51444438645,58.878042076214));
#3816 = CARTESIAN_POINT('',(100.,-4.25,3.));
#3817 = CARTESIAN_POINT('',(90.265764749155,-2.878454063614,
    39.216705831624));
#3818 = CARTESIAN_POINT('',(92.5,-24.75722219322,72.939021038107));
#3819 = CARTESIAN_POINT('',(100.,17.,3.));
#3820 = CARTESIAN_POINT('',(90.265764749155,18.746330944148,
    47.910093971404));
#3821 = CARTESIAN_POINT('',(92.5,-8.,87.));
#3822 = CARTESIAN_POINT('',(100.,38.25,3.));
#3823 = CARTESIAN_POINT('',(90.265764749155,40.37111595191,
    56.603482111184));
#3824 = CARTESIAN_POINT('',(92.5,8.757222193228,101.06097896189));
#3825 = CARTESIAN_POINT('',(100.,59.5,3.));
#3826 = CARTESIAN_POINT('',(90.265764749155,61.995900959671,
    65.296870250964));
#3827 = CARTESIAN_POINT('',(92.5,25.514444386455,115.12195792378));
#3828 = CARTESIAN_POINT('',(100.,80.75,3.));
#3829 = CARTESIAN_POINT('',(90.265764749155,83.620685967433,
    73.990258390744));
#3830 = CARTESIAN_POINT('',(92.5,42.271666579683,129.18293688567));
#3831 = CARTESIAN_POINT('',(100.,102.,3.));
#3832 = CARTESIAN_POINT('',(90.265764749155,105.24547097519,
    82.683646530525));
#3833 = CARTESIAN_POINT('',(92.5,59.028888772911,143.24391584757));
#3834 = ADVANCED_FACE('',(#3835),#3854,.F.);
#3835 = FACE_BOUND('',#3836,.F.);
#3836 = EDGE_LOOP('',(#3837,#3838,#3839,#3847));
#3837 = ORIENTED_EDGE('',*,*,#3792,.F.);
#3838 = ORIENTED_EDGE('',*,*,#1082,.F.);
#3839 = ORIENTED_EDGE('',*,*,#3840,.T.);
#3840 = EDGE_CURVE('',#1073,#3841,#3843,.T.);
#3841 = VERTEX_POINT('',#3842);
#3842 = CARTESIAN_POINT('',(87.5,62.859110988505,146.457853896));
#3843 = B_SPLINE_CURVE_WITH_KNOTS('',2,(#3844,#3845,#3846),
  .UNSPECIFIED.,.F.,.F.,(3,3),(0.,1.),.PIECEWISE_BEZIER_KNOTS.);
#3844 = CARTESIAN_POINT('',(95.,107.,3.));
#3845 = CARTESIAN_POINT('',(85.265764749155,110.14572211504,
    84.67070667676));
#3846 = CARTESIAN_POINT('',(87.5,62.859110988505,146.457853896));
#3847 = ORIENTED_EDGE('',*,*,#3848,.F.);
#3848 = EDGE_CURVE('',#3793,#3841,#3849,.T.);
#3849 = CIRCLE('',#3850,5.);
#3850 = AXIS2_PLACEMENT_3D('',#3851,#3852,#3853);
#3851 = CARTESIAN_POINT('',(87.5,59.028888772911,143.24391584757));
#3852 = DIRECTION('',(0.,-0.642787609687,0.766044443119));
#3853 = DIRECTION('',(1.,0.,0.));
#3854 = B_SPLINE_SURFACE_WITH_KNOTS('',8,2,(
    (#3855,#3856,#3857)
    ,(#3858,#3859,#3860)
    ,(#3861,#3862,#3863)
    ,(#3864,#3865,#3866)
    ,(#3867,#3868,#3869)
    ,(#3870,#3871,#3872)
    ,(#3873,#3874,#3875)
    ,(#3876,#3877,#3878)
    ,(#3879,#3880,#3881
  )),.UNSPECIFIED.,.F.,.F.,.F.,(9,9),(3,3),(5.,6.),(0.,1.),
  .PIECEWISE_BEZIER_KNOTS.);
#3855 = CARTESIAN_POINT('',(100.,102.,3.));
#3856 = CARTESIAN_POINT('',(90.265764749155,105.24547097519,
    82.683646530525));
#3857 = CARTESIAN_POINT('',(92.5,59.028888772911,143.24391584757));
#3858 = CARTESIAN_POINT('',(99.999999999999,102.98174770424,3.));
#3859 = CARTESIAN_POINT('',(90.265764749154,106.20763303654,
    83.073804877877));
#3860 = CARTESIAN_POINT('',(92.5,59.780951146294,143.8749711077));
#3861 = CARTESIAN_POINT('',(99.779696055198,103.96349571752,3.));
#3862 = CARTESIAN_POINT('',(90.045460804354,107.16979540077,
    83.463963348047));
#3863 = CARTESIAN_POINT('',(92.279696055194,60.533013756406,
    144.50602656646));
#3864 = CARTESIAN_POINT('',(99.339090329349,104.88756617167,3.));
#3865 = CARTESIAN_POINT('',(89.604855078506,108.07543086001,
    83.83120006239));
#3866 = CARTESIAN_POINT('',(91.839090329356,61.24089279286,
    145.10000760487));
#3867 = CARTESIAN_POINT('',(98.696293778909,105.6962937789,3.));
#3868 = CARTESIAN_POINT('',(88.962058528058,108.86802453586,
    84.152598141895));
#3869 = CARTESIAN_POINT('',(91.196293778901,61.860414082373,
    145.61984769041));
#3870 = CARTESIAN_POINT('',(97.887566171668,106.33909032935,3.));
#3871 = CARTESIAN_POINT('',(88.15333092083,109.49799744166,
    84.408053223398));
#3872 = CARTESIAN_POINT('',(90.387566171674,62.352824807905,
    146.03302934859));
#3873 = CARTESIAN_POINT('',(96.963495717525,106.77969605519,3.));
#3874 = CARTESIAN_POINT('',(87.229260466675,109.92981318372,
    84.583155239005));
#3875 = CARTESIAN_POINT('',(89.463495717522,62.69034837579,
    146.31624524991));
#3876 = CARTESIAN_POINT('',(95.981747704246,107.,3.));
#3877 = CARTESIAN_POINT('',(86.247512453403,110.14572211504,
    84.67070667676));
#3878 = CARTESIAN_POINT('',(88.481747704247,62.859110988505,
    146.457853896));
#3879 = CARTESIAN_POINT('',(95.,107.,3.));
#3880 = CARTESIAN_POINT('',(85.265764749155,110.14572211504,
    84.67070667676));
#3881 = CARTESIAN_POINT('',(87.5,62.859110988505,146.457853896));
#3882 = ADVANCED_FACE('',(#3883),#3904,.F.);
#3883 = FACE_BOUND('',#3884,.F.);
#3884 = EDGE_LOOP('',(#3885,#3886,#3887,#3898));
#3885 = ORIENTED_EDGE('',*,*,#3840,.F.);
#3886 = ORIENTED_EDGE('',*,*,#1072,.F.);
#3887 = ORIENTED_EDGE('',*,*,#3888,.T.);
#3888 = EDGE_CURVE('',#1065,#3889,#3891,.T.);
#3889 = VERTEX_POINT('',#3890);
#3890 = CARTESIAN_POINT('',(-24.693218,62.859110988505,146.457853896));
#3891 = B_SPLINE_CURVE_WITH_KNOTS('',5,(#3892,#3893,#3894,#3895,#3896,
    #3897),.UNSPECIFIED.,.F.,.F.,(6,6),(0.,1.),
  .PIECEWISE_BEZIER_KNOTS.);
#3892 = CARTESIAN_POINT('',(-24.693218,72.159587672801,133.37536382225)
  );
#3893 = CARTESIAN_POINT('',(-24.693218,70.394082159925,136.05740357512)
  );
#3894 = CARTESIAN_POINT('',(-24.693218,68.579714227556,138.70728146118)
  );
#3895 = CARTESIAN_POINT('',(-24.693218,66.718015044104,141.32429738172)
  );
#3896 = CARTESIAN_POINT('',(-24.693218,64.810597571727,143.90793995755)
  );
#3897 = CARTESIAN_POINT('',(-24.693218,62.859110988506,146.457853896));
#3898 = ORIENTED_EDGE('',*,*,#3899,.F.);
#3899 = EDGE_CURVE('',#3841,#3889,#3900,.T.);
#3900 = LINE('',#3901,#3902);
#3901 = CARTESIAN_POINT('',(87.5,62.859110988505,146.457853896));
#3902 = VECTOR('',#3903,1.);
#3903 = DIRECTION('',(-1.,0.,0.));
#3904 = B_SPLINE_SURFACE_WITH_KNOTS('',8,2,(
    (#3905,#3906,#3907)
    ,(#3908,#3909,#3910)
    ,(#3911,#3912,#3913)
    ,(#3914,#3915,#3916)
    ,(#3917,#3918,#3919)
    ,(#3920,#3921,#3922)
    ,(#3923,#3924,#3925)
    ,(#3926,#3927,#3928)
    ,(#3929,#3930,#3931
  )),.UNSPECIFIED.,.F.,.F.,.F.,(9,9),(3,3),(6.,7.),(0.,1.),
  .PIECEWISE_BEZIER_KNOTS.);
#3905 = CARTESIAN_POINT('',(95.,107.,3.));
#3906 = CARTESIAN_POINT('',(85.265764749155,110.14572211504,
    84.67070667676));
#3907 = CARTESIAN_POINT('',(87.5,62.859110988505,146.457853896));
#3908 = CARTESIAN_POINT('',(71.25,107.,3.));
#3909 = CARTESIAN_POINT('',(63.949323561866,110.14572211504,
    84.67070667676));
#3910 = CARTESIAN_POINT('',(65.625,62.859110988505,146.457853896));
#3911 = CARTESIAN_POINT('',(47.5,107.,3.));
#3912 = CARTESIAN_POINT('',(42.632882374578,110.14572211504,
    84.67070667676));
#3913 = CARTESIAN_POINT('',(43.75,62.859110988505,146.457853896));
#3914 = CARTESIAN_POINT('',(23.75,107.,3.));
#3915 = CARTESIAN_POINT('',(21.316441187289,110.14572211504,
    84.67070667676));
#3916 = CARTESIAN_POINT('',(21.875,62.859110988505,146.457853896));
#3917 = CARTESIAN_POINT('',(4.4E-16,107.,3.));
#3918 = CARTESIAN_POINT('',(1.105E-14,110.14572211504,84.67070667676));
#3919 = CARTESIAN_POINT('',(-1.332E-14,62.859110988505,146.457853896));
#3920 = CARTESIAN_POINT('',(-23.75,107.,3.));
#3921 = CARTESIAN_POINT('',(-21.31644118728,110.14572211504,
    84.67070667676));
#3922 = CARTESIAN_POINT('',(-21.875,62.859110988505,146.457853896));
#3923 = CARTESIAN_POINT('',(-47.5,107.,3.));
#3924 = CARTESIAN_POINT('',(-42.63288237457,110.14572211504,
    84.67070667676));
#3925 = CARTESIAN_POINT('',(-43.75,62.859110988505,146.457853896));
#3926 = CARTESIAN_POINT('',(-71.25,107.,3.));
#3927 = CARTESIAN_POINT('',(-63.94932356186,110.14572211504,
    84.67070667676));
#3928 = CARTESIAN_POINT('',(-65.625,62.859110988505,146.457853896));
#3929 = CARTESIAN_POINT('',(-95.,107.,3.));
#3930 = CARTESIAN_POINT('',(-85.26576474915,110.14572211504,
    84.67070667676));
#3931 = CARTESIAN_POINT('',(-87.5,62.859110988505,146.457853896));
#3932 = ADVANCED_FACE('',(#3933),#3951,.F.);
#3933 = FACE_BOUND('',#3934,.F.);
#3934 = EDGE_LOOP('',(#3935,#3943,#3944,#3945));
#3935 = ORIENTED_EDGE('',*,*,#3936,.F.);
#3936 = EDGE_CURVE('',#3889,#3937,#3939,.T.);
#3937 = VERTEX_POINT('',#3938);
#3938 = CARTESIAN_POINT('',(-24.693218,55.582255270444,140.35184694684)
  );
#3939 = LINE('',#3940,#3941);
#3940 = CARTESIAN_POINT('',(-24.693218,64.197631553315,147.58100600825)
  );
#3941 = VECTOR('',#3942,1.);
#3942 = DIRECTION('',(0.,-0.766044443119,-0.642787609687));
#3943 = ORIENTED_EDGE('',*,*,#3888,.F.);
#3944 = ORIENTED_EDGE('',*,*,#1064,.F.);
#3945 = ORIENTED_EDGE('',*,*,#3946,.F.);
#3946 = EDGE_CURVE('',#3937,#1057,#3947,.T.);
#3947 = LINE('',#3948,#3949);
#3948 = CARTESIAN_POINT('',(-24.693218,55.582255270444,140.35184694684)
  );
#3949 = VECTOR('',#3950,1.);
#3950 = DIRECTION('',(0.,0.642787609687,-0.766044443119));
#3951 = PLANE('',#3952);
#3952 = AXIS2_PLACEMENT_3D('',#3953,#3954,#3955);
#3953 = CARTESIAN_POINT('',(-24.693218,64.197631553315,147.58100600825)
  );
#3954 = DIRECTION('',(-1.,0.,0.));
#3955 = DIRECTION('',(-0.,-0.766044443119,-0.642787609687));
#3956 = ADVANCED_FACE('',(#3957),#3975,.F.);
#3957 = FACE_BOUND('',#3958,.F.);
#3958 = EDGE_LOOP('',(#3959,#3967,#3968,#3969));
#3959 = ORIENTED_EDGE('',*,*,#3960,.F.);
#3960 = EDGE_CURVE('',#3937,#3961,#3963,.T.);
#3961 = VERTEX_POINT('',#3962);
#3962 = CARTESIAN_POINT('',(-37.618328,55.582255270444,140.35184694684)
  );
#3963 = LINE('',#3964,#3965);
#3964 = CARTESIAN_POINT('',(-24.693218,55.582255270444,140.35184694684)
  );
#3965 = VECTOR('',#3966,1.);
#3966 = DIRECTION('',(-1.,0.,-0.));
#3967 = ORIENTED_EDGE('',*,*,#3946,.T.);
#3968 = ORIENTED_EDGE('',*,*,#1056,.F.);
#3969 = ORIENTED_EDGE('',*,*,#3970,.F.);
#3970 = EDGE_CURVE('',#3961,#1049,#3971,.T.);
#3971 = LINE('',#3972,#3973);
#3972 = CARTESIAN_POINT('',(-37.618328,55.582255270444,140.35184694684)
  );
#3973 = VECTOR('',#3974,1.);
#3974 = DIRECTION('',(0.,0.642787609687,-0.766044443119));
#3975 = PLANE('',#3976);
#3976 = AXIS2_PLACEMENT_3D('',#3977,#3978,#3979);
#3977 = CARTESIAN_POINT('',(-24.693218,55.582255270444,140.35184694684)
  );
#3978 = DIRECTION('',(0.,0.766044443119,0.642787609687));
#3979 = DIRECTION('',(-1.,0.,0.));
#3980 = ADVANCED_FACE('',(#3981),#4002,.F.);
#3981 = FACE_BOUND('',#3982,.F.);
#3982 = EDGE_LOOP('',(#3983,#3991,#3992,#3993));
#3983 = ORIENTED_EDGE('',*,*,#3984,.F.);
#3984 = EDGE_CURVE('',#3961,#3985,#3987,.T.);
#3985 = VERTEX_POINT('',#3986);
#3986 = CARTESIAN_POINT('',(-37.618328,62.859110988505,146.457853896));
#3987 = LINE('',#3988,#3989);
#3988 = CARTESIAN_POINT('',(-37.618328,55.582255270444,140.35184694684)
  );
#3989 = VECTOR('',#3990,1.);
#3990 = DIRECTION('',(0.,0.766044443119,0.642787609687));
#3991 = ORIENTED_EDGE('',*,*,#3970,.T.);
#3992 = ORIENTED_EDGE('',*,*,#1048,.F.);
#3993 = ORIENTED_EDGE('',*,*,#3994,.T.);
#3994 = EDGE_CURVE('',#1039,#3985,#3995,.T.);
#3995 = B_SPLINE_CURVE_WITH_KNOTS('',5,(#3996,#3997,#3998,#3999,#4000,
    #4001),.UNSPECIFIED.,.F.,.F.,(6,6),(0.,1.),
  .PIECEWISE_BEZIER_KNOTS.);
#3996 = CARTESIAN_POINT('',(-37.618328,72.159587672801,133.37536382225)
  );
#3997 = CARTESIAN_POINT('',(-37.618328,70.394082159154,136.05740357652)
  );
#3998 = CARTESIAN_POINT('',(-37.618328,68.579714225901,138.70728146326)
  );
#3999 = CARTESIAN_POINT('',(-37.618328,66.718015042524,141.32429738405)
  );
#4000 = CARTESIAN_POINT('',(-37.618328,64.810597570502,143.90793995915)
  );
#4001 = CARTESIAN_POINT('',(-37.618328,62.859110988506,146.457853896));
#4002 = PLANE('',#4003);
#4003 = AXIS2_PLACEMENT_3D('',#4004,#4005,#4006);
#4004 = CARTESIAN_POINT('',(-37.618328,55.582255270444,140.35184694684)
  );
#4005 = DIRECTION('',(1.,0.,0.));
#4006 = DIRECTION('',(0.,0.766044443119,0.642787609687));
#4007 = ADVANCED_FACE('',(#4008),#4026,.F.);
#4008 = FACE_BOUND('',#4009,.F.);
#4009 = EDGE_LOOP('',(#4010,#4011,#4019,#4025));
#4010 = ORIENTED_EDGE('',*,*,#1038,.F.);
#4011 = ORIENTED_EDGE('',*,*,#4012,.T.);
#4012 = EDGE_CURVE('',#1002,#4013,#4015,.T.);
#4013 = VERTEX_POINT('',#4014);
#4014 = CARTESIAN_POINT('',(-87.5,62.859110988505,146.457853896));
#4015 = B_SPLINE_CURVE_WITH_KNOTS('',2,(#4016,#4017,#4018),
  .UNSPECIFIED.,.F.,.F.,(3,3),(0.,1.),.PIECEWISE_BEZIER_KNOTS.);
#4016 = CARTESIAN_POINT('',(-95.,107.,3.));
#4017 = CARTESIAN_POINT('',(-85.26576474915,110.14572211504,
    84.67070667676));
#4018 = CARTESIAN_POINT('',(-87.5,62.859110988505,146.457853896));
#4019 = ORIENTED_EDGE('',*,*,#4020,.F.);
#4020 = EDGE_CURVE('',#3985,#4013,#4021,.T.);
#4021 = LINE('',#4022,#4023);
#4022 = CARTESIAN_POINT('',(87.5,62.859110988505,146.457853896));
#4023 = VECTOR('',#4024,1.);
#4024 = DIRECTION('',(-1.,0.,0.));
#4025 = ORIENTED_EDGE('',*,*,#3994,.F.);
#4026 = B_SPLINE_SURFACE_WITH_KNOTS('',8,2,(
    (#4027,#4028,#4029)
    ,(#4030,#4031,#4032)
    ,(#4033,#4034,#4035)
    ,(#4036,#4037,#4038)
    ,(#4039,#4040,#4041)
    ,(#4042,#4043,#4044)
    ,(#4045,#4046,#4047)
    ,(#4048,#4049,#4050)
    ,(#4051,#4052,#4053
  )),.UNSPECIFIED.,.F.,.F.,.F.,(9,9),(3,3),(6.,7.),(0.,1.),
  .PIECEWISE_BEZIER_KNOTS.);
#4027 = CARTESIAN_POINT('',(95.,107.,3.));
#4028 = CARTESIAN_POINT('',(85.265764749155,110.14572211504,
    84.67070667676));
#4029 = CARTESIAN_POINT('',(87.5,62.859110988505,146.457853896));
#4030 = CARTESIAN_POINT('',(71.25,107.,3.));
#4031 = CARTESIAN_POINT('',(63.949323561866,110.14572211504,
    84.67070667676));
#4032 = CARTESIAN_POINT('',(65.625,62.859110988505,146.457853896));
#4033 = CARTESIAN_POINT('',(47.5,107.,3.));
#4034 = CARTESIAN_POINT('',(42.632882374578,110.14572211504,
    84.67070667676));
#4035 = CARTESIAN_POINT('',(43.75,62.859110988505,146.457853896));
#4036 = CARTESIAN_POINT('',(23.75,107.,3.));
#4037 = CARTESIAN_POINT('',(21.316441187289,110.14572211504,
    84.67070667676));
#4038 = CARTESIAN_POINT('',(21.875,62.859110988505,146.457853896));
#4039 = CARTESIAN_POINT('',(4.4E-16,107.,3.));
#4040 = CARTESIAN_POINT('',(1.105E-14,110.14572211504,84.67070667676));
#4041 = CARTESIAN_POINT('',(-1.332E-14,62.859110988505,146.457853896));
#4042 = CARTESIAN_POINT('',(-23.75,107.,3.));
#4043 = CARTESIAN_POINT('',(-21.31644118728,110.14572211504,
    84.67070667676));
#4044 = CARTESIAN_POINT('',(-21.875,62.859110988505,146.457853896));
#4045 = CARTESIAN_POINT('',(-47.5,107.,3.));
#4046 = CARTESIAN_POINT('',(-42.63288237457,110.14572211504,
    84.67070667676));
#4047 = CARTESIAN_POINT('',(-43.75,62.859110988505,146.457853896));
#4048 = CARTESIAN_POINT('',(-71.25,107.,3.));
#4049 = CARTESIAN_POINT('',(-63.94932356186,110.14572211504,
    84.67070667676));
#4050 = CARTESIAN_POINT('',(-65.625,62.859110988505,146.457853896));
#4051 = CARTESIAN_POINT('',(-95.,107.,3.));
#4052 = CARTESIAN_POINT('',(-85.26576474915,110.14572211504,
    84.67070667676));
#4053 = CARTESIAN_POINT('',(-87.5,62.859110988505,146.457853896));
#4054 = ADVANCED_FACE('',(#4055),#4074,.F.);
#4055 = FACE_BOUND('',#4056,.F.);
#4056 = EDGE_LOOP('',(#4057,#4058,#4059,#4067));
#4057 = ORIENTED_EDGE('',*,*,#4012,.F.);
#4058 = ORIENTED_EDGE('',*,*,#1001,.F.);
#4059 = ORIENTED_EDGE('',*,*,#4060,.T.);
#4060 = EDGE_CURVE('',#959,#4061,#4063,.T.);
#4061 = VERTEX_POINT('',#4062);
#4062 = CARTESIAN_POINT('',(-92.5,59.028888772911,143.24391584757));
#4063 = B_SPLINE_CURVE_WITH_KNOTS('',2,(#4064,#4065,#4066),
  .UNSPECIFIED.,.F.,.F.,(3,3),(0.,1.),.PIECEWISE_BEZIER_KNOTS.);
#4064 = CARTESIAN_POINT('',(-100.,102.,3.));
#4065 = CARTESIAN_POINT('',(-90.26576474915,105.24547097519,
    82.683646530525));
#4066 = CARTESIAN_POINT('',(-92.5,59.028888772911,143.24391584757));
#4067 = ORIENTED_EDGE('',*,*,#4068,.F.);
#4068 = EDGE_CURVE('',#4013,#4061,#4069,.T.);
#4069 = CIRCLE('',#4070,5.);
#4070 = AXIS2_PLACEMENT_3D('',#4071,#4072,#4073);
#4071 = CARTESIAN_POINT('',(-87.5,59.028888772911,143.24391584757));
#4072 = DIRECTION('',(0.,-0.642787609687,0.766044443119));
#4073 = DIRECTION('',(1.,0.,0.));
#4074 = B_SPLINE_SURFACE_WITH_KNOTS('',8,2,(
    (#4075,#4076,#4077)
    ,(#4078,#4079,#4080)
    ,(#4081,#4082,#4083)
    ,(#4084,#4085,#4086)
    ,(#4087,#4088,#4089)
    ,(#4090,#4091,#4092)
    ,(#4093,#4094,#4095)
    ,(#4096,#4097,#4098)
    ,(#4099,#4100,#4101
  )),.UNSPECIFIED.,.F.,.F.,.F.,(9,9),(3,3),(7.,8.),(0.,1.),
  .PIECEWISE_BEZIER_KNOTS.);
#4075 = CARTESIAN_POINT('',(-95.,107.,3.));
#4076 = CARTESIAN_POINT('',(-85.26576474915,110.14572211504,
    84.67070667676));
#4077 = CARTESIAN_POINT('',(-87.5,62.859110988505,146.457853896));
#4078 = CARTESIAN_POINT('',(-95.98174770424,107.,3.));
#4079 = CARTESIAN_POINT('',(-86.2475124534,110.14572211504,
    84.67070667676));
#4080 = CARTESIAN_POINT('',(-88.48174770424,62.859110988506,
    146.457853896));
#4081 = CARTESIAN_POINT('',(-96.96349571752,106.77969605519,3.));
#4082 = CARTESIAN_POINT('',(-87.22926046667,109.92981318371,
    84.583155239004));
#4083 = CARTESIAN_POINT('',(-89.46349571752,62.690348375789,
    146.31624524991));
#4084 = CARTESIAN_POINT('',(-97.88756617167,106.33909032935,3.));
#4085 = CARTESIAN_POINT('',(-88.15333092083,109.49799744166,
    84.408053223401));
#4086 = CARTESIAN_POINT('',(-90.38756617167,62.352824807907,
    146.03302934859));
#4087 = CARTESIAN_POINT('',(-98.6962937789,105.69629377889,3.));
#4088 = CARTESIAN_POINT('',(-88.96205852804,108.86802453585,
    84.152598141891));
#4089 = CARTESIAN_POINT('',(-91.19629377889,61.86041408237,
    145.6198476904));
#4090 = CARTESIAN_POINT('',(-99.33909032935,104.88756617167,3.));
#4091 = CARTESIAN_POINT('',(-89.60485507851,108.07543086002,
    83.831200062395));
#4092 = CARTESIAN_POINT('',(-91.83909032935,61.240892792862,
    145.10000760487));
#4093 = CARTESIAN_POINT('',(-99.77969605519,103.96349571752,3.));
#4094 = CARTESIAN_POINT('',(-90.04546080434,107.16979540077,
    83.463963348043));
#4095 = CARTESIAN_POINT('',(-92.27969605519,60.533013756405,
    144.50602656646));
#4096 = CARTESIAN_POINT('',(-100.,102.98174770424,3.));
#4097 = CARTESIAN_POINT('',(-90.26576474915,106.20763303655,
    83.073804877878));
#4098 = CARTESIAN_POINT('',(-92.5,59.780951146294,143.8749711077));
#4099 = CARTESIAN_POINT('',(-100.,102.,3.));
#4100 = CARTESIAN_POINT('',(-90.26576474915,105.24547097519,
    82.683646530525));
#4101 = CARTESIAN_POINT('',(-92.5,59.028888772911,143.24391584757));
#4102 = ADVANCED_FACE('',(#4103),#4130,.F.);
#4103 = FACE_BOUND('',#4104,.F.);
#4104 = EDGE_LOOP('',(#4105,#4106,#4107,#4118));
#4105 = ORIENTED_EDGE('',*,*,#4060,.F.);
#4106 = ORIENTED_EDGE('',*,*,#958,.F.);
#4107 = ORIENTED_EDGE('',*,*,#4108,.F.);
#4108 = EDGE_CURVE('',#4109,#951,#4111,.T.);
#4109 = VERTEX_POINT('',#4110);
#4110 = CARTESIAN_POINT('',(-92.5,30.486822398489,119.29427847975));
#4111 = B_SPLINE_CURVE_WITH_KNOTS('',5,(#4112,#4113,#4114,#4115,#4116,
    #4117),.UNSPECIFIED.,.F.,.F.,(6,6),(0.,1.),
  .PIECEWISE_BEZIER_KNOTS.);
#4112 = CARTESIAN_POINT('',(-92.5,30.486822398488,119.29427847975));
#4113 = CARTESIAN_POINT('',(-92.38791487341,32.543090129288,
    116.84371402424));
#4114 = CARTESIAN_POINT('',(-92.29405716331,34.599768715573,
    114.39265993022));
#4115 = CARTESIAN_POINT('',(-92.2190005063,36.656779088498,
    111.94121042828));
#4116 = CARTESIAN_POINT('',(-92.16310723563,38.714031427952,
    109.48947256187));
#4117 = CARTESIAN_POINT('',(-92.12646779424,40.771424153473,
    107.03756738985));
#4118 = ORIENTED_EDGE('',*,*,#4119,.F.);
#4119 = EDGE_CURVE('',#4061,#4109,#4120,.T.);
#4120 = B_SPLINE_CURVE_WITH_KNOTS('',8,(#4121,#4122,#4123,#4124,#4125,
    #4126,#4127,#4128,#4129),.UNSPECIFIED.,.F.,.F.,(9,9),(0.,1.),
  .PIECEWISE_BEZIER_KNOTS.);
#4121 = CARTESIAN_POINT('',(-92.5,59.028888772911,143.24391584757));
#4122 = CARTESIAN_POINT('',(-92.5,42.271666579683,129.18293688567));
#4123 = CARTESIAN_POINT('',(-92.5,25.514444386455,115.12195792378));
#4124 = CARTESIAN_POINT('',(-92.5,8.757222193228,101.06097896189));
#4125 = CARTESIAN_POINT('',(-92.5,-8.,87.));
#4126 = CARTESIAN_POINT('',(-92.5,-24.75722219322,72.939021038107));
#4127 = CARTESIAN_POINT('',(-92.5,-41.51444438645,58.878042076214));
#4128 = CARTESIAN_POINT('',(-92.5,-58.27166657968,44.817063114321));
#4129 = CARTESIAN_POINT('',(-92.5,-75.02888877291,30.756084152428));
#4130 = B_SPLINE_SURFACE_WITH_KNOTS('',8,2,(
    (#4131,#4132,#4133)
    ,(#4134,#4135,#4136)
    ,(#4137,#4138,#4139)
    ,(#4140,#4141,#4142)
    ,(#4143,#4144,#4145)
    ,(#4146,#4147,#4148)
    ,(#4149,#4150,#4151)
    ,(#4152,#4153,#4154)
    ,(#4155,#4156,#4157
  )),.UNSPECIFIED.,.F.,.F.,.F.,(9,9),(3,3),(0.,1.),(0.,1.),
  .PIECEWISE_BEZIER_KNOTS.);
#4131 = CARTESIAN_POINT('',(-100.,102.,3.));
#4132 = CARTESIAN_POINT('',(-90.26576474915,105.24547097519,
    82.683646530525));
#4133 = CARTESIAN_POINT('',(-92.5,59.028888772911,143.24391584757));
#4134 = CARTESIAN_POINT('',(-100.,80.75,3.));
#4135 = CARTESIAN_POINT('',(-90.26576474915,83.620685967433,
    73.990258390744));
#4136 = CARTESIAN_POINT('',(-92.5,42.271666579683,129.18293688567));
#4137 = CARTESIAN_POINT('',(-100.,59.5,3.));
#4138 = CARTESIAN_POINT('',(-90.26576474915,61.995900959671,
    65.296870250964));
#4139 = CARTESIAN_POINT('',(-92.5,25.514444386455,115.12195792378));
#4140 = CARTESIAN_POINT('',(-100.,38.25,3.));
#4141 = CARTESIAN_POINT('',(-90.26576474915,40.37111595191,
    56.603482111184));
#4142 = CARTESIAN_POINT('',(-92.5,8.757222193228,101.06097896189));
#4143 = CARTESIAN_POINT('',(-100.,17.,3.));
#4144 = CARTESIAN_POINT('',(-90.26576474915,18.746330944148,
    47.910093971404));
#4145 = CARTESIAN_POINT('',(-92.5,-8.,87.));
#4146 = CARTESIAN_POINT('',(-100.,-4.25,3.));
#4147 = CARTESIAN_POINT('',(-90.26576474915,-2.878454063614,
    39.216705831624));
#4148 = CARTESIAN_POINT('',(-92.5,-24.75722219322,72.939021038107));
#4149 = CARTESIAN_POINT('',(-100.,-25.5,3.));
#4150 = CARTESIAN_POINT('',(-90.26576474915,-24.50323907137,
    30.523317691844));
#4151 = CARTESIAN_POINT('',(-92.5,-41.51444438645,58.878042076214));
#4152 = CARTESIAN_POINT('',(-100.,-46.75,3.));
#4153 = CARTESIAN_POINT('',(-90.26576474915,-46.12802407913,
    21.829929552064));
#4154 = CARTESIAN_POINT('',(-92.5,-58.27166657968,44.817063114321));
#4155 = CARTESIAN_POINT('',(-100.,-68.,3.));
#4156 = CARTESIAN_POINT('',(-90.26576474915,-67.75280908689,
    13.136541412284));
#4157 = CARTESIAN_POINT('',(-92.5,-75.02888877291,30.756084152428));
#4158 = ADVANCED_FACE('',(#4159),#4177,.F.);
#4159 = FACE_BOUND('',#4160,.F.);
#4160 = EDGE_LOOP('',(#4161,#4169,#4170,#4171));
#4161 = ORIENTED_EDGE('',*,*,#4162,.F.);
#4162 = EDGE_CURVE('',#4109,#4163,#4165,.T.);
#4163 = VERTEX_POINT('',#4164);
#4164 = CARTESIAN_POINT('',(-76.475067,30.486822398488,119.29427847975)
  );
#4165 = LINE('',#4166,#4167);
#4166 = CARTESIAN_POINT('',(-93.120118,30.486822398488,119.29427847975)
  );
#4167 = VECTOR('',#4168,1.);
#4168 = DIRECTION('',(1.,0.,0.));
#4169 = ORIENTED_EDGE('',*,*,#4108,.T.);
#4170 = ORIENTED_EDGE('',*,*,#950,.F.);
#4171 = ORIENTED_EDGE('',*,*,#4172,.F.);
#4172 = EDGE_CURVE('',#4163,#943,#4173,.T.);
#4173 = LINE('',#4174,#4175);
#4174 = CARTESIAN_POINT('',(-76.475067,30.486822398488,119.29427847975)
  );
#4175 = VECTOR('',#4176,1.);
#4176 = DIRECTION('',(0.,0.642787609687,-0.766044443119));
#4177 = PLANE('',#4178);
#4178 = AXIS2_PLACEMENT_3D('',#4179,#4180,#4181);
#4179 = CARTESIAN_POINT('',(-93.120118,30.486822398488,119.29427847975)
  );
#4180 = DIRECTION('',(0.,-0.766044443119,-0.642787609687));
#4181 = DIRECTION('',(1.,0.,0.));
#4182 = ADVANCED_FACE('',(#4183),#4201,.F.);
#4183 = FACE_BOUND('',#4184,.F.);
#4184 = EDGE_LOOP('',(#4185,#4193,#4194,#4195));
#4185 = ORIENTED_EDGE('',*,*,#4186,.F.);
#4186 = EDGE_CURVE('',#4163,#4187,#4189,.T.);
#4187 = VERTEX_POINT('',#4188);
#4188 = CARTESIAN_POINT('',(-76.475067,21.330160644198,111.61092697891)
  );
#4189 = LINE('',#4190,#4191);
#4190 = CARTESIAN_POINT('',(-76.475067,30.486822398488,119.29427847975)
  );
#4191 = VECTOR('',#4192,1.);
#4192 = DIRECTION('',(0.,-0.766044443119,-0.642787609687));
#4193 = ORIENTED_EDGE('',*,*,#4172,.T.);
#4194 = ORIENTED_EDGE('',*,*,#942,.F.);
#4195 = ORIENTED_EDGE('',*,*,#4196,.F.);
#4196 = EDGE_CURVE('',#4187,#935,#4197,.T.);
#4197 = LINE('',#4198,#4199);
#4198 = CARTESIAN_POINT('',(-76.475067,21.330160644198,111.61092697891)
  );
#4199 = VECTOR('',#4200,1.);
#4200 = DIRECTION('',(0.,0.642787609687,-0.766044443119));
#4201 = PLANE('',#4202);
#4202 = AXIS2_PLACEMENT_3D('',#4203,#4204,#4205);
#4203 = CARTESIAN_POINT('',(-76.475067,30.486822398488,119.29427847975)
  );
#4204 = DIRECTION('',(-1.,0.,0.));
#4205 = DIRECTION('',(-0.,-0.766044443119,-0.642787609687));
#4206 = ADVANCED_FACE('',(#4207),#4228,.F.);
#4207 = FACE_BOUND('',#4208,.F.);
#4208 = EDGE_LOOP('',(#4209,#4217,#4218,#4219));
#4209 = ORIENTED_EDGE('',*,*,#4210,.F.);
#4210 = EDGE_CURVE('',#4187,#4211,#4213,.T.);
#4211 = VERTEX_POINT('',#4212);
#4212 = CARTESIAN_POINT('',(-92.5,21.3301606442,111.61092697891));
#4213 = LINE('',#4214,#4215);
#4214 = CARTESIAN_POINT('',(-76.475067,21.330160644198,111.61092697891)
  );
#4215 = VECTOR('',#4216,1.);
#4216 = DIRECTION('',(-1.,0.,-0.));
#4217 = ORIENTED_EDGE('',*,*,#4196,.T.);
#4218 = ORIENTED_EDGE('',*,*,#934,.F.);
#4219 = ORIENTED_EDGE('',*,*,#4220,.F.);
#4220 = EDGE_CURVE('',#4211,#892,#4221,.T.);
#4221 = B_SPLINE_CURVE_WITH_KNOTS('',5,(#4222,#4223,#4224,#4225,#4226,
    #4227),.UNSPECIFIED.,.F.,.F.,(6,6),(0.,1.),
  .PIECEWISE_BEZIER_KNOTS.);
#4222 = CARTESIAN_POINT('',(-92.5,21.330160644198,111.61092697891));
#4223 = CARTESIAN_POINT('',(-92.38050751468,23.386304668317,
    109.16050995128));
#4224 = CARTESIAN_POINT('',(-92.28172786595,25.442946721714,
    106.70949939546));
#4225 = CARTESIAN_POINT('',(-92.20435360868,27.49998414825,
    104.25801765229));
#4226 = CARTESIAN_POINT('',(-92.14881133209,29.5573001593,
    101.80620390502));
#4227 = CARTESIAN_POINT('',(-92.11517898865,31.614762399183,
    99.354215889013));
#4228 = PLANE('',#4229);
#4229 = AXIS2_PLACEMENT_3D('',#4230,#4231,#4232);
#4230 = CARTESIAN_POINT('',(-76.475067,21.330160644198,111.61092697891)
  );
#4231 = DIRECTION('',(0.,0.766044443119,0.642787609687));
#4232 = DIRECTION('',(-1.,0.,0.));
#4233 = ADVANCED_FACE('',(#4234),#4251,.F.);
#4234 = FACE_BOUND('',#4235,.F.);
#4235 = EDGE_LOOP('',(#4236,#4237,#4238,#4250));
#4236 = ORIENTED_EDGE('',*,*,#891,.F.);
#4237 = ORIENTED_EDGE('',*,*,#2801,.T.);
#4238 = ORIENTED_EDGE('',*,*,#4239,.F.);
#4239 = EDGE_CURVE('',#4211,#2802,#4240,.T.);
#4240 = B_SPLINE_CURVE_WITH_KNOTS('',8,(#4241,#4242,#4243,#4244,#4245,
    #4246,#4247,#4248,#4249),.UNSPECIFIED.,.F.,.F.,(9,9),(0.,1.),
  .PIECEWISE_BEZIER_KNOTS.);
#4241 = CARTESIAN_POINT('',(-92.5,59.028888772911,143.24391584757));
#4242 = CARTESIAN_POINT('',(-92.5,42.271666579683,129.18293688567));
#4243 = CARTESIAN_POINT('',(-92.5,25.514444386455,115.12195792378));
#4244 = CARTESIAN_POINT('',(-92.5,8.757222193228,101.06097896189));
#4245 = CARTESIAN_POINT('',(-92.5,-8.,87.));
#4246 = CARTESIAN_POINT('',(-92.5,-24.75722219322,72.939021038107));
#4247 = CARTESIAN_POINT('',(-92.5,-41.51444438645,58.878042076214));
#4248 = CARTESIAN_POINT('',(-92.5,-58.27166657968,44.817063114321));
#4249 = CARTESIAN_POINT('',(-92.5,-75.02888877291,30.756084152428));
#4250 = ORIENTED_EDGE('',*,*,#4220,.T.);
#4251 = B_SPLINE_SURFACE_WITH_KNOTS('',8,2,(
    (#4252,#4253,#4254)
    ,(#4255,#4256,#4257)
    ,(#4258,#4259,#4260)
    ,(#4261,#4262,#4263)
    ,(#4264,#4265,#4266)
    ,(#4267,#4268,#4269)
    ,(#4270,#4271,#4272)
    ,(#4273,#4274,#4275)
    ,(#4276,#4277,#4278
  )),.UNSPECIFIED.,.F.,.F.,.F.,(9,9),(3,3),(0.,1.),(0.,1.),
  .PIECEWISE_BEZIER_KNOTS.);
#4252 = CARTESIAN_POINT('',(-100.,102.,3.));
#4253 = CARTESIAN_POINT('',(-90.26576474915,105.24547097519,
    82.683646530525));
#4254 = CARTESIAN_POINT('',(-92.5,59.028888772911,143.24391584757));
#4255 = CARTESIAN_POINT('',(-100.,80.75,3.));
#4256 = CARTESIAN_POINT('',(-90.26576474915,83.620685967433,
    73.990258390744));
#4257 = CARTESIAN_POINT('',(-92.5,42.271666579683,129.18293688567));
#4258 = CARTESIAN_POINT('',(-100.,59.5,3.));
#4259 = CARTESIAN_POINT('',(-90.26576474915,61.995900959671,
    65.296870250964));
#4260 = CARTESIAN_POINT('',(-92.5,25.514444386455,115.12195792378));
#4261 = CARTESIAN_POINT('',(-100.,38.25,3.));
#4262 = CARTESIAN_POINT('',(-90.26576474915,40.37111595191,
    56.603482111184));
#4263 = CARTESIAN_POINT('',(-92.5,8.757222193228,101.06097896189));
#4264 = CARTESIAN_POINT('',(-100.,17.,3.));
#4265 = CARTESIAN_POINT('',(-90.26576474915,18.746330944148,
    47.910093971404));
#4266 = CARTESIAN_POINT('',(-92.5,-8.,87.));
#4267 = CARTESIAN_POINT('',(-100.,-4.25,3.));
#4268 = CARTESIAN_POINT('',(-90.26576474915,-2.878454063614,
    39.216705831624));
#4269 = CARTESIAN_POINT('',(-92.5,-24.75722219322,72.939021038107));
#4270 = CARTESIAN_POINT('',(-100.,-25.5,3.));
#4271 = CARTESIAN_POINT('',(-90.26576474915,-24.50323907137,
    30.523317691844));
#4272 = CARTESIAN_POINT('',(-92.5,-41.51444438645,58.878042076214));
#4273 = CARTESIAN_POINT('',(-100.,-46.75,3.));
#4274 = CARTESIAN_POINT('',(-90.26576474915,-46.12802407913,
    21.829929552064));
#4275 = CARTESIAN_POINT('',(-92.5,-58.27166657968,44.817063114321));
#4276 = CARTESIAN_POINT('',(-100.,-68.,3.));
#4277 = CARTESIAN_POINT('',(-90.26576474915,-67.75280908689,
    13.136541412284));
#4278 = CARTESIAN_POINT('',(-92.5,-75.02888877291,30.756084152428));
#4279 = ADVANCED_FACE('',(#4280),#4299,.F.);
#4280 = FACE_BOUND('',#4281,.F.);
#4281 = EDGE_LOOP('',(#4282,#4290,#4297,#4298));
#4282 = ORIENTED_EDGE('',*,*,#4283,.F.);
#4283 = EDGE_CURVE('',#4284,#1471,#4286,.T.);
#4284 = VERTEX_POINT('',#4285);
#4285 = CARTESIAN_POINT('',(67.262221,-75.942072181,22.546573976844));
#4286 = LINE('',#4287,#4288);
#4287 = CARTESIAN_POINT('',(67.262221,-75.942072181,22.546573976844));
#4288 = VECTOR('',#4289,1.);
#4289 = DIRECTION('',(0.,0.642787609687,-0.766044443119));
#4290 = ORIENTED_EDGE('',*,*,#4291,.F.);
#4291 = EDGE_CURVE('',#4284,#4284,#4292,.T.);
#4292 = CIRCLE('',#4293,1.15);
#4293 = AXIS2_PLACEMENT_3D('',#4294,#4295,#4296);
#4294 = CARTESIAN_POINT('',(66.112221,-75.942072181,22.546573976844));
#4295 = DIRECTION('',(0.,-0.642787609687,0.766044443119));
#4296 = DIRECTION('',(1.,0.,0.));
#4297 = ORIENTED_EDGE('',*,*,#4283,.T.);
#4298 = ORIENTED_EDGE('',*,*,#1470,.T.);
#4299 = CYLINDRICAL_SURFACE('',#4300,1.15);
#4300 = AXIS2_PLACEMENT_3D('',#4301,#4302,#4303);
#4301 = CARTESIAN_POINT('',(66.112221,-75.942072181,22.546573976844));
#4302 = DIRECTION('',(0.,-0.642787609687,0.766044443119));
#4303 = DIRECTION('',(1.,0.,0.));
#4304 = ADVANCED_FACE('',(#4305),#4324,.F.);
#4305 = FACE_BOUND('',#4306,.F.);
#4306 = EDGE_LOOP('',(#4307,#4315,#4322,#4323));
#4307 = ORIENTED_EDGE('',*,*,#4308,.F.);
#4308 = EDGE_CURVE('',#4309,#1482,#4311,.T.);
#4309 = VERTEX_POINT('',#4310);
#4310 = CARTESIAN_POINT('',(84.303793,-53.62227265322,41.275109528555));
#4311 = LINE('',#4312,#4313);
#4312 = CARTESIAN_POINT('',(84.303793,-53.62227265322,41.275109528555));
#4313 = VECTOR('',#4314,1.);
#4314 = DIRECTION('',(0.,0.642787609687,-0.766044443119));
#4315 = ORIENTED_EDGE('',*,*,#4316,.F.);
#4316 = EDGE_CURVE('',#4309,#4309,#4317,.T.);
#4317 = CIRCLE('',#4318,1.15);
#4318 = AXIS2_PLACEMENT_3D('',#4319,#4320,#4321);
#4319 = CARTESIAN_POINT('',(83.153793,-53.62227265322,41.275109528555));
#4320 = DIRECTION('',(0.,-0.642787609687,0.766044443119));
#4321 = DIRECTION('',(1.,0.,0.));
#4322 = ORIENTED_EDGE('',*,*,#4308,.T.);
#4323 = ORIENTED_EDGE('',*,*,#1481,.T.);
#4324 = CYLINDRICAL_SURFACE('',#4325,1.15);
#4325 = AXIS2_PLACEMENT_3D('',#4326,#4327,#4328);
#4326 = CARTESIAN_POINT('',(83.153793,-53.62227265322,41.275109528555));
#4327 = DIRECTION('',(0.,-0.642787609687,0.766044443119));
#4328 = DIRECTION('',(1.,0.,0.));
#4329 = ADVANCED_FACE('',(#4330),#4349,.F.);
#4330 = FACE_BOUND('',#4331,.F.);
#4331 = EDGE_LOOP('',(#4332,#4340,#4347,#4348));
#4332 = ORIENTED_EDGE('',*,*,#4333,.F.);
#4333 = EDGE_CURVE('',#4334,#1493,#4336,.T.);
#4334 = VERTEX_POINT('',#4335);
#4335 = CARTESIAN_POINT('',(-81.161523,29.433775743337,110.96740910514)
  );
#4336 = LINE('',#4337,#4338);
#4337 = CARTESIAN_POINT('',(-81.161523,29.433775743337,110.96740910514)
  );
#4338 = VECTOR('',#4339,1.);
#4339 = DIRECTION('',(0.,0.642787609687,-0.766044443119));
#4340 = ORIENTED_EDGE('',*,*,#4341,.F.);
#4341 = EDGE_CURVE('',#4334,#4334,#4342,.T.);
#4342 = CIRCLE('',#4343,1.15);
#4343 = AXIS2_PLACEMENT_3D('',#4344,#4345,#4346);
#4344 = CARTESIAN_POINT('',(-82.311523,29.433775743337,110.96740910514)
  );
#4345 = DIRECTION('',(0.,-0.642787609687,0.766044443119));
#4346 = DIRECTION('',(1.,0.,0.));
#4347 = ORIENTED_EDGE('',*,*,#4333,.T.);
#4348 = ORIENTED_EDGE('',*,*,#1492,.T.);
#4349 = CYLINDRICAL_SURFACE('',#4350,1.15);
#4350 = AXIS2_PLACEMENT_3D('',#4351,#4352,#4353);
#4351 = CARTESIAN_POINT('',(-82.311523,29.433775743337,110.96740910514)
  );
#4352 = DIRECTION('',(0.,-0.642787609687,0.766044443119));
#4353 = DIRECTION('',(1.,0.,0.));
#4354 = ADVANCED_FACE('',(#4355),#4374,.F.);
#4355 = FACE_BOUND('',#4356,.F.);
#4356 = EDGE_LOOP('',(#4357,#4365,#4372,#4373));
#4357 = ORIENTED_EDGE('',*,*,#4358,.F.);
#4358 = EDGE_CURVE('',#4359,#1504,#4361,.T.);
#4359 = VERTEX_POINT('',#4360);
#4360 = CARTESIAN_POINT('',(-30.047056,62.705649858745,138.88582640396)
  );
#4361 = LINE('',#4362,#4363);
#4362 = CARTESIAN_POINT('',(-30.047056,62.705649858745,138.88582640396)
  );
#4363 = VECTOR('',#4364,1.);
#4364 = DIRECTION('',(0.,0.642787609687,-0.766044443119));
#4365 = ORIENTED_EDGE('',*,*,#4366,.F.);
#4366 = EDGE_CURVE('',#4359,#4359,#4367,.T.);
#4367 = CIRCLE('',#4368,1.15);
#4368 = AXIS2_PLACEMENT_3D('',#4369,#4370,#4371);
#4369 = CARTESIAN_POINT('',(-31.197056,62.705649858745,138.88582640396)
  );
#4370 = DIRECTION('',(0.,-0.642787609687,0.766044443119));
#4371 = DIRECTION('',(1.,0.,0.));
#4372 = ORIENTED_EDGE('',*,*,#4358,.T.);
#4373 = ORIENTED_EDGE('',*,*,#1503,.T.);
#4374 = CYLINDRICAL_SURFACE('',#4375,1.15);
#4375 = AXIS2_PLACEMENT_3D('',#4376,#4377,#4378);
#4376 = CARTESIAN_POINT('',(-31.197056,62.705649858745,138.88582640396)
  );
#4377 = DIRECTION('',(0.,-0.642787609687,0.766044443119));
#4378 = DIRECTION('',(1.,0.,0.));
#4379 = ADVANCED_FACE('',(#4380),#4399,.F.);
#4380 = FACE_BOUND('',#4381,.F.);
#4381 = EDGE_LOOP('',(#4382,#4390,#4397,#4398));
#4382 = ORIENTED_EDGE('',*,*,#4383,.F.);
#4383 = EDGE_CURVE('',#4384,#1515,#4386,.T.);
#4384 = VERTEX_POINT('',#4385);
#4385 = CARTESIAN_POINT('',(76.731314,18.316460773062,101.6388742139));
#4386 = LINE('',#4387,#4388);
#4387 = CARTESIAN_POINT('',(76.731314,18.316460773062,101.6388742139));
#4388 = VECTOR('',#4389,1.);
#4389 = DIRECTION('',(0.,0.642787609687,-0.766044443119));
#4390 = ORIENTED_EDGE('',*,*,#4391,.F.);
#4391 = EDGE_CURVE('',#4384,#4384,#4392,.T.);
#4392 = CIRCLE('',#4393,1.15);
#4393 = AXIS2_PLACEMENT_3D('',#4394,#4395,#4396);
#4394 = CARTESIAN_POINT('',(75.581314,18.316460773062,101.6388742139));
#4395 = DIRECTION('',(0.,-0.642787609687,0.766044443119));
#4396 = DIRECTION('',(1.,0.,0.));
#4397 = ORIENTED_EDGE('',*,*,#4383,.T.);
#4398 = ORIENTED_EDGE('',*,*,#1514,.T.);
#4399 = CYLINDRICAL_SURFACE('',#4400,1.15);
#4400 = AXIS2_PLACEMENT_3D('',#4401,#4402,#4403);
#4401 = CARTESIAN_POINT('',(75.581314,18.316460773062,101.6388742139));
#4402 = DIRECTION('',(0.,-0.642787609687,0.766044443119));
#4403 = DIRECTION('',(1.,0.,0.));
#4404 = ADVANCED_FACE('',(#4405,#4408),#4411,.T.);
#4405 = FACE_BOUND('',#4406,.T.);
#4406 = EDGE_LOOP('',(#4407));
#4407 = ORIENTED_EDGE('',*,*,#1942,.T.);
#4408 = FACE_BOUND('',#4409,.T.);
#4409 = EDGE_LOOP('',(#4410));
#4410 = ORIENTED_EDGE('',*,*,#2784,.F.);
#4411 = PLANE('',#4412);
#4412 = AXIS2_PLACEMENT_3D('',#4413,#4414,#4415);
#4413 = CARTESIAN_POINT('',(7.537754666667,-15.84175510668,
    72.976727867544));
#4414 = DIRECTION('',(0.,-0.642787609687,0.766044443119));
#4415 = DIRECTION('',(0.,0.766044443119,0.642787609687));
#4416 = ADVANCED_FACE('',(#4417,#4420),#4423,.T.);
#4417 = FACE_BOUND('',#4418,.T.);
#4418 = EDGE_LOOP('',(#4419));
#4419 = ORIENTED_EDGE('',*,*,#1969,.T.);
#4420 = FACE_BOUND('',#4421,.T.);
#4421 = EDGE_LOOP('',(#4422));
#4422 = ORIENTED_EDGE('',*,*,#4291,.F.);
#4423 = PLANE('',#4424);
#4424 = AXIS2_PLACEMENT_3D('',#4425,#4426,#4427);
#4425 = CARTESIAN_POINT('',(7.537754666667,-15.84175510668,
    72.976727867544));
#4426 = DIRECTION('',(0.,-0.642787609687,0.766044443119));
#4427 = DIRECTION('',(0.,0.766044443119,0.642787609687));
#4428 = ADVANCED_FACE('',(#4429,#4432),#4435,.T.);
#4429 = FACE_BOUND('',#4430,.T.);
#4430 = EDGE_LOOP('',(#4431));
#4431 = ORIENTED_EDGE('',*,*,#1995,.T.);
#4432 = FACE_BOUND('',#4433,.T.);
#4433 = EDGE_LOOP('',(#4434));
#4434 = ORIENTED_EDGE('',*,*,#4316,.F.);
#4435 = PLANE('',#4436);
#4436 = AXIS2_PLACEMENT_3D('',#4437,#4438,#4439);
#4437 = CARTESIAN_POINT('',(7.537754666667,-15.84175510668,
    72.976727867544));
#4438 = DIRECTION('',(0.,-0.642787609687,0.766044443119));
#4439 = DIRECTION('',(0.,0.766044443119,0.642787609687));
#4440 = ADVANCED_FACE('',(#4441,#4475,#4481,#4492,#4503,#4514,#4612,
    #4623,#4657,#4668,#4679,#4690,#4724,#4735,#4746,#4780,#4814,#4825,
    #4836,#4847,#4881,#4915,#4949,#4983,#4994,#5005,#5039,#5050,#5116,
    #5150,#5161),#5164,.F.);
#4441 = FACE_BOUND('',#4442,.F.);
#4442 = EDGE_LOOP('',(#4443,#4444,#4445,#4446,#4447,#4448,#4449,#4450,
    #4451,#4452,#4453,#4454,#4455,#4456,#4457,#4458,#4459,#4460,#4461,
    #4462,#4463,#4464,#4465,#4466,#4467,#4468,#4469,#4470,#4471,#4472,
    #4473,#4474));
#4443 = ORIENTED_EDGE('',*,*,#4068,.T.);
#4444 = ORIENTED_EDGE('',*,*,#4119,.T.);
#4445 = ORIENTED_EDGE('',*,*,#4162,.T.);
#4446 = ORIENTED_EDGE('',*,*,#4186,.T.);
#4447 = ORIENTED_EDGE('',*,*,#4210,.T.);
#4448 = ORIENTED_EDGE('',*,*,#4239,.T.);
#4449 = ORIENTED_EDGE('',*,*,#2818,.T.);
#4450 = ORIENTED_EDGE('',*,*,#2907,.T.);
#4451 = ORIENTED_EDGE('',*,*,#2988,.T.);
#4452 = ORIENTED_EDGE('',*,*,#3002,.T.);
#4453 = ORIENTED_EDGE('',*,*,#3026,.T.);
#4454 = ORIENTED_EDGE('',*,*,#3188,.T.);
#4455 = ORIENTED_EDGE('',*,*,#3299,.T.);
#4456 = ORIENTED_EDGE('',*,*,#3313,.T.);
#4457 = ORIENTED_EDGE('',*,*,#3337,.T.);
#4458 = ORIENTED_EDGE('',*,*,#3443,.T.);
#4459 = ORIENTED_EDGE('',*,*,#3493,.T.);
#4460 = ORIENTED_EDGE('',*,*,#3550,.T.);
#4461 = ORIENTED_EDGE('',*,*,#3587,.T.);
#4462 = ORIENTED_EDGE('',*,*,#3611,.T.);
#4463 = ORIENTED_EDGE('',*,*,#3635,.T.);
#4464 = ORIENTED_EDGE('',*,*,#3679,.T.);
#4465 = ORIENTED_EDGE('',*,*,#3716,.T.);
#4466 = ORIENTED_EDGE('',*,*,#3740,.T.);
#4467 = ORIENTED_EDGE('',*,*,#3764,.T.);
#4468 = ORIENTED_EDGE('',*,*,#3800,.T.);
#4469 = ORIENTED_EDGE('',*,*,#3848,.T.);
#4470 = ORIENTED_EDGE('',*,*,#3899,.T.);
#4471 = ORIENTED_EDGE('',*,*,#3936,.T.);
#4472 = ORIENTED_EDGE('',*,*,#3960,.T.);
#4473 = ORIENTED_EDGE('',*,*,#3984,.T.);
#4474 = ORIENTED_EDGE('',*,*,#4020,.T.);
#4475 = FACE_BOUND('',#4476,.F.);
#4476 = EDGE_LOOP('',(#4477,#4478,#4479,#4480));
#4477 = ORIENTED_EDGE('',*,*,#2021,.F.);
#4478 = ORIENTED_EDGE('',*,*,#2052,.F.);
#4479 = ORIENTED_EDGE('',*,*,#2093,.F.);
#4480 = ORIENTED_EDGE('',*,*,#2069,.F.);
#4481 = FACE_BOUND('',#4482,.F.);
#4482 = EDGE_LOOP('',(#4483));
#4483 = ORIENTED_EDGE('',*,*,#4484,.T.);
#4484 = EDGE_CURVE('',#4485,#4485,#4487,.T.);
#4485 = VERTEX_POINT('',#4486);
#4486 = CARTESIAN_POINT('',(81.985641,-33.44424546209,65.649743017173));
#4487 = CIRCLE('',#4488,7.5);
#4488 = AXIS2_PLACEMENT_3D('',#4489,#4490,#4491);
#4489 = CARTESIAN_POINT('',(74.485641,-33.44424546209,65.649743017173));
#4490 = DIRECTION('',(0.,0.642787609687,-0.766044443119));
#4491 = DIRECTION('',(1.,0.,0.));
#4492 = FACE_BOUND('',#4493,.F.);
#4493 = EDGE_LOOP('',(#4494));
#4494 = ORIENTED_EDGE('',*,*,#4495,.T.);
#4495 = EDGE_CURVE('',#4496,#4496,#4498,.T.);
#4496 = VERTEX_POINT('',#4497);
#4497 = CARTESIAN_POINT('',(81.985641,-18.12335659971,78.505495210904));
#4498 = CIRCLE('',#4499,7.5);
#4499 = AXIS2_PLACEMENT_3D('',#4500,#4501,#4502);
#4500 = CARTESIAN_POINT('',(74.485641,-18.12335659971,78.505495210904));
#4501 = DIRECTION('',(0.,0.642787609687,-0.766044443119));
#4502 = DIRECTION('',(1.,0.,0.));
#4503 = FACE_BOUND('',#4504,.F.);
#4504 = EDGE_LOOP('',(#4505));
#4505 = ORIENTED_EDGE('',*,*,#4506,.T.);
#4506 = EDGE_CURVE('',#4507,#4507,#4509,.T.);
#4507 = VERTEX_POINT('',#4508);
#4508 = CARTESIAN_POINT('',(56.485641,-33.44424546209,65.649743017173));
#4509 = CIRCLE('',#4510,7.5);
#4510 = AXIS2_PLACEMENT_3D('',#4511,#4512,#4513);
#4511 = CARTESIAN_POINT('',(48.985641,-33.44424546209,65.649743017173));
#4512 = DIRECTION('',(0.,0.642787609687,-0.766044443119));
#4513 = DIRECTION('',(1.,0.,0.));
#4514 = FACE_BOUND('',#4515,.F.);
#4515 = EDGE_LOOP('',(#4516,#4526,#4534,#4542,#4550,#4558,#4566,#4574,
    #4582,#4590,#4598,#4606));
#4516 = ORIENTED_EDGE('',*,*,#4517,.F.);
#4517 = EDGE_CURVE('',#4518,#4520,#4522,.T.);
#4518 = VERTEX_POINT('',#4519);
#4519 = CARTESIAN_POINT('',(35.306522499997,-46.22181391625,
    54.928090039945));
#4520 = VERTEX_POINT('',#4521);
#4521 = CARTESIAN_POINT('',(88.544811499997,-46.22181391625,
    54.928090039945));
#4522 = LINE('',#4523,#4524);
#4523 = CARTESIAN_POINT('',(35.306522499997,-46.22181391625,
    54.928090039945));
#4524 = VECTOR('',#4525,1.);
#4525 = DIRECTION('',(1.,0.,0.));
#4526 = ORIENTED_EDGE('',*,*,#4527,.F.);
#4527 = EDGE_CURVE('',#4528,#4518,#4530,.T.);
#4528 = VERTEX_POINT('',#4529);
#4529 = CARTESIAN_POINT('',(35.306522499997,-40.85950281442,
    59.42760330775));
#4530 = LINE('',#4531,#4532);
#4531 = CARTESIAN_POINT('',(35.306522499997,-40.85950281442,
    59.42760330775));
#4532 = VECTOR('',#4533,1.);
#4533 = DIRECTION('',(0.,-0.766044443119,-0.642787609687));
#4534 = ORIENTED_EDGE('',*,*,#4535,.F.);
#4535 = EDGE_CURVE('',#4536,#4528,#4538,.T.);
#4536 = VERTEX_POINT('',#4537);
#4537 = CARTESIAN_POINT('',(58.925666999997,-40.85950281442,
    59.42760330775));
#4538 = LINE('',#4539,#4540);
#4539 = CARTESIAN_POINT('',(58.925666999997,-40.85950281442,
    59.42760330775));
#4540 = VECTOR('',#4541,1.);
#4541 = DIRECTION('',(-1.,0.,-0.));
#4542 = ORIENTED_EDGE('',*,*,#4543,.F.);
#4543 = EDGE_CURVE('',#4544,#4536,#4546,.T.);
#4544 = VERTEX_POINT('',#4545);
#4545 = CARTESIAN_POINT('',(58.925666999997,5.103163772717,
    97.994859888943));
#4546 = LINE('',#4547,#4548);
#4547 = CARTESIAN_POINT('',(58.925666999997,5.103163772718,
    97.994859888943));
#4548 = VECTOR('',#4549,1.);
#4549 = DIRECTION('',(0.,-0.766044443119,-0.642787609687));
#4550 = ORIENTED_EDGE('',*,*,#4551,.F.);
#4551 = EDGE_CURVE('',#4552,#4544,#4554,.T.);
#4552 = VERTEX_POINT('',#4553);
#4553 = CARTESIAN_POINT('',(35.306522499997,5.103163772717,
    97.994859888943));
#4554 = LINE('',#4555,#4556);
#4555 = CARTESIAN_POINT('',(35.306522499997,5.103163772718,
    97.994859888943));
#4556 = VECTOR('',#4557,1.);
#4557 = DIRECTION('',(1.,0.,0.));
#4558 = ORIENTED_EDGE('',*,*,#4559,.F.);
#4559 = EDGE_CURVE('',#4560,#4552,#4562,.T.);
#4560 = VERTEX_POINT('',#4561);
#4561 = CARTESIAN_POINT('',(35.306522499997,10.46547487455,
    102.49437315674));
#4562 = LINE('',#4563,#4564);
#4563 = CARTESIAN_POINT('',(35.306522499997,10.46547487455,
    102.49437315674));
#4564 = VECTOR('',#4565,1.);
#4565 = DIRECTION('',(0.,-0.766044443119,-0.642787609687));
#4566 = ORIENTED_EDGE('',*,*,#4567,.F.);
#4567 = EDGE_CURVE('',#4568,#4560,#4570,.T.);
#4568 = VERTEX_POINT('',#4569);
#4569 = CARTESIAN_POINT('',(88.544811499997,10.46547487455,
    102.49437315674));
#4570 = LINE('',#4571,#4572);
#4571 = CARTESIAN_POINT('',(88.544811499997,10.46547487455,
    102.49437315674));
#4572 = VECTOR('',#4573,1.);
#4573 = DIRECTION('',(-1.,0.,-0.));
#4574 = ORIENTED_EDGE('',*,*,#4575,.F.);
#4575 = EDGE_CURVE('',#4576,#4568,#4578,.T.);
#4576 = VERTEX_POINT('',#4577);
#4577 = CARTESIAN_POINT('',(88.544811499997,5.103163772717,
    97.994859888943));
#4578 = LINE('',#4579,#4580);
#4579 = CARTESIAN_POINT('',(88.544811499997,5.103163772718,
    97.994859888943));
#4580 = VECTOR('',#4581,1.);
#4581 = DIRECTION('',(0.,0.766044443119,0.642787609687));
#4582 = ORIENTED_EDGE('',*,*,#4583,.F.);
#4583 = EDGE_CURVE('',#4584,#4576,#4586,.T.);
#4584 = VERTEX_POINT('',#4585);
#4585 = CARTESIAN_POINT('',(64.925666999997,5.103163772717,
    97.994859888943));
#4586 = LINE('',#4587,#4588);
#4587 = CARTESIAN_POINT('',(64.925666999997,5.103163772718,
    97.994859888943));
#4588 = VECTOR('',#4589,1.);
#4589 = DIRECTION('',(1.,0.,0.));
#4590 = ORIENTED_EDGE('',*,*,#4591,.F.);
#4591 = EDGE_CURVE('',#4592,#4584,#4594,.T.);
#4592 = VERTEX_POINT('',#4593);
#4593 = CARTESIAN_POINT('',(64.925666999997,-40.85950281442,
    59.42760330775));
#4594 = LINE('',#4595,#4596);
#4595 = CARTESIAN_POINT('',(64.925666999997,-40.85950281442,
    59.42760330775));
#4596 = VECTOR('',#4597,1.);
#4597 = DIRECTION('',(0.,0.766044443119,0.642787609687));
#4598 = ORIENTED_EDGE('',*,*,#4599,.F.);
#4599 = EDGE_CURVE('',#4600,#4592,#4602,.T.);
#4600 = VERTEX_POINT('',#4601);
#4601 = CARTESIAN_POINT('',(88.544811499997,-40.85950281442,
    59.42760330775));
#4602 = LINE('',#4603,#4604);
#4603 = CARTESIAN_POINT('',(88.544811499997,-40.85950281442,
    59.42760330775));
#4604 = VECTOR('',#4605,1.);
#4605 = DIRECTION('',(-1.,0.,-0.));
#4606 = ORIENTED_EDGE('',*,*,#4607,.F.);
#4607 = EDGE_CURVE('',#4520,#4600,#4608,.T.);
#4608 = LINE('',#4609,#4610);
#4609 = CARTESIAN_POINT('',(88.544811499997,-46.22181391625,
    54.928090039945));
#4610 = VECTOR('',#4611,1.);
#4611 = DIRECTION('',(0.,0.766044443119,0.642787609687));
#4612 = FACE_BOUND('',#4613,.F.);
#4613 = EDGE_LOOP('',(#4614));
#4614 = ORIENTED_EDGE('',*,*,#4615,.T.);
#4615 = EDGE_CURVE('',#4616,#4616,#4618,.T.);
#4616 = VERTEX_POINT('',#4617);
#4617 = CARTESIAN_POINT('',(56.485641,-18.12335659971,78.505495210904));
#4618 = CIRCLE('',#4619,7.5);
#4619 = AXIS2_PLACEMENT_3D('',#4620,#4621,#4622);
#4620 = CARTESIAN_POINT('',(48.985641,-18.12335659971,78.505495210904));
#4621 = DIRECTION('',(0.,0.642787609687,-0.766044443119));
#4622 = DIRECTION('',(1.,0.,0.));
#4623 = FACE_BOUND('',#4624,.F.);
#4624 = EDGE_LOOP('',(#4625,#4635,#4643,#4651));
#4625 = ORIENTED_EDGE('',*,*,#4626,.T.);
#4626 = EDGE_CURVE('',#4627,#4629,#4631,.T.);
#4627 = VERTEX_POINT('',#4628);
#4628 = CARTESIAN_POINT('',(33.627884,-50.59266740137,51.260508492646));
#4629 = VERTEX_POINT('',#4630);
#4630 = CARTESIAN_POINT('',(25.627884,-50.59266740137,51.260508492646));
#4631 = LINE('',#4632,#4633);
#4632 = CARTESIAN_POINT('',(33.627884,-50.59266740137,51.260508492646));
#4633 = VECTOR('',#4634,1.);
#4634 = DIRECTION('',(-1.,0.,-0.));
#4635 = ORIENTED_EDGE('',*,*,#4636,.T.);
#4636 = EDGE_CURVE('',#4629,#4637,#4639,.T.);
#4637 = VERTEX_POINT('',#4638);
#4638 = CARTESIAN_POINT('',(25.627884,-45.23035629955,55.760021760443));
#4639 = LINE('',#4640,#4641);
#4640 = CARTESIAN_POINT('',(25.627884,-50.59266740137,51.260508492646));
#4641 = VECTOR('',#4642,1.);
#4642 = DIRECTION('',(0.,0.766044443119,0.642787609687));
#4643 = ORIENTED_EDGE('',*,*,#4644,.T.);
#4644 = EDGE_CURVE('',#4637,#4645,#4647,.T.);
#4645 = VERTEX_POINT('',#4646);
#4646 = CARTESIAN_POINT('',(33.627884,-45.23035629955,55.760021760443));
#4647 = LINE('',#4648,#4649);
#4648 = CARTESIAN_POINT('',(25.627884,-45.23035629955,55.760021760443));
#4649 = VECTOR('',#4650,1.);
#4650 = DIRECTION('',(1.,0.,0.));
#4651 = ORIENTED_EDGE('',*,*,#4652,.T.);
#4652 = EDGE_CURVE('',#4645,#4627,#4653,.T.);
#4653 = LINE('',#4654,#4655);
#4654 = CARTESIAN_POINT('',(33.627884,-45.23035629955,55.760021760443));
#4655 = VECTOR('',#4656,1.);
#4656 = DIRECTION('',(0.,-0.766044443119,-0.642787609687));
#4657 = FACE_BOUND('',#4658,.F.);
#4658 = EDGE_LOOP('',(#4659));
#4659 = ORIENTED_EDGE('',*,*,#4660,.T.);
#4660 = EDGE_CURVE('',#4661,#4661,#4663,.T.);
#4661 = VERTEX_POINT('',#4662);
#4662 = CARTESIAN_POINT('',(81.985641,-2.802467737335,91.361247404634));
#4663 = CIRCLE('',#4664,7.5);
#4664 = AXIS2_PLACEMENT_3D('',#4665,#4666,#4667);
#4665 = CARTESIAN_POINT('',(74.485641,-2.802467737335,91.361247404634));
#4666 = DIRECTION('',(0.,0.642787609687,-0.766044443119));
#4667 = DIRECTION('',(1.,0.,0.));
#4668 = FACE_BOUND('',#4669,.F.);
#4669 = EDGE_LOOP('',(#4670));
#4670 = ORIENTED_EDGE('',*,*,#4671,.T.);
#4671 = EDGE_CURVE('',#4672,#4672,#4674,.T.);
#4672 = VERTEX_POINT('',#4673);
#4673 = CARTESIAN_POINT('',(82.841003,25.870427501316,115.42066322417));
#4674 = CIRCLE('',#4675,7.5);
#4675 = AXIS2_PLACEMENT_3D('',#4676,#4677,#4678);
#4676 = CARTESIAN_POINT('',(75.341003,25.870427501316,115.42066322417));
#4677 = DIRECTION('',(0.,0.642787609687,-0.766044443119));
#4678 = DIRECTION('',(1.,0.,0.));
#4679 = FACE_BOUND('',#4680,.F.);
#4680 = EDGE_LOOP('',(#4681));
#4681 = ORIENTED_EDGE('',*,*,#4682,.T.);
#4682 = EDGE_CURVE('',#4683,#4683,#4685,.T.);
#4683 = VERTEX_POINT('',#4684);
#4684 = CARTESIAN_POINT('',(56.485641,-2.802467737335,91.361247404634));
#4685 = CIRCLE('',#4686,7.5);
#4686 = AXIS2_PLACEMENT_3D('',#4687,#4688,#4689);
#4687 = CARTESIAN_POINT('',(48.985641,-2.802467737335,91.361247404634));
#4688 = DIRECTION('',(0.,0.642787609687,-0.766044443119));
#4689 = DIRECTION('',(1.,0.,0.));
#4690 = FACE_BOUND('',#4691,.F.);
#4691 = EDGE_LOOP('',(#4692,#4702,#4710,#4718));
#4692 = ORIENTED_EDGE('',*,*,#4693,.T.);
#4693 = EDGE_CURVE('',#4694,#4696,#4698,.T.);
#4694 = VERTEX_POINT('',#4695);
#4695 = CARTESIAN_POINT('',(90.850146641965,17.814236505037,
    108.6607163305));
#4696 = VERTEX_POINT('',#4697);
#4697 = CARTESIAN_POINT('',(84.850146641965,17.814236505037,
    108.6607163305));
#4698 = LINE('',#4699,#4700);
#4699 = CARTESIAN_POINT('',(90.850146641965,17.814236505037,
    108.6607163305));
#4700 = VECTOR('',#4701,1.);
#4701 = DIRECTION('',(-1.,0.,-0.));
#4702 = ORIENTED_EDGE('',*,*,#4703,.T.);
#4703 = EDGE_CURVE('',#4696,#4704,#4706,.T.);
#4704 = VERTEX_POINT('',#4705);
#4705 = CARTESIAN_POINT('',(84.850146641965,60.639335197871,
    144.59524084878));
#4706 = LINE('',#4707,#4708);
#4707 = CARTESIAN_POINT('',(84.850146641965,17.814236505037,
    108.6607163305));
#4708 = VECTOR('',#4709,1.);
#4709 = DIRECTION('',(0.,0.766044443119,0.642787609687));
#4710 = ORIENTED_EDGE('',*,*,#4711,.T.);
#4711 = EDGE_CURVE('',#4704,#4712,#4714,.T.);
#4712 = VERTEX_POINT('',#4713);
#4713 = CARTESIAN_POINT('',(90.850146641965,60.639335197871,
    144.59524084878));
#4714 = LINE('',#4715,#4716);
#4715 = CARTESIAN_POINT('',(84.850146641965,60.639335197872,
    144.59524084878));
#4716 = VECTOR('',#4717,1.);
#4717 = DIRECTION('',(1.,0.,0.));
#4718 = ORIENTED_EDGE('',*,*,#4719,.T.);
#4719 = EDGE_CURVE('',#4712,#4694,#4720,.T.);
#4720 = LINE('',#4721,#4722);
#4721 = CARTESIAN_POINT('',(90.850146641965,60.639335197872,
    144.59524084878));
#4722 = VECTOR('',#4723,1.);
#4723 = DIRECTION('',(0.,-0.766044443119,-0.642787609687));
#4724 = FACE_BOUND('',#4725,.F.);
#4725 = EDGE_LOOP('',(#4726));
#4726 = ORIENTED_EDGE('',*,*,#4727,.T.);
#4727 = EDGE_CURVE('',#4728,#4728,#4730,.T.);
#4728 = VERTEX_POINT('',#4729);
#4729 = CARTESIAN_POINT('',(82.841003,38.893183034338,126.34805258884));
#4730 = CIRCLE('',#4731,7.5);
#4731 = AXIS2_PLACEMENT_3D('',#4732,#4733,#4734);
#4732 = CARTESIAN_POINT('',(75.341003,38.893183034338,126.34805258884));
#4733 = DIRECTION('',(0.,0.642787609687,-0.766044443119));
#4734 = DIRECTION('',(1.,0.,0.));
#4735 = FACE_BOUND('',#4736,.F.);
#4736 = EDGE_LOOP('',(#4737));
#4737 = ORIENTED_EDGE('',*,*,#4738,.T.);
#4738 = EDGE_CURVE('',#4739,#4739,#4741,.T.);
#4739 = VERTEX_POINT('',#4740);
#4740 = CARTESIAN_POINT('',(82.841003,52.68198301048,137.9182295632));
#4741 = CIRCLE('',#4742,7.5);
#4742 = AXIS2_PLACEMENT_3D('',#4743,#4744,#4745);
#4743 = CARTESIAN_POINT('',(75.341003,52.68198301048,137.9182295632));
#4744 = DIRECTION('',(0.,0.642787609687,-0.766044443119));
#4745 = DIRECTION('',(1.,0.,0.));
#4746 = FACE_BOUND('',#4747,.F.);
#4747 = EDGE_LOOP('',(#4748,#4758,#4766,#4774));
#4748 = ORIENTED_EDGE('',*,*,#4749,.T.);
#4749 = EDGE_CURVE('',#4750,#4752,#4754,.T.);
#4750 = VERTEX_POINT('',#4751);
#4751 = CARTESIAN_POINT('',(66.067049287525,17.814236505037,
    108.6607163305));
#4752 = VERTEX_POINT('',#4753);
#4753 = CARTESIAN_POINT('',(39.067049287525,17.814236505037,
    108.6607163305));
#4754 = LINE('',#4755,#4756);
#4755 = CARTESIAN_POINT('',(66.067049287525,17.814236505037,
    108.6607163305));
#4756 = VECTOR('',#4757,1.);
#4757 = DIRECTION('',(-1.,0.,-0.));
#4758 = ORIENTED_EDGE('',*,*,#4759,.T.);
#4759 = EDGE_CURVE('',#4752,#4760,#4762,.T.);
#4760 = VERTEX_POINT('',#4761);
#4761 = CARTESIAN_POINT('',(39.067049287525,60.639335197871,
    144.59524084878));
#4762 = LINE('',#4763,#4764);
#4763 = CARTESIAN_POINT('',(39.067049287525,17.814236505037,
    108.6607163305));
#4764 = VECTOR('',#4765,1.);
#4765 = DIRECTION('',(0.,0.766044443119,0.642787609687));
#4766 = ORIENTED_EDGE('',*,*,#4767,.T.);
#4767 = EDGE_CURVE('',#4760,#4768,#4770,.T.);
#4768 = VERTEX_POINT('',#4769);
#4769 = CARTESIAN_POINT('',(66.067049287525,60.639335197871,
    144.59524084878));
#4770 = LINE('',#4771,#4772);
#4771 = CARTESIAN_POINT('',(39.067049287525,60.639335197872,
    144.59524084878));
#4772 = VECTOR('',#4773,1.);
#4773 = DIRECTION('',(1.,0.,0.));
#4774 = ORIENTED_EDGE('',*,*,#4775,.T.);
#4775 = EDGE_CURVE('',#4768,#4750,#4776,.T.);
#4776 = LINE('',#4777,#4778);
#4777 = CARTESIAN_POINT('',(66.067049287525,60.639335197872,
    144.59524084878));
#4778 = VECTOR('',#4779,1.);
#4779 = DIRECTION('',(0.,-0.766044443119,-0.642787609687));
#4780 = FACE_BOUND('',#4781,.F.);
#4781 = EDGE_LOOP('',(#4782,#4792,#4800,#4808));
#4782 = ORIENTED_EDGE('',*,*,#4783,.T.);
#4783 = EDGE_CURVE('',#4784,#4786,#4788,.T.);
#4784 = VERTEX_POINT('',#4785);
#4785 = CARTESIAN_POINT('',(33.627884,14.241509404364,105.66284233802));
#4786 = VERTEX_POINT('',#4787);
#4787 = CARTESIAN_POINT('',(25.627884,14.241509404364,105.66284233802));
#4788 = LINE('',#4789,#4790);
#4789 = CARTESIAN_POINT('',(33.627884,14.241509404364,105.66284233802));
#4790 = VECTOR('',#4791,1.);
#4791 = DIRECTION('',(-1.,0.,-0.));
#4792 = ORIENTED_EDGE('',*,*,#4793,.T.);
#4793 = EDGE_CURVE('',#4786,#4794,#4796,.T.);
#4794 = VERTEX_POINT('',#4795);
#4795 = CARTESIAN_POINT('',(25.627884,18.808950576738,109.49538054119));
#4796 = LINE('',#4797,#4798);
#4797 = CARTESIAN_POINT('',(25.627884,14.241509404364,105.66284233802));
#4798 = VECTOR('',#4799,1.);
#4799 = DIRECTION('',(0.,0.766044443119,0.642787609687));
#4800 = ORIENTED_EDGE('',*,*,#4801,.T.);
#4801 = EDGE_CURVE('',#4794,#4802,#4804,.T.);
#4802 = VERTEX_POINT('',#4803);
#4803 = CARTESIAN_POINT('',(33.627884,18.808950576738,109.49538054119));
#4804 = LINE('',#4805,#4806);
#4805 = CARTESIAN_POINT('',(25.627884,18.808950576738,109.49538054119));
#4806 = VECTOR('',#4807,1.);
#4807 = DIRECTION('',(1.,0.,0.));
#4808 = ORIENTED_EDGE('',*,*,#4809,.T.);
#4809 = EDGE_CURVE('',#4802,#4784,#4810,.T.);
#4810 = LINE('',#4811,#4812);
#4811 = CARTESIAN_POINT('',(33.627884,18.808950576738,109.49538054119));
#4812 = VECTOR('',#4813,1.);
#4813 = DIRECTION('',(0.,-0.766044443119,-0.642787609687));
#4814 = FACE_BOUND('',#4815,.F.);
#4815 = EDGE_LOOP('',(#4816));
#4816 = ORIENTED_EDGE('',*,*,#4817,.T.);
#4817 = EDGE_CURVE('',#4818,#4818,#4820,.T.);
#4818 = VERTEX_POINT('',#4819);
#4819 = CARTESIAN_POINT('',(36.080567,25.870427501316,115.42066322417));
#4820 = CIRCLE('',#4821,7.5);
#4821 = AXIS2_PLACEMENT_3D('',#4822,#4823,#4824);
#4822 = CARTESIAN_POINT('',(28.580567,25.870427501316,115.42066322417));
#4823 = DIRECTION('',(0.,0.642787609687,-0.766044443119));
#4824 = DIRECTION('',(1.,0.,0.));
#4825 = FACE_BOUND('',#4826,.F.);
#4826 = EDGE_LOOP('',(#4827));
#4827 = ORIENTED_EDGE('',*,*,#4828,.T.);
#4828 = EDGE_CURVE('',#4829,#4829,#4831,.T.);
#4829 = VERTEX_POINT('',#4830);
#4830 = CARTESIAN_POINT('',(36.080567,39.276205255898,126.66944639368));
#4831 = CIRCLE('',#4832,7.5);
#4832 = AXIS2_PLACEMENT_3D('',#4833,#4834,#4835);
#4833 = CARTESIAN_POINT('',(28.580567,39.276205255898,126.66944639368));
#4834 = DIRECTION('',(0.,0.642787609687,-0.766044443119));
#4835 = DIRECTION('',(1.,0.,0.));
#4836 = FACE_BOUND('',#4837,.F.);
#4837 = EDGE_LOOP('',(#4838));
#4838 = ORIENTED_EDGE('',*,*,#4839,.T.);
#4839 = EDGE_CURVE('',#4840,#4840,#4842,.T.);
#4840 = VERTEX_POINT('',#4841);
#4841 = CARTESIAN_POINT('',(36.080567,52.68198301048,137.9182295632));
#4842 = CIRCLE('',#4843,7.5);
#4843 = AXIS2_PLACEMENT_3D('',#4844,#4845,#4846);
#4844 = CARTESIAN_POINT('',(28.580567,52.68198301048,137.9182295632));
#4845 = DIRECTION('',(0.,0.642787609687,-0.766044443119));
#4846 = DIRECTION('',(1.,0.,0.));
#4847 = FACE_BOUND('',#4848,.F.);
#4848 = EDGE_LOOP('',(#4849,#4859,#4867,#4875));
#4849 = ORIENTED_EDGE('',*,*,#4850,.T.);
#4850 = EDGE_CURVE('',#4851,#4853,#4855,.T.);
#4851 = VERTEX_POINT('',#4852);
#4852 = CARTESIAN_POINT('',(19.410202065742,17.814236505037,
    108.6607163305));
#4853 = VERTEX_POINT('',#4854);
#4854 = CARTESIAN_POINT('',(4.910202065742,17.814236505037,
    108.6607163305));
#4855 = LINE('',#4856,#4857);
#4856 = CARTESIAN_POINT('',(19.410202065742,17.814236505037,
    108.6607163305));
#4857 = VECTOR('',#4858,1.);
#4858 = DIRECTION('',(-1.,0.,-0.));
#4859 = ORIENTED_EDGE('',*,*,#4860,.T.);
#4860 = EDGE_CURVE('',#4853,#4861,#4863,.T.);
#4861 = VERTEX_POINT('',#4862);
#4862 = CARTESIAN_POINT('',(4.910202065742,60.639335197871,
    144.59524084878));
#4863 = LINE('',#4864,#4865);
#4864 = CARTESIAN_POINT('',(4.910202065742,17.814236505037,
    108.6607163305));
#4865 = VECTOR('',#4866,1.);
#4866 = DIRECTION('',(0.,0.766044443119,0.642787609687));
#4867 = ORIENTED_EDGE('',*,*,#4868,.T.);
#4868 = EDGE_CURVE('',#4861,#4869,#4871,.T.);
#4869 = VERTEX_POINT('',#4870);
#4870 = CARTESIAN_POINT('',(19.410202065742,60.639335197871,
    144.59524084878));
#4871 = LINE('',#4872,#4873);
#4872 = CARTESIAN_POINT('',(4.910202065742,60.639335197872,
    144.59524084878));
#4873 = VECTOR('',#4874,1.);
#4874 = DIRECTION('',(1.,0.,0.));
#4875 = ORIENTED_EDGE('',*,*,#4876,.T.);
#4876 = EDGE_CURVE('',#4869,#4851,#4877,.T.);
#4877 = LINE('',#4878,#4879);
#4878 = CARTESIAN_POINT('',(19.410202065742,60.639335197872,
    144.59524084878));
#4879 = VECTOR('',#4880,1.);
#4880 = DIRECTION('',(0.,-0.766044443119,-0.642787609687));
#4881 = FACE_BOUND('',#4882,.F.);
#4882 = EDGE_LOOP('',(#4883,#4893,#4901,#4909));
#4883 = ORIENTED_EDGE('',*,*,#4884,.T.);
#4884 = EDGE_CURVE('',#4885,#4887,#4889,.T.);
#4885 = VERTEX_POINT('',#4886);
#4886 = CARTESIAN_POINT('',(27.769833,-72.72031923538,32.693203999917));
#4887 = VERTEX_POINT('',#4888);
#4888 = CARTESIAN_POINT('',(-82.230167,-72.72031923538,32.693203999917)
  );
#4889 = LINE('',#4890,#4891);
#4890 = CARTESIAN_POINT('',(27.769833,-72.72031923538,32.693203999917));
#4891 = VECTOR('',#4892,1.);
#4892 = DIRECTION('',(-1.,0.,-0.));
#4893 = ORIENTED_EDGE('',*,*,#4894,.T.);
#4894 = EDGE_CURVE('',#4887,#4895,#4897,.T.);
#4895 = VERTEX_POINT('',#4896);
#4896 = CARTESIAN_POINT('',(-82.230167,-52.80316371428,49.405681851767)
  );
#4897 = LINE('',#4898,#4899);
#4898 = CARTESIAN_POINT('',(-82.230167,-72.72031923538,32.693203999917)
  );
#4899 = VECTOR('',#4900,1.);
#4900 = DIRECTION('',(0.,0.766044443119,0.642787609687));
#4901 = ORIENTED_EDGE('',*,*,#4902,.T.);
#4902 = EDGE_CURVE('',#4895,#4903,#4905,.T.);
#4903 = VERTEX_POINT('',#4904);
#4904 = CARTESIAN_POINT('',(27.769833,-52.80316371428,49.405681851767));
#4905 = LINE('',#4906,#4907);
#4906 = CARTESIAN_POINT('',(-82.230167,-52.80316371428,49.405681851767)
  );
#4907 = VECTOR('',#4908,1.);
#4908 = DIRECTION('',(1.,0.,0.));
#4909 = ORIENTED_EDGE('',*,*,#4910,.T.);
#4910 = EDGE_CURVE('',#4903,#4885,#4911,.T.);
#4911 = LINE('',#4912,#4913);
#4912 = CARTESIAN_POINT('',(27.769833,-52.80316371428,49.405681851767));
#4913 = VECTOR('',#4914,1.);
#4914 = DIRECTION('',(0.,-0.766044443119,-0.642787609687));
#4915 = FACE_BOUND('',#4916,.F.);
#4916 = EDGE_LOOP('',(#4917,#4927,#4935,#4943));
#4917 = ORIENTED_EDGE('',*,*,#4918,.F.);
#4918 = EDGE_CURVE('',#4919,#4921,#4923,.T.);
#4919 = VERTEX_POINT('',#4920);
#4920 = CARTESIAN_POINT('',(-88.75,14.218576331881,105.64359920536));
#4921 = VERTEX_POINT('',#4922);
#4922 = CARTESIAN_POINT('',(-88.75,-45.14986800984,55.827559454659));
#4923 = LINE('',#4924,#4925);
#4924 = CARTESIAN_POINT('',(-88.75,3.10928816594,96.321799602683));
#4925 = VECTOR('',#4926,1.);
#4926 = DIRECTION('',(0.,-0.766044443119,-0.642787609687));
#4927 = ORIENTED_EDGE('',*,*,#4928,.F.);
#4928 = EDGE_CURVE('',#4929,#4919,#4931,.T.);
#4929 = VERTEX_POINT('',#4930);
#4930 = CARTESIAN_POINT('',(33.75,14.218576331881,105.64359920536));
#4931 = LINE('',#4932,#4933);
#4932 = CARTESIAN_POINT('',(16.875,14.218576331881,105.64359920536));
#4933 = VECTOR('',#4934,1.);
#4934 = DIRECTION('',(-1.,0.,0.));
#4935 = ORIENTED_EDGE('',*,*,#4936,.F.);
#4936 = EDGE_CURVE('',#4937,#4929,#4939,.T.);
#4937 = VERTEX_POINT('',#4938);
#4938 = CARTESIAN_POINT('',(33.75,-45.14986800984,55.827559454659));
#4939 = LINE('',#4940,#4941);
#4940 = CARTESIAN_POINT('',(33.75,-26.57493400492,71.413779727329));
#4941 = VECTOR('',#4942,1.);
#4942 = DIRECTION('',(0.,0.766044443119,0.642787609687));
#4943 = ORIENTED_EDGE('',*,*,#4944,.F.);
#4944 = EDGE_CURVE('',#4921,#4937,#4945,.T.);
#4945 = LINE('',#4946,#4947);
#4946 = CARTESIAN_POINT('',(-44.375,-45.14986800984,55.827559454659));
#4947 = VECTOR('',#4948,1.);
#4948 = DIRECTION('',(1.,0.,0.));
#4949 = FACE_BOUND('',#4950,.F.);
#4950 = EDGE_LOOP('',(#4951,#4961,#4969,#4977));
#4951 = ORIENTED_EDGE('',*,*,#4952,.T.);
#4952 = EDGE_CURVE('',#4953,#4955,#4957,.T.);
#4953 = VERTEX_POINT('',#4954);
#4954 = CARTESIAN_POINT('',(-88.79489100007,-45.23035629955,
    55.760021760443));
#4955 = VERTEX_POINT('',#4956);
#4956 = CARTESIAN_POINT('',(-80.79489100007,-45.23035629955,
    55.760021760443));
#4957 = LINE('',#4958,#4959);
#4958 = CARTESIAN_POINT('',(-88.79489100007,-45.23035629955,
    55.760021760443));
#4959 = VECTOR('',#4960,1.);
#4960 = DIRECTION('',(1.,0.,0.));
#4961 = ORIENTED_EDGE('',*,*,#4962,.T.);
#4962 = EDGE_CURVE('',#4955,#4963,#4965,.T.);
#4963 = VERTEX_POINT('',#4964);
#4964 = CARTESIAN_POINT('',(-80.79489100007,-50.59266740139,
    51.260508492637));
#4965 = LINE('',#4966,#4967);
#4966 = CARTESIAN_POINT('',(-80.79489100007,-45.23035629955,
    55.760021760443));
#4967 = VECTOR('',#4968,1.);
#4968 = DIRECTION('',(0.,-0.766044443119,-0.642787609687));
#4969 = ORIENTED_EDGE('',*,*,#4970,.T.);
#4970 = EDGE_CURVE('',#4963,#4971,#4973,.T.);
#4971 = VERTEX_POINT('',#4972);
#4972 = CARTESIAN_POINT('',(-88.79489100007,-50.59266740139,
    51.260508492637));
#4973 = LINE('',#4974,#4975);
#4974 = CARTESIAN_POINT('',(-80.79489100007,-50.59266740139,
    51.260508492637));
#4975 = VECTOR('',#4976,1.);
#4976 = DIRECTION('',(-1.,0.,-0.));
#4977 = ORIENTED_EDGE('',*,*,#4978,.T.);
#4978 = EDGE_CURVE('',#4971,#4953,#4979,.T.);
#4979 = LINE('',#4980,#4981);
#4980 = CARTESIAN_POINT('',(-88.79489100007,-50.59266740139,
    51.260508492637));
#4981 = VECTOR('',#4982,1.);
#4982 = DIRECTION('',(0.,0.766044443119,0.642787609687));
#4983 = FACE_BOUND('',#4984,.F.);
#4984 = EDGE_LOOP('',(#4985));
#4985 = ORIENTED_EDGE('',*,*,#4986,.T.);
#4986 = EDGE_CURVE('',#4987,#4987,#4989,.T.);
#4987 = VERTEX_POINT('',#4988);
#4988 = CARTESIAN_POINT('',(3.580567,25.870427501316,115.42066322417));
#4989 = CIRCLE('',#4990,7.5);
#4990 = AXIS2_PLACEMENT_3D('',#4991,#4992,#4993);
#4991 = CARTESIAN_POINT('',(-3.919433,25.870427501316,115.42066322417));
#4992 = DIRECTION('',(0.,0.642787609687,-0.766044443119));
#4993 = DIRECTION('',(1.,0.,0.));
#4994 = FACE_BOUND('',#4995,.F.);
#4995 = EDGE_LOOP('',(#4996));
#4996 = ORIENTED_EDGE('',*,*,#4997,.T.);
#4997 = EDGE_CURVE('',#4998,#4998,#5000,.T.);
#4998 = VERTEX_POINT('',#4999);
#4999 = CARTESIAN_POINT('',(3.580567,39.276205255898,126.66944639368));
#5000 = CIRCLE('',#5001,7.5);
#5001 = AXIS2_PLACEMENT_3D('',#5002,#5003,#5004);
#5002 = CARTESIAN_POINT('',(-3.919433,39.276205255898,126.66944639368));
#5003 = DIRECTION('',(0.,0.642787609687,-0.766044443119));
#5004 = DIRECTION('',(1.,0.,0.));
#5005 = FACE_BOUND('',#5006,.F.);
#5006 = EDGE_LOOP('',(#5007,#5017,#5025,#5033));
#5007 = ORIENTED_EDGE('',*,*,#5008,.T.);
#5008 = EDGE_CURVE('',#5009,#5011,#5013,.T.);
#5009 = VERTEX_POINT('',#5010);
#5010 = CARTESIAN_POINT('',(-12.97289219416,17.814236505037,
    108.6607163305));
#5011 = VERTEX_POINT('',#5012);
#5012 = CARTESIAN_POINT('',(-19.97289219416,17.814236505037,
    108.6607163305));
#5013 = LINE('',#5014,#5015);
#5014 = CARTESIAN_POINT('',(-12.97289219416,17.814236505037,
    108.6607163305));
#5015 = VECTOR('',#5016,1.);
#5016 = DIRECTION('',(-1.,0.,-0.));
#5017 = ORIENTED_EDGE('',*,*,#5018,.T.);
#5018 = EDGE_CURVE('',#5011,#5019,#5021,.T.);
#5019 = VERTEX_POINT('',#5020);
#5020 = CARTESIAN_POINT('',(-19.97289219416,60.639335197871,
    144.59524084878));
#5021 = LINE('',#5022,#5023);
#5022 = CARTESIAN_POINT('',(-19.97289219416,17.814236505037,
    108.6607163305));
#5023 = VECTOR('',#5024,1.);
#5024 = DIRECTION('',(0.,0.766044443119,0.642787609687));
#5025 = ORIENTED_EDGE('',*,*,#5026,.T.);
#5026 = EDGE_CURVE('',#5019,#5027,#5029,.T.);
#5027 = VERTEX_POINT('',#5028);
#5028 = CARTESIAN_POINT('',(-12.97289219416,60.639335197871,
    144.59524084878));
#5029 = LINE('',#5030,#5031);
#5030 = CARTESIAN_POINT('',(-19.97289219416,60.639335197872,
    144.59524084878));
#5031 = VECTOR('',#5032,1.);
#5032 = DIRECTION('',(1.,0.,0.));
#5033 = ORIENTED_EDGE('',*,*,#5034,.T.);
#5034 = EDGE_CURVE('',#5027,#5009,#5035,.T.);
#5035 = LINE('',#5036,#5037);
#5036 = CARTESIAN_POINT('',(-12.97289219416,60.639335197872,
    144.59524084878));
#5037 = VECTOR('',#5038,1.);
#5038 = DIRECTION('',(0.,-0.766044443119,-0.642787609687));
#5039 = FACE_BOUND('',#5040,.F.);
#5040 = EDGE_LOOP('',(#5041));
#5041 = ORIENTED_EDGE('',*,*,#5042,.T.);
#5042 = EDGE_CURVE('',#5043,#5043,#5045,.T.);
#5043 = VERTEX_POINT('',#5044);
#5044 = CARTESIAN_POINT('',(3.580567,52.68198301048,137.9182295632));
#5045 = CIRCLE('',#5046,7.5);
#5046 = AXIS2_PLACEMENT_3D('',#5047,#5048,#5049);
#5047 = CARTESIAN_POINT('',(-3.919433,52.68198301048,137.9182295632));
#5048 = DIRECTION('',(0.,0.642787609687,-0.766044443119));
#5049 = DIRECTION('',(1.,0.,0.));
#5050 = FACE_BOUND('',#5051,.F.);
#5051 = EDGE_LOOP('',(#5052,#5062,#5070,#5078,#5086,#5094,#5102,#5110));
#5052 = ORIENTED_EDGE('',*,*,#5053,.T.);
#5053 = EDGE_CURVE('',#5054,#5056,#5058,.T.);
#5054 = VERTEX_POINT('',#5055);
#5055 = CARTESIAN_POINT('',(-25.,30.980809987855,119.7087832838));
#5056 = VERTEX_POINT('',#5057);
#5057 = CARTESIAN_POINT('',(-56.4,30.980809987855,119.7087832838));
#5058 = LINE('',#5059,#5060);
#5059 = CARTESIAN_POINT('',(-25.,30.980809987856,119.7087832838));
#5060 = VECTOR('',#5061,1.);
#5061 = DIRECTION('',(-1.,0.,-0.));
#5062 = ORIENTED_EDGE('',*,*,#5063,.T.);
#5063 = EDGE_CURVE('',#5056,#5064,#5066,.T.);
#5064 = VERTEX_POINT('',#5065);
#5065 = CARTESIAN_POINT('',(-56.4,35.577076646569,123.56550894192));
#5066 = LINE('',#5067,#5068);
#5067 = CARTESIAN_POINT('',(-56.4,30.980809987856,119.7087832838));
#5068 = VECTOR('',#5069,1.);
#5069 = DIRECTION('',(0.,0.766044443119,0.642787609687));
#5070 = ORIENTED_EDGE('',*,*,#5071,.T.);
#5071 = EDGE_CURVE('',#5064,#5072,#5074,.T.);
#5072 = VERTEX_POINT('',#5073);
#5073 = CARTESIAN_POINT('',(-38.4,35.577076646569,123.56550894192));
#5074 = LINE('',#5075,#5076);
#5075 = CARTESIAN_POINT('',(-56.4,35.577076646569,123.56550894192));
#5076 = VECTOR('',#5077,1.);
#5077 = DIRECTION('',(1.,0.,0.));
#5078 = ORIENTED_EDGE('',*,*,#5079,.T.);
#5079 = EDGE_CURVE('',#5072,#5080,#5082,.T.);
#5080 = VERTEX_POINT('',#5081);
#5081 = CARTESIAN_POINT('',(-38.4,49.365876622711,135.13568591627));
#5082 = LINE('',#5083,#5084);
#5083 = CARTESIAN_POINT('',(-38.4,35.577076646569,123.56550894192));
#5084 = VECTOR('',#5085,1.);
#5085 = DIRECTION('',(0.,0.766044443119,0.642787609687));
#5086 = ORIENTED_EDGE('',*,*,#5087,.T.);
#5087 = EDGE_CURVE('',#5080,#5088,#5090,.T.);
#5088 = VERTEX_POINT('',#5089);
#5089 = CARTESIAN_POINT('',(-56.4,49.365876622711,135.13568591627));
#5090 = LINE('',#5091,#5092);
#5091 = CARTESIAN_POINT('',(-38.4,49.365876622711,135.13568591627));
#5092 = VECTOR('',#5093,1.);
#5093 = DIRECTION('',(-1.,0.,-0.));
#5094 = ORIENTED_EDGE('',*,*,#5095,.T.);
#5095 = EDGE_CURVE('',#5088,#5096,#5098,.T.);
#5096 = VERTEX_POINT('',#5097);
#5097 = CARTESIAN_POINT('',(-56.4,53.962143281425,138.99241157439));
#5098 = LINE('',#5099,#5100);
#5099 = CARTESIAN_POINT('',(-56.4,49.365876622711,135.13568591627));
#5100 = VECTOR('',#5101,1.);
#5101 = DIRECTION('',(0.,0.766044443119,0.642787609687));
#5102 = ORIENTED_EDGE('',*,*,#5103,.T.);
#5103 = EDGE_CURVE('',#5096,#5104,#5106,.T.);
#5104 = VERTEX_POINT('',#5105);
#5105 = CARTESIAN_POINT('',(-25.,53.962143281425,138.99241157439));
#5106 = LINE('',#5107,#5108);
#5107 = CARTESIAN_POINT('',(-56.4,53.962143281425,138.99241157439));
#5108 = VECTOR('',#5109,1.);
#5109 = DIRECTION('',(1.,0.,0.));
#5110 = ORIENTED_EDGE('',*,*,#5111,.T.);
#5111 = EDGE_CURVE('',#5104,#5054,#5112,.T.);
#5112 = LINE('',#5113,#5114);
#5113 = CARTESIAN_POINT('',(-25.,53.962143281425,138.99241157439));
#5114 = VECTOR('',#5115,1.);
#5115 = DIRECTION('',(0.,-0.766044443119,-0.642787609687));
#5116 = FACE_BOUND('',#5117,.F.);
#5117 = EDGE_LOOP('',(#5118,#5128,#5136,#5144));
#5118 = ORIENTED_EDGE('',*,*,#5119,.T.);
#5119 = EDGE_CURVE('',#5120,#5122,#5124,.T.);
#5120 = VERTEX_POINT('',#5121);
#5121 = CARTESIAN_POINT('',(-88.79489100007,19.603820506197,
    110.16235560583));
#5122 = VERTEX_POINT('',#5123);
#5123 = CARTESIAN_POINT('',(-80.79489100007,19.603820506197,
    110.16235560583));
#5124 = LINE('',#5125,#5126);
#5125 = CARTESIAN_POINT('',(-88.79489100007,19.603820506197,
    110.16235560583));
#5126 = VECTOR('',#5127,1.);
#5127 = DIRECTION('',(1.,0.,0.));
#5128 = ORIENTED_EDGE('',*,*,#5129,.T.);
#5129 = EDGE_CURVE('',#5122,#5130,#5132,.T.);
#5130 = VERTEX_POINT('',#5131);
#5131 = CARTESIAN_POINT('',(-80.79489100007,14.241509404364,
    105.66284233802));
#5132 = LINE('',#5133,#5134);
#5133 = CARTESIAN_POINT('',(-80.79489100007,19.603820506197,
    110.16235560583));
#5134 = VECTOR('',#5135,1.);
#5135 = DIRECTION('',(0.,-0.766044443119,-0.642787609687));
#5136 = ORIENTED_EDGE('',*,*,#5137,.T.);
#5137 = EDGE_CURVE('',#5130,#5138,#5140,.T.);
#5138 = VERTEX_POINT('',#5139);
#5139 = CARTESIAN_POINT('',(-88.79489100007,14.241509404364,
    105.66284233802));
#5140 = LINE('',#5141,#5142);
#5141 = CARTESIAN_POINT('',(-80.79489100007,14.241509404364,
    105.66284233802));
#5142 = VECTOR('',#5143,1.);
#5143 = DIRECTION('',(-1.,0.,-0.));
#5144 = ORIENTED_EDGE('',*,*,#5145,.T.);
#5145 = EDGE_CURVE('',#5138,#5120,#5146,.T.);
#5146 = LINE('',#5147,#5148);
#5147 = CARTESIAN_POINT('',(-88.79489100007,14.241509404364,
    105.66284233802));
#5148 = VECTOR('',#5149,1.);
#5149 = DIRECTION('',(0.,0.766044443119,0.642787609687));
#5150 = FACE_BOUND('',#5151,.F.);
#5151 = EDGE_LOOP('',(#5152));
#5152 = ORIENTED_EDGE('',*,*,#5153,.T.);
#5153 = EDGE_CURVE('',#5154,#5154,#5156,.T.);
#5154 = VERTEX_POINT('',#5155);
#5155 = CARTESIAN_POINT('',(-39.83,42.509778856796,129.38273680958));
#5156 = CIRCLE('',#5157,7.5);
#5157 = AXIS2_PLACEMENT_3D('',#5158,#5159,#5160);
#5158 = CARTESIAN_POINT('',(-47.33,42.509778856796,129.38273680958));
#5159 = DIRECTION('',(0.,0.642787609687,-0.766044443119));
#5160 = DIRECTION('',(1.,0.,0.));
#5161 = FACE_BOUND('',#5162,.F.);
#5162 = EDGE_LOOP('',(#5163));
#5163 = ORIENTED_EDGE('',*,*,#2751,.T.);
#5164 = PLANE('',#5165);
#5165 = AXIS2_PLACEMENT_3D('',#5166,#5167,#5168);
#5166 = CARTESIAN_POINT('',(-1.773E-14,-8.,87.));
#5167 = DIRECTION('',(0.,-0.642787609687,0.766044443119));
#5168 = DIRECTION('',(0.,0.766044443119,0.642787609687));
#5169 = ADVANCED_FACE('',(#5170,#5181),#5184,.T.);
#5170 = FACE_BOUND('',#5171,.T.);
#5171 = EDGE_LOOP('',(#5172));
#5172 = ORIENTED_EDGE('',*,*,#5173,.F.);
#5173 = EDGE_CURVE('',#5174,#5174,#5176,.T.);
#5174 = VERTEX_POINT('',#5175);
#5175 = CARTESIAN_POINT('',(81.985641,-34.27866948192,66.644170840554));
#5176 = CIRCLE('',#5177,7.5);
#5177 = AXIS2_PLACEMENT_3D('',#5178,#5179,#5180);
#5178 = CARTESIAN_POINT('',(74.485641,-34.27866948192,66.644170840554));
#5179 = DIRECTION('',(0.,-0.642787609687,0.766044443119));
#5180 = DIRECTION('',(1.,0.,0.));
#5181 = FACE_BOUND('',#5182,.T.);
#5182 = EDGE_LOOP('',(#5183));
#5183 = ORIENTED_EDGE('',*,*,#2118,.T.);
#5184 = PLANE('',#5185);
#5185 = AXIS2_PLACEMENT_3D('',#5186,#5187,#5188);
#5186 = CARTESIAN_POINT('',(33.265292628571,10.169923376194,
    103.94096871415));
#5187 = DIRECTION('',(0.,0.642787609687,-0.766044443119));
#5188 = DIRECTION('',(0.,-0.766044443119,-0.642787609687));
#5189 = ADVANCED_FACE('',(#5190,#5201),#5204,.T.);
#5190 = FACE_BOUND('',#5191,.T.);
#5191 = EDGE_LOOP('',(#5192));
#5192 = ORIENTED_EDGE('',*,*,#5193,.F.);
#5193 = EDGE_CURVE('',#5194,#5194,#5196,.T.);
#5194 = VERTEX_POINT('',#5195);
#5195 = CARTESIAN_POINT('',(81.985641,-18.95778061954,79.499923034285));
#5196 = CIRCLE('',#5197,7.5);
#5197 = AXIS2_PLACEMENT_3D('',#5198,#5199,#5200);
#5198 = CARTESIAN_POINT('',(74.485641,-18.95778061954,79.499923034285));
#5199 = DIRECTION('',(0.,-0.642787609687,0.766044443119));
#5200 = DIRECTION('',(1.,0.,0.));
#5201 = FACE_BOUND('',#5202,.T.);
#5202 = EDGE_LOOP('',(#5203));
#5203 = ORIENTED_EDGE('',*,*,#2143,.T.);
#5204 = PLANE('',#5205);
#5205 = AXIS2_PLACEMENT_3D('',#5206,#5207,#5208);
#5206 = CARTESIAN_POINT('',(33.265292628571,10.169923376194,
    103.94096871415));
#5207 = DIRECTION('',(0.,0.642787609687,-0.766044443119));
#5208 = DIRECTION('',(0.,-0.766044443119,-0.642787609687));
#5209 = ADVANCED_FACE('',(#5210,#5221),#5224,.T.);
#5210 = FACE_BOUND('',#5211,.T.);
#5211 = EDGE_LOOP('',(#5212));
#5212 = ORIENTED_EDGE('',*,*,#5213,.F.);
#5213 = EDGE_CURVE('',#5214,#5214,#5216,.T.);
#5214 = VERTEX_POINT('',#5215);
#5215 = CARTESIAN_POINT('',(81.985641,-3.636891757167,92.355675228016));
#5216 = CIRCLE('',#5217,7.5);
#5217 = AXIS2_PLACEMENT_3D('',#5218,#5219,#5220);
#5218 = CARTESIAN_POINT('',(74.485641,-3.636891757167,92.355675228016));
#5219 = DIRECTION('',(0.,-0.642787609687,0.766044443119));
#5220 = DIRECTION('',(1.,0.,0.));
#5221 = FACE_BOUND('',#5222,.T.);
#5222 = EDGE_LOOP('',(#5223));
#5223 = ORIENTED_EDGE('',*,*,#2168,.T.);
#5224 = PLANE('',#5225);
#5225 = AXIS2_PLACEMENT_3D('',#5226,#5227,#5228);
#5226 = CARTESIAN_POINT('',(33.265292628571,10.169923376194,
    103.94096871415));
#5227 = DIRECTION('',(0.,0.642787609687,-0.766044443119));
#5228 = DIRECTION('',(0.,-0.766044443119,-0.642787609687));
#5229 = ADVANCED_FACE('',(#5230,#5241),#5244,.T.);
#5230 = FACE_BOUND('',#5231,.T.);
#5231 = EDGE_LOOP('',(#5232));
#5232 = ORIENTED_EDGE('',*,*,#5233,.F.);
#5233 = EDGE_CURVE('',#5234,#5234,#5236,.T.);
#5234 = VERTEX_POINT('',#5235);
#5235 = CARTESIAN_POINT('',(56.485641,-34.27866948192,66.644170840554));
#5236 = CIRCLE('',#5237,7.5);
#5237 = AXIS2_PLACEMENT_3D('',#5238,#5239,#5240);
#5238 = CARTESIAN_POINT('',(48.985641,-34.27866948192,66.644170840554));
#5239 = DIRECTION('',(0.,-0.642787609687,0.766044443119));
#5240 = DIRECTION('',(1.,0.,0.));
#5241 = FACE_BOUND('',#5242,.T.);
#5242 = EDGE_LOOP('',(#5243));
#5243 = ORIENTED_EDGE('',*,*,#2193,.T.);
#5244 = PLANE('',#5245);
#5245 = AXIS2_PLACEMENT_3D('',#5246,#5247,#5248);
#5246 = CARTESIAN_POINT('',(33.265292628571,10.169923376194,
    103.94096871415));
#5247 = DIRECTION('',(0.,0.642787609687,-0.766044443119));
#5248 = DIRECTION('',(0.,-0.766044443119,-0.642787609687));
#5249 = ADVANCED_FACE('',(#5250,#5261),#5264,.T.);
#5250 = FACE_BOUND('',#5251,.T.);
#5251 = EDGE_LOOP('',(#5252));
#5252 = ORIENTED_EDGE('',*,*,#5253,.F.);
#5253 = EDGE_CURVE('',#5254,#5254,#5256,.T.);
#5254 = VERTEX_POINT('',#5255);
#5255 = CARTESIAN_POINT('',(56.485641,-18.95778061954,79.499923034285));
#5256 = CIRCLE('',#5257,7.5);
#5257 = AXIS2_PLACEMENT_3D('',#5258,#5259,#5260);
#5258 = CARTESIAN_POINT('',(48.985641,-18.95778061954,79.499923034285));
#5259 = DIRECTION('',(0.,-0.642787609687,0.766044443119));
#5260 = DIRECTION('',(1.,0.,0.));
#5261 = FACE_BOUND('',#5262,.T.);
#5262 = EDGE_LOOP('',(#5263));
#5263 = ORIENTED_EDGE('',*,*,#2218,.T.);
#5264 = PLANE('',#5265);
#5265 = AXIS2_PLACEMENT_3D('',#5266,#5267,#5268);
#5266 = CARTESIAN_POINT('',(33.265292628571,10.169923376194,
    103.94096871415));
#5267 = DIRECTION('',(0.,0.642787609687,-0.766044443119));
#5268 = DIRECTION('',(0.,-0.766044443119,-0.642787609687));
#5269 = ADVANCED_FACE('',(#5270,#5281),#5284,.T.);
#5270 = FACE_BOUND('',#5271,.T.);
#5271 = EDGE_LOOP('',(#5272));
#5272 = ORIENTED_EDGE('',*,*,#5273,.F.);
#5273 = EDGE_CURVE('',#5274,#5274,#5276,.T.);
#5274 = VERTEX_POINT('',#5275);
#5275 = CARTESIAN_POINT('',(56.485641,-3.636891757167,92.355675228016));
#5276 = CIRCLE('',#5277,7.5);
#5277 = AXIS2_PLACEMENT_3D('',#5278,#5279,#5280);
#5278 = CARTESIAN_POINT('',(48.985641,-3.636891757167,92.355675228016));
#5279 = DIRECTION('',(0.,-0.642787609687,0.766044443119));
#5280 = DIRECTION('',(1.,0.,0.));
#5281 = FACE_BOUND('',#5282,.T.);
#5282 = EDGE_LOOP('',(#5283));
#5283 = ORIENTED_EDGE('',*,*,#2243,.T.);
#5284 = PLANE('',#5285);
#5285 = AXIS2_PLACEMENT_3D('',#5286,#5287,#5288);
#5286 = CARTESIAN_POINT('',(33.265292628571,10.169923376194,
    103.94096871415));
#5287 = DIRECTION('',(0.,0.642787609687,-0.766044443119));
#5288 = DIRECTION('',(0.,-0.766044443119,-0.642787609687));
#5289 = ADVANCED_FACE('',(#5290,#5324),#5327,.F.);
#5290 = FACE_BOUND('',#5291,.F.);
#5291 = EDGE_LOOP('',(#5292,#5302,#5310,#5318));
#5292 = ORIENTED_EDGE('',*,*,#5293,.F.);
#5293 = EDGE_CURVE('',#5294,#5296,#5298,.T.);
#5294 = VERTEX_POINT('',#5295);
#5295 = CARTESIAN_POINT('',(2.769833,-68.89009701978,35.90714204835));
#5296 = VERTEX_POINT('',#5297);
#5297 = CARTESIAN_POINT('',(2.769833,-56.63338592988,46.191743803334));
#5298 = LINE('',#5299,#5300);
#5299 = CARTESIAN_POINT('',(2.769833,-68.89009701978,35.90714204835));
#5300 = VECTOR('',#5301,1.);
#5301 = DIRECTION('',(0.,0.766044443119,0.642787609687));
#5302 = ORIENTED_EDGE('',*,*,#5303,.F.);
#5303 = EDGE_CURVE('',#5304,#5294,#5306,.T.);
#5304 = VERTEX_POINT('',#5305);
#5305 = CARTESIAN_POINT('',(22.769833,-68.89009701978,35.90714204835));
#5306 = LINE('',#5307,#5308);
#5307 = CARTESIAN_POINT('',(22.769833,-68.89009701978,35.90714204835));
#5308 = VECTOR('',#5309,1.);
#5309 = DIRECTION('',(-1.,0.,-0.));
#5310 = ORIENTED_EDGE('',*,*,#5311,.F.);
#5311 = EDGE_CURVE('',#5312,#5304,#5314,.T.);
#5312 = VERTEX_POINT('',#5313);
#5313 = CARTESIAN_POINT('',(22.769833,-56.63338592988,46.191743803334));
#5314 = LINE('',#5315,#5316);
#5315 = CARTESIAN_POINT('',(22.769833,-56.63338592988,46.191743803334));
#5316 = VECTOR('',#5317,1.);
#5317 = DIRECTION('',(0.,-0.766044443119,-0.642787609687));
#5318 = ORIENTED_EDGE('',*,*,#5319,.F.);
#5319 = EDGE_CURVE('',#5296,#5312,#5320,.T.);
#5320 = LINE('',#5321,#5322);
#5321 = CARTESIAN_POINT('',(2.769833,-56.63338592988,46.191743803334));
#5322 = VECTOR('',#5323,1.);
#5323 = DIRECTION('',(1.,0.,0.));
#5324 = FACE_BOUND('',#5325,.F.);
#5325 = EDGE_LOOP('',(#5326));
#5326 = ORIENTED_EDGE('',*,*,#2266,.F.);
#5327 = PLANE('',#5328);
#5328 = AXIS2_PLACEMENT_3D('',#5329,#5330,#5331);
#5329 = CARTESIAN_POINT('',(-1.773E-14,-8.,87.));
#5330 = DIRECTION('',(0.,-0.642787609687,0.766044443119));
#5331 = DIRECTION('',(0.,0.766044443119,0.642787609687));
#5332 = ADVANCED_FACE('',(#5333,#5336),#5339,.T.);
#5333 = FACE_BOUND('',#5334,.T.);
#5334 = EDGE_LOOP('',(#5335));
#5335 = ORIENTED_EDGE('',*,*,#2290,.T.);
#5336 = FACE_BOUND('',#5337,.T.);
#5337 = EDGE_LOOP('',(#5338));
#5338 = ORIENTED_EDGE('',*,*,#4391,.F.);
#5339 = PLANE('',#5340);
#5340 = AXIS2_PLACEMENT_3D('',#5341,#5342,#5343);
#5341 = CARTESIAN_POINT('',(7.537754666667,-15.84175510668,
    72.976727867544));
#5342 = DIRECTION('',(0.,-0.642787609687,0.766044443119));
#5343 = DIRECTION('',(0.,0.766044443119,0.642787609687));
#5344 = ADVANCED_FACE('',(#5345,#5356),#5359,.T.);
#5345 = FACE_BOUND('',#5346,.T.);
#5346 = EDGE_LOOP('',(#5347));
#5347 = ORIENTED_EDGE('',*,*,#5348,.F.);
#5348 = EDGE_CURVE('',#5349,#5349,#5351,.T.);
#5349 = VERTEX_POINT('',#5350);
#5350 = CARTESIAN_POINT('',(82.841003,25.036003481484,116.41509104755));
#5351 = CIRCLE('',#5352,7.5);
#5352 = AXIS2_PLACEMENT_3D('',#5353,#5354,#5355);
#5353 = CARTESIAN_POINT('',(75.341003,25.036003481484,116.41509104755));
#5354 = DIRECTION('',(0.,-0.642787609687,0.766044443119));
#5355 = DIRECTION('',(1.,0.,0.));
#5356 = FACE_BOUND('',#5357,.T.);
#5357 = EDGE_LOOP('',(#5358));
#5358 = ORIENTED_EDGE('',*,*,#2317,.T.);
#5359 = PLANE('',#5360);
#5360 = AXIS2_PLACEMENT_3D('',#5361,#5362,#5363);
#5361 = CARTESIAN_POINT('',(33.265292628571,10.169923376194,
    103.94096871415));
#5362 = DIRECTION('',(0.,0.642787609687,-0.766044443119));
#5363 = DIRECTION('',(0.,-0.766044443119,-0.642787609687));
#5364 = ADVANCED_FACE('',(#5365,#5376),#5379,.T.);
#5365 = FACE_BOUND('',#5366,.T.);
#5366 = EDGE_LOOP('',(#5367));
#5367 = ORIENTED_EDGE('',*,*,#5368,.F.);
#5368 = EDGE_CURVE('',#5369,#5369,#5371,.T.);
#5369 = VERTEX_POINT('',#5370);
#5370 = CARTESIAN_POINT('',(82.841003,38.058759014507,127.34248041222));
#5371 = CIRCLE('',#5372,7.5);
#5372 = AXIS2_PLACEMENT_3D('',#5373,#5374,#5375);
#5373 = CARTESIAN_POINT('',(75.341003,38.058759014507,127.34248041222));
#5374 = DIRECTION('',(0.,-0.642787609687,0.766044443119));
#5375 = DIRECTION('',(1.,0.,0.));
#5376 = FACE_BOUND('',#5377,.T.);
#5377 = EDGE_LOOP('',(#5378));
#5378 = ORIENTED_EDGE('',*,*,#2342,.T.);
#5379 = PLANE('',#5380);
#5380 = AXIS2_PLACEMENT_3D('',#5381,#5382,#5383);
#5381 = CARTESIAN_POINT('',(33.265292628571,10.169923376194,
    103.94096871415));
#5382 = DIRECTION('',(0.,0.642787609687,-0.766044443119));
#5383 = DIRECTION('',(0.,-0.766044443119,-0.642787609687));
#5384 = ADVANCED_FACE('',(#5385,#5396),#5399,.T.);
#5385 = FACE_BOUND('',#5386,.T.);
#5386 = EDGE_LOOP('',(#5387));
#5387 = ORIENTED_EDGE('',*,*,#5388,.F.);
#5388 = EDGE_CURVE('',#5389,#5389,#5391,.T.);
#5389 = VERTEX_POINT('',#5390);
#5390 = CARTESIAN_POINT('',(82.841003,51.847558990648,138.91265738658));
#5391 = CIRCLE('',#5392,7.5);
#5392 = AXIS2_PLACEMENT_3D('',#5393,#5394,#5395);
#5393 = CARTESIAN_POINT('',(75.341003,51.847558990648,138.91265738658));
#5394 = DIRECTION('',(0.,-0.642787609687,0.766044443119));
#5395 = DIRECTION('',(1.,0.,0.));
#5396 = FACE_BOUND('',#5397,.T.);
#5397 = EDGE_LOOP('',(#5398));
#5398 = ORIENTED_EDGE('',*,*,#2367,.T.);
#5399 = PLANE('',#5400);
#5400 = AXIS2_PLACEMENT_3D('',#5401,#5402,#5403);
#5401 = CARTESIAN_POINT('',(33.265292628571,10.169923376194,
    103.94096871415));
#5402 = DIRECTION('',(0.,0.642787609687,-0.766044443119));
#5403 = DIRECTION('',(0.,-0.766044443119,-0.642787609687));
#5404 = ADVANCED_FACE('',(#5405,#5416),#5419,.T.);
#5405 = FACE_BOUND('',#5406,.T.);
#5406 = EDGE_LOOP('',(#5407));
#5407 = ORIENTED_EDGE('',*,*,#5408,.F.);
#5408 = EDGE_CURVE('',#5409,#5409,#5411,.T.);
#5409 = VERTEX_POINT('',#5410);
#5410 = CARTESIAN_POINT('',(36.080567,25.036003481484,116.41509104755));
#5411 = CIRCLE('',#5412,7.5);
#5412 = AXIS2_PLACEMENT_3D('',#5413,#5414,#5415);
#5413 = CARTESIAN_POINT('',(28.580567,25.036003481484,116.41509104755));
#5414 = DIRECTION('',(0.,-0.642787609687,0.766044443119));
#5415 = DIRECTION('',(1.,0.,0.));
#5416 = FACE_BOUND('',#5417,.T.);
#5417 = EDGE_LOOP('',(#5418));
#5418 = ORIENTED_EDGE('',*,*,#2392,.T.);
#5419 = PLANE('',#5420);
#5420 = AXIS2_PLACEMENT_3D('',#5421,#5422,#5423);
#5421 = CARTESIAN_POINT('',(33.265292628571,10.169923376194,
    103.94096871415));
#5422 = DIRECTION('',(0.,0.642787609687,-0.766044443119));
#5423 = DIRECTION('',(0.,-0.766044443119,-0.642787609687));
#5424 = ADVANCED_FACE('',(#5425,#5436),#5439,.T.);
#5425 = FACE_BOUND('',#5426,.T.);
#5426 = EDGE_LOOP('',(#5427));
#5427 = ORIENTED_EDGE('',*,*,#5428,.F.);
#5428 = EDGE_CURVE('',#5429,#5429,#5431,.T.);
#5429 = VERTEX_POINT('',#5430);
#5430 = CARTESIAN_POINT('',(36.080567,38.441781236066,127.66387421706));
#5431 = CIRCLE('',#5432,7.5);
#5432 = AXIS2_PLACEMENT_3D('',#5433,#5434,#5435);
#5433 = CARTESIAN_POINT('',(28.580567,38.441781236066,127.66387421706));
#5434 = DIRECTION('',(0.,-0.642787609687,0.766044443119));
#5435 = DIRECTION('',(1.,0.,0.));
#5436 = FACE_BOUND('',#5437,.T.);
#5437 = EDGE_LOOP('',(#5438));
#5438 = ORIENTED_EDGE('',*,*,#2417,.T.);
#5439 = PLANE('',#5440);
#5440 = AXIS2_PLACEMENT_3D('',#5441,#5442,#5443);
#5441 = CARTESIAN_POINT('',(33.265292628571,10.169923376194,
    103.94096871415));
#5442 = DIRECTION('',(0.,0.642787609687,-0.766044443119));
#5443 = DIRECTION('',(0.,-0.766044443119,-0.642787609687));
#5444 = ADVANCED_FACE('',(#5445,#5456),#5459,.T.);
#5445 = FACE_BOUND('',#5446,.T.);
#5446 = EDGE_LOOP('',(#5447));
#5447 = ORIENTED_EDGE('',*,*,#5448,.F.);
#5448 = EDGE_CURVE('',#5449,#5449,#5451,.T.);
#5449 = VERTEX_POINT('',#5450);
#5450 = CARTESIAN_POINT('',(36.080567,51.847558990648,138.91265738658));
#5451 = CIRCLE('',#5452,7.5);
#5452 = AXIS2_PLACEMENT_3D('',#5453,#5454,#5455);
#5453 = CARTESIAN_POINT('',(28.580567,51.847558990648,138.91265738658));
#5454 = DIRECTION('',(0.,-0.642787609687,0.766044443119));
#5455 = DIRECTION('',(1.,0.,0.));
#5456 = FACE_BOUND('',#5457,.T.);
#5457 = EDGE_LOOP('',(#5458));
#5458 = ORIENTED_EDGE('',*,*,#2442,.T.);
#5459 = PLANE('',#5460);
#5460 = AXIS2_PLACEMENT_3D('',#5461,#5462,#5463);
#5461 = CARTESIAN_POINT('',(33.265292628571,10.169923376194,
    103.94096871415));
#5462 = DIRECTION('',(0.,0.642787609687,-0.766044443119));
#5463 = DIRECTION('',(0.,-0.766044443119,-0.642787609687));
#5464 = ADVANCED_FACE('',(#5465,#5499),#5502,.F.);
#5465 = FACE_BOUND('',#5466,.F.);
#5466 = EDGE_LOOP('',(#5467,#5477,#5485,#5493));
#5467 = ORIENTED_EDGE('',*,*,#5468,.F.);
#5468 = EDGE_CURVE('',#5469,#5471,#5473,.T.);
#5469 = VERTEX_POINT('',#5470);
#5470 = CARTESIAN_POINT('',(-37.230167,-68.89009701978,35.90714204835));
#5471 = VERTEX_POINT('',#5472);
#5472 = CARTESIAN_POINT('',(-37.230167,-56.63338592988,46.191743803334)
  );
#5473 = LINE('',#5474,#5475);
#5474 = CARTESIAN_POINT('',(-37.230167,-68.89009701978,35.90714204835));
#5475 = VECTOR('',#5476,1.);
#5476 = DIRECTION('',(0.,0.766044443119,0.642787609687));
#5477 = ORIENTED_EDGE('',*,*,#5478,.F.);
#5478 = EDGE_CURVE('',#5479,#5469,#5481,.T.);
#5479 = VERTEX_POINT('',#5480);
#5480 = CARTESIAN_POINT('',(-17.230167,-68.89009701978,35.90714204835));
#5481 = LINE('',#5482,#5483);
#5482 = CARTESIAN_POINT('',(-17.230167,-68.89009701978,35.90714204835));
#5483 = VECTOR('',#5484,1.);
#5484 = DIRECTION('',(-1.,0.,-0.));
#5485 = ORIENTED_EDGE('',*,*,#5486,.F.);
#5486 = EDGE_CURVE('',#5487,#5479,#5489,.T.);
#5487 = VERTEX_POINT('',#5488);
#5488 = CARTESIAN_POINT('',(-17.230167,-56.63338592988,46.191743803334)
  );
#5489 = LINE('',#5490,#5491);
#5490 = CARTESIAN_POINT('',(-17.230167,-56.63338592988,46.191743803334)
  );
#5491 = VECTOR('',#5492,1.);
#5492 = DIRECTION('',(0.,-0.766044443119,-0.642787609687));
#5493 = ORIENTED_EDGE('',*,*,#5494,.F.);
#5494 = EDGE_CURVE('',#5471,#5487,#5495,.T.);
#5495 = LINE('',#5496,#5497);
#5496 = CARTESIAN_POINT('',(-37.230167,-56.63338592988,46.191743803334)
  );
#5497 = VECTOR('',#5498,1.);
#5498 = DIRECTION('',(1.,0.,0.));
#5499 = FACE_BOUND('',#5500,.F.);
#5500 = EDGE_LOOP('',(#5501));
#5501 = ORIENTED_EDGE('',*,*,#2465,.F.);
#5502 = PLANE('',#5503);
#5503 = AXIS2_PLACEMENT_3D('',#5504,#5505,#5506);
#5504 = CARTESIAN_POINT('',(-1.773E-14,-8.,87.));
#5505 = DIRECTION('',(0.,-0.642787609687,0.766044443119));
#5506 = DIRECTION('',(0.,0.766044443119,0.642787609687));
#5507 = ADVANCED_FACE('',(#5508,#5542),#5548,.F.);
#5508 = FACE_BOUND('',#5509,.F.);
#5509 = EDGE_LOOP('',(#5510,#5520,#5528,#5536));
#5510 = ORIENTED_EDGE('',*,*,#5511,.T.);
#5511 = EDGE_CURVE('',#5512,#5514,#5516,.T.);
#5512 = VERTEX_POINT('',#5513);
#5513 = CARTESIAN_POINT('',(-88.75,13.384152312049,106.63802702874));
#5514 = VERTEX_POINT('',#5515);
#5515 = CARTESIAN_POINT('',(-88.75,-45.98429202967,56.82198727804));
#5516 = LINE('',#5517,#5518);
#5517 = CARTESIAN_POINT('',(-88.75,13.384152312049,106.63802702874));
#5518 = VECTOR('',#5519,1.);
#5519 = DIRECTION('',(0.,-0.766044443119,-0.642787609687));
#5520 = ORIENTED_EDGE('',*,*,#5521,.T.);
#5521 = EDGE_CURVE('',#5514,#5522,#5524,.T.);
#5522 = VERTEX_POINT('',#5523);
#5523 = CARTESIAN_POINT('',(33.75,-45.98429202967,56.82198727804));
#5524 = LINE('',#5525,#5526);
#5525 = CARTESIAN_POINT('',(-88.75,-45.98429202967,56.82198727804));
#5526 = VECTOR('',#5527,1.);
#5527 = DIRECTION('',(1.,0.,0.));
#5528 = ORIENTED_EDGE('',*,*,#5529,.T.);
#5529 = EDGE_CURVE('',#5522,#5530,#5532,.T.);
#5530 = VERTEX_POINT('',#5531);
#5531 = CARTESIAN_POINT('',(33.75,13.384152312049,106.63802702874));
#5532 = LINE('',#5533,#5534);
#5533 = CARTESIAN_POINT('',(33.75,-45.98429202967,56.82198727804));
#5534 = VECTOR('',#5535,1.);
#5535 = DIRECTION('',(0.,0.766044443119,0.642787609687));
#5536 = ORIENTED_EDGE('',*,*,#5537,.T.);
#5537 = EDGE_CURVE('',#5530,#5512,#5538,.T.);
#5538 = LINE('',#5539,#5540);
#5539 = CARTESIAN_POINT('',(33.75,13.384152312049,106.63802702874));
#5540 = VECTOR('',#5541,1.);
#5541 = DIRECTION('',(-1.,0.,0.));
#5542 = FACE_BOUND('',#5543,.F.);
#5543 = EDGE_LOOP('',(#5544,#5545,#5546,#5547));
#5544 = ORIENTED_EDGE('',*,*,#2538,.T.);
#5545 = ORIENTED_EDGE('',*,*,#2490,.T.);
#5546 = ORIENTED_EDGE('',*,*,#2521,.T.);
#5547 = ORIENTED_EDGE('',*,*,#2562,.T.);
#5548 = PLANE('',#5549);
#5549 = AXIS2_PLACEMENT_3D('',#5550,#5551,#5552);
#5550 = CARTESIAN_POINT('',(-27.5,-16.30006985881,81.730007153394));
#5551 = DIRECTION('',(0.,-0.642787609687,0.766044443119));
#5552 = DIRECTION('',(0.,0.766044443119,0.642787609687));
#5553 = ADVANCED_FACE('',(#5554,#5588),#5591,.F.);
#5554 = FACE_BOUND('',#5555,.F.);
#5555 = EDGE_LOOP('',(#5556,#5566,#5574,#5582));
#5556 = ORIENTED_EDGE('',*,*,#5557,.F.);
#5557 = EDGE_CURVE('',#5558,#5560,#5562,.T.);
#5558 = VERTEX_POINT('',#5559);
#5559 = CARTESIAN_POINT('',(-77.230167,-68.89009701978,35.90714204835));
#5560 = VERTEX_POINT('',#5561);
#5561 = CARTESIAN_POINT('',(-77.230167,-56.63338592988,46.191743803334)
  );
#5562 = LINE('',#5563,#5564);
#5563 = CARTESIAN_POINT('',(-77.230167,-68.89009701978,35.90714204835));
#5564 = VECTOR('',#5565,1.);
#5565 = DIRECTION('',(0.,0.766044443119,0.642787609687));
#5566 = ORIENTED_EDGE('',*,*,#5567,.F.);
#5567 = EDGE_CURVE('',#5568,#5558,#5570,.T.);
#5568 = VERTEX_POINT('',#5569);
#5569 = CARTESIAN_POINT('',(-57.230167,-68.89009701978,35.90714204835));
#5570 = LINE('',#5571,#5572);
#5571 = CARTESIAN_POINT('',(-57.230167,-68.89009701978,35.90714204835));
#5572 = VECTOR('',#5573,1.);
#5573 = DIRECTION('',(-1.,0.,-0.));
#5574 = ORIENTED_EDGE('',*,*,#5575,.F.);
#5575 = EDGE_CURVE('',#5576,#5568,#5578,.T.);
#5576 = VERTEX_POINT('',#5577);
#5577 = CARTESIAN_POINT('',(-57.230167,-56.63338592988,46.191743803334)
  );
#5578 = LINE('',#5579,#5580);
#5579 = CARTESIAN_POINT('',(-57.230167,-56.63338592988,46.191743803334)
  );
#5580 = VECTOR('',#5581,1.);
#5581 = DIRECTION('',(0.,-0.766044443119,-0.642787609687));
#5582 = ORIENTED_EDGE('',*,*,#5583,.F.);
#5583 = EDGE_CURVE('',#5560,#5576,#5584,.T.);
#5584 = LINE('',#5585,#5586);
#5585 = CARTESIAN_POINT('',(-77.230167,-56.63338592988,46.191743803334)
  );
#5586 = VECTOR('',#5587,1.);
#5587 = DIRECTION('',(1.,0.,0.));
#5588 = FACE_BOUND('',#5589,.F.);
#5589 = EDGE_LOOP('',(#5590));
#5590 = ORIENTED_EDGE('',*,*,#2585,.F.);
#5591 = PLANE('',#5592);
#5592 = AXIS2_PLACEMENT_3D('',#5593,#5594,#5595);
#5593 = CARTESIAN_POINT('',(-1.773E-14,-8.,87.));
#5594 = DIRECTION('',(0.,-0.642787609687,0.766044443119));
#5595 = DIRECTION('',(0.,0.766044443119,0.642787609687));
#5596 = ADVANCED_FACE('',(#5597,#5608),#5611,.T.);
#5597 = FACE_BOUND('',#5598,.T.);
#5598 = EDGE_LOOP('',(#5599));
#5599 = ORIENTED_EDGE('',*,*,#5600,.F.);
#5600 = EDGE_CURVE('',#5601,#5601,#5603,.T.);
#5601 = VERTEX_POINT('',#5602);
#5602 = CARTESIAN_POINT('',(3.580567,25.036003481484,116.41509104755));
#5603 = CIRCLE('',#5604,7.5);
#5604 = AXIS2_PLACEMENT_3D('',#5605,#5606,#5607);
#5605 = CARTESIAN_POINT('',(-3.919433,25.036003481484,116.41509104755));
#5606 = DIRECTION('',(0.,-0.642787609687,0.766044443119));
#5607 = DIRECTION('',(1.,0.,0.));
#5608 = FACE_BOUND('',#5609,.T.);
#5609 = EDGE_LOOP('',(#5610));
#5610 = ORIENTED_EDGE('',*,*,#2611,.T.);
#5611 = PLANE('',#5612);
#5612 = AXIS2_PLACEMENT_3D('',#5613,#5614,#5615);
#5613 = CARTESIAN_POINT('',(33.265292628571,10.169923376194,
    103.94096871415));
#5614 = DIRECTION('',(0.,0.642787609687,-0.766044443119));
#5615 = DIRECTION('',(0.,-0.766044443119,-0.642787609687));
#5616 = ADVANCED_FACE('',(#5617,#5628),#5631,.T.);
#5617 = FACE_BOUND('',#5618,.T.);
#5618 = EDGE_LOOP('',(#5619));
#5619 = ORIENTED_EDGE('',*,*,#5620,.F.);
#5620 = EDGE_CURVE('',#5621,#5621,#5623,.T.);
#5621 = VERTEX_POINT('',#5622);
#5622 = CARTESIAN_POINT('',(3.580567,38.441781236066,127.66387421706));
#5623 = CIRCLE('',#5624,7.5);
#5624 = AXIS2_PLACEMENT_3D('',#5625,#5626,#5627);
#5625 = CARTESIAN_POINT('',(-3.919433,38.441781236066,127.66387421706));
#5626 = DIRECTION('',(0.,-0.642787609687,0.766044443119));
#5627 = DIRECTION('',(1.,0.,0.));
#5628 = FACE_BOUND('',#5629,.T.);
#5629 = EDGE_LOOP('',(#5630));
#5630 = ORIENTED_EDGE('',*,*,#2636,.T.);
#5631 = PLANE('',#5632);
#5632 = AXIS2_PLACEMENT_3D('',#5633,#5634,#5635);
#5633 = CARTESIAN_POINT('',(33.265292628571,10.169923376194,
    103.94096871415));
#5634 = DIRECTION('',(0.,0.642787609687,-0.766044443119));
#5635 = DIRECTION('',(0.,-0.766044443119,-0.642787609687));
#5636 = ADVANCED_FACE('',(#5637,#5648),#5651,.T.);
#5637 = FACE_BOUND('',#5638,.T.);
#5638 = EDGE_LOOP('',(#5639));
#5639 = ORIENTED_EDGE('',*,*,#5640,.F.);
#5640 = EDGE_CURVE('',#5641,#5641,#5643,.T.);
#5641 = VERTEX_POINT('',#5642);
#5642 = CARTESIAN_POINT('',(3.580567,51.847558990648,138.91265738658));
#5643 = CIRCLE('',#5644,7.5);
#5644 = AXIS2_PLACEMENT_3D('',#5645,#5646,#5647);
#5645 = CARTESIAN_POINT('',(-3.919433,51.847558990648,138.91265738658));
#5646 = DIRECTION('',(0.,-0.642787609687,0.766044443119));
#5647 = DIRECTION('',(1.,0.,0.));
#5648 = FACE_BOUND('',#5649,.T.);
#5649 = EDGE_LOOP('',(#5650));
#5650 = ORIENTED_EDGE('',*,*,#2661,.T.);
#5651 = PLANE('',#5652);
#5652 = AXIS2_PLACEMENT_3D('',#5653,#5654,#5655);
#5653 = CARTESIAN_POINT('',(33.265292628571,10.169923376194,
    103.94096871415));
#5654 = DIRECTION('',(0.,0.642787609687,-0.766044443119));
#5655 = DIRECTION('',(0.,-0.766044443119,-0.642787609687));
#5656 = ADVANCED_FACE('',(#5657,#5660),#5663,.T.);
#5657 = FACE_BOUND('',#5658,.T.);
#5658 = EDGE_LOOP('',(#5659));
#5659 = ORIENTED_EDGE('',*,*,#2684,.T.);
#5660 = FACE_BOUND('',#5661,.T.);
#5661 = EDGE_LOOP('',(#5662));
#5662 = ORIENTED_EDGE('',*,*,#4366,.F.);
#5663 = PLANE('',#5664);
#5664 = AXIS2_PLACEMENT_3D('',#5665,#5666,#5667);
#5665 = CARTESIAN_POINT('',(7.537754666667,-15.84175510668,
    72.976727867544));
#5666 = DIRECTION('',(0.,-0.642787609687,0.766044443119));
#5667 = DIRECTION('',(0.,0.766044443119,0.642787609687));
#5668 = ADVANCED_FACE('',(#5669,#5672),#5675,.T.);
#5669 = FACE_BOUND('',#5670,.T.);
#5670 = EDGE_LOOP('',(#5671));
#5671 = ORIENTED_EDGE('',*,*,#2709,.T.);
#5672 = FACE_BOUND('',#5673,.T.);
#5673 = EDGE_LOOP('',(#5674));
#5674 = ORIENTED_EDGE('',*,*,#4341,.F.);
#5675 = PLANE('',#5676);
#5676 = AXIS2_PLACEMENT_3D('',#5677,#5678,#5679);
#5677 = CARTESIAN_POINT('',(7.537754666667,-15.84175510668,
    72.976727867544));
#5678 = DIRECTION('',(0.,-0.642787609687,0.766044443119));
#5679 = DIRECTION('',(0.,0.766044443119,0.642787609687));
#5680 = ADVANCED_FACE('',(#5681,#5692),#5695,.T.);
#5681 = FACE_BOUND('',#5682,.T.);
#5682 = EDGE_LOOP('',(#5683));
#5683 = ORIENTED_EDGE('',*,*,#5684,.F.);
#5684 = EDGE_CURVE('',#5685,#5685,#5687,.T.);
#5685 = VERTEX_POINT('',#5686);
#5686 = CARTESIAN_POINT('',(-39.83,41.675354836964,130.37716463296));
#5687 = CIRCLE('',#5688,7.5);
#5688 = AXIS2_PLACEMENT_3D('',#5689,#5690,#5691);
#5689 = CARTESIAN_POINT('',(-47.33,41.675354836964,130.37716463296));
#5690 = DIRECTION('',(0.,-0.642787609687,0.766044443119));
#5691 = DIRECTION('',(1.,0.,0.));
#5692 = FACE_BOUND('',#5693,.T.);
#5693 = EDGE_LOOP('',(#5694));
#5694 = ORIENTED_EDGE('',*,*,#2736,.T.);
#5695 = PLANE('',#5696);
#5696 = AXIS2_PLACEMENT_3D('',#5697,#5698,#5699);
#5697 = CARTESIAN_POINT('',(33.265292628571,10.169923376194,
    103.94096871415));
#5698 = DIRECTION('',(0.,0.642787609687,-0.766044443119));
#5699 = DIRECTION('',(0.,-0.766044443119,-0.642787609687));
#5700 = ADVANCED_FACE('',(#5701),#5707,.T.);
#5701 = FACE_BOUND('',#5702,.T.);
#5702 = EDGE_LOOP('',(#5703,#5704,#5705,#5706));
#5703 = ORIENTED_EDGE('',*,*,#3079,.F.);
#5704 = ORIENTED_EDGE('',*,*,#3044,.F.);
#5705 = ORIENTED_EDGE('',*,*,#3195,.F.);
#5706 = ORIENTED_EDGE('',*,*,#3095,.F.);
#5707 = PLANE('',#5708);
#5708 = AXIS2_PLACEMENT_3D('',#5709,#5710,#5711);
#5709 = CARTESIAN_POINT('',(3.55E-15,-75.72000700205,25.24553682071));
#5710 = DIRECTION('',(0.,-0.292371704723,0.956304755963));
#5711 = DIRECTION('',(0.,0.956304755963,0.292371704723));
#5712 = ADVANCED_FACE('',(#5713),#5719,.T.);
#5713 = FACE_BOUND('',#5714,.T.);
#5714 = EDGE_LOOP('',(#5715,#5716,#5717,#5718));
#5715 = ORIENTED_EDGE('',*,*,#3236,.F.);
#5716 = ORIENTED_EDGE('',*,*,#3167,.F.);
#5717 = ORIENTED_EDGE('',*,*,#3283,.F.);
#5718 = ORIENTED_EDGE('',*,*,#3260,.F.);
#5719 = PLANE('',#5720);
#5720 = AXIS2_PLACEMENT_3D('',#5721,#5722,#5723);
#5721 = CARTESIAN_POINT('',(3.55E-15,-75.72000700205,25.24553682071));
#5722 = DIRECTION('',(0.,-0.292371704723,0.956304755963));
#5723 = DIRECTION('',(0.,0.956304755963,0.292371704723));
#5724 = ADVANCED_FACE('',(#5725),#5736,.F.);
#5725 = FACE_BOUND('',#5726,.T.);
#5726 = EDGE_LOOP('',(#5727,#5728,#5734,#5735));
#5727 = ORIENTED_EDGE('',*,*,#4484,.T.);
#5728 = ORIENTED_EDGE('',*,*,#5729,.T.);
#5729 = EDGE_CURVE('',#4485,#5174,#5730,.T.);
#5730 = LINE('',#5731,#5732);
#5731 = CARTESIAN_POINT('',(81.985641,-32.99309426255,65.112081954316));
#5732 = VECTOR('',#5733,1.);
#5733 = DIRECTION('',(0.,-0.642787609687,0.766044443119));
#5734 = ORIENTED_EDGE('',*,*,#5173,.T.);
#5735 = ORIENTED_EDGE('',*,*,#5729,.F.);
#5736 = CYLINDRICAL_SURFACE('',#5737,7.5);
#5737 = AXIS2_PLACEMENT_3D('',#5738,#5739,#5740);
#5738 = CARTESIAN_POINT('',(74.485641,-32.99309426255,65.112081954316));
#5739 = DIRECTION('',(0.,0.642787609687,-0.766044443119));
#5740 = DIRECTION('',(1.,0.,0.));
#5741 = ADVANCED_FACE('',(#5742),#5753,.F.);
#5742 = FACE_BOUND('',#5743,.T.);
#5743 = EDGE_LOOP('',(#5744,#5745,#5751,#5752));
#5744 = ORIENTED_EDGE('',*,*,#4495,.T.);
#5745 = ORIENTED_EDGE('',*,*,#5746,.T.);
#5746 = EDGE_CURVE('',#4496,#5194,#5747,.T.);
#5747 = LINE('',#5748,#5749);
#5748 = CARTESIAN_POINT('',(81.985641,-17.67220540017,77.967834148047));
#5749 = VECTOR('',#5750,1.);
#5750 = DIRECTION('',(0.,-0.642787609687,0.766044443119));
#5751 = ORIENTED_EDGE('',*,*,#5193,.T.);
#5752 = ORIENTED_EDGE('',*,*,#5746,.F.);
#5753 = CYLINDRICAL_SURFACE('',#5754,7.5);
#5754 = AXIS2_PLACEMENT_3D('',#5755,#5756,#5757);
#5755 = CARTESIAN_POINT('',(74.485641,-17.67220540017,77.967834148047));
#5756 = DIRECTION('',(0.,0.642787609687,-0.766044443119));
#5757 = DIRECTION('',(1.,0.,0.));
#5758 = ADVANCED_FACE('',(#5759),#5770,.F.);
#5759 = FACE_BOUND('',#5760,.T.);
#5760 = EDGE_LOOP('',(#5761,#5762,#5768,#5769));
#5761 = ORIENTED_EDGE('',*,*,#4506,.T.);
#5762 = ORIENTED_EDGE('',*,*,#5763,.T.);
#5763 = EDGE_CURVE('',#4507,#5234,#5764,.T.);
#5764 = LINE('',#5765,#5766);
#5765 = CARTESIAN_POINT('',(56.485641,-32.99309426255,65.112081954316));
#5766 = VECTOR('',#5767,1.);
#5767 = DIRECTION('',(0.,-0.642787609687,0.766044443119));
#5768 = ORIENTED_EDGE('',*,*,#5233,.T.);
#5769 = ORIENTED_EDGE('',*,*,#5763,.F.);
#5770 = CYLINDRICAL_SURFACE('',#5771,7.5);
#5771 = AXIS2_PLACEMENT_3D('',#5772,#5773,#5774);
#5772 = CARTESIAN_POINT('',(48.985641,-32.99309426255,65.112081954316));
#5773 = DIRECTION('',(0.,0.642787609687,-0.766044443119));
#5774 = DIRECTION('',(1.,0.,0.));
#5775 = ADVANCED_FACE('',(#5776),#5801,.T.);
#5776 = FACE_BOUND('',#5777,.T.);
#5777 = EDGE_LOOP('',(#5778,#5786,#5794,#5800));
#5778 = ORIENTED_EDGE('',*,*,#5779,.T.);
#5779 = EDGE_CURVE('',#4518,#5780,#5782,.T.);
#5780 = VERTEX_POINT('',#5781);
#5781 = CARTESIAN_POINT('',(35.306522499997,-40.43672542907,
    48.033690051874));
#5782 = LINE('',#5783,#5784);
#5783 = CARTESIAN_POINT('',(35.306522499997,-46.22181391625,
    54.928090039945));
#5784 = VECTOR('',#5785,1.);
#5785 = DIRECTION('',(0.,0.642787609687,-0.766044443119));
#5786 = ORIENTED_EDGE('',*,*,#5787,.T.);
#5787 = EDGE_CURVE('',#5780,#5788,#5790,.T.);
#5788 = VERTEX_POINT('',#5789);
#5789 = CARTESIAN_POINT('',(88.544811499997,-40.43672542907,
    48.033690051874));
#5790 = LINE('',#5791,#5792);
#5791 = CARTESIAN_POINT('',(35.306522499997,-40.43672542907,
    48.033690051874));
#5792 = VECTOR('',#5793,1.);
#5793 = DIRECTION('',(1.,0.,0.));
#5794 = ORIENTED_EDGE('',*,*,#5795,.F.);
#5795 = EDGE_CURVE('',#4520,#5788,#5796,.T.);
#5796 = LINE('',#5797,#5798);
#5797 = CARTESIAN_POINT('',(88.544811499997,-46.22181391625,
    54.928090039945));
#5798 = VECTOR('',#5799,1.);
#5799 = DIRECTION('',(0.,0.642787609687,-0.766044443119));
#5800 = ORIENTED_EDGE('',*,*,#4517,.F.);
#5801 = PLANE('',#5802);
#5802 = AXIS2_PLACEMENT_3D('',#5803,#5804,#5805);
#5803 = CARTESIAN_POINT('',(35.306522499997,-46.22181391625,
    54.928090039945));
#5804 = DIRECTION('',(0.,-0.766044443119,-0.642787609687));
#5805 = DIRECTION('',(1.,0.,0.));
#5806 = ADVANCED_FACE('',(#5807),#5825,.T.);
#5807 = FACE_BOUND('',#5808,.T.);
#5808 = EDGE_LOOP('',(#5809,#5817,#5823,#5824));
#5809 = ORIENTED_EDGE('',*,*,#5810,.T.);
#5810 = EDGE_CURVE('',#4528,#5811,#5813,.T.);
#5811 = VERTEX_POINT('',#5812);
#5812 = CARTESIAN_POINT('',(35.306522499997,-35.07441432724,
    52.53320331968));
#5813 = LINE('',#5814,#5815);
#5814 = CARTESIAN_POINT('',(35.306522499997,-40.85950281442,
    59.42760330775));
#5815 = VECTOR('',#5816,1.);
#5816 = DIRECTION('',(0.,0.642787609687,-0.766044443119));
#5817 = ORIENTED_EDGE('',*,*,#5818,.T.);
#5818 = EDGE_CURVE('',#5811,#5780,#5819,.T.);
#5819 = LINE('',#5820,#5821);
#5820 = CARTESIAN_POINT('',(35.306522499997,-35.07441432724,
    52.53320331968));
#5821 = VECTOR('',#5822,1.);
#5822 = DIRECTION('',(0.,-0.766044443119,-0.642787609687));
#5823 = ORIENTED_EDGE('',*,*,#5779,.F.);
#5824 = ORIENTED_EDGE('',*,*,#4527,.F.);
#5825 = PLANE('',#5826);
#5826 = AXIS2_PLACEMENT_3D('',#5827,#5828,#5829);
#5827 = CARTESIAN_POINT('',(35.306522499997,-40.85950281442,
    59.42760330775));
#5828 = DIRECTION('',(-1.,0.,0.));
#5829 = DIRECTION('',(-0.,-0.766044443119,-0.642787609687));
#5830 = ADVANCED_FACE('',(#5831),#5849,.T.);
#5831 = FACE_BOUND('',#5832,.T.);
#5832 = EDGE_LOOP('',(#5833,#5834,#5842,#5848));
#5833 = ORIENTED_EDGE('',*,*,#5795,.T.);
#5834 = ORIENTED_EDGE('',*,*,#5835,.T.);
#5835 = EDGE_CURVE('',#5788,#5836,#5838,.T.);
#5836 = VERTEX_POINT('',#5837);
#5837 = CARTESIAN_POINT('',(88.544811499997,-35.07441432724,
    52.53320331968));
#5838 = LINE('',#5839,#5840);
#5839 = CARTESIAN_POINT('',(88.544811499997,-40.43672542907,
    48.033690051874));
#5840 = VECTOR('',#5841,1.);
#5841 = DIRECTION('',(0.,0.766044443119,0.642787609687));
#5842 = ORIENTED_EDGE('',*,*,#5843,.F.);
#5843 = EDGE_CURVE('',#4600,#5836,#5844,.T.);
#5844 = LINE('',#5845,#5846);
#5845 = CARTESIAN_POINT('',(88.544811499997,-40.85950281442,
    59.42760330775));
#5846 = VECTOR('',#5847,1.);
#5847 = DIRECTION('',(0.,0.642787609687,-0.766044443119));
#5848 = ORIENTED_EDGE('',*,*,#4607,.F.);
#5849 = PLANE('',#5850);
#5850 = AXIS2_PLACEMENT_3D('',#5851,#5852,#5853);
#5851 = CARTESIAN_POINT('',(88.544811499997,-46.22181391625,
    54.928090039945));
#5852 = DIRECTION('',(1.,0.,0.));
#5853 = DIRECTION('',(0.,0.766044443119,0.642787609687));
#5854 = ADVANCED_FACE('',(#5855),#5873,.T.);
#5855 = FACE_BOUND('',#5856,.T.);
#5856 = EDGE_LOOP('',(#5857,#5865,#5871,#5872));
#5857 = ORIENTED_EDGE('',*,*,#5858,.T.);
#5858 = EDGE_CURVE('',#4536,#5859,#5861,.T.);
#5859 = VERTEX_POINT('',#5860);
#5860 = CARTESIAN_POINT('',(58.925666999997,-35.07441432724,
    52.53320331968));
#5861 = LINE('',#5862,#5863);
#5862 = CARTESIAN_POINT('',(58.925666999997,-40.85950281442,
    59.42760330775));
#5863 = VECTOR('',#5864,1.);
#5864 = DIRECTION('',(0.,0.642787609687,-0.766044443119));
#5865 = ORIENTED_EDGE('',*,*,#5866,.T.);
#5866 = EDGE_CURVE('',#5859,#5811,#5867,.T.);
#5867 = LINE('',#5868,#5869);
#5868 = CARTESIAN_POINT('',(58.925666999997,-35.07441432724,
    52.53320331968));
#5869 = VECTOR('',#5870,1.);
#5870 = DIRECTION('',(-1.,0.,-0.));
#5871 = ORIENTED_EDGE('',*,*,#5810,.F.);
#5872 = ORIENTED_EDGE('',*,*,#4535,.F.);
#5873 = PLANE('',#5874);
#5874 = AXIS2_PLACEMENT_3D('',#5875,#5876,#5877);
#5875 = CARTESIAN_POINT('',(58.925666999997,-40.85950281442,
    59.42760330775));
#5876 = DIRECTION('',(0.,0.766044443119,0.642787609687));
#5877 = DIRECTION('',(-1.,0.,0.));
#5878 = ADVANCED_FACE('',(#5879),#5897,.T.);
#5879 = FACE_BOUND('',#5880,.T.);
#5880 = EDGE_LOOP('',(#5881,#5882,#5890,#5896));
#5881 = ORIENTED_EDGE('',*,*,#5843,.T.);
#5882 = ORIENTED_EDGE('',*,*,#5883,.T.);
#5883 = EDGE_CURVE('',#5836,#5884,#5886,.T.);
#5884 = VERTEX_POINT('',#5885);
#5885 = CARTESIAN_POINT('',(64.925666999997,-35.07441432724,
    52.53320331968));
#5886 = LINE('',#5887,#5888);
#5887 = CARTESIAN_POINT('',(88.544811499997,-35.07441432724,
    52.53320331968));
#5888 = VECTOR('',#5889,1.);
#5889 = DIRECTION('',(-1.,0.,-0.));
#5890 = ORIENTED_EDGE('',*,*,#5891,.F.);
#5891 = EDGE_CURVE('',#4592,#5884,#5892,.T.);
#5892 = LINE('',#5893,#5894);
#5893 = CARTESIAN_POINT('',(64.925666999997,-40.85950281442,
    59.42760330775));
#5894 = VECTOR('',#5895,1.);
#5895 = DIRECTION('',(0.,0.642787609687,-0.766044443119));
#5896 = ORIENTED_EDGE('',*,*,#4599,.F.);
#5897 = PLANE('',#5898);
#5898 = AXIS2_PLACEMENT_3D('',#5899,#5900,#5901);
#5899 = CARTESIAN_POINT('',(88.544811499997,-40.85950281442,
    59.42760330775));
#5900 = DIRECTION('',(0.,0.766044443119,0.642787609687));
#5901 = DIRECTION('',(-1.,0.,0.));
#5902 = ADVANCED_FACE('',(#5903),#5921,.T.);
#5903 = FACE_BOUND('',#5904,.T.);
#5904 = EDGE_LOOP('',(#5905,#5913,#5919,#5920));
#5905 = ORIENTED_EDGE('',*,*,#5906,.T.);
#5906 = EDGE_CURVE('',#4544,#5907,#5909,.T.);
#5907 = VERTEX_POINT('',#5908);
#5908 = CARTESIAN_POINT('',(58.925666999997,10.888252259896,
    91.100459900872));
#5909 = LINE('',#5910,#5911);
#5910 = CARTESIAN_POINT('',(58.925666999997,5.103163772717,
    97.994859888943));
#5911 = VECTOR('',#5912,1.);
#5912 = DIRECTION('',(0.,0.642787609687,-0.766044443119));
#5913 = ORIENTED_EDGE('',*,*,#5914,.T.);
#5914 = EDGE_CURVE('',#5907,#5859,#5915,.T.);
#5915 = LINE('',#5916,#5917);
#5916 = CARTESIAN_POINT('',(58.925666999997,10.888252259896,
    91.100459900872));
#5917 = VECTOR('',#5918,1.);
#5918 = DIRECTION('',(0.,-0.766044443119,-0.642787609687));
#5919 = ORIENTED_EDGE('',*,*,#5858,.F.);
#5920 = ORIENTED_EDGE('',*,*,#4543,.F.);
#5921 = PLANE('',#5922);
#5922 = AXIS2_PLACEMENT_3D('',#5923,#5924,#5925);
#5923 = CARTESIAN_POINT('',(58.925666999997,5.103163772717,
    97.994859888943));
#5924 = DIRECTION('',(-1.,0.,0.));
#5925 = DIRECTION('',(-0.,-0.766044443119,-0.642787609687));
#5926 = ADVANCED_FACE('',(#5927),#5945,.T.);
#5927 = FACE_BOUND('',#5928,.T.);
#5928 = EDGE_LOOP('',(#5929,#5930,#5938,#5944));
#5929 = ORIENTED_EDGE('',*,*,#5891,.T.);
#5930 = ORIENTED_EDGE('',*,*,#5931,.T.);
#5931 = EDGE_CURVE('',#5884,#5932,#5934,.T.);
#5932 = VERTEX_POINT('',#5933);
#5933 = CARTESIAN_POINT('',(64.925666999997,10.888252259896,
    91.100459900872));
#5934 = LINE('',#5935,#5936);
#5935 = CARTESIAN_POINT('',(64.925666999997,-35.07441432724,
    52.53320331968));
#5936 = VECTOR('',#5937,1.);
#5937 = DIRECTION('',(0.,0.766044443119,0.642787609687));
#5938 = ORIENTED_EDGE('',*,*,#5939,.F.);
#5939 = EDGE_CURVE('',#4584,#5932,#5940,.T.);
#5940 = LINE('',#5941,#5942);
#5941 = CARTESIAN_POINT('',(64.925666999997,5.103163772717,
    97.994859888943));
#5942 = VECTOR('',#5943,1.);
#5943 = DIRECTION('',(0.,0.642787609687,-0.766044443119));
#5944 = ORIENTED_EDGE('',*,*,#4591,.F.);
#5945 = PLANE('',#5946);
#5946 = AXIS2_PLACEMENT_3D('',#5947,#5948,#5949);
#5947 = CARTESIAN_POINT('',(64.925666999997,-40.85950281442,
    59.42760330775));
#5948 = DIRECTION('',(1.,0.,0.));
#5949 = DIRECTION('',(0.,0.766044443119,0.642787609687));
#5950 = ADVANCED_FACE('',(#5951),#5969,.T.);
#5951 = FACE_BOUND('',#5952,.T.);
#5952 = EDGE_LOOP('',(#5953,#5961,#5967,#5968));
#5953 = ORIENTED_EDGE('',*,*,#5954,.T.);
#5954 = EDGE_CURVE('',#4552,#5955,#5957,.T.);
#5955 = VERTEX_POINT('',#5956);
#5956 = CARTESIAN_POINT('',(35.306522499997,10.888252259896,
    91.100459900872));
#5957 = LINE('',#5958,#5959);
#5958 = CARTESIAN_POINT('',(35.306522499997,5.103163772717,
    97.994859888943));
#5959 = VECTOR('',#5960,1.);
#5960 = DIRECTION('',(0.,0.642787609687,-0.766044443119));
#5961 = ORIENTED_EDGE('',*,*,#5962,.T.);
#5962 = EDGE_CURVE('',#5955,#5907,#5963,.T.);
#5963 = LINE('',#5964,#5965);
#5964 = CARTESIAN_POINT('',(35.306522499997,10.888252259896,
    91.100459900872));
#5965 = VECTOR('',#5966,1.);
#5966 = DIRECTION('',(1.,0.,0.));
#5967 = ORIENTED_EDGE('',*,*,#5906,.F.);
#5968 = ORIENTED_EDGE('',*,*,#4551,.F.);
#5969 = PLANE('',#5970);
#5970 = AXIS2_PLACEMENT_3D('',#5971,#5972,#5973);
#5971 = CARTESIAN_POINT('',(35.306522499997,5.103163772717,
    97.994859888943));
#5972 = DIRECTION('',(0.,-0.766044443119,-0.642787609687));
#5973 = DIRECTION('',(1.,0.,0.));
#5974 = ADVANCED_FACE('',(#5975),#5993,.T.);
#5975 = FACE_BOUND('',#5976,.T.);
#5976 = EDGE_LOOP('',(#5977,#5978,#5986,#5992));
#5977 = ORIENTED_EDGE('',*,*,#5939,.T.);
#5978 = ORIENTED_EDGE('',*,*,#5979,.T.);
#5979 = EDGE_CURVE('',#5932,#5980,#5982,.T.);
#5980 = VERTEX_POINT('',#5981);
#5981 = CARTESIAN_POINT('',(88.544811499997,10.888252259896,
    91.100459900872));
#5982 = LINE('',#5983,#5984);
#5983 = CARTESIAN_POINT('',(64.925666999997,10.888252259896,
    91.100459900872));
#5984 = VECTOR('',#5985,1.);
#5985 = DIRECTION('',(1.,0.,0.));
#5986 = ORIENTED_EDGE('',*,*,#5987,.F.);
#5987 = EDGE_CURVE('',#4576,#5980,#5988,.T.);
#5988 = LINE('',#5989,#5990);
#5989 = CARTESIAN_POINT('',(88.544811499997,5.103163772717,
    97.994859888943));
#5990 = VECTOR('',#5991,1.);
#5991 = DIRECTION('',(0.,0.642787609687,-0.766044443119));
#5992 = ORIENTED_EDGE('',*,*,#4583,.F.);
#5993 = PLANE('',#5994);
#5994 = AXIS2_PLACEMENT_3D('',#5995,#5996,#5997);
#5995 = CARTESIAN_POINT('',(64.925666999997,5.103163772717,
    97.994859888943));
#5996 = DIRECTION('',(0.,-0.766044443119,-0.642787609687));
#5997 = DIRECTION('',(1.,0.,0.));
#5998 = ADVANCED_FACE('',(#5999),#6017,.T.);
#5999 = FACE_BOUND('',#6000,.T.);
#6000 = EDGE_LOOP('',(#6001,#6009,#6015,#6016));
#6001 = ORIENTED_EDGE('',*,*,#6002,.T.);
#6002 = EDGE_CURVE('',#4560,#6003,#6005,.T.);
#6003 = VERTEX_POINT('',#6004);
#6004 = CARTESIAN_POINT('',(35.306522499997,16.250563361729,
    95.599973168678));
#6005 = LINE('',#6006,#6007);
#6006 = CARTESIAN_POINT('',(35.306522499997,10.46547487455,
    102.49437315674));
#6007 = VECTOR('',#6008,1.);
#6008 = DIRECTION('',(0.,0.642787609687,-0.766044443119));
#6009 = ORIENTED_EDGE('',*,*,#6010,.T.);
#6010 = EDGE_CURVE('',#6003,#5955,#6011,.T.);
#6011 = LINE('',#6012,#6013);
#6012 = CARTESIAN_POINT('',(35.306522499997,16.250563361729,
    95.599973168678));
#6013 = VECTOR('',#6014,1.);
#6014 = DIRECTION('',(0.,-0.766044443119,-0.642787609687));
#6015 = ORIENTED_EDGE('',*,*,#5954,.F.);
#6016 = ORIENTED_EDGE('',*,*,#4559,.F.);
#6017 = PLANE('',#6018);
#6018 = AXIS2_PLACEMENT_3D('',#6019,#6020,#6021);
#6019 = CARTESIAN_POINT('',(35.306522499997,10.46547487455,
    102.49437315674));
#6020 = DIRECTION('',(-1.,0.,0.));
#6021 = DIRECTION('',(-0.,-0.766044443119,-0.642787609687));
#6022 = ADVANCED_FACE('',(#6023),#6041,.T.);
#6023 = FACE_BOUND('',#6024,.T.);
#6024 = EDGE_LOOP('',(#6025,#6026,#6034,#6040));
#6025 = ORIENTED_EDGE('',*,*,#5987,.T.);
#6026 = ORIENTED_EDGE('',*,*,#6027,.T.);
#6027 = EDGE_CURVE('',#5980,#6028,#6030,.T.);
#6028 = VERTEX_POINT('',#6029);
#6029 = CARTESIAN_POINT('',(88.544811499997,16.250563361729,
    95.599973168678));
#6030 = LINE('',#6031,#6032);
#6031 = CARTESIAN_POINT('',(88.544811499997,10.888252259896,
    91.100459900872));
#6032 = VECTOR('',#6033,1.);
#6033 = DIRECTION('',(0.,0.766044443119,0.642787609687));
#6034 = ORIENTED_EDGE('',*,*,#6035,.F.);
#6035 = EDGE_CURVE('',#4568,#6028,#6036,.T.);
#6036 = LINE('',#6037,#6038);
#6037 = CARTESIAN_POINT('',(88.544811499997,10.46547487455,
    102.49437315674));
#6038 = VECTOR('',#6039,1.);
#6039 = DIRECTION('',(0.,0.642787609687,-0.766044443119));
#6040 = ORIENTED_EDGE('',*,*,#4575,.F.);
#6041 = PLANE('',#6042);
#6042 = AXIS2_PLACEMENT_3D('',#6043,#6044,#6045);
#6043 = CARTESIAN_POINT('',(88.544811499997,5.103163772717,
    97.994859888943));
#6044 = DIRECTION('',(1.,0.,0.));
#6045 = DIRECTION('',(0.,0.766044443119,0.642787609687));
#6046 = ADVANCED_FACE('',(#6047),#6058,.T.);
#6047 = FACE_BOUND('',#6048,.T.);
#6048 = EDGE_LOOP('',(#6049,#6050,#6056,#6057));
#6049 = ORIENTED_EDGE('',*,*,#6035,.T.);
#6050 = ORIENTED_EDGE('',*,*,#6051,.T.);
#6051 = EDGE_CURVE('',#6028,#6003,#6052,.T.);
#6052 = LINE('',#6053,#6054);
#6053 = CARTESIAN_POINT('',(88.544811499997,16.250563361729,
    95.599973168678));
#6054 = VECTOR('',#6055,1.);
#6055 = DIRECTION('',(-1.,0.,-0.));
#6056 = ORIENTED_EDGE('',*,*,#6002,.F.);
#6057 = ORIENTED_EDGE('',*,*,#4567,.F.);
#6058 = PLANE('',#6059);
#6059 = AXIS2_PLACEMENT_3D('',#6060,#6061,#6062);
#6060 = CARTESIAN_POINT('',(88.544811499997,10.46547487455,
    102.49437315674));
#6061 = DIRECTION('',(0.,0.766044443119,0.642787609687));
#6062 = DIRECTION('',(-1.,0.,0.));
#6063 = ADVANCED_FACE('',(#6064),#6075,.F.);
#6064 = FACE_BOUND('',#6065,.T.);
#6065 = EDGE_LOOP('',(#6066,#6067,#6073,#6074));
#6066 = ORIENTED_EDGE('',*,*,#4615,.T.);
#6067 = ORIENTED_EDGE('',*,*,#6068,.T.);
#6068 = EDGE_CURVE('',#4616,#5254,#6069,.T.);
#6069 = LINE('',#6070,#6071);
#6070 = CARTESIAN_POINT('',(56.485641,-17.67220540017,77.967834148047));
#6071 = VECTOR('',#6072,1.);
#6072 = DIRECTION('',(0.,-0.642787609687,0.766044443119));
#6073 = ORIENTED_EDGE('',*,*,#5253,.T.);
#6074 = ORIENTED_EDGE('',*,*,#6068,.F.);
#6075 = CYLINDRICAL_SURFACE('',#6076,7.5);
#6076 = AXIS2_PLACEMENT_3D('',#6077,#6078,#6079);
#6077 = CARTESIAN_POINT('',(48.985641,-17.67220540017,77.967834148047));
#6078 = DIRECTION('',(0.,0.642787609687,-0.766044443119));
#6079 = DIRECTION('',(1.,0.,0.));
#6080 = ADVANCED_FACE('',(#6081),#6106,.F.);
#6081 = FACE_BOUND('',#6082,.F.);
#6082 = EDGE_LOOP('',(#6083,#6091,#6099,#6105));
#6083 = ORIENTED_EDGE('',*,*,#6084,.T.);
#6084 = EDGE_CURVE('',#4627,#6085,#6087,.T.);
#6085 = VERTEX_POINT('',#6086);
#6086 = CARTESIAN_POINT('',(33.627884,-48.02151696263,48.19633072017));
#6087 = LINE('',#6088,#6089);
#6088 = CARTESIAN_POINT('',(33.627884,-50.59266740137,51.260508492646));
#6089 = VECTOR('',#6090,1.);
#6090 = DIRECTION('',(0.,0.642787609687,-0.766044443119));
#6091 = ORIENTED_EDGE('',*,*,#6092,.T.);
#6092 = EDGE_CURVE('',#6085,#6093,#6095,.T.);
#6093 = VERTEX_POINT('',#6094);
#6094 = CARTESIAN_POINT('',(25.627884,-48.02151696263,48.19633072017));
#6095 = LINE('',#6096,#6097);
#6096 = CARTESIAN_POINT('',(33.627884,-48.02151696263,48.19633072017));
#6097 = VECTOR('',#6098,1.);
#6098 = DIRECTION('',(-1.,0.,-0.));
#6099 = ORIENTED_EDGE('',*,*,#6100,.F.);
#6100 = EDGE_CURVE('',#4629,#6093,#6101,.T.);
#6101 = LINE('',#6102,#6103);
#6102 = CARTESIAN_POINT('',(25.627884,-50.59266740137,51.260508492646));
#6103 = VECTOR('',#6104,1.);
#6104 = DIRECTION('',(0.,0.642787609687,-0.766044443119));
#6105 = ORIENTED_EDGE('',*,*,#4626,.F.);
#6106 = PLANE('',#6107);
#6107 = AXIS2_PLACEMENT_3D('',#6108,#6109,#6110);
#6108 = CARTESIAN_POINT('',(33.627884,-50.59266740137,51.260508492646));
#6109 = DIRECTION('',(0.,0.766044443119,0.642787609687));
#6110 = DIRECTION('',(-1.,0.,0.));
#6111 = ADVANCED_FACE('',(#6112),#6130,.F.);
#6112 = FACE_BOUND('',#6113,.F.);
#6113 = EDGE_LOOP('',(#6114,#6122,#6128,#6129));
#6114 = ORIENTED_EDGE('',*,*,#6115,.T.);
#6115 = EDGE_CURVE('',#4645,#6116,#6118,.T.);
#6116 = VERTEX_POINT('',#6117);
#6117 = CARTESIAN_POINT('',(33.627884,-42.65920586081,52.695843987967));
#6118 = LINE('',#6119,#6120);
#6119 = CARTESIAN_POINT('',(33.627884,-45.23035629955,55.760021760443));
#6120 = VECTOR('',#6121,1.);
#6121 = DIRECTION('',(0.,0.642787609687,-0.766044443119));
#6122 = ORIENTED_EDGE('',*,*,#6123,.T.);
#6123 = EDGE_CURVE('',#6116,#6085,#6124,.T.);
#6124 = LINE('',#6125,#6126);
#6125 = CARTESIAN_POINT('',(33.627884,-42.65920586081,52.695843987967));
#6126 = VECTOR('',#6127,1.);
#6127 = DIRECTION('',(0.,-0.766044443119,-0.642787609687));
#6128 = ORIENTED_EDGE('',*,*,#6084,.F.);
#6129 = ORIENTED_EDGE('',*,*,#4652,.F.);
#6130 = PLANE('',#6131);
#6131 = AXIS2_PLACEMENT_3D('',#6132,#6133,#6134);
#6132 = CARTESIAN_POINT('',(33.627884,-45.23035629955,55.760021760443));
#6133 = DIRECTION('',(-1.,0.,0.));
#6134 = DIRECTION('',(-0.,-0.766044443119,-0.642787609687));
#6135 = ADVANCED_FACE('',(#6136),#6154,.F.);
#6136 = FACE_BOUND('',#6137,.F.);
#6137 = EDGE_LOOP('',(#6138,#6139,#6147,#6153));
#6138 = ORIENTED_EDGE('',*,*,#6100,.T.);
#6139 = ORIENTED_EDGE('',*,*,#6140,.T.);
#6140 = EDGE_CURVE('',#6093,#6141,#6143,.T.);
#6141 = VERTEX_POINT('',#6142);
#6142 = CARTESIAN_POINT('',(25.627884,-42.65920586081,52.695843987967));
#6143 = LINE('',#6144,#6145);
#6144 = CARTESIAN_POINT('',(25.627884,-48.02151696263,48.19633072017));
#6145 = VECTOR('',#6146,1.);
#6146 = DIRECTION('',(0.,0.766044443119,0.642787609687));
#6147 = ORIENTED_EDGE('',*,*,#6148,.F.);
#6148 = EDGE_CURVE('',#4637,#6141,#6149,.T.);
#6149 = LINE('',#6150,#6151);
#6150 = CARTESIAN_POINT('',(25.627884,-45.23035629955,55.760021760443));
#6151 = VECTOR('',#6152,1.);
#6152 = DIRECTION('',(0.,0.642787609687,-0.766044443119));
#6153 = ORIENTED_EDGE('',*,*,#4636,.F.);
#6154 = PLANE('',#6155);
#6155 = AXIS2_PLACEMENT_3D('',#6156,#6157,#6158);
#6156 = CARTESIAN_POINT('',(25.627884,-50.59266740137,51.260508492646));
#6157 = DIRECTION('',(1.,0.,0.));
#6158 = DIRECTION('',(0.,0.766044443119,0.642787609687));
#6159 = ADVANCED_FACE('',(#6160),#6171,.F.);
#6160 = FACE_BOUND('',#6161,.F.);
#6161 = EDGE_LOOP('',(#6162,#6163,#6169,#6170));
#6162 = ORIENTED_EDGE('',*,*,#6148,.T.);
#6163 = ORIENTED_EDGE('',*,*,#6164,.T.);
#6164 = EDGE_CURVE('',#6141,#6116,#6165,.T.);
#6165 = LINE('',#6166,#6167);
#6166 = CARTESIAN_POINT('',(25.627884,-42.65920586081,52.695843987967));
#6167 = VECTOR('',#6168,1.);
#6168 = DIRECTION('',(1.,0.,0.));
#6169 = ORIENTED_EDGE('',*,*,#6115,.F.);
#6170 = ORIENTED_EDGE('',*,*,#4644,.F.);
#6171 = PLANE('',#6172);
#6172 = AXIS2_PLACEMENT_3D('',#6173,#6174,#6175);
#6173 = CARTESIAN_POINT('',(25.627884,-45.23035629955,55.760021760443));
#6174 = DIRECTION('',(0.,-0.766044443119,-0.642787609687));
#6175 = DIRECTION('',(1.,0.,0.));
#6176 = ADVANCED_FACE('',(#6177),#6188,.F.);
#6177 = FACE_BOUND('',#6178,.T.);
#6178 = EDGE_LOOP('',(#6179,#6180,#6186,#6187));
#6179 = ORIENTED_EDGE('',*,*,#4660,.T.);
#6180 = ORIENTED_EDGE('',*,*,#6181,.T.);
#6181 = EDGE_CURVE('',#4661,#5214,#6182,.T.);
#6182 = LINE('',#6183,#6184);
#6183 = CARTESIAN_POINT('',(81.985641,-2.351316537793,90.823586341778));
#6184 = VECTOR('',#6185,1.);
#6185 = DIRECTION('',(0.,-0.642787609687,0.766044443119));
#6186 = ORIENTED_EDGE('',*,*,#5213,.T.);
#6187 = ORIENTED_EDGE('',*,*,#6181,.F.);
#6188 = CYLINDRICAL_SURFACE('',#6189,7.5);
#6189 = AXIS2_PLACEMENT_3D('',#6190,#6191,#6192);
#6190 = CARTESIAN_POINT('',(74.485641,-2.351316537793,90.823586341778));
#6191 = DIRECTION('',(0.,0.642787609687,-0.766044443119));
#6192 = DIRECTION('',(1.,0.,0.));
#6193 = ADVANCED_FACE('',(#6194),#6205,.F.);
#6194 = FACE_BOUND('',#6195,.T.);
#6195 = EDGE_LOOP('',(#6196,#6197,#6203,#6204));
#6196 = ORIENTED_EDGE('',*,*,#4671,.T.);
#6197 = ORIENTED_EDGE('',*,*,#6198,.T.);
#6198 = EDGE_CURVE('',#4672,#5349,#6199,.T.);
#6199 = LINE('',#6200,#6201);
#6200 = CARTESIAN_POINT('',(82.841003,26.321578700857,114.88300216131));
#6201 = VECTOR('',#6202,1.);
#6202 = DIRECTION('',(0.,-0.642787609687,0.766044443119));
#6203 = ORIENTED_EDGE('',*,*,#5348,.T.);
#6204 = ORIENTED_EDGE('',*,*,#6198,.F.);
#6205 = CYLINDRICAL_SURFACE('',#6206,7.5);
#6206 = AXIS2_PLACEMENT_3D('',#6207,#6208,#6209);
#6207 = CARTESIAN_POINT('',(75.341003,26.321578700857,114.88300216131));
#6208 = DIRECTION('',(0.,0.642787609687,-0.766044443119));
#6209 = DIRECTION('',(1.,0.,0.));
#6210 = ADVANCED_FACE('',(#6211),#6222,.F.);
#6211 = FACE_BOUND('',#6212,.T.);
#6212 = EDGE_LOOP('',(#6213,#6214,#6220,#6221));
#6213 = ORIENTED_EDGE('',*,*,#4682,.T.);
#6214 = ORIENTED_EDGE('',*,*,#6215,.T.);
#6215 = EDGE_CURVE('',#4683,#5274,#6216,.T.);
#6216 = LINE('',#6217,#6218);
#6217 = CARTESIAN_POINT('',(56.485641,-2.351316537793,90.823586341778));
#6218 = VECTOR('',#6219,1.);
#6219 = DIRECTION('',(0.,-0.642787609687,0.766044443119));
#6220 = ORIENTED_EDGE('',*,*,#5273,.T.);
#6221 = ORIENTED_EDGE('',*,*,#6215,.F.);
#6222 = CYLINDRICAL_SURFACE('',#6223,7.5);
#6223 = AXIS2_PLACEMENT_3D('',#6224,#6225,#6226);
#6224 = CARTESIAN_POINT('',(48.985641,-2.351316537793,90.823586341778));
#6225 = DIRECTION('',(0.,0.642787609687,-0.766044443119));
#6226 = DIRECTION('',(1.,0.,0.));
#6227 = ADVANCED_FACE('',(#6228),#6253,.F.);
#6228 = FACE_BOUND('',#6229,.F.);
#6229 = EDGE_LOOP('',(#6230,#6238,#6246,#6252));
#6230 = ORIENTED_EDGE('',*,*,#6231,.T.);
#6231 = EDGE_CURVE('',#4694,#6232,#6234,.T.);
#6232 = VERTEX_POINT('',#6233);
#6233 = CARTESIAN_POINT('',(90.850146641965,23.599324992216,
    101.76631634242));
#6234 = LINE('',#6235,#6236);
#6235 = CARTESIAN_POINT('',(90.850146641965,17.814236505037,
    108.6607163305));
#6236 = VECTOR('',#6237,1.);
#6237 = DIRECTION('',(0.,0.642787609687,-0.766044443119));
#6238 = ORIENTED_EDGE('',*,*,#6239,.T.);
#6239 = EDGE_CURVE('',#6232,#6240,#6242,.T.);
#6240 = VERTEX_POINT('',#6241);
#6241 = CARTESIAN_POINT('',(84.850146641965,23.599324992216,
    101.76631634242));
#6242 = LINE('',#6243,#6244);
#6243 = CARTESIAN_POINT('',(90.850146641965,23.599324992216,
    101.76631634242));
#6244 = VECTOR('',#6245,1.);
#6245 = DIRECTION('',(-1.,0.,-0.));
#6246 = ORIENTED_EDGE('',*,*,#6247,.F.);
#6247 = EDGE_CURVE('',#4696,#6240,#6248,.T.);
#6248 = LINE('',#6249,#6250);
#6249 = CARTESIAN_POINT('',(84.850146641965,17.814236505037,
    108.6607163305));
#6250 = VECTOR('',#6251,1.);
#6251 = DIRECTION('',(0.,0.642787609687,-0.766044443119));
#6252 = ORIENTED_EDGE('',*,*,#4693,.F.);
#6253 = PLANE('',#6254);
#6254 = AXIS2_PLACEMENT_3D('',#6255,#6256,#6257);
#6255 = CARTESIAN_POINT('',(90.850146641965,17.814236505037,
    108.6607163305));
#6256 = DIRECTION('',(0.,0.766044443119,0.642787609687));
#6257 = DIRECTION('',(-1.,0.,0.));
#6258 = ADVANCED_FACE('',(#6259),#6277,.F.);
#6259 = FACE_BOUND('',#6260,.F.);
#6260 = EDGE_LOOP('',(#6261,#6269,#6275,#6276));
#6261 = ORIENTED_EDGE('',*,*,#6262,.T.);
#6262 = EDGE_CURVE('',#4712,#6263,#6265,.T.);
#6263 = VERTEX_POINT('',#6264);
#6264 = CARTESIAN_POINT('',(90.850146641965,66.42442368505,
    137.70084086071));
#6265 = LINE('',#6266,#6267);
#6266 = CARTESIAN_POINT('',(90.850146641965,60.639335197871,
    144.59524084878));
#6267 = VECTOR('',#6268,1.);
#6268 = DIRECTION('',(0.,0.642787609687,-0.766044443119));
#6269 = ORIENTED_EDGE('',*,*,#6270,.T.);
#6270 = EDGE_CURVE('',#6263,#6232,#6271,.T.);
#6271 = LINE('',#6272,#6273);
#6272 = CARTESIAN_POINT('',(90.850146641965,66.42442368505,
    137.70084086071));
#6273 = VECTOR('',#6274,1.);
#6274 = DIRECTION('',(0.,-0.766044443119,-0.642787609687));
#6275 = ORIENTED_EDGE('',*,*,#6231,.F.);
#6276 = ORIENTED_EDGE('',*,*,#4719,.F.);
#6277 = PLANE('',#6278);
#6278 = AXIS2_PLACEMENT_3D('',#6279,#6280,#6281);
#6279 = CARTESIAN_POINT('',(90.850146641965,60.639335197871,
    144.59524084878));
#6280 = DIRECTION('',(-1.,0.,0.));
#6281 = DIRECTION('',(-0.,-0.766044443119,-0.642787609687));
#6282 = ADVANCED_FACE('',(#6283),#6301,.F.);
#6283 = FACE_BOUND('',#6284,.F.);
#6284 = EDGE_LOOP('',(#6285,#6286,#6294,#6300));
#6285 = ORIENTED_EDGE('',*,*,#6247,.T.);
#6286 = ORIENTED_EDGE('',*,*,#6287,.T.);
#6287 = EDGE_CURVE('',#6240,#6288,#6290,.T.);
#6288 = VERTEX_POINT('',#6289);
#6289 = CARTESIAN_POINT('',(84.850146641965,66.42442368505,
    137.70084086071));
#6290 = LINE('',#6291,#6292);
#6291 = CARTESIAN_POINT('',(84.850146641965,23.599324992216,
    101.76631634242));
#6292 = VECTOR('',#6293,1.);
#6293 = DIRECTION('',(0.,0.766044443119,0.642787609687));
#6294 = ORIENTED_EDGE('',*,*,#6295,.F.);
#6295 = EDGE_CURVE('',#4704,#6288,#6296,.T.);
#6296 = LINE('',#6297,#6298);
#6297 = CARTESIAN_POINT('',(84.850146641965,60.639335197871,
    144.59524084878));
#6298 = VECTOR('',#6299,1.);
#6299 = DIRECTION('',(0.,0.642787609687,-0.766044443119));
#6300 = ORIENTED_EDGE('',*,*,#4703,.F.);
#6301 = PLANE('',#6302);
#6302 = AXIS2_PLACEMENT_3D('',#6303,#6304,#6305);
#6303 = CARTESIAN_POINT('',(84.850146641965,17.814236505037,
    108.6607163305));
#6304 = DIRECTION('',(1.,0.,0.));
#6305 = DIRECTION('',(0.,0.766044443119,0.642787609687));
#6306 = ADVANCED_FACE('',(#6307),#6318,.F.);
#6307 = FACE_BOUND('',#6308,.F.);
#6308 = EDGE_LOOP('',(#6309,#6310,#6316,#6317));
#6309 = ORIENTED_EDGE('',*,*,#6295,.T.);
#6310 = ORIENTED_EDGE('',*,*,#6311,.T.);
#6311 = EDGE_CURVE('',#6288,#6263,#6312,.T.);
#6312 = LINE('',#6313,#6314);
#6313 = CARTESIAN_POINT('',(84.850146641965,66.42442368505,
    137.70084086071));
#6314 = VECTOR('',#6315,1.);
#6315 = DIRECTION('',(1.,0.,0.));
#6316 = ORIENTED_EDGE('',*,*,#6262,.F.);
#6317 = ORIENTED_EDGE('',*,*,#4711,.F.);
#6318 = PLANE('',#6319);
#6319 = AXIS2_PLACEMENT_3D('',#6320,#6321,#6322);
#6320 = CARTESIAN_POINT('',(84.850146641965,60.639335197871,
    144.59524084878));
#6321 = DIRECTION('',(0.,-0.766044443119,-0.642787609687));
#6322 = DIRECTION('',(1.,0.,0.));
#6323 = ADVANCED_FACE('',(#6324),#6335,.F.);
#6324 = FACE_BOUND('',#6325,.T.);
#6325 = EDGE_LOOP('',(#6326,#6327,#6333,#6334));
#6326 = ORIENTED_EDGE('',*,*,#4727,.T.);
#6327 = ORIENTED_EDGE('',*,*,#6328,.T.);
#6328 = EDGE_CURVE('',#4728,#5369,#6329,.T.);
#6329 = LINE('',#6330,#6331);
#6330 = CARTESIAN_POINT('',(82.841003,39.34433423388,125.81039152598));
#6331 = VECTOR('',#6332,1.);
#6332 = DIRECTION('',(0.,-0.642787609687,0.766044443119));
#6333 = ORIENTED_EDGE('',*,*,#5368,.T.);
#6334 = ORIENTED_EDGE('',*,*,#6328,.F.);
#6335 = CYLINDRICAL_SURFACE('',#6336,7.5);
#6336 = AXIS2_PLACEMENT_3D('',#6337,#6338,#6339);
#6337 = CARTESIAN_POINT('',(75.341003,39.34433423388,125.81039152598));
#6338 = DIRECTION('',(0.,0.642787609687,-0.766044443119));
#6339 = DIRECTION('',(1.,0.,0.));
#6340 = ADVANCED_FACE('',(#6341),#6352,.F.);
#6341 = FACE_BOUND('',#6342,.T.);
#6342 = EDGE_LOOP('',(#6343,#6344,#6350,#6351));
#6343 = ORIENTED_EDGE('',*,*,#4738,.T.);
#6344 = ORIENTED_EDGE('',*,*,#6345,.T.);
#6345 = EDGE_CURVE('',#4739,#5389,#6346,.T.);
#6346 = LINE('',#6347,#6348);
#6347 = CARTESIAN_POINT('',(82.841003,53.133134210021,137.38056850034));
#6348 = VECTOR('',#6349,1.);
#6349 = DIRECTION('',(0.,-0.642787609687,0.766044443119));
#6350 = ORIENTED_EDGE('',*,*,#5388,.T.);
#6351 = ORIENTED_EDGE('',*,*,#6345,.F.);
#6352 = CYLINDRICAL_SURFACE('',#6353,7.5);
#6353 = AXIS2_PLACEMENT_3D('',#6354,#6355,#6356);
#6354 = CARTESIAN_POINT('',(75.341003,53.133134210021,137.38056850034));
#6355 = DIRECTION('',(0.,0.642787609687,-0.766044443119));
#6356 = DIRECTION('',(1.,0.,0.));
#6357 = ADVANCED_FACE('',(#6358),#6383,.F.);
#6358 = FACE_BOUND('',#6359,.F.);
#6359 = EDGE_LOOP('',(#6360,#6368,#6376,#6382));
#6360 = ORIENTED_EDGE('',*,*,#6361,.T.);
#6361 = EDGE_CURVE('',#4750,#6362,#6364,.T.);
#6362 = VERTEX_POINT('',#6363);
#6363 = CARTESIAN_POINT('',(66.067049287525,23.599324992216,
    101.76631634242));
#6364 = LINE('',#6365,#6366);
#6365 = CARTESIAN_POINT('',(66.067049287525,17.814236505037,
    108.6607163305));
#6366 = VECTOR('',#6367,1.);
#6367 = DIRECTION('',(0.,0.642787609687,-0.766044443119));
#6368 = ORIENTED_EDGE('',*,*,#6369,.T.);
#6369 = EDGE_CURVE('',#6362,#6370,#6372,.T.);
#6370 = VERTEX_POINT('',#6371);
#6371 = CARTESIAN_POINT('',(39.067049287525,23.599324992216,
    101.76631634242));
#6372 = LINE('',#6373,#6374);
#6373 = CARTESIAN_POINT('',(66.067049287525,23.599324992216,
    101.76631634242));
#6374 = VECTOR('',#6375,1.);
#6375 = DIRECTION('',(-1.,0.,-0.));
#6376 = ORIENTED_EDGE('',*,*,#6377,.F.);
#6377 = EDGE_CURVE('',#4752,#6370,#6378,.T.);
#6378 = LINE('',#6379,#6380);
#6379 = CARTESIAN_POINT('',(39.067049287525,17.814236505037,
    108.6607163305));
#6380 = VECTOR('',#6381,1.);
#6381 = DIRECTION('',(0.,0.642787609687,-0.766044443119));
#6382 = ORIENTED_EDGE('',*,*,#4749,.F.);
#6383 = PLANE('',#6384);
#6384 = AXIS2_PLACEMENT_3D('',#6385,#6386,#6387);
#6385 = CARTESIAN_POINT('',(66.067049287525,17.814236505037,
    108.6607163305));
#6386 = DIRECTION('',(0.,0.766044443119,0.642787609687));
#6387 = DIRECTION('',(-1.,0.,0.));
#6388 = ADVANCED_FACE('',(#6389),#6407,.F.);
#6389 = FACE_BOUND('',#6390,.F.);
#6390 = EDGE_LOOP('',(#6391,#6399,#6405,#6406));
#6391 = ORIENTED_EDGE('',*,*,#6392,.T.);
#6392 = EDGE_CURVE('',#4768,#6393,#6395,.T.);
#6393 = VERTEX_POINT('',#6394);
#6394 = CARTESIAN_POINT('',(66.067049287525,66.42442368505,
    137.70084086071));
#6395 = LINE('',#6396,#6397);
#6396 = CARTESIAN_POINT('',(66.067049287525,60.639335197871,
    144.59524084878));
#6397 = VECTOR('',#6398,1.);
#6398 = DIRECTION('',(0.,0.642787609687,-0.766044443119));
#6399 = ORIENTED_EDGE('',*,*,#6400,.T.);
#6400 = EDGE_CURVE('',#6393,#6362,#6401,.T.);
#6401 = LINE('',#6402,#6403);
#6402 = CARTESIAN_POINT('',(66.067049287525,66.42442368505,
    137.70084086071));
#6403 = VECTOR('',#6404,1.);
#6404 = DIRECTION('',(0.,-0.766044443119,-0.642787609687));
#6405 = ORIENTED_EDGE('',*,*,#6361,.F.);
#6406 = ORIENTED_EDGE('',*,*,#4775,.F.);
#6407 = PLANE('',#6408);
#6408 = AXIS2_PLACEMENT_3D('',#6409,#6410,#6411);
#6409 = CARTESIAN_POINT('',(66.067049287525,60.639335197871,
    144.59524084878));
#6410 = DIRECTION('',(-1.,0.,0.));
#6411 = DIRECTION('',(-0.,-0.766044443119,-0.642787609687));
#6412 = ADVANCED_FACE('',(#6413),#6431,.F.);
#6413 = FACE_BOUND('',#6414,.F.);
#6414 = EDGE_LOOP('',(#6415,#6416,#6424,#6430));
#6415 = ORIENTED_EDGE('',*,*,#6377,.T.);
#6416 = ORIENTED_EDGE('',*,*,#6417,.T.);
#6417 = EDGE_CURVE('',#6370,#6418,#6420,.T.);
#6418 = VERTEX_POINT('',#6419);
#6419 = CARTESIAN_POINT('',(39.067049287525,66.42442368505,
    137.70084086071));
#6420 = LINE('',#6421,#6422);
#6421 = CARTESIAN_POINT('',(39.067049287525,23.599324992216,
    101.76631634242));
#6422 = VECTOR('',#6423,1.);
#6423 = DIRECTION('',(0.,0.766044443119,0.642787609687));
#6424 = ORIENTED_EDGE('',*,*,#6425,.F.);
#6425 = EDGE_CURVE('',#4760,#6418,#6426,.T.);
#6426 = LINE('',#6427,#6428);
#6427 = CARTESIAN_POINT('',(39.067049287525,60.639335197871,
    144.59524084878));
#6428 = VECTOR('',#6429,1.);
#6429 = DIRECTION('',(0.,0.642787609687,-0.766044443119));
#6430 = ORIENTED_EDGE('',*,*,#4759,.F.);
#6431 = PLANE('',#6432);
#6432 = AXIS2_PLACEMENT_3D('',#6433,#6434,#6435);
#6433 = CARTESIAN_POINT('',(39.067049287525,17.814236505037,
    108.6607163305));
#6434 = DIRECTION('',(1.,0.,0.));
#6435 = DIRECTION('',(0.,0.766044443119,0.642787609687));
#6436 = ADVANCED_FACE('',(#6437),#6448,.F.);
#6437 = FACE_BOUND('',#6438,.F.);
#6438 = EDGE_LOOP('',(#6439,#6440,#6446,#6447));
#6439 = ORIENTED_EDGE('',*,*,#6425,.T.);
#6440 = ORIENTED_EDGE('',*,*,#6441,.T.);
#6441 = EDGE_CURVE('',#6418,#6393,#6442,.T.);
#6442 = LINE('',#6443,#6444);
#6443 = CARTESIAN_POINT('',(39.067049287525,66.42442368505,
    137.70084086071));
#6444 = VECTOR('',#6445,1.);
#6445 = DIRECTION('',(1.,0.,0.));
#6446 = ORIENTED_EDGE('',*,*,#6392,.F.);
#6447 = ORIENTED_EDGE('',*,*,#4767,.F.);
#6448 = PLANE('',#6449);
#6449 = AXIS2_PLACEMENT_3D('',#6450,#6451,#6452);
#6450 = CARTESIAN_POINT('',(39.067049287525,60.639335197871,
    144.59524084878));
#6451 = DIRECTION('',(0.,-0.766044443119,-0.642787609687));
#6452 = DIRECTION('',(1.,0.,0.));
#6453 = ADVANCED_FACE('',(#6454),#6479,.F.);
#6454 = FACE_BOUND('',#6455,.F.);
#6455 = EDGE_LOOP('',(#6456,#6464,#6472,#6478));
#6456 = ORIENTED_EDGE('',*,*,#6457,.T.);
#6457 = EDGE_CURVE('',#4784,#6458,#6460,.T.);
#6458 = VERTEX_POINT('',#6459);
#6459 = CARTESIAN_POINT('',(33.627884,16.812659843111,102.59866456555));
#6460 = LINE('',#6461,#6462);
#6461 = CARTESIAN_POINT('',(33.627884,14.241509404364,105.66284233802));
#6462 = VECTOR('',#6463,1.);
#6463 = DIRECTION('',(0.,0.642787609687,-0.766044443119));
#6464 = ORIENTED_EDGE('',*,*,#6465,.T.);
#6465 = EDGE_CURVE('',#6458,#6466,#6468,.T.);
#6466 = VERTEX_POINT('',#6467);
#6467 = CARTESIAN_POINT('',(25.627884,16.812659843111,102.59866456555));
#6468 = LINE('',#6469,#6470);
#6469 = CARTESIAN_POINT('',(33.627884,16.812659843111,102.59866456555));
#6470 = VECTOR('',#6471,1.);
#6471 = DIRECTION('',(-1.,0.,-0.));
#6472 = ORIENTED_EDGE('',*,*,#6473,.F.);
#6473 = EDGE_CURVE('',#4786,#6466,#6474,.T.);
#6474 = LINE('',#6475,#6476);
#6475 = CARTESIAN_POINT('',(25.627884,14.241509404364,105.66284233802));
#6476 = VECTOR('',#6477,1.);
#6477 = DIRECTION('',(0.,0.642787609687,-0.766044443119));
#6478 = ORIENTED_EDGE('',*,*,#4783,.F.);
#6479 = PLANE('',#6480);
#6480 = AXIS2_PLACEMENT_3D('',#6481,#6482,#6483);
#6481 = CARTESIAN_POINT('',(33.627884,14.241509404364,105.66284233802));
#6482 = DIRECTION('',(0.,0.766044443119,0.642787609687));
#6483 = DIRECTION('',(-1.,0.,0.));
#6484 = ADVANCED_FACE('',(#6485),#6503,.F.);
#6485 = FACE_BOUND('',#6486,.F.);
#6486 = EDGE_LOOP('',(#6487,#6495,#6501,#6502));
#6487 = ORIENTED_EDGE('',*,*,#6488,.T.);
#6488 = EDGE_CURVE('',#4802,#6489,#6491,.T.);
#6489 = VERTEX_POINT('',#6490);
#6490 = CARTESIAN_POINT('',(33.627884,21.380101015485,106.43120276871));
#6491 = LINE('',#6492,#6493);
#6492 = CARTESIAN_POINT('',(33.627884,18.808950576738,109.49538054119));
#6493 = VECTOR('',#6494,1.);
#6494 = DIRECTION('',(0.,0.642787609687,-0.766044443119));
#6495 = ORIENTED_EDGE('',*,*,#6496,.T.);
#6496 = EDGE_CURVE('',#6489,#6458,#6497,.T.);
#6497 = LINE('',#6498,#6499);
#6498 = CARTESIAN_POINT('',(33.627884,21.380101015485,106.43120276871));
#6499 = VECTOR('',#6500,1.);
#6500 = DIRECTION('',(0.,-0.766044443119,-0.642787609687));
#6501 = ORIENTED_EDGE('',*,*,#6457,.F.);
#6502 = ORIENTED_EDGE('',*,*,#4809,.F.);
#6503 = PLANE('',#6504);
#6504 = AXIS2_PLACEMENT_3D('',#6505,#6506,#6507);
#6505 = CARTESIAN_POINT('',(33.627884,18.808950576738,109.49538054119));
#6506 = DIRECTION('',(-1.,0.,0.));
#6507 = DIRECTION('',(-0.,-0.766044443119,-0.642787609687));
#6508 = ADVANCED_FACE('',(#6509),#6527,.F.);
#6509 = FACE_BOUND('',#6510,.F.);
#6510 = EDGE_LOOP('',(#6511,#6512,#6520,#6526));
#6511 = ORIENTED_EDGE('',*,*,#6473,.T.);
#6512 = ORIENTED_EDGE('',*,*,#6513,.T.);
#6513 = EDGE_CURVE('',#6466,#6514,#6516,.T.);
#6514 = VERTEX_POINT('',#6515);
#6515 = CARTESIAN_POINT('',(25.627884,21.380101015485,106.43120276871));
#6516 = LINE('',#6517,#6518);
#6517 = CARTESIAN_POINT('',(25.627884,16.812659843111,102.59866456555));
#6518 = VECTOR('',#6519,1.);
#6519 = DIRECTION('',(0.,0.766044443119,0.642787609687));
#6520 = ORIENTED_EDGE('',*,*,#6521,.F.);
#6521 = EDGE_CURVE('',#4794,#6514,#6522,.T.);
#6522 = LINE('',#6523,#6524);
#6523 = CARTESIAN_POINT('',(25.627884,18.808950576738,109.49538054119));
#6524 = VECTOR('',#6525,1.);
#6525 = DIRECTION('',(0.,0.642787609687,-0.766044443119));
#6526 = ORIENTED_EDGE('',*,*,#4793,.F.);
#6527 = PLANE('',#6528);
#6528 = AXIS2_PLACEMENT_3D('',#6529,#6530,#6531);
#6529 = CARTESIAN_POINT('',(25.627884,14.241509404364,105.66284233802));
#6530 = DIRECTION('',(1.,0.,0.));
#6531 = DIRECTION('',(0.,0.766044443119,0.642787609687));
#6532 = ADVANCED_FACE('',(#6533),#6544,.F.);
#6533 = FACE_BOUND('',#6534,.F.);
#6534 = EDGE_LOOP('',(#6535,#6536,#6542,#6543));
#6535 = ORIENTED_EDGE('',*,*,#6521,.T.);
#6536 = ORIENTED_EDGE('',*,*,#6537,.T.);
#6537 = EDGE_CURVE('',#6514,#6489,#6538,.T.);
#6538 = LINE('',#6539,#6540);
#6539 = CARTESIAN_POINT('',(25.627884,21.380101015485,106.43120276871));
#6540 = VECTOR('',#6541,1.);
#6541 = DIRECTION('',(1.,0.,0.));
#6542 = ORIENTED_EDGE('',*,*,#6488,.F.);
#6543 = ORIENTED_EDGE('',*,*,#4801,.F.);
#6544 = PLANE('',#6545);
#6545 = AXIS2_PLACEMENT_3D('',#6546,#6547,#6548);
#6546 = CARTESIAN_POINT('',(25.627884,18.808950576738,109.49538054119));
#6547 = DIRECTION('',(0.,-0.766044443119,-0.642787609687));
#6548 = DIRECTION('',(1.,0.,0.));
#6549 = ADVANCED_FACE('',(#6550),#6561,.F.);
#6550 = FACE_BOUND('',#6551,.T.);
#6551 = EDGE_LOOP('',(#6552,#6553,#6559,#6560));
#6552 = ORIENTED_EDGE('',*,*,#4817,.T.);
#6553 = ORIENTED_EDGE('',*,*,#6554,.T.);
#6554 = EDGE_CURVE('',#4818,#5409,#6555,.T.);
#6555 = LINE('',#6556,#6557);
#6556 = CARTESIAN_POINT('',(36.080567,26.321578700857,114.88300216131));
#6557 = VECTOR('',#6558,1.);
#6558 = DIRECTION('',(0.,-0.642787609687,0.766044443119));
#6559 = ORIENTED_EDGE('',*,*,#5408,.T.);
#6560 = ORIENTED_EDGE('',*,*,#6554,.F.);
#6561 = CYLINDRICAL_SURFACE('',#6562,7.5);
#6562 = AXIS2_PLACEMENT_3D('',#6563,#6564,#6565);
#6563 = CARTESIAN_POINT('',(28.580567,26.321578700857,114.88300216131));
#6564 = DIRECTION('',(0.,0.642787609687,-0.766044443119));
#6565 = DIRECTION('',(1.,0.,0.));
#6566 = ADVANCED_FACE('',(#6567),#6578,.F.);
#6567 = FACE_BOUND('',#6568,.T.);
#6568 = EDGE_LOOP('',(#6569,#6570,#6576,#6577));
#6569 = ORIENTED_EDGE('',*,*,#4828,.T.);
#6570 = ORIENTED_EDGE('',*,*,#6571,.T.);
#6571 = EDGE_CURVE('',#4829,#5429,#6572,.T.);
#6572 = LINE('',#6573,#6574);
#6573 = CARTESIAN_POINT('',(36.080567,39.727356455439,126.13178533082));
#6574 = VECTOR('',#6575,1.);
#6575 = DIRECTION('',(0.,-0.642787609687,0.766044443119));
#6576 = ORIENTED_EDGE('',*,*,#5428,.T.);
#6577 = ORIENTED_EDGE('',*,*,#6571,.F.);
#6578 = CYLINDRICAL_SURFACE('',#6579,7.5);
#6579 = AXIS2_PLACEMENT_3D('',#6580,#6581,#6582);
#6580 = CARTESIAN_POINT('',(28.580567,39.727356455439,126.13178533082));
#6581 = DIRECTION('',(0.,0.642787609687,-0.766044443119));
#6582 = DIRECTION('',(1.,0.,0.));
#6583 = ADVANCED_FACE('',(#6584),#6595,.F.);
#6584 = FACE_BOUND('',#6585,.T.);
#6585 = EDGE_LOOP('',(#6586,#6587,#6593,#6594));
#6586 = ORIENTED_EDGE('',*,*,#4839,.T.);
#6587 = ORIENTED_EDGE('',*,*,#6588,.T.);
#6588 = EDGE_CURVE('',#4840,#5449,#6589,.T.);
#6589 = LINE('',#6590,#6591);
#6590 = CARTESIAN_POINT('',(36.080567,53.133134210021,137.38056850034));
#6591 = VECTOR('',#6592,1.);
#6592 = DIRECTION('',(0.,-0.642787609687,0.766044443119));
#6593 = ORIENTED_EDGE('',*,*,#5448,.T.);
#6594 = ORIENTED_EDGE('',*,*,#6588,.F.);
#6595 = CYLINDRICAL_SURFACE('',#6596,7.5);
#6596 = AXIS2_PLACEMENT_3D('',#6597,#6598,#6599);
#6597 = CARTESIAN_POINT('',(28.580567,53.133134210021,137.38056850034));
#6598 = DIRECTION('',(0.,0.642787609687,-0.766044443119));
#6599 = DIRECTION('',(1.,0.,0.));
#6600 = ADVANCED_FACE('',(#6601),#6626,.F.);
#6601 = FACE_BOUND('',#6602,.F.);
#6602 = EDGE_LOOP('',(#6603,#6611,#6619,#6625));
#6603 = ORIENTED_EDGE('',*,*,#6604,.T.);
#6604 = EDGE_CURVE('',#4851,#6605,#6607,.T.);
#6605 = VERTEX_POINT('',#6606);
#6606 = CARTESIAN_POINT('',(19.410202065742,23.599324992216,
    101.76631634242));
#6607 = LINE('',#6608,#6609);
#6608 = CARTESIAN_POINT('',(19.410202065742,17.814236505037,
    108.6607163305));
#6609 = VECTOR('',#6610,1.);
#6610 = DIRECTION('',(0.,0.642787609687,-0.766044443119));
#6611 = ORIENTED_EDGE('',*,*,#6612,.T.);
#6612 = EDGE_CURVE('',#6605,#6613,#6615,.T.);
#6613 = VERTEX_POINT('',#6614);
#6614 = CARTESIAN_POINT('',(4.910202065742,23.599324992216,
    101.76631634242));
#6615 = LINE('',#6616,#6617);
#6616 = CARTESIAN_POINT('',(19.410202065742,23.599324992216,
    101.76631634242));
#6617 = VECTOR('',#6618,1.);
#6618 = DIRECTION('',(-1.,0.,-0.));
#6619 = ORIENTED_EDGE('',*,*,#6620,.F.);
#6620 = EDGE_CURVE('',#4853,#6613,#6621,.T.);
#6621 = LINE('',#6622,#6623);
#6622 = CARTESIAN_POINT('',(4.910202065742,17.814236505037,
    108.6607163305));
#6623 = VECTOR('',#6624,1.);
#6624 = DIRECTION('',(0.,0.642787609687,-0.766044443119));
#6625 = ORIENTED_EDGE('',*,*,#4850,.F.);
#6626 = PLANE('',#6627);
#6627 = AXIS2_PLACEMENT_3D('',#6628,#6629,#6630);
#6628 = CARTESIAN_POINT('',(19.410202065742,17.814236505037,
    108.6607163305));
#6629 = DIRECTION('',(0.,0.766044443119,0.642787609687));
#6630 = DIRECTION('',(-1.,0.,0.));
#6631 = ADVANCED_FACE('',(#6632),#6650,.F.);
#6632 = FACE_BOUND('',#6633,.F.);
#6633 = EDGE_LOOP('',(#6634,#6642,#6648,#6649));
#6634 = ORIENTED_EDGE('',*,*,#6635,.T.);
#6635 = EDGE_CURVE('',#4869,#6636,#6638,.T.);
#6636 = VERTEX_POINT('',#6637);
#6637 = CARTESIAN_POINT('',(19.410202065742,66.42442368505,
    137.70084086071));
#6638 = LINE('',#6639,#6640);
#6639 = CARTESIAN_POINT('',(19.410202065742,60.639335197871,
    144.59524084878));
#6640 = VECTOR('',#6641,1.);
#6641 = DIRECTION('',(0.,0.642787609687,-0.766044443119));
#6642 = ORIENTED_EDGE('',*,*,#6643,.T.);
#6643 = EDGE_CURVE('',#6636,#6605,#6644,.T.);
#6644 = LINE('',#6645,#6646);
#6645 = CARTESIAN_POINT('',(19.410202065742,66.42442368505,
    137.70084086071));
#6646 = VECTOR('',#6647,1.);
#6647 = DIRECTION('',(0.,-0.766044443119,-0.642787609687));
#6648 = ORIENTED_EDGE('',*,*,#6604,.F.);
#6649 = ORIENTED_EDGE('',*,*,#4876,.F.);
#6650 = PLANE('',#6651);
#6651 = AXIS2_PLACEMENT_3D('',#6652,#6653,#6654);
#6652 = CARTESIAN_POINT('',(19.410202065742,60.639335197871,
    144.59524084878));
#6653 = DIRECTION('',(-1.,0.,0.));
#6654 = DIRECTION('',(-0.,-0.766044443119,-0.642787609687));
#6655 = ADVANCED_FACE('',(#6656),#6674,.F.);
#6656 = FACE_BOUND('',#6657,.F.);
#6657 = EDGE_LOOP('',(#6658,#6659,#6667,#6673));
#6658 = ORIENTED_EDGE('',*,*,#6620,.T.);
#6659 = ORIENTED_EDGE('',*,*,#6660,.T.);
#6660 = EDGE_CURVE('',#6613,#6661,#6663,.T.);
#6661 = VERTEX_POINT('',#6662);
#6662 = CARTESIAN_POINT('',(4.910202065742,66.42442368505,
    137.70084086071));
#6663 = LINE('',#6664,#6665);
#6664 = CARTESIAN_POINT('',(4.910202065742,23.599324992216,
    101.76631634242));
#6665 = VECTOR('',#6666,1.);
#6666 = DIRECTION('',(0.,0.766044443119,0.642787609687));
#6667 = ORIENTED_EDGE('',*,*,#6668,.F.);
#6668 = EDGE_CURVE('',#4861,#6661,#6669,.T.);
#6669 = LINE('',#6670,#6671);
#6670 = CARTESIAN_POINT('',(4.910202065742,60.639335197871,
    144.59524084878));
#6671 = VECTOR('',#6672,1.);
#6672 = DIRECTION('',(0.,0.642787609687,-0.766044443119));
#6673 = ORIENTED_EDGE('',*,*,#4860,.F.);
#6674 = PLANE('',#6675);
#6675 = AXIS2_PLACEMENT_3D('',#6676,#6677,#6678);
#6676 = CARTESIAN_POINT('',(4.910202065742,17.814236505037,
    108.6607163305));
#6677 = DIRECTION('',(1.,0.,0.));
#6678 = DIRECTION('',(0.,0.766044443119,0.642787609687));
#6679 = ADVANCED_FACE('',(#6680),#6691,.F.);
#6680 = FACE_BOUND('',#6681,.F.);
#6681 = EDGE_LOOP('',(#6682,#6683,#6689,#6690));
#6682 = ORIENTED_EDGE('',*,*,#6668,.T.);
#6683 = ORIENTED_EDGE('',*,*,#6684,.T.);
#6684 = EDGE_CURVE('',#6661,#6636,#6685,.T.);
#6685 = LINE('',#6686,#6687);
#6686 = CARTESIAN_POINT('',(4.910202065742,66.42442368505,
    137.70084086071));
#6687 = VECTOR('',#6688,1.);
#6688 = DIRECTION('',(1.,0.,0.));
#6689 = ORIENTED_EDGE('',*,*,#6635,.F.);
#6690 = ORIENTED_EDGE('',*,*,#4868,.F.);
#6691 = PLANE('',#6692);
#6692 = AXIS2_PLACEMENT_3D('',#6693,#6694,#6695);
#6693 = CARTESIAN_POINT('',(4.910202065742,60.639335197871,
    144.59524084878));
#6694 = DIRECTION('',(0.,-0.766044443119,-0.642787609687));
#6695 = DIRECTION('',(1.,0.,0.));
#6696 = ADVANCED_FACE('',(#6697),#6722,.F.);
#6697 = FACE_BOUND('',#6698,.F.);
#6698 = EDGE_LOOP('',(#6699,#6707,#6715,#6721));
#6699 = ORIENTED_EDGE('',*,*,#6700,.T.);
#6700 = EDGE_CURVE('',#4885,#6701,#6703,.T.);
#6701 = VERTEX_POINT('',#6702);
#6702 = CARTESIAN_POINT('',(27.769833,-68.86359357726,28.096937341203));
#6703 = LINE('',#6704,#6705);
#6704 = CARTESIAN_POINT('',(27.769833,-72.72031923538,32.693203999917));
#6705 = VECTOR('',#6706,1.);
#6706 = DIRECTION('',(0.,0.642787609687,-0.766044443119));
#6707 = ORIENTED_EDGE('',*,*,#6708,.T.);
#6708 = EDGE_CURVE('',#6701,#6709,#6711,.T.);
#6709 = VERTEX_POINT('',#6710);
#6710 = CARTESIAN_POINT('',(-82.230167,-68.86359357726,28.096937341203)
  );
#6711 = LINE('',#6712,#6713);
#6712 = CARTESIAN_POINT('',(27.769833,-68.86359357726,28.096937341203));
#6713 = VECTOR('',#6714,1.);
#6714 = DIRECTION('',(-1.,0.,-0.));
#6715 = ORIENTED_EDGE('',*,*,#6716,.F.);
#6716 = EDGE_CURVE('',#4887,#6709,#6717,.T.);
#6717 = LINE('',#6718,#6719);
#6718 = CARTESIAN_POINT('',(-82.230167,-72.72031923538,32.693203999917)
  );
#6719 = VECTOR('',#6720,1.);
#6720 = DIRECTION('',(0.,0.642787609687,-0.766044443119));
#6721 = ORIENTED_EDGE('',*,*,#4884,.F.);
#6722 = PLANE('',#6723);
#6723 = AXIS2_PLACEMENT_3D('',#6724,#6725,#6726);
#6724 = CARTESIAN_POINT('',(27.769833,-72.72031923538,32.693203999917));
#6725 = DIRECTION('',(0.,0.766044443119,0.642787609687));
#6726 = DIRECTION('',(-1.,0.,0.));
#6727 = ADVANCED_FACE('',(#6728),#6746,.F.);
#6728 = FACE_BOUND('',#6729,.F.);
#6729 = EDGE_LOOP('',(#6730,#6738,#6744,#6745));
#6730 = ORIENTED_EDGE('',*,*,#6731,.T.);
#6731 = EDGE_CURVE('',#4903,#6732,#6734,.T.);
#6732 = VERTEX_POINT('',#6733);
#6733 = CARTESIAN_POINT('',(27.769833,-48.94643805616,44.809415193053));
#6734 = LINE('',#6735,#6736);
#6735 = CARTESIAN_POINT('',(27.769833,-52.80316371428,49.405681851767));
#6736 = VECTOR('',#6737,1.);
#6737 = DIRECTION('',(0.,0.642787609687,-0.766044443119));
#6738 = ORIENTED_EDGE('',*,*,#6739,.T.);
#6739 = EDGE_CURVE('',#6732,#6701,#6740,.T.);
#6740 = LINE('',#6741,#6742);
#6741 = CARTESIAN_POINT('',(27.769833,-48.94643805616,44.809415193053));
#6742 = VECTOR('',#6743,1.);
#6743 = DIRECTION('',(0.,-0.766044443119,-0.642787609687));
#6744 = ORIENTED_EDGE('',*,*,#6700,.F.);
#6745 = ORIENTED_EDGE('',*,*,#4910,.F.);
#6746 = PLANE('',#6747);
#6747 = AXIS2_PLACEMENT_3D('',#6748,#6749,#6750);
#6748 = CARTESIAN_POINT('',(27.769833,-52.80316371428,49.405681851767));
#6749 = DIRECTION('',(-1.,0.,0.));
#6750 = DIRECTION('',(-0.,-0.766044443119,-0.642787609687));
#6751 = ADVANCED_FACE('',(#6752),#6770,.F.);
#6752 = FACE_BOUND('',#6753,.F.);
#6753 = EDGE_LOOP('',(#6754,#6755,#6763,#6769));
#6754 = ORIENTED_EDGE('',*,*,#6716,.T.);
#6755 = ORIENTED_EDGE('',*,*,#6756,.T.);
#6756 = EDGE_CURVE('',#6709,#6757,#6759,.T.);
#6757 = VERTEX_POINT('',#6758);
#6758 = CARTESIAN_POINT('',(-82.230167,-48.94643805616,44.809415193053)
  );
#6759 = LINE('',#6760,#6761);
#6760 = CARTESIAN_POINT('',(-82.230167,-68.86359357726,28.096937341203)
  );
#6761 = VECTOR('',#6762,1.);
#6762 = DIRECTION('',(0.,0.766044443119,0.642787609687));
#6763 = ORIENTED_EDGE('',*,*,#6764,.F.);
#6764 = EDGE_CURVE('',#4895,#6757,#6765,.T.);
#6765 = LINE('',#6766,#6767);
#6766 = CARTESIAN_POINT('',(-82.230167,-52.80316371428,49.405681851767)
  );
#6767 = VECTOR('',#6768,1.);
#6768 = DIRECTION('',(0.,0.642787609687,-0.766044443119));
#6769 = ORIENTED_EDGE('',*,*,#4894,.F.);
#6770 = PLANE('',#6771);
#6771 = AXIS2_PLACEMENT_3D('',#6772,#6773,#6774);
#6772 = CARTESIAN_POINT('',(-82.230167,-72.72031923538,32.693203999917)
  );
#6773 = DIRECTION('',(1.,0.,0.));
#6774 = DIRECTION('',(0.,0.766044443119,0.642787609687));
#6775 = ADVANCED_FACE('',(#6776),#6787,.F.);
#6776 = FACE_BOUND('',#6777,.F.);
#6777 = EDGE_LOOP('',(#6778,#6779,#6785,#6786));
#6778 = ORIENTED_EDGE('',*,*,#6764,.T.);
#6779 = ORIENTED_EDGE('',*,*,#6780,.T.);
#6780 = EDGE_CURVE('',#6757,#6732,#6781,.T.);
#6781 = LINE('',#6782,#6783);
#6782 = CARTESIAN_POINT('',(-82.230167,-48.94643805616,44.809415193053)
  );
#6783 = VECTOR('',#6784,1.);
#6784 = DIRECTION('',(1.,0.,0.));
#6785 = ORIENTED_EDGE('',*,*,#6731,.F.);
#6786 = ORIENTED_EDGE('',*,*,#4902,.F.);
#6787 = PLANE('',#6788);
#6788 = AXIS2_PLACEMENT_3D('',#6789,#6790,#6791);
#6789 = CARTESIAN_POINT('',(-82.230167,-52.80316371428,49.405681851767)
  );
#6790 = DIRECTION('',(0.,-0.766044443119,-0.642787609687));
#6791 = DIRECTION('',(1.,0.,0.));
#6792 = ADVANCED_FACE('',(#6793),#6809,.F.);
#6793 = FACE_BOUND('',#6794,.F.);
#6794 = EDGE_LOOP('',(#6795,#6796,#6802,#6803));
#6795 = ORIENTED_EDGE('',*,*,#5511,.F.);
#6796 = ORIENTED_EDGE('',*,*,#6797,.T.);
#6797 = EDGE_CURVE('',#5512,#4919,#6798,.T.);
#6798 = LINE('',#6799,#6800);
#6799 = CARTESIAN_POINT('',(-88.75,13.384152312049,106.63802702874));
#6800 = VECTOR('',#6801,1.);
#6801 = DIRECTION('',(0.,0.642787609687,-0.766044443119));
#6802 = ORIENTED_EDGE('',*,*,#4918,.T.);
#6803 = ORIENTED_EDGE('',*,*,#6804,.F.);
#6804 = EDGE_CURVE('',#5514,#4921,#6805,.T.);
#6805 = LINE('',#6806,#6807);
#6806 = CARTESIAN_POINT('',(-88.75,-45.98429202967,56.82198727804));
#6807 = VECTOR('',#6808,1.);
#6808 = DIRECTION('',(0.,0.642787609687,-0.766044443119));
#6809 = PLANE('',#6810);
#6810 = AXIS2_PLACEMENT_3D('',#6811,#6812,#6813);
#6811 = CARTESIAN_POINT('',(-88.75,13.384152312049,106.63802702874));
#6812 = DIRECTION('',(-1.,0.,0.));
#6813 = DIRECTION('',(-0.,-0.766044443119,-0.642787609687));
#6814 = ADVANCED_FACE('',(#6815),#6826,.F.);
#6815 = FACE_BOUND('',#6816,.F.);
#6816 = EDGE_LOOP('',(#6817,#6818,#6824,#6825));
#6817 = ORIENTED_EDGE('',*,*,#5537,.F.);
#6818 = ORIENTED_EDGE('',*,*,#6819,.T.);
#6819 = EDGE_CURVE('',#5530,#4929,#6820,.T.);
#6820 = LINE('',#6821,#6822);
#6821 = CARTESIAN_POINT('',(33.75,13.384152312049,106.63802702874));
#6822 = VECTOR('',#6823,1.);
#6823 = DIRECTION('',(0.,0.642787609687,-0.766044443119));
#6824 = ORIENTED_EDGE('',*,*,#4928,.T.);
#6825 = ORIENTED_EDGE('',*,*,#6797,.F.);
#6826 = PLANE('',#6827);
#6827 = AXIS2_PLACEMENT_3D('',#6828,#6829,#6830);
#6828 = CARTESIAN_POINT('',(33.75,13.384152312049,106.63802702874));
#6829 = DIRECTION('',(0.,0.766044443119,0.642787609687));
#6830 = DIRECTION('',(-1.,0.,0.));
#6831 = ADVANCED_FACE('',(#6832),#6843,.F.);
#6832 = FACE_BOUND('',#6833,.F.);
#6833 = EDGE_LOOP('',(#6834,#6835,#6836,#6837));
#6834 = ORIENTED_EDGE('',*,*,#5521,.F.);
#6835 = ORIENTED_EDGE('',*,*,#6804,.T.);
#6836 = ORIENTED_EDGE('',*,*,#4944,.T.);
#6837 = ORIENTED_EDGE('',*,*,#6838,.F.);
#6838 = EDGE_CURVE('',#5522,#4937,#6839,.T.);
#6839 = LINE('',#6840,#6841);
#6840 = CARTESIAN_POINT('',(33.75,-45.98429202967,56.82198727804));
#6841 = VECTOR('',#6842,1.);
#6842 = DIRECTION('',(0.,0.642787609687,-0.766044443119));
#6843 = PLANE('',#6844);
#6844 = AXIS2_PLACEMENT_3D('',#6845,#6846,#6847);
#6845 = CARTESIAN_POINT('',(-88.75,-45.98429202967,56.82198727804));
#6846 = DIRECTION('',(0.,-0.766044443119,-0.642787609687));
#6847 = DIRECTION('',(1.,0.,0.));
#6848 = ADVANCED_FACE('',(#6849),#6855,.F.);
#6849 = FACE_BOUND('',#6850,.F.);
#6850 = EDGE_LOOP('',(#6851,#6852,#6853,#6854));
#6851 = ORIENTED_EDGE('',*,*,#5529,.F.);
#6852 = ORIENTED_EDGE('',*,*,#6838,.T.);
#6853 = ORIENTED_EDGE('',*,*,#4936,.T.);
#6854 = ORIENTED_EDGE('',*,*,#6819,.F.);
#6855 = PLANE('',#6856);
#6856 = AXIS2_PLACEMENT_3D('',#6857,#6858,#6859);
#6857 = CARTESIAN_POINT('',(33.75,-45.98429202967,56.82198727804));
#6858 = DIRECTION('',(1.,0.,0.));
#6859 = DIRECTION('',(0.,0.766044443119,0.642787609687));
#6860 = ADVANCED_FACE('',(#6861),#6886,.F.);
#6861 = FACE_BOUND('',#6862,.F.);
#6862 = EDGE_LOOP('',(#6863,#6871,#6879,#6885));
#6863 = ORIENTED_EDGE('',*,*,#6864,.T.);
#6864 = EDGE_CURVE('',#4953,#6865,#6867,.T.);
#6865 = VERTEX_POINT('',#6866);
#6866 = CARTESIAN_POINT('',(-88.79489100007,-42.65920586081,
    52.695843987967));
#6867 = LINE('',#6868,#6869);
#6868 = CARTESIAN_POINT('',(-88.79489100007,-45.23035629955,
    55.760021760443));
#6869 = VECTOR('',#6870,1.);
#6870 = DIRECTION('',(0.,0.642787609687,-0.766044443119));
#6871 = ORIENTED_EDGE('',*,*,#6872,.T.);
#6872 = EDGE_CURVE('',#6865,#6873,#6875,.T.);
#6873 = VERTEX_POINT('',#6874);
#6874 = CARTESIAN_POINT('',(-80.79489100007,-42.65920586081,
    52.695843987967));
#6875 = LINE('',#6876,#6877);
#6876 = CARTESIAN_POINT('',(-88.79489100007,-42.65920586081,
    52.695843987967));
#6877 = VECTOR('',#6878,1.);
#6878 = DIRECTION('',(1.,0.,0.));
#6879 = ORIENTED_EDGE('',*,*,#6880,.F.);
#6880 = EDGE_CURVE('',#4955,#6873,#6881,.T.);
#6881 = LINE('',#6882,#6883);
#6882 = CARTESIAN_POINT('',(-80.79489100007,-45.23035629955,
    55.760021760443));
#6883 = VECTOR('',#6884,1.);
#6884 = DIRECTION('',(0.,0.642787609687,-0.766044443119));
#6885 = ORIENTED_EDGE('',*,*,#4952,.F.);
#6886 = PLANE('',#6887);
#6887 = AXIS2_PLACEMENT_3D('',#6888,#6889,#6890);
#6888 = CARTESIAN_POINT('',(-88.79489100007,-45.23035629955,
    55.760021760443));
#6889 = DIRECTION('',(0.,-0.766044443119,-0.642787609687));
#6890 = DIRECTION('',(1.,0.,0.));
#6891 = ADVANCED_FACE('',(#6892),#6910,.F.);
#6892 = FACE_BOUND('',#6893,.F.);
#6893 = EDGE_LOOP('',(#6894,#6902,#6908,#6909));
#6894 = ORIENTED_EDGE('',*,*,#6895,.T.);
#6895 = EDGE_CURVE('',#4971,#6896,#6898,.T.);
#6896 = VERTEX_POINT('',#6897);
#6897 = CARTESIAN_POINT('',(-88.79489100007,-48.02151696264,
    48.196330720161));
#6898 = LINE('',#6899,#6900);
#6899 = CARTESIAN_POINT('',(-88.79489100007,-50.59266740139,
    51.260508492637));
#6900 = VECTOR('',#6901,1.);
#6901 = DIRECTION('',(0.,0.642787609687,-0.766044443119));
#6902 = ORIENTED_EDGE('',*,*,#6903,.T.);
#6903 = EDGE_CURVE('',#6896,#6865,#6904,.T.);
#6904 = LINE('',#6905,#6906);
#6905 = CARTESIAN_POINT('',(-88.79489100007,-48.02151696264,
    48.196330720161));
#6906 = VECTOR('',#6907,1.);
#6907 = DIRECTION('',(0.,0.766044443119,0.642787609687));
#6908 = ORIENTED_EDGE('',*,*,#6864,.F.);
#6909 = ORIENTED_EDGE('',*,*,#4978,.F.);
#6910 = PLANE('',#6911);
#6911 = AXIS2_PLACEMENT_3D('',#6912,#6913,#6914);
#6912 = CARTESIAN_POINT('',(-88.79489100007,-50.59266740139,
    51.260508492637));
#6913 = DIRECTION('',(1.,0.,0.));
#6914 = DIRECTION('',(0.,0.766044443119,0.642787609687));
#6915 = ADVANCED_FACE('',(#6916),#6934,.F.);
#6916 = FACE_BOUND('',#6917,.F.);
#6917 = EDGE_LOOP('',(#6918,#6919,#6927,#6933));
#6918 = ORIENTED_EDGE('',*,*,#6880,.T.);
#6919 = ORIENTED_EDGE('',*,*,#6920,.T.);
#6920 = EDGE_CURVE('',#6873,#6921,#6923,.T.);
#6921 = VERTEX_POINT('',#6922);
#6922 = CARTESIAN_POINT('',(-80.79489100007,-48.02151696264,
    48.196330720161));
#6923 = LINE('',#6924,#6925);
#6924 = CARTESIAN_POINT('',(-80.79489100007,-42.65920586081,
    52.695843987967));
#6925 = VECTOR('',#6926,1.);
#6926 = DIRECTION('',(0.,-0.766044443119,-0.642787609687));
#6927 = ORIENTED_EDGE('',*,*,#6928,.F.);
#6928 = EDGE_CURVE('',#4963,#6921,#6929,.T.);
#6929 = LINE('',#6930,#6931);
#6930 = CARTESIAN_POINT('',(-80.79489100007,-50.59266740139,
    51.260508492637));
#6931 = VECTOR('',#6932,1.);
#6932 = DIRECTION('',(0.,0.642787609687,-0.766044443119));
#6933 = ORIENTED_EDGE('',*,*,#4962,.F.);
#6934 = PLANE('',#6935);
#6935 = AXIS2_PLACEMENT_3D('',#6936,#6937,#6938);
#6936 = CARTESIAN_POINT('',(-80.79489100007,-45.23035629955,
    55.760021760443));
#6937 = DIRECTION('',(-1.,0.,0.));
#6938 = DIRECTION('',(-0.,-0.766044443119,-0.642787609687));
#6939 = ADVANCED_FACE('',(#6940),#6951,.F.);
#6940 = FACE_BOUND('',#6941,.F.);
#6941 = EDGE_LOOP('',(#6942,#6943,#6949,#6950));
#6942 = ORIENTED_EDGE('',*,*,#6928,.T.);
#6943 = ORIENTED_EDGE('',*,*,#6944,.T.);
#6944 = EDGE_CURVE('',#6921,#6896,#6945,.T.);
#6945 = LINE('',#6946,#6947);
#6946 = CARTESIAN_POINT('',(-80.79489100007,-48.02151696264,
    48.196330720161));
#6947 = VECTOR('',#6948,1.);
#6948 = DIRECTION('',(-1.,0.,-0.));
#6949 = ORIENTED_EDGE('',*,*,#6895,.F.);
#6950 = ORIENTED_EDGE('',*,*,#4970,.F.);
#6951 = PLANE('',#6952);
#6952 = AXIS2_PLACEMENT_3D('',#6953,#6954,#6955);
#6953 = CARTESIAN_POINT('',(-80.79489100007,-50.59266740139,
    51.260508492637));
#6954 = DIRECTION('',(0.,0.766044443119,0.642787609687));
#6955 = DIRECTION('',(-1.,0.,0.));
#6956 = ADVANCED_FACE('',(#6957),#6968,.F.);
#6957 = FACE_BOUND('',#6958,.T.);
#6958 = EDGE_LOOP('',(#6959,#6960,#6966,#6967));
#6959 = ORIENTED_EDGE('',*,*,#4986,.T.);
#6960 = ORIENTED_EDGE('',*,*,#6961,.T.);
#6961 = EDGE_CURVE('',#4987,#5601,#6962,.T.);
#6962 = LINE('',#6963,#6964);
#6963 = CARTESIAN_POINT('',(3.580567,26.321578700857,114.88300216131));
#6964 = VECTOR('',#6965,1.);
#6965 = DIRECTION('',(0.,-0.642787609687,0.766044443119));
#6966 = ORIENTED_EDGE('',*,*,#5600,.T.);
#6967 = ORIENTED_EDGE('',*,*,#6961,.F.);
#6968 = CYLINDRICAL_SURFACE('',#6969,7.5);
#6969 = AXIS2_PLACEMENT_3D('',#6970,#6971,#6972);
#6970 = CARTESIAN_POINT('',(-3.919433,26.321578700857,114.88300216131));
#6971 = DIRECTION('',(0.,0.642787609687,-0.766044443119));
#6972 = DIRECTION('',(1.,0.,0.));
#6973 = ADVANCED_FACE('',(#6974),#6985,.F.);
#6974 = FACE_BOUND('',#6975,.T.);
#6975 = EDGE_LOOP('',(#6976,#6977,#6983,#6984));
#6976 = ORIENTED_EDGE('',*,*,#4997,.T.);
#6977 = ORIENTED_EDGE('',*,*,#6978,.T.);
#6978 = EDGE_CURVE('',#4998,#5621,#6979,.T.);
#6979 = LINE('',#6980,#6981);
#6980 = CARTESIAN_POINT('',(3.580567,39.727356455439,126.13178533082));
#6981 = VECTOR('',#6982,1.);
#6982 = DIRECTION('',(0.,-0.642787609687,0.766044443119));
#6983 = ORIENTED_EDGE('',*,*,#5620,.T.);
#6984 = ORIENTED_EDGE('',*,*,#6978,.F.);
#6985 = CYLINDRICAL_SURFACE('',#6986,7.5);
#6986 = AXIS2_PLACEMENT_3D('',#6987,#6988,#6989);
#6987 = CARTESIAN_POINT('',(-3.919433,39.727356455439,126.13178533082));
#6988 = DIRECTION('',(0.,0.642787609687,-0.766044443119));
#6989 = DIRECTION('',(1.,0.,0.));
#6990 = ADVANCED_FACE('',(#6991),#7016,.F.);
#6991 = FACE_BOUND('',#6992,.F.);
#6992 = EDGE_LOOP('',(#6993,#7001,#7009,#7015));
#6993 = ORIENTED_EDGE('',*,*,#6994,.T.);
#6994 = EDGE_CURVE('',#5009,#6995,#6997,.T.);
#6995 = VERTEX_POINT('',#6996);
#6996 = CARTESIAN_POINT('',(-12.97289219416,23.599324992216,
    101.76631634242));
#6997 = LINE('',#6998,#6999);
#6998 = CARTESIAN_POINT('',(-12.97289219416,17.814236505037,
    108.6607163305));
#6999 = VECTOR('',#7000,1.);
#7000 = DIRECTION('',(0.,0.642787609687,-0.766044443119));
#7001 = ORIENTED_EDGE('',*,*,#7002,.T.);
#7002 = EDGE_CURVE('',#6995,#7003,#7005,.T.);
#7003 = VERTEX_POINT('',#7004);
#7004 = CARTESIAN_POINT('',(-19.97289219416,23.599324992216,
    101.76631634242));
#7005 = LINE('',#7006,#7007);
#7006 = CARTESIAN_POINT('',(-12.97289219416,23.599324992216,
    101.76631634242));
#7007 = VECTOR('',#7008,1.);
#7008 = DIRECTION('',(-1.,0.,-0.));
#7009 = ORIENTED_EDGE('',*,*,#7010,.F.);
#7010 = EDGE_CURVE('',#5011,#7003,#7011,.T.);
#7011 = LINE('',#7012,#7013);
#7012 = CARTESIAN_POINT('',(-19.97289219416,17.814236505037,
    108.6607163305));
#7013 = VECTOR('',#7014,1.);
#7014 = DIRECTION('',(0.,0.642787609687,-0.766044443119));
#7015 = ORIENTED_EDGE('',*,*,#5008,.F.);
#7016 = PLANE('',#7017);
#7017 = AXIS2_PLACEMENT_3D('',#7018,#7019,#7020);
#7018 = CARTESIAN_POINT('',(-12.97289219416,17.814236505037,
    108.6607163305));
#7019 = DIRECTION('',(0.,0.766044443119,0.642787609687));
#7020 = DIRECTION('',(-1.,0.,0.));
#7021 = ADVANCED_FACE('',(#7022),#7040,.F.);
#7022 = FACE_BOUND('',#7023,.F.);
#7023 = EDGE_LOOP('',(#7024,#7032,#7038,#7039));
#7024 = ORIENTED_EDGE('',*,*,#7025,.T.);
#7025 = EDGE_CURVE('',#5027,#7026,#7028,.T.);
#7026 = VERTEX_POINT('',#7027);
#7027 = CARTESIAN_POINT('',(-12.97289219416,66.42442368505,
    137.70084086071));
#7028 = LINE('',#7029,#7030);
#7029 = CARTESIAN_POINT('',(-12.97289219416,60.639335197871,
    144.59524084878));
#7030 = VECTOR('',#7031,1.);
#7031 = DIRECTION('',(0.,0.642787609687,-0.766044443119));
#7032 = ORIENTED_EDGE('',*,*,#7033,.T.);
#7033 = EDGE_CURVE('',#7026,#6995,#7034,.T.);
#7034 = LINE('',#7035,#7036);
#7035 = CARTESIAN_POINT('',(-12.97289219416,66.42442368505,
    137.70084086071));
#7036 = VECTOR('',#7037,1.);
#7037 = DIRECTION('',(0.,-0.766044443119,-0.642787609687));
#7038 = ORIENTED_EDGE('',*,*,#6994,.F.);
#7039 = ORIENTED_EDGE('',*,*,#5034,.F.);
#7040 = PLANE('',#7041);
#7041 = AXIS2_PLACEMENT_3D('',#7042,#7043,#7044);
#7042 = CARTESIAN_POINT('',(-12.97289219416,60.639335197871,
    144.59524084878));
#7043 = DIRECTION('',(-1.,0.,0.));
#7044 = DIRECTION('',(-0.,-0.766044443119,-0.642787609687));
#7045 = ADVANCED_FACE('',(#7046),#7064,.F.);
#7046 = FACE_BOUND('',#7047,.F.);
#7047 = EDGE_LOOP('',(#7048,#7049,#7057,#7063));
#7048 = ORIENTED_EDGE('',*,*,#7010,.T.);
#7049 = ORIENTED_EDGE('',*,*,#7050,.T.);
#7050 = EDGE_CURVE('',#7003,#7051,#7053,.T.);
#7051 = VERTEX_POINT('',#7052);
#7052 = CARTESIAN_POINT('',(-19.97289219416,66.42442368505,
    137.70084086071));
#7053 = LINE('',#7054,#7055);
#7054 = CARTESIAN_POINT('',(-19.97289219416,23.599324992216,
    101.76631634242));
#7055 = VECTOR('',#7056,1.);
#7056 = DIRECTION('',(0.,0.766044443119,0.642787609687));
#7057 = ORIENTED_EDGE('',*,*,#7058,.F.);
#7058 = EDGE_CURVE('',#5019,#7051,#7059,.T.);
#7059 = LINE('',#7060,#7061);
#7060 = CARTESIAN_POINT('',(-19.97289219416,60.639335197871,
    144.59524084878));
#7061 = VECTOR('',#7062,1.);
#7062 = DIRECTION('',(0.,0.642787609687,-0.766044443119));
#7063 = ORIENTED_EDGE('',*,*,#5018,.F.);
#7064 = PLANE('',#7065);
#7065 = AXIS2_PLACEMENT_3D('',#7066,#7067,#7068);
#7066 = CARTESIAN_POINT('',(-19.97289219416,17.814236505037,
    108.6607163305));
#7067 = DIRECTION('',(1.,0.,0.));
#7068 = DIRECTION('',(0.,0.766044443119,0.642787609687));
#7069 = ADVANCED_FACE('',(#7070),#7081,.F.);
#7070 = FACE_BOUND('',#7071,.F.);
#7071 = EDGE_LOOP('',(#7072,#7073,#7079,#7080));
#7072 = ORIENTED_EDGE('',*,*,#7058,.T.);
#7073 = ORIENTED_EDGE('',*,*,#7074,.T.);
#7074 = EDGE_CURVE('',#7051,#7026,#7075,.T.);
#7075 = LINE('',#7076,#7077);
#7076 = CARTESIAN_POINT('',(-19.97289219416,66.42442368505,
    137.70084086071));
#7077 = VECTOR('',#7078,1.);
#7078 = DIRECTION('',(1.,0.,0.));
#7079 = ORIENTED_EDGE('',*,*,#7025,.F.);
#7080 = ORIENTED_EDGE('',*,*,#5026,.F.);
#7081 = PLANE('',#7082);
#7082 = AXIS2_PLACEMENT_3D('',#7083,#7084,#7085);
#7083 = CARTESIAN_POINT('',(-19.97289219416,60.639335197871,
    144.59524084878));
#7084 = DIRECTION('',(0.,-0.766044443119,-0.642787609687));
#7085 = DIRECTION('',(1.,0.,0.));
#7086 = ADVANCED_FACE('',(#7087),#7098,.F.);
#7087 = FACE_BOUND('',#7088,.T.);
#7088 = EDGE_LOOP('',(#7089,#7090,#7096,#7097));
#7089 = ORIENTED_EDGE('',*,*,#5042,.T.);
#7090 = ORIENTED_EDGE('',*,*,#7091,.T.);
#7091 = EDGE_CURVE('',#5043,#5641,#7092,.T.);
#7092 = LINE('',#7093,#7094);
#7093 = CARTESIAN_POINT('',(3.580567,53.133134210021,137.38056850034));
#7094 = VECTOR('',#7095,1.);
#7095 = DIRECTION('',(0.,-0.642787609687,0.766044443119));
#7096 = ORIENTED_EDGE('',*,*,#5640,.T.);
#7097 = ORIENTED_EDGE('',*,*,#7091,.F.);
#7098 = CYLINDRICAL_SURFACE('',#7099,7.5);
#7099 = AXIS2_PLACEMENT_3D('',#7100,#7101,#7102);
#7100 = CARTESIAN_POINT('',(-3.919433,53.133134210021,137.38056850034));
#7101 = DIRECTION('',(0.,0.642787609687,-0.766044443119));
#7102 = DIRECTION('',(1.,0.,0.));
#7103 = ADVANCED_FACE('',(#7104),#7129,.F.);
#7104 = FACE_BOUND('',#7105,.F.);
#7105 = EDGE_LOOP('',(#7106,#7114,#7122,#7128));
#7106 = ORIENTED_EDGE('',*,*,#7107,.T.);
#7107 = EDGE_CURVE('',#5054,#7108,#7110,.T.);
#7108 = VERTEX_POINT('',#7109);
#7109 = CARTESIAN_POINT('',(-25.,36.765898475034,112.81438329573));
#7110 = LINE('',#7111,#7112);
#7111 = CARTESIAN_POINT('',(-25.,30.980809987855,119.7087832838));
#7112 = VECTOR('',#7113,1.);
#7113 = DIRECTION('',(0.,0.642787609687,-0.766044443119));
#7114 = ORIENTED_EDGE('',*,*,#7115,.T.);
#7115 = EDGE_CURVE('',#7108,#7116,#7118,.T.);
#7116 = VERTEX_POINT('',#7117);
#7117 = CARTESIAN_POINT('',(-56.4,36.765898475034,112.81438329573));
#7118 = LINE('',#7119,#7120);
#7119 = CARTESIAN_POINT('',(-25.,36.765898475034,112.81438329573));
#7120 = VECTOR('',#7121,1.);
#7121 = DIRECTION('',(-1.,0.,-0.));
#7122 = ORIENTED_EDGE('',*,*,#7123,.F.);
#7123 = EDGE_CURVE('',#5056,#7116,#7124,.T.);
#7124 = LINE('',#7125,#7126);
#7125 = CARTESIAN_POINT('',(-56.4,30.980809987855,119.7087832838));
#7126 = VECTOR('',#7127,1.);
#7127 = DIRECTION('',(0.,0.642787609687,-0.766044443119));
#7128 = ORIENTED_EDGE('',*,*,#5053,.F.);
#7129 = PLANE('',#7130);
#7130 = AXIS2_PLACEMENT_3D('',#7131,#7132,#7133);
#7131 = CARTESIAN_POINT('',(-25.,30.980809987855,119.7087832838));
#7132 = DIRECTION('',(0.,0.766044443119,0.642787609687));
#7133 = DIRECTION('',(-1.,0.,0.));
#7134 = ADVANCED_FACE('',(#7135),#7153,.F.);
#7135 = FACE_BOUND('',#7136,.F.);
#7136 = EDGE_LOOP('',(#7137,#7145,#7151,#7152));
#7137 = ORIENTED_EDGE('',*,*,#7138,.T.);
#7138 = EDGE_CURVE('',#5104,#7139,#7141,.T.);
#7139 = VERTEX_POINT('',#7140);
#7140 = CARTESIAN_POINT('',(-25.,59.747231768604,132.09801158632));
#7141 = LINE('',#7142,#7143);
#7142 = CARTESIAN_POINT('',(-25.,53.962143281425,138.99241157439));
#7143 = VECTOR('',#7144,1.);
#7144 = DIRECTION('',(0.,0.642787609687,-0.766044443119));
#7145 = ORIENTED_EDGE('',*,*,#7146,.T.);
#7146 = EDGE_CURVE('',#7139,#7108,#7147,.T.);
#7147 = LINE('',#7148,#7149);
#7148 = CARTESIAN_POINT('',(-25.,59.747231768604,132.09801158632));
#7149 = VECTOR('',#7150,1.);
[truncated: 89,142 more chars]
