# Supplementary material for: StereoPylot: An Open-Source Raspberry Pi-Based Stereotaxic Apparatus Controller with 3D Printed Components for Fully Motorized Control, Digital Display, and Customizable Features
Source: eNeuro. 2026 Jul 7;13(7):ENEURO.0460-25.2026. doi: 10.1523/ENEURO.0460-25.2026 (PMC13362190; doi:10.1523/ENEURO.0460-25.2026)
Supplement: Data 1 — All relevant code and files for StereoPylot. Download Data 1, ZIP file. [file eneuro-13-ENEURO.0460-25.2026-s007.zip › StereoPylot-main/Build_Setup_Files/3D_models/3d_Printing_STEP/Motor_Mount_Rear.step]

ISO-10303-21;
HEADER;
FILE_DESCRIPTION(('FreeCAD Model'),'2;1');
FILE_NAME('Open CASCADE Shape Model','2026-03-18T11:16:02',(''),(''),
  'Open CASCADE STEP processor 7.8','FreeCAD','Unknown');
FILE_SCHEMA(('AUTOMOTIVE_DESIGN { 1 0 10303 214 1 1 1 1 }'));
ENDSEC;
DATA;
#1 = APPLICATION_PROTOCOL_DEFINITION('international standard',
  'automotive_design',2000,#2);
#2 = APPLICATION_CONTEXT(
  'core data for automotive mechanical design processes');
#3 = SHAPE_DEFINITION_REPRESENTATION(#4,#10);
#4 = PRODUCT_DEFINITION_SHAPE('','',#5);
#5 = PRODUCT_DEFINITION('design','',#6,#9);
#6 = PRODUCT_DEFINITION_FORMATION('','',#7);
#7 = PRODUCT('Motor Mount ON TOP - 51 - takes 142 belt 20 to 20 tooth',
  'Motor Mount ON TOP - 51 - takes 142 belt 20 to 20 tooth','',(#8));
#8 = PRODUCT_CONTEXT('',#2,'mechanical');
#9 = PRODUCT_DEFINITION_CONTEXT('part definition',#2,'design');
#10 = SHAPE_REPRESENTATION('',(#11,#15),#19);
#11 = AXIS2_PLACEMENT_3D('',#12,#13,#14);
#12 = CARTESIAN_POINT('',(0.,0.,0.));
#13 = DIRECTION('',(0.,0.,1.));
#14 = DIRECTION('',(1.,0.,-0.));
#15 = AXIS2_PLACEMENT_3D('',#16,#17,#18);
#16 = CARTESIAN_POINT('',(0.,0.,0.));
#17 = DIRECTION('',(0.,0.,1.));
#18 = DIRECTION('',(1.,0.,0.));
#19 = ( GEOMETRIC_REPRESENTATION_CONTEXT(3) 
GLOBAL_UNCERTAINTY_ASSIGNED_CONTEXT((#23)) GLOBAL_UNIT_ASSIGNED_CONTEXT(
(#20,#21,#22)) REPRESENTATION_CONTEXT('Context #1',
  '3D Context with UNIT and UNCERTAINTY') );
#20 = ( LENGTH_UNIT() NAMED_UNIT(*) SI_UNIT(.MILLI.,.METRE.) );
#21 = ( NAMED_UNIT(*) PLANE_ANGLE_UNIT() SI_UNIT($,.RADIAN.) );
#22 = ( NAMED_UNIT(*) SI_UNIT($,.STERADIAN.) SOLID_ANGLE_UNIT() );
#23 = UNCERTAINTY_MEASURE_WITH_UNIT(LENGTH_MEASURE(2.E-05),#20,
  'distance_accuracy_value','confusion accuracy');
#24 = PRODUCT_RELATED_PRODUCT_CATEGORY('part',$,(#7));
#25 = SHAPE_DEFINITION_REPRESENTATION(#26,#32);
#26 = PRODUCT_DEFINITION_SHAPE('','',#27);
#27 = PRODUCT_DEFINITION('design','',#28,#31);
#28 = PRODUCT_DEFINITION_FORMATION('','',#29);
#29 = PRODUCT('Body006','Body006','',(#30));
#30 = PRODUCT_CONTEXT('',#2,'mechanical');
#31 = PRODUCT_DEFINITION_CONTEXT('part definition',#2,'design');
#32 = ADVANCED_BREP_SHAPE_REPRESENTATION('',(#11,#33),#2659);
#33 = MANIFOLD_SOLID_BREP('',#34);
#34 = CLOSED_SHELL('',(#35,#97,#136,#317,#565,#582,#607,#668,#703,#727,
    #880,#913,#937,#980,#1004,#1028,#1053,#1077,#1102,#1126,#1150,#1185,
    #1223,#1259,#1276,#1288,#1319,#1350,#1381,#1393,#1411,#1439,#1456,
    #1484,#1496,#1527,#1551,#1575,#1600,#1624,#1649,#1673,#1698,#1722,
    #1746,#1770,#1787,#1812,#1837,#1862,#1887,#1912,#1929,#1954,#1978,
    #1995,#2029,#2054,#2089,#2114,#2149,#2174,#2198,#2216,#2230,#2281,
    #2298,#2310,#2327,#2344,#2364,#2384,#2404,#2467,#2487,#2512,#2537,
    #2562,#2579,#2596,#2613,#2630));
#35 = ADVANCED_FACE('',(#36,#70,#81),#92,.F.);
#36 = FACE_BOUND('',#37,.F.);
#37 = EDGE_LOOP('',(#38,#48,#56,#64));
#38 = ORIENTED_EDGE('',*,*,#39,.T.);
#39 = EDGE_CURVE('',#40,#42,#44,.T.);
#40 = VERTEX_POINT('',#41);
#41 = CARTESIAN_POINT('',(-20.,16.75,0.));
#42 = VERTEX_POINT('',#43);
#43 = CARTESIAN_POINT('',(-20.,16.75,24.));
#44 = LINE('',#45,#46);
#45 = CARTESIAN_POINT('',(-20.,16.75,0.));
#46 = VECTOR('',#47,1.);
#47 = DIRECTION('',(0.,0.,1.));
#48 = ORIENTED_EDGE('',*,*,#49,.T.);
#49 = EDGE_CURVE('',#42,#50,#52,.T.);
#50 = VERTEX_POINT('',#51);
#51 = CARTESIAN_POINT('',(-20.,-21.25,24.));
#52 = LINE('',#53,#54);
#53 = CARTESIAN_POINT('',(-20.,16.75,24.));
#54 = VECTOR('',#55,1.);
#55 = DIRECTION('',(0.,-1.,0.));
#56 = ORIENTED_EDGE('',*,*,#57,.F.);
#57 = EDGE_CURVE('',#58,#50,#60,.T.);
#58 = VERTEX_POINT('',#59);
#59 = CARTESIAN_POINT('',(-20.,-21.25,0.));
#60 = LINE('',#61,#62);
#61 = CARTESIAN_POINT('',(-20.,-21.25,0.));
#62 = VECTOR('',#63,1.);
#63 = DIRECTION('',(0.,0.,1.));
#64 = ORIENTED_EDGE('',*,*,#65,.F.);
#65 = EDGE_CURVE('',#40,#58,#66,.T.);
#66 = LINE('',#67,#68);
#67 = CARTESIAN_POINT('',(-20.,16.75,0.));
#68 = VECTOR('',#69,1.);
#69 = DIRECTION('',(0.,-1.,0.));
#70 = FACE_BOUND('',#71,.F.);
#71 = EDGE_LOOP('',(#72));
#72 = ORIENTED_EDGE('',*,*,#73,.F.);
#73 = EDGE_CURVE('',#74,#74,#76,.T.);
#74 = VERTEX_POINT('',#75);
#75 = CARTESIAN_POINT('',(-20.,13.608619819276,10.));
#76 = ELLIPSE('',#77,1.703633430027,1.5);
#77 = AXIS2_PLACEMENT_3D('',#78,#79,#80);
#78 = CARTESIAN_POINT('',(-20.,11.904986389249,10.));
#79 = DIRECTION('',(1.,0.,0.));
#80 = DIRECTION('',(0.,-1.,-8.6E-16));
#81 = FACE_BOUND('',#82,.F.);
#82 = EDGE_LOOP('',(#83));
#83 = ORIENTED_EDGE('',*,*,#84,.F.);
#84 = EDGE_CURVE('',#85,#85,#87,.T.);
#85 = VERTEX_POINT('',#86);
#86 = CARTESIAN_POINT('',(-20.,-8.578364,9.5));
#87 = CIRCLE('',#88,2.5);
#88 = AXIS2_PLACEMENT_3D('',#89,#90,#91);
#89 = CARTESIAN_POINT('',(-20.,-11.078364,9.5));
#90 = DIRECTION('',(1.,0.,0.));
#91 = DIRECTION('',(0.,1.,0.));
#92 = PLANE('',#93);
#93 = AXIS2_PLACEMENT_3D('',#94,#95,#96);
#94 = CARTESIAN_POINT('',(-20.,16.75,0.));
#95 = DIRECTION('',(1.,0.,0.));
#96 = DIRECTION('',(0.,-1.,0.));
#97 = ADVANCED_FACE('',(#98),#131,.T.);
#98 = FACE_BOUND('',#99,.T.);
#99 = EDGE_LOOP('',(#100,#110,#118,#124,#125));
#100 = ORIENTED_EDGE('',*,*,#101,.T.);
#101 = EDGE_CURVE('',#102,#104,#106,.T.);
#102 = VERTEX_POINT('',#103);
#103 = CARTESIAN_POINT('',(-24.,27.,24.));
#104 = VERTEX_POINT('',#105);
#105 = CARTESIAN_POINT('',(-24.,27.,-11.));
#106 = LINE('',#107,#108);
#107 = CARTESIAN_POINT('',(-24.,27.,24.));
#108 = VECTOR('',#109,1.);
#109 = DIRECTION('',(-0.,-0.,-1.));
#110 = ORIENTED_EDGE('',*,*,#111,.T.);
#111 = EDGE_CURVE('',#104,#112,#114,.T.);
#112 = VERTEX_POINT('',#113);
#113 = CARTESIAN_POINT('',(-20.,16.75,-11.));
#114 = LINE('',#115,#116);
#115 = CARTESIAN_POINT('',(-24.,27.,-11.));
#116 = VECTOR('',#117,1.);
#117 = DIRECTION('',(0.363542485653,-0.931577619485,0.));
#118 = ORIENTED_EDGE('',*,*,#119,.F.);
#119 = EDGE_CURVE('',#40,#112,#120,.T.);
#120 = LINE('',#121,#122);
#121 = CARTESIAN_POINT('',(-20.,16.75,24.));
#122 = VECTOR('',#123,1.);
#123 = DIRECTION('',(-0.,-0.,-1.));
#124 = ORIENTED_EDGE('',*,*,#39,.T.);
#125 = ORIENTED_EDGE('',*,*,#126,.F.);
#126 = EDGE_CURVE('',#102,#42,#127,.T.);
#127 = LINE('',#128,#129);
#128 = CARTESIAN_POINT('',(-24.,27.,24.));
#129 = VECTOR('',#130,1.);
#130 = DIRECTION('',(0.363542485653,-0.931577619485,0.));
#131 = PLANE('',#132);
#132 = AXIS2_PLACEMENT_3D('',#133,#134,#135);
#133 = CARTESIAN_POINT('',(-24.,27.,24.));
#134 = DIRECTION('',(-0.931577619485,-0.363542485653,0.));
#135 = DIRECTION('',(0.363542485653,-0.931577619485,0.));
#136 = ADVANCED_FACE('',(#137,#278),#312,.F.);
#137 = FACE_BOUND('',#138,.F.);
#138 = EDGE_LOOP('',(#139,#147,#148,#157,#165,#174,#182,#190,#198,#206,
    #214,#223,#231,#240,#248,#256,#264,#272));
#139 = ORIENTED_EDGE('',*,*,#140,.F.);
#140 = EDGE_CURVE('',#40,#141,#143,.T.);
#141 = VERTEX_POINT('',#142);
#142 = CARTESIAN_POINT('',(-19.25,16.75,0.));
#143 = LINE('',#144,#145);
#144 = CARTESIAN_POINT('',(-10.,16.75,0.));
#145 = VECTOR('',#146,1.);
#146 = DIRECTION('',(1.,0.,0.));
#147 = ORIENTED_EDGE('',*,*,#65,.T.);
#148 = ORIENTED_EDGE('',*,*,#149,.T.);
#149 = EDGE_CURVE('',#58,#150,#152,.T.);
#150 = VERTEX_POINT('',#151);
#151 = CARTESIAN_POINT('',(-15.,-26.25,0.));
#152 = CIRCLE('',#153,5.);
#153 = AXIS2_PLACEMENT_3D('',#154,#155,#156);
#154 = CARTESIAN_POINT('',(-15.,-21.25,0.));
#155 = DIRECTION('',(0.,0.,1.));
#156 = DIRECTION('',(1.,0.,0.));
#157 = ORIENTED_EDGE('',*,*,#158,.T.);
#158 = EDGE_CURVE('',#150,#159,#161,.T.);
#159 = VERTEX_POINT('',#160);
#160 = CARTESIAN_POINT('',(15.,-26.25,0.));
#161 = LINE('',#162,#163);
#162 = CARTESIAN_POINT('',(-15.,-26.25,0.));
#163 = VECTOR('',#164,1.);
#164 = DIRECTION('',(1.,0.,0.));
#165 = ORIENTED_EDGE('',*,*,#166,.T.);
#166 = EDGE_CURVE('',#159,#167,#169,.T.);
#167 = VERTEX_POINT('',#168);
#168 = CARTESIAN_POINT('',(20.,-21.25,0.));
#169 = CIRCLE('',#170,5.);
#170 = AXIS2_PLACEMENT_3D('',#171,#172,#173);
#171 = CARTESIAN_POINT('',(15.,-21.25,0.));
#172 = DIRECTION('',(0.,0.,1.));
#173 = DIRECTION('',(1.,0.,0.));
#174 = ORIENTED_EDGE('',*,*,#175,.T.);
#175 = EDGE_CURVE('',#167,#176,#178,.T.);
#176 = VERTEX_POINT('',#177);
#177 = CARTESIAN_POINT('',(20.,16.75,0.));
#178 = LINE('',#179,#180);
#179 = CARTESIAN_POINT('',(20.,-21.25,0.));
#180 = VECTOR('',#181,1.);
#181 = DIRECTION('',(0.,1.,0.));
#182 = ORIENTED_EDGE('',*,*,#183,.F.);
#183 = EDGE_CURVE('',#184,#176,#186,.T.);
#184 = VERTEX_POINT('',#185);
#185 = CARTESIAN_POINT('',(11.25,16.75,0.));
#186 = LINE('',#187,#188);
#187 = CARTESIAN_POINT('',(4.0625,16.75,0.));
#188 = VECTOR('',#189,1.);
#189 = DIRECTION('',(1.,0.,0.));
#190 = ORIENTED_EDGE('',*,*,#191,.T.);
#191 = EDGE_CURVE('',#184,#192,#194,.T.);
#192 = VERTEX_POINT('',#193);
#193 = CARTESIAN_POINT('',(16.5,7.,0.));
#194 = LINE('',#195,#196);
#195 = CARTESIAN_POINT('',(11.25,16.75,0.));
#196 = VECTOR('',#197,1.);
#197 = DIRECTION('',(0.474099823035,-0.880471099922,0.));
#198 = ORIENTED_EDGE('',*,*,#199,.T.);
#199 = EDGE_CURVE('',#192,#200,#202,.T.);
#200 = VERTEX_POINT('',#201);
#201 = CARTESIAN_POINT('',(12.25,7.,0.));
#202 = LINE('',#203,#204);
#203 = CARTESIAN_POINT('',(16.5,7.,0.));
#204 = VECTOR('',#205,1.);
#205 = DIRECTION('',(-1.,-2.1E-16,0.));
#206 = ORIENTED_EDGE('',*,*,#207,.F.);
#207 = EDGE_CURVE('',#208,#200,#210,.T.);
#208 = VERTEX_POINT('',#209);
#209 = CARTESIAN_POINT('',(12.25,-2.75,0.));
#210 = LINE('',#211,#212);
#211 = CARTESIAN_POINT('',(12.25,-2.75,0.));
#212 = VECTOR('',#213,1.);
#213 = DIRECTION('',(4.74E-15,1.,0.));
#214 = ORIENTED_EDGE('',*,*,#215,.F.);
#215 = EDGE_CURVE('',#216,#208,#218,.T.);
#216 = VERTEX_POINT('',#217);
#217 = CARTESIAN_POINT('',(9.25,-5.75,0.));
#218 = CIRCLE('',#219,3.);
#219 = AXIS2_PLACEMENT_3D('',#220,#221,#222);
#220 = CARTESIAN_POINT('',(9.25,-2.75,0.));
#221 = DIRECTION('',(0.,0.,1.));
#222 = DIRECTION('',(1.,0.,0.));
#223 = ORIENTED_EDGE('',*,*,#224,.F.);
#224 = EDGE_CURVE('',#225,#216,#227,.T.);
#225 = VERTEX_POINT('',#226);
#226 = CARTESIAN_POINT('',(-9.25,-5.75,0.));
#227 = LINE('',#228,#229);
#228 = CARTESIAN_POINT('',(-9.25,-5.75,0.));
#229 = VECTOR('',#230,1.);
#230 = DIRECTION('',(1.,2.59E-15,0.));
#231 = ORIENTED_EDGE('',*,*,#232,.F.);
#232 = EDGE_CURVE('',#233,#225,#235,.T.);
#233 = VERTEX_POINT('',#234);
#234 = CARTESIAN_POINT('',(-12.24999999999,-2.75,0.));
#235 = CIRCLE('',#236,3.);
#236 = AXIS2_PLACEMENT_3D('',#237,#238,#239);
#237 = CARTESIAN_POINT('',(-9.249999999999,-2.75,0.));
#238 = DIRECTION('',(0.,0.,1.));
#239 = DIRECTION('',(1.,0.,0.));
#240 = ORIENTED_EDGE('',*,*,#241,.F.);
#241 = EDGE_CURVE('',#242,#233,#244,.T.);
#242 = VERTEX_POINT('',#243);
#243 = CARTESIAN_POINT('',(-12.24999999999,7.,0.));
#244 = LINE('',#245,#246);
#245 = CARTESIAN_POINT('',(-12.24999999999,7.,0.));
#246 = VECTOR('',#247,1.);
#247 = DIRECTION('',(0.,-1.,0.));
#248 = ORIENTED_EDGE('',*,*,#249,.T.);
#249 = EDGE_CURVE('',#242,#250,#252,.T.);
#250 = VERTEX_POINT('',#251);
#251 = CARTESIAN_POINT('',(-16.5,7.,0.));
#252 = LINE('',#253,#254);
#253 = CARTESIAN_POINT('',(-12.24999999999,7.,0.));
#254 = VECTOR('',#255,1.);
#255 = DIRECTION('',(-1.,0.,0.));
#256 = ORIENTED_EDGE('',*,*,#257,.T.);
#257 = EDGE_CURVE('',#250,#258,#260,.T.);
#258 = VERTEX_POINT('',#259);
#259 = CARTESIAN_POINT('',(-11.25450153846,16.74164,0.));
#260 = LINE('',#261,#262);
#261 = CARTESIAN_POINT('',(-16.5,7.,0.));
#262 = VECTOR('',#263,1.);
#263 = DIRECTION('',(0.474099823035,0.880471099922,0.));
#264 = ORIENTED_EDGE('',*,*,#265,.T.);
#265 = EDGE_CURVE('',#258,#266,#268,.T.);
#266 = VERTEX_POINT('',#267);
#267 = CARTESIAN_POINT('',(-19.25,16.74164,0.));
#268 = LINE('',#269,#270);
#269 = CARTESIAN_POINT('',(-3.75,16.74164,0.));
#270 = VECTOR('',#271,1.);
#271 = DIRECTION('',(-1.,0.,0.));
#272 = ORIENTED_EDGE('',*,*,#273,.T.);
#273 = EDGE_CURVE('',#266,#141,#274,.T.);
#274 = LINE('',#275,#276);
#275 = CARTESIAN_POINT('',(-19.25,16.74164,0.));
#276 = VECTOR('',#277,1.);
#277 = DIRECTION('',(0.,1.,0.));
#278 = FACE_BOUND('',#279,.F.);
#279 = EDGE_LOOP('',(#280,#290,#298,#306));
#280 = ORIENTED_EDGE('',*,*,#281,.T.);
#281 = EDGE_CURVE('',#282,#284,#286,.T.);
#282 = VERTEX_POINT('',#283);
#283 = CARTESIAN_POINT('',(10.75,-18.75,0.));
#284 = VERTEX_POINT('',#285);
#285 = CARTESIAN_POINT('',(-10.75,-18.75,0.));
#286 = LINE('',#287,#288);
#287 = CARTESIAN_POINT('',(10.75,-18.75,0.));
#288 = VECTOR('',#289,1.);
#289 = DIRECTION('',(-1.,0.,0.));
#290 = ORIENTED_EDGE('',*,*,#291,.T.);
#291 = EDGE_CURVE('',#284,#292,#294,.T.);
#292 = VERTEX_POINT('',#293);
#293 = CARTESIAN_POINT('',(-10.75,-11.5,0.));
#294 = LINE('',#295,#296);
#295 = CARTESIAN_POINT('',(-10.75,-18.75,0.));
#296 = VECTOR('',#297,1.);
#297 = DIRECTION('',(0.,1.,0.));
#298 = ORIENTED_EDGE('',*,*,#299,.T.);
#299 = EDGE_CURVE('',#292,#300,#302,.T.);
#300 = VERTEX_POINT('',#301);
#301 = CARTESIAN_POINT('',(10.75,-11.5,0.));
#302 = LINE('',#303,#304);
#303 = CARTESIAN_POINT('',(-10.75,-11.5,0.));
#304 = VECTOR('',#305,1.);
#305 = DIRECTION('',(1.,0.,0.));
#306 = ORIENTED_EDGE('',*,*,#307,.T.);
#307 = EDGE_CURVE('',#300,#282,#308,.T.);
#308 = LINE('',#309,#310);
#309 = CARTESIAN_POINT('',(10.75,-11.5,0.));
#310 = VECTOR('',#311,1.);
#311 = DIRECTION('',(0.,-1.,0.));
#312 = PLANE('',#313);
#313 = AXIS2_PLACEMENT_3D('',#314,#315,#316);
#314 = CARTESIAN_POINT('',(7.97E-15,0.805706476494,0.));
#315 = DIRECTION('',(0.,0.,1.));
#316 = DIRECTION('',(1.,0.,0.));
#317 = ADVANCED_FACE('',(#318,#404,#505,#516,#527,#538,#549),#560,.T.);
#318 = FACE_BOUND('',#319,.T.);
#319 = EDGE_LOOP('',(#320,#330,#338,#346,#355,#363,#372,#378,#379,#380,
    #389,#397));
#320 = ORIENTED_EDGE('',*,*,#321,.T.);
#321 = EDGE_CURVE('',#322,#324,#326,.T.);
#322 = VERTEX_POINT('',#323);
#323 = CARTESIAN_POINT('',(20.,-21.25,24.));
#324 = VERTEX_POINT('',#325);
#325 = CARTESIAN_POINT('',(20.,16.75,24.));
#326 = LINE('',#327,#328);
#327 = CARTESIAN_POINT('',(20.,-21.25,24.));
#328 = VECTOR('',#329,1.);
#329 = DIRECTION('',(0.,1.,0.));
#330 = ORIENTED_EDGE('',*,*,#331,.T.);
#331 = EDGE_CURVE('',#324,#332,#334,.T.);
#332 = VERTEX_POINT('',#333);
#333 = CARTESIAN_POINT('',(24.,27.,24.));
#334 = LINE('',#335,#336);
#335 = CARTESIAN_POINT('',(20.,16.75,24.));
#336 = VECTOR('',#337,1.);
#337 = DIRECTION('',(0.363542485653,0.931577619485,0.));
#338 = ORIENTED_EDGE('',*,*,#339,.T.);
#339 = EDGE_CURVE('',#332,#340,#342,.T.);
#340 = VERTEX_POINT('',#341);
#341 = CARTESIAN_POINT('',(24.,67.,24.));
#342 = LINE('',#343,#344);
#343 = CARTESIAN_POINT('',(24.,27.,24.));
#344 = VECTOR('',#345,1.);
#345 = DIRECTION('',(0.,1.,0.));
#346 = ORIENTED_EDGE('',*,*,#347,.T.);
#347 = EDGE_CURVE('',#340,#348,#350,.T.);
#348 = VERTEX_POINT('',#349);
#349 = CARTESIAN_POINT('',(16.,75.,24.));
#350 = CIRCLE('',#351,8.);
#351 = AXIS2_PLACEMENT_3D('',#352,#353,#354);
#352 = CARTESIAN_POINT('',(16.,67.,24.));
#353 = DIRECTION('',(0.,0.,1.));
#354 = DIRECTION('',(1.,0.,0.));
#355 = ORIENTED_EDGE('',*,*,#356,.T.);
#356 = EDGE_CURVE('',#348,#357,#359,.T.);
#357 = VERTEX_POINT('',#358);
#358 = CARTESIAN_POINT('',(-16.,75.,24.));
#359 = LINE('',#360,#361);
#360 = CARTESIAN_POINT('',(16.,75.,24.));
#361 = VECTOR('',#362,1.);
#362 = DIRECTION('',(-1.,-4.4E-16,0.));
#363 = ORIENTED_EDGE('',*,*,#364,.T.);
#364 = EDGE_CURVE('',#357,#365,#367,.T.);
#365 = VERTEX_POINT('',#366);
#366 = CARTESIAN_POINT('',(-24.,67.,24.));
#367 = CIRCLE('',#368,8.);
#368 = AXIS2_PLACEMENT_3D('',#369,#370,#371);
#369 = CARTESIAN_POINT('',(-16.,67.,24.));
#370 = DIRECTION('',(0.,0.,1.));
#371 = DIRECTION('',(1.,0.,0.));
#372 = ORIENTED_EDGE('',*,*,#373,.T.);
#373 = EDGE_CURVE('',#365,#102,#374,.T.);
#374 = LINE('',#375,#376);
#375 = CARTESIAN_POINT('',(-24.,67.,24.));
#376 = VECTOR('',#377,1.);
#377 = DIRECTION('',(0.,-1.,0.));
#378 = ORIENTED_EDGE('',*,*,#126,.T.);
#379 = ORIENTED_EDGE('',*,*,#49,.T.);
#380 = ORIENTED_EDGE('',*,*,#381,.T.);
#381 = EDGE_CURVE('',#50,#382,#384,.T.);
#382 = VERTEX_POINT('',#383);
#383 = CARTESIAN_POINT('',(-15.,-26.25,24.));
#384 = CIRCLE('',#385,5.);
#385 = AXIS2_PLACEMENT_3D('',#386,#387,#388);
#386 = CARTESIAN_POINT('',(-15.,-21.25,24.));
#387 = DIRECTION('',(0.,0.,1.));
#388 = DIRECTION('',(1.,0.,0.));
#389 = ORIENTED_EDGE('',*,*,#390,.T.);
#390 = EDGE_CURVE('',#382,#391,#393,.T.);
#391 = VERTEX_POINT('',#392);
#392 = CARTESIAN_POINT('',(15.,-26.25,24.));
#393 = LINE('',#394,#395);
#394 = CARTESIAN_POINT('',(-15.,-26.25,24.));
#395 = VECTOR('',#396,1.);
#396 = DIRECTION('',(1.,0.,0.));
#397 = ORIENTED_EDGE('',*,*,#398,.T.);
#398 = EDGE_CURVE('',#391,#322,#399,.T.);
#399 = CIRCLE('',#400,5.);
#400 = AXIS2_PLACEMENT_3D('',#401,#402,#403);
#401 = CARTESIAN_POINT('',(15.,-21.25,24.));
#402 = DIRECTION('',(0.,0.,1.));
#403 = DIRECTION('',(1.,0.,0.));
#404 = FACE_BOUND('',#405,.T.);
#405 = EDGE_LOOP('',(#406,#416,#424,#432,#440,#448,#457,#465,#474,#482,
    #491,#499));
#406 = ORIENTED_EDGE('',*,*,#407,.T.);
#407 = EDGE_CURVE('',#408,#410,#412,.T.);
#408 = VERTEX_POINT('',#409);
#409 = CARTESIAN_POINT('',(-16.5,7.,24.));
#410 = VERTEX_POINT('',#411);
#411 = CARTESIAN_POINT('',(-11.25,16.75,24.));
#412 = LINE('',#413,#414);
#413 = CARTESIAN_POINT('',(-16.5,7.,24.));
#414 = VECTOR('',#415,1.);
#415 = DIRECTION('',(0.474099823035,0.880471099922,0.));
#416 = ORIENTED_EDGE('',*,*,#417,.T.);
#417 = EDGE_CURVE('',#410,#418,#420,.T.);
#418 = VERTEX_POINT('',#419);
#419 = CARTESIAN_POINT('',(11.25,16.75,24.));
#420 = LINE('',#421,#422);
#421 = CARTESIAN_POINT('',(-11.25,16.75,24.));
#422 = VECTOR('',#423,1.);
#423 = DIRECTION('',(1.,0.,0.));
#424 = ORIENTED_EDGE('',*,*,#425,.T.);
#425 = EDGE_CURVE('',#418,#426,#428,.T.);
#426 = VERTEX_POINT('',#427);
#427 = CARTESIAN_POINT('',(16.5,7.,24.));
#428 = LINE('',#429,#430);
#429 = CARTESIAN_POINT('',(11.25,16.75,24.));
#430 = VECTOR('',#431,1.);
#431 = DIRECTION('',(0.474099823035,-0.880471099922,0.));
#432 = ORIENTED_EDGE('',*,*,#433,.T.);
#433 = EDGE_CURVE('',#426,#434,#436,.T.);
#434 = VERTEX_POINT('',#435);
#435 = CARTESIAN_POINT('',(12.25,7.,24.));
#436 = LINE('',#437,#438);
#437 = CARTESIAN_POINT('',(16.5,7.,24.));
#438 = VECTOR('',#439,1.);
#439 = DIRECTION('',(-1.,-2.1E-16,0.));
#440 = ORIENTED_EDGE('',*,*,#441,.F.);
#441 = EDGE_CURVE('',#442,#434,#444,.T.);
#442 = VERTEX_POINT('',#443);
#443 = CARTESIAN_POINT('',(12.25,-2.75,24.));
#444 = LINE('',#445,#446);
#445 = CARTESIAN_POINT('',(12.25,-2.75,24.));
#446 = VECTOR('',#447,1.);
#447 = DIRECTION('',(4.74E-15,1.,0.));
#448 = ORIENTED_EDGE('',*,*,#449,.F.);
#449 = EDGE_CURVE('',#450,#442,#452,.T.);
#450 = VERTEX_POINT('',#451);
#451 = CARTESIAN_POINT('',(9.25,-5.75,24.));
#452 = CIRCLE('',#453,3.);
#453 = AXIS2_PLACEMENT_3D('',#454,#455,#456);
#454 = CARTESIAN_POINT('',(9.25,-2.75,24.));
#455 = DIRECTION('',(0.,0.,1.));
#456 = DIRECTION('',(1.,0.,0.));
#457 = ORIENTED_EDGE('',*,*,#458,.F.);
#458 = EDGE_CURVE('',#459,#450,#461,.T.);
#459 = VERTEX_POINT('',#460);
#460 = CARTESIAN_POINT('',(8.541662601625,-5.75,24.));
#461 = LINE('',#462,#463);
#462 = CARTESIAN_POINT('',(-9.25,-5.75,24.));
#463 = VECTOR('',#464,1.);
#464 = DIRECTION('',(1.,2.59E-15,0.));
#465 = ORIENTED_EDGE('',*,*,#466,.F.);
#466 = EDGE_CURVE('',#467,#459,#469,.T.);
#467 = VERTEX_POINT('',#468);
#468 = CARTESIAN_POINT('',(-8.541662601625,-5.75,24.));
#469 = CIRCLE('',#470,10.);
#470 = AXIS2_PLACEMENT_3D('',#471,#472,#473);
#471 = CARTESIAN_POINT('',(0.,-0.55,24.));
#472 = DIRECTION('',(0.,0.,1.));
#473 = DIRECTION('',(1.,0.,0.));
#474 = ORIENTED_EDGE('',*,*,#475,.F.);
#475 = EDGE_CURVE('',#476,#467,#478,.T.);
#476 = VERTEX_POINT('',#477);
#477 = CARTESIAN_POINT('',(-9.25,-5.75,24.));
#478 = LINE('',#479,#480);
#479 = CARTESIAN_POINT('',(-9.25,-5.75,24.));
#480 = VECTOR('',#481,1.);
#481 = DIRECTION('',(1.,2.59E-15,0.));
#482 = ORIENTED_EDGE('',*,*,#483,.F.);
#483 = EDGE_CURVE('',#484,#476,#486,.T.);
#484 = VERTEX_POINT('',#485);
#485 = CARTESIAN_POINT('',(-12.24999999999,-2.75,24.));
#486 = CIRCLE('',#487,3.);
#487 = AXIS2_PLACEMENT_3D('',#488,#489,#490);
#488 = CARTESIAN_POINT('',(-9.249999999999,-2.75,24.));
#489 = DIRECTION('',(0.,0.,1.));
#490 = DIRECTION('',(1.,0.,0.));
#491 = ORIENTED_EDGE('',*,*,#492,.F.);
#492 = EDGE_CURVE('',#493,#484,#495,.T.);
#493 = VERTEX_POINT('',#494);
#494 = CARTESIAN_POINT('',(-12.24999999999,7.,24.));
#495 = LINE('',#496,#497);
#496 = CARTESIAN_POINT('',(-12.24999999999,7.,24.));
#497 = VECTOR('',#498,1.);
#498 = DIRECTION('',(0.,-1.,0.));
#499 = ORIENTED_EDGE('',*,*,#500,.T.);
#500 = EDGE_CURVE('',#493,#408,#501,.T.);
#501 = LINE('',#502,#503);
#502 = CARTESIAN_POINT('',(-12.24999999999,7.,24.));
#503 = VECTOR('',#504,1.);
#504 = DIRECTION('',(-1.,0.,0.));
#505 = FACE_BOUND('',#506,.T.);
#506 = EDGE_LOOP('',(#507));
#507 = ORIENTED_EDGE('',*,*,#508,.F.);
#508 = EDGE_CURVE('',#509,#509,#511,.T.);
#509 = VERTEX_POINT('',#510);
#510 = CARTESIAN_POINT('',(-11.5,35.5,24.));
#511 = CIRCLE('',#512,4.);
#512 = AXIS2_PLACEMENT_3D('',#513,#514,#515);
#513 = CARTESIAN_POINT('',(-15.5,35.5,24.));
#514 = DIRECTION('',(0.,0.,1.));
#515 = DIRECTION('',(1.,0.,0.));
#516 = FACE_BOUND('',#517,.T.);
#517 = EDGE_LOOP('',(#518));
#518 = ORIENTED_EDGE('',*,*,#519,.F.);
#519 = EDGE_CURVE('',#520,#520,#522,.T.);
#520 = VERTEX_POINT('',#521);
#521 = CARTESIAN_POINT('',(-11.5,66.5,24.));
#522 = CIRCLE('',#523,4.);
#523 = AXIS2_PLACEMENT_3D('',#524,#525,#526);
#524 = CARTESIAN_POINT('',(-15.5,66.5,24.));
#525 = DIRECTION('',(0.,0.,1.));
#526 = DIRECTION('',(1.,0.,0.));
#527 = FACE_BOUND('',#528,.T.);
#528 = EDGE_LOOP('',(#529));
#529 = ORIENTED_EDGE('',*,*,#530,.F.);
#530 = EDGE_CURVE('',#531,#531,#533,.T.);
#531 = VERTEX_POINT('',#532);
#532 = CARTESIAN_POINT('',(19.5,35.5,24.));
#533 = CIRCLE('',#534,4.);
#534 = AXIS2_PLACEMENT_3D('',#535,#536,#537);
#535 = CARTESIAN_POINT('',(15.5,35.5,24.));
#536 = DIRECTION('',(0.,0.,1.));
#537 = DIRECTION('',(1.,0.,0.));
#538 = FACE_BOUND('',#539,.T.);
#539 = EDGE_LOOP('',(#540));
#540 = ORIENTED_EDGE('',*,*,#541,.F.);
#541 = EDGE_CURVE('',#542,#542,#544,.T.);
#542 = VERTEX_POINT('',#543);
#543 = CARTESIAN_POINT('',(12.5,51.,24.));
#544 = CIRCLE('',#545,12.5);
#545 = AXIS2_PLACEMENT_3D('',#546,#547,#548);
#546 = CARTESIAN_POINT('',(0.,51.,24.));
#547 = DIRECTION('',(0.,0.,1.));
#548 = DIRECTION('',(1.,0.,0.));
#549 = FACE_BOUND('',#550,.T.);
#550 = EDGE_LOOP('',(#551));
#551 = ORIENTED_EDGE('',*,*,#552,.F.);
#552 = EDGE_CURVE('',#553,#553,#555,.T.);
#553 = VERTEX_POINT('',#554);
#554 = CARTESIAN_POINT('',(19.5,66.5,24.));
#555 = CIRCLE('',#556,4.);
#556 = AXIS2_PLACEMENT_3D('',#557,#558,#559);
#557 = CARTESIAN_POINT('',(15.5,66.5,24.));
#558 = DIRECTION('',(0.,0.,1.));
#559 = DIRECTION('',(1.,0.,0.));
#560 = PLANE('',#561);
#561 = AXIS2_PLACEMENT_3D('',#562,#563,#564);
#562 = CARTESIAN_POINT('',(9.4E-16,25.297487583875,24.));
#563 = DIRECTION('',(0.,0.,1.));
#564 = DIRECTION('',(1.,0.,0.));
#565 = ADVANCED_FACE('',(#566),#577,.T.);
#566 = FACE_BOUND('',#567,.F.);
#567 = EDGE_LOOP('',(#568,#569,#570,#576));
#568 = ORIENTED_EDGE('',*,*,#57,.T.);
#569 = ORIENTED_EDGE('',*,*,#381,.T.);
#570 = ORIENTED_EDGE('',*,*,#571,.F.);
#571 = EDGE_CURVE('',#150,#382,#572,.T.);
#572 = LINE('',#573,#574);
#573 = CARTESIAN_POINT('',(-15.,-26.25,0.));
#574 = VECTOR('',#575,1.);
#575 = DIRECTION('',(0.,0.,1.));
#576 = ORIENTED_EDGE('',*,*,#149,.F.);
#577 = CYLINDRICAL_SURFACE('',#578,5.);
#578 = AXIS2_PLACEMENT_3D('',#579,#580,#581);
#579 = CARTESIAN_POINT('',(-15.,-21.25,0.));
#580 = DIRECTION('',(-0.,-0.,-1.));
#581 = DIRECTION('',(1.,0.,0.));
#582 = ADVANCED_FACE('',(#583),#602,.F.);
#583 = FACE_BOUND('',#584,.F.);
#584 = EDGE_LOOP('',(#585,#594,#600,#601));
#585 = ORIENTED_EDGE('',*,*,#586,.F.);
#586 = EDGE_CURVE('',#587,#587,#589,.T.);
#587 = VERTEX_POINT('',#588);
#588 = CARTESIAN_POINT('',(-14.5280531947,10.662186924117,10.));
#589 = CIRCLE('',#590,1.5);
#590 = AXIS2_PLACEMENT_3D('',#591,#592,#593);
#591 = CARTESIAN_POINT('',(-15.23920292925,9.341480274234,10.));
#592 = DIRECTION('',(0.880471099922,-0.474099823035,0.));
#593 = DIRECTION('',(0.474099823035,0.880471099922,0.));
#594 = ORIENTED_EDGE('',*,*,#595,.T.);
#595 = EDGE_CURVE('',#587,#74,#596,.T.);
#596 = LINE('',#597,#598);
#597 = CARTESIAN_POINT('',(-14.5280531947,10.662186924117,10.));
#598 = VECTOR('',#599,1.);
#599 = DIRECTION('',(-0.880471099922,0.474099823035,3.1E-16));
#600 = ORIENTED_EDGE('',*,*,#73,.T.);
#601 = ORIENTED_EDGE('',*,*,#595,.F.);
#602 = CYLINDRICAL_SURFACE('',#603,1.5);
#603 = AXIS2_PLACEMENT_3D('',#604,#605,#606);
#604 = CARTESIAN_POINT('',(-15.23920292925,9.341480274234,10.));
#605 = DIRECTION('',(0.880471099922,-0.474099823035,-4.1E-16));
#606 = DIRECTION('',(0.474099823035,0.880471099922,1.1E-16));
#607 = ADVANCED_FACE('',(#608,#627),#663,.F.);
#608 = FACE_BOUND('',#609,.F.);
#609 = EDGE_LOOP('',(#610,#619,#625,#626));
#610 = ORIENTED_EDGE('',*,*,#611,.F.);
#611 = EDGE_CURVE('',#612,#612,#614,.T.);
#612 = VERTEX_POINT('',#613);
#613 = CARTESIAN_POINT('',(20.,-8.578364,9.5));
#614 = CIRCLE('',#615,2.5);
#615 = AXIS2_PLACEMENT_3D('',#616,#617,#618);
#616 = CARTESIAN_POINT('',(20.,-11.078364,9.5));
#617 = DIRECTION('',(1.,0.,0.));
#618 = DIRECTION('',(0.,1.,0.));
#619 = ORIENTED_EDGE('',*,*,#620,.T.);
#620 = EDGE_CURVE('',#612,#85,#621,.T.);
#621 = LINE('',#622,#623);
#622 = CARTESIAN_POINT('',(20.,-8.578364,9.5));
#623 = VECTOR('',#624,1.);
#624 = DIRECTION('',(-1.,-0.,-0.));
#625 = ORIENTED_EDGE('',*,*,#84,.T.);
#626 = ORIENTED_EDGE('',*,*,#620,.F.);
#627 = FACE_BOUND('',#628,.F.);
#628 = EDGE_LOOP('',(#629,#639,#648,#656));
#629 = ORIENTED_EDGE('',*,*,#630,.T.);
#630 = EDGE_CURVE('',#631,#633,#635,.T.);
#631 = VERTEX_POINT('',#632);
#632 = CARTESIAN_POINT('',(-10.75,-11.5,11.96418811853));
#633 = VERTEX_POINT('',#634);
#634 = CARTESIAN_POINT('',(10.75,-11.5,11.96418811853));
#635 = LINE('',#636,#637);
#636 = CARTESIAN_POINT('',(20.,-11.5,11.96418811853));
#637 = VECTOR('',#638,1.);
#638 = DIRECTION('',(1.,0.,0.));
#639 = ORIENTED_EDGE('',*,*,#640,.T.);
#640 = EDGE_CURVE('',#633,#641,#643,.T.);
#641 = VERTEX_POINT('',#642);
#642 = CARTESIAN_POINT('',(10.75,-11.5,7.03581188147));
#643 = CIRCLE('',#644,2.5);
#644 = AXIS2_PLACEMENT_3D('',#645,#646,#647);
#645 = CARTESIAN_POINT('',(10.75,-11.078364,9.5));
#646 = DIRECTION('',(1.,0.,0.));
#647 = DIRECTION('',(0.,1.,0.));
#648 = ORIENTED_EDGE('',*,*,#649,.F.);
#649 = EDGE_CURVE('',#650,#641,#652,.T.);
#650 = VERTEX_POINT('',#651);
#651 = CARTESIAN_POINT('',(-10.75,-11.5,7.03581188147));
#652 = LINE('',#653,#654);
#653 = CARTESIAN_POINT('',(20.,-11.5,7.03581188147));
#654 = VECTOR('',#655,1.);
#655 = DIRECTION('',(1.,0.,0.));
#656 = ORIENTED_EDGE('',*,*,#657,.F.);
#657 = EDGE_CURVE('',#631,#650,#658,.T.);
#658 = CIRCLE('',#659,2.5);
#659 = AXIS2_PLACEMENT_3D('',#660,#661,#662);
#660 = CARTESIAN_POINT('',(-10.75,-11.078364,9.5));
#661 = DIRECTION('',(1.,0.,0.));
#662 = DIRECTION('',(0.,1.,0.));
#663 = CYLINDRICAL_SURFACE('',#664,2.5);
#664 = AXIS2_PLACEMENT_3D('',#665,#666,#667);
#665 = CARTESIAN_POINT('',(20.,-11.078364,9.5));
#666 = DIRECTION('',(1.,0.,0.));
#667 = DIRECTION('',(0.,1.,0.));
#668 = ADVANCED_FACE('',(#669,#687),#698,.T.);
#669 = FACE_BOUND('',#670,.T.);
#670 = EDGE_LOOP('',(#671,#679,#685,#686));
#671 = ORIENTED_EDGE('',*,*,#672,.T.);
#672 = EDGE_CURVE('',#365,#673,#675,.T.);
#673 = VERTEX_POINT('',#674);
#674 = CARTESIAN_POINT('',(-24.,67.,-11.));
#675 = LINE('',#676,#677);
#676 = CARTESIAN_POINT('',(-24.,67.,24.));
#677 = VECTOR('',#678,1.);
#678 = DIRECTION('',(-0.,-0.,-1.));
#679 = ORIENTED_EDGE('',*,*,#680,.T.);
#680 = EDGE_CURVE('',#673,#104,#681,.T.);
#681 = LINE('',#682,#683);
#682 = CARTESIAN_POINT('',(-24.,67.,-11.));
#683 = VECTOR('',#684,1.);
#684 = DIRECTION('',(0.,-1.,0.));
#685 = ORIENTED_EDGE('',*,*,#101,.F.);
#686 = ORIENTED_EDGE('',*,*,#373,.F.);
#687 = FACE_BOUND('',#688,.T.);
#688 = EDGE_LOOP('',(#689));
#689 = ORIENTED_EDGE('',*,*,#690,.T.);
#690 = EDGE_CURVE('',#691,#691,#693,.T.);
#691 = VERTEX_POINT('',#692);
#692 = CARTESIAN_POINT('',(-24.,61.541707,4.));
#693 = CIRCLE('',#694,10.541707);
#694 = AXIS2_PLACEMENT_3D('',#695,#696,#697);
#695 = CARTESIAN_POINT('',(-24.,51.,4.));
#696 = DIRECTION('',(1.,0.,0.));
#697 = DIRECTION('',(0.,1.,0.));
#698 = PLANE('',#699);
#699 = AXIS2_PLACEMENT_3D('',#700,#701,#702);
#700 = CARTESIAN_POINT('',(-24.,67.,24.));
#701 = DIRECTION('',(-1.,0.,0.));
#702 = DIRECTION('',(0.,-1.,0.));
#703 = ADVANCED_FACE('',(#704),#722,.T.);
#704 = FACE_BOUND('',#705,.T.);
#705 = EDGE_LOOP('',(#706,#707,#708,#716));
#706 = ORIENTED_EDGE('',*,*,#140,.F.);
#707 = ORIENTED_EDGE('',*,*,#119,.T.);
#708 = ORIENTED_EDGE('',*,*,#709,.T.);
#709 = EDGE_CURVE('',#112,#710,#712,.T.);
#710 = VERTEX_POINT('',#711);
#711 = CARTESIAN_POINT('',(-19.25,16.75,-11.));
#712 = LINE('',#713,#714);
#713 = CARTESIAN_POINT('',(-20.,16.75,-11.));
#714 = VECTOR('',#715,1.);
#715 = DIRECTION('',(1.,0.,0.));
#716 = ORIENTED_EDGE('',*,*,#717,.F.);
#717 = EDGE_CURVE('',#141,#710,#718,.T.);
#718 = LINE('',#719,#720);
#719 = CARTESIAN_POINT('',(-19.25,16.75,24.));
#720 = VECTOR('',#721,1.);
#721 = DIRECTION('',(-0.,-0.,-1.));
#722 = PLANE('',#723);
#723 = AXIS2_PLACEMENT_3D('',#724,#725,#726);
#724 = CARTESIAN_POINT('',(-20.,16.75,24.));
#725 = DIRECTION('',(0.,-1.,0.));
#726 = DIRECTION('',(1.,0.,0.));
#727 = ADVANCED_FACE('',(#728,#805),#875,.T.);
#728 = FACE_BOUND('',#729,.T.);
#729 = EDGE_LOOP('',(#730,#738,#739,#740,#741,#750,#758,#767,#775,#783,
    #791,#799));
#730 = ORIENTED_EDGE('',*,*,#731,.T.);
#731 = EDGE_CURVE('',#732,#710,#734,.T.);
#732 = VERTEX_POINT('',#733);
#733 = CARTESIAN_POINT('',(-19.25,19.05,-11.));
#734 = LINE('',#735,#736);
#735 = CARTESIAN_POINT('',(-19.25,19.05,-11.));
#736 = VECTOR('',#737,1.);
#737 = DIRECTION('',(0.,-1.,0.));
#738 = ORIENTED_EDGE('',*,*,#709,.F.);
#739 = ORIENTED_EDGE('',*,*,#111,.F.);
#740 = ORIENTED_EDGE('',*,*,#680,.F.);
#741 = ORIENTED_EDGE('',*,*,#742,.F.);
#742 = EDGE_CURVE('',#743,#673,#745,.T.);
#743 = VERTEX_POINT('',#744);
#744 = CARTESIAN_POINT('',(-16.,75.,-11.));
#745 = CIRCLE('',#746,8.);
#746 = AXIS2_PLACEMENT_3D('',#747,#748,#749);
#747 = CARTESIAN_POINT('',(-16.,67.,-11.));
#748 = DIRECTION('',(0.,0.,1.));
#749 = DIRECTION('',(1.,0.,0.));
#750 = ORIENTED_EDGE('',*,*,#751,.F.);
#751 = EDGE_CURVE('',#752,#743,#754,.T.);
#752 = VERTEX_POINT('',#753);
#753 = CARTESIAN_POINT('',(16.,75.,-11.));
#754 = LINE('',#755,#756);
#755 = CARTESIAN_POINT('',(16.,75.,-11.));
#756 = VECTOR('',#757,1.);
#757 = DIRECTION('',(-1.,-4.4E-16,0.));
#758 = ORIENTED_EDGE('',*,*,#759,.F.);
#759 = EDGE_CURVE('',#760,#752,#762,.T.);
#760 = VERTEX_POINT('',#761);
#761 = CARTESIAN_POINT('',(24.,67.,-11.));
#762 = CIRCLE('',#763,8.);
#763 = AXIS2_PLACEMENT_3D('',#764,#765,#766);
#764 = CARTESIAN_POINT('',(16.,67.,-11.));
#765 = DIRECTION('',(0.,0.,1.));
#766 = DIRECTION('',(1.,0.,0.));
#767 = ORIENTED_EDGE('',*,*,#768,.F.);
#768 = EDGE_CURVE('',#769,#760,#771,.T.);
#769 = VERTEX_POINT('',#770);
#770 = CARTESIAN_POINT('',(24.,27.,-11.));
#771 = LINE('',#772,#773);
#772 = CARTESIAN_POINT('',(24.,27.,-11.));
#773 = VECTOR('',#774,1.);
#774 = DIRECTION('',(0.,1.,0.));
#775 = ORIENTED_EDGE('',*,*,#776,.F.);
#776 = EDGE_CURVE('',#777,#769,#779,.T.);
#777 = VERTEX_POINT('',#778);
#778 = CARTESIAN_POINT('',(20.,16.75,-11.));
#779 = LINE('',#780,#781);
#780 = CARTESIAN_POINT('',(20.,16.75,-11.));
#781 = VECTOR('',#782,1.);
#782 = DIRECTION('',(0.363542485653,0.931577619485,0.));
#783 = ORIENTED_EDGE('',*,*,#784,.F.);
#784 = EDGE_CURVE('',#785,#777,#787,.T.);
#785 = VERTEX_POINT('',#786);
#786 = CARTESIAN_POINT('',(-3.75,16.75,-11.));
#787 = LINE('',#788,#789);
#788 = CARTESIAN_POINT('',(-3.75,16.75,-11.));
#789 = VECTOR('',#790,1.);
#790 = DIRECTION('',(1.,0.,0.));
#791 = ORIENTED_EDGE('',*,*,#792,.T.);
#792 = EDGE_CURVE('',#785,#793,#795,.T.);
#793 = VERTEX_POINT('',#794);
#794 = CARTESIAN_POINT('',(-3.75,19.05,-11.));
#795 = LINE('',#796,#797);
#796 = CARTESIAN_POINT('',(-3.75,16.75,-11.));
#797 = VECTOR('',#798,1.);
#798 = DIRECTION('',(0.,1.,0.));
#799 = ORIENTED_EDGE('',*,*,#800,.F.);
#800 = EDGE_CURVE('',#732,#793,#801,.T.);
#801 = LINE('',#802,#803);
#802 = CARTESIAN_POINT('',(-19.25,19.05,-11.));
#803 = VECTOR('',#804,1.);
#804 = DIRECTION('',(1.,0.,0.));
#805 = FACE_BOUND('',#806,.T.);
#806 = EDGE_LOOP('',(#807,#817,#826,#834,#843,#851,#860,#868));
#807 = ORIENTED_EDGE('',*,*,#808,.F.);
#808 = EDGE_CURVE('',#809,#811,#813,.T.);
#809 = VERTEX_POINT('',#810);
#810 = CARTESIAN_POINT('',(-21.75,35.25,-11.));
#811 = VERTEX_POINT('',#812);
#812 = CARTESIAN_POINT('',(-21.75,66.75,-11.));
#813 = LINE('',#814,#815);
#814 = CARTESIAN_POINT('',(-21.75,35.25,-11.));
#815 = VECTOR('',#816,1.);
#816 = DIRECTION('',(0.,1.,0.));
#817 = ORIENTED_EDGE('',*,*,#818,.F.);
#818 = EDGE_CURVE('',#819,#809,#821,.T.);
#819 = VERTEX_POINT('',#820);
#820 = CARTESIAN_POINT('',(-15.75,29.25,-11.));
#821 = CIRCLE('',#822,6.);
#822 = AXIS2_PLACEMENT_3D('',#823,#824,#825);
#823 = CARTESIAN_POINT('',(-15.75,35.25,-11.));
#824 = DIRECTION('',(0.,0.,-1.));
#825 = DIRECTION('',(1.,0.,0.));
#826 = ORIENTED_EDGE('',*,*,#827,.F.);
#827 = EDGE_CURVE('',#828,#819,#830,.T.);
#828 = VERTEX_POINT('',#829);
#829 = CARTESIAN_POINT('',(15.75,29.25,-11.));
#830 = LINE('',#831,#832);
#831 = CARTESIAN_POINT('',(15.75,29.25,-11.));
#832 = VECTOR('',#833,1.);
#833 = DIRECTION('',(-1.,0.,0.));
#834 = ORIENTED_EDGE('',*,*,#835,.F.);
#835 = EDGE_CURVE('',#836,#828,#838,.T.);
#836 = VERTEX_POINT('',#837);
#837 = CARTESIAN_POINT('',(21.75,35.25,-11.));
#838 = CIRCLE('',#839,6.);
#839 = AXIS2_PLACEMENT_3D('',#840,#841,#842);
#840 = CARTESIAN_POINT('',(15.75,35.25,-11.));
#841 = DIRECTION('',(0.,0.,-1.));
#842 = DIRECTION('',(1.,0.,0.));
#843 = ORIENTED_EDGE('',*,*,#844,.F.);
#844 = EDGE_CURVE('',#845,#836,#847,.T.);
#845 = VERTEX_POINT('',#846);
#846 = CARTESIAN_POINT('',(21.75,66.75,-11.));
#847 = LINE('',#848,#849);
#848 = CARTESIAN_POINT('',(21.75,66.75,-11.));
#849 = VECTOR('',#850,1.);
#850 = DIRECTION('',(0.,-1.,0.));
#851 = ORIENTED_EDGE('',*,*,#852,.F.);
#852 = EDGE_CURVE('',#853,#845,#855,.T.);
#853 = VERTEX_POINT('',#854);
#854 = CARTESIAN_POINT('',(15.75,72.75,-11.));
#855 = CIRCLE('',#856,6.);
#856 = AXIS2_PLACEMENT_3D('',#857,#858,#859);
#857 = CARTESIAN_POINT('',(15.75,66.75,-11.));
#858 = DIRECTION('',(0.,0.,-1.));
#859 = DIRECTION('',(1.,0.,0.));
#860 = ORIENTED_EDGE('',*,*,#861,.F.);
#861 = EDGE_CURVE('',#862,#853,#864,.T.);
#862 = VERTEX_POINT('',#863);
#863 = CARTESIAN_POINT('',(-15.75,72.75,-11.));
#864 = LINE('',#865,#866);
#865 = CARTESIAN_POINT('',(-15.75,72.75,-11.));
#866 = VECTOR('',#867,1.);
#867 = DIRECTION('',(1.,0.,0.));
#868 = ORIENTED_EDGE('',*,*,#869,.F.);
#869 = EDGE_CURVE('',#811,#862,#870,.T.);
#870 = CIRCLE('',#871,6.);
#871 = AXIS2_PLACEMENT_3D('',#872,#873,#874);
#872 = CARTESIAN_POINT('',(-15.75,66.75,-11.));
#873 = DIRECTION('',(0.,0.,-1.));
#874 = DIRECTION('',(1.,0.,0.));
#875 = PLANE('',#876);
#876 = AXIS2_PLACEMENT_3D('',#877,#878,#879);
#877 = CARTESIAN_POINT('',(-0.260011794175,45.306572848045,-11.));
#878 = DIRECTION('',(-0.,-0.,-1.));
#879 = DIRECTION('',(-1.,0.,0.));
#880 = ADVANCED_FACE('',(#881),#908,.T.);
#881 = FACE_BOUND('',#882,.T.);
#882 = EDGE_LOOP('',(#883,#891,#892,#893,#894,#902));
#883 = ORIENTED_EDGE('',*,*,#884,.F.);
#884 = EDGE_CURVE('',#266,#885,#887,.T.);
#885 = VERTEX_POINT('',#886);
#886 = CARTESIAN_POINT('',(-19.25,16.74164,5.));
#887 = LINE('',#888,#889);
#888 = CARTESIAN_POINT('',(-19.25,16.74164,0.));
#889 = VECTOR('',#890,1.);
#890 = DIRECTION('',(0.,0.,1.));
#891 = ORIENTED_EDGE('',*,*,#273,.T.);
#892 = ORIENTED_EDGE('',*,*,#717,.T.);
#893 = ORIENTED_EDGE('',*,*,#731,.F.);
#894 = ORIENTED_EDGE('',*,*,#895,.F.);
#895 = EDGE_CURVE('',#896,#732,#898,.T.);
#896 = VERTEX_POINT('',#897);
#897 = CARTESIAN_POINT('',(-19.25,19.05,5.));
#898 = LINE('',#899,#900);
#899 = CARTESIAN_POINT('',(-19.25,19.05,24.));
#900 = VECTOR('',#901,1.);
#901 = DIRECTION('',(-0.,-0.,-1.));
#902 = ORIENTED_EDGE('',*,*,#903,.F.);
#903 = EDGE_CURVE('',#885,#896,#904,.T.);
#904 = LINE('',#905,#906);
#905 = CARTESIAN_POINT('',(-19.25,16.74164,5.));
#906 = VECTOR('',#907,1.);
#907 = DIRECTION('',(0.,1.,0.));
#908 = PLANE('',#909);
#909 = AXIS2_PLACEMENT_3D('',#910,#911,#912);
#910 = CARTESIAN_POINT('',(-19.25,17.898331421012,-2.997488578988));
#911 = DIRECTION('',(1.,0.,0.));
#912 = DIRECTION('',(0.,0.,1.));
#913 = ADVANCED_FACE('',(#914),#932,.F.);
#914 = FACE_BOUND('',#915,.F.);
#915 = EDGE_LOOP('',(#916,#917,#925,#931));
#916 = ORIENTED_EDGE('',*,*,#265,.F.);
#917 = ORIENTED_EDGE('',*,*,#918,.T.);
#918 = EDGE_CURVE('',#258,#919,#921,.T.);
#919 = VERTEX_POINT('',#920);
#920 = CARTESIAN_POINT('',(-11.25450153846,16.74164,5.));
#921 = LINE('',#922,#923);
#922 = CARTESIAN_POINT('',(-11.25450153846,16.74164,0.));
#923 = VECTOR('',#924,1.);
#924 = DIRECTION('',(0.,0.,1.));
#925 = ORIENTED_EDGE('',*,*,#926,.T.);
#926 = EDGE_CURVE('',#919,#885,#927,.T.);
#927 = LINE('',#928,#929);
#928 = CARTESIAN_POINT('',(-3.75,16.74164,5.));
#929 = VECTOR('',#930,1.);
#930 = DIRECTION('',(-1.,0.,0.));
#931 = ORIENTED_EDGE('',*,*,#884,.F.);
#932 = PLANE('',#933);
#933 = AXIS2_PLACEMENT_3D('',#934,#935,#936);
#934 = CARTESIAN_POINT('',(-3.75,16.74164,0.));
#935 = DIRECTION('',(0.,-1.,0.));
#936 = DIRECTION('',(-1.,0.,0.));
#937 = ADVANCED_FACE('',(#938,#972),#975,.F.);
#938 = FACE_BOUND('',#939,.F.);
#939 = EDGE_LOOP('',(#940,#941,#949,#957,#965,#971));
#940 = ORIENTED_EDGE('',*,*,#257,.F.);
#941 = ORIENTED_EDGE('',*,*,#942,.T.);
#942 = EDGE_CURVE('',#250,#943,#945,.T.);
#943 = VERTEX_POINT('',#944);
#944 = CARTESIAN_POINT('',(-16.5,7.,17.8));
#945 = LINE('',#946,#947);
#946 = CARTESIAN_POINT('',(-16.5,7.,0.));
#947 = VECTOR('',#948,1.);
#948 = DIRECTION('',(0.,0.,1.));
#949 = ORIENTED_EDGE('',*,*,#950,.T.);
#950 = EDGE_CURVE('',#943,#951,#953,.T.);
#951 = VERTEX_POINT('',#952);
#952 = CARTESIAN_POINT('',(-11.25,16.75,17.8));
#953 = LINE('',#954,#955);
#954 = CARTESIAN_POINT('',(-15.08916524426,9.62012168922,17.8));
#955 = VECTOR('',#956,1.);
#956 = DIRECTION('',(0.474099823035,0.880471099922,0.));
#957 = ORIENTED_EDGE('',*,*,#958,.F.);
#958 = EDGE_CURVE('',#959,#951,#961,.T.);
#959 = VERTEX_POINT('',#960);
#960 = CARTESIAN_POINT('',(-11.25,16.75,5.));
#961 = LINE('',#962,#963);
#962 = CARTESIAN_POINT('',(-11.25,16.75,0.));
#963 = VECTOR('',#964,1.);
#964 = DIRECTION('',(0.,0.,1.));
#965 = ORIENTED_EDGE('',*,*,#966,.F.);
#966 = EDGE_CURVE('',#919,#959,#967,.T.);
#967 = LINE('',#968,#969);
#968 = CARTESIAN_POINT('',(-13.66394582568,12.266957752294,5.));
#969 = VECTOR('',#970,1.);
#970 = DIRECTION('',(0.474099823035,0.880471099922,0.));
#971 = ORIENTED_EDGE('',*,*,#918,.F.);
#972 = FACE_BOUND('',#973,.F.);
#973 = EDGE_LOOP('',(#974));
#974 = ORIENTED_EDGE('',*,*,#586,.T.);
#975 = PLANE('',#976);
#976 = AXIS2_PLACEMENT_3D('',#977,#978,#979);
#977 = CARTESIAN_POINT('',(-16.5,7.,0.));
#978 = DIRECTION('',(-0.880471099922,0.474099823035,0.));
#979 = DIRECTION('',(0.474099823035,0.880471099922,0.));
#980 = ADVANCED_FACE('',(#981),#999,.F.);
#981 = FACE_BOUND('',#982,.F.);
#982 = EDGE_LOOP('',(#983,#984,#992,#998));
#983 = ORIENTED_EDGE('',*,*,#249,.F.);
#984 = ORIENTED_EDGE('',*,*,#985,.T.);
#985 = EDGE_CURVE('',#242,#986,#988,.T.);
#986 = VERTEX_POINT('',#987);
#987 = CARTESIAN_POINT('',(-12.24999999999,7.,17.8));
#988 = LINE('',#989,#990);
#989 = CARTESIAN_POINT('',(-12.24999999999,7.,0.));
#990 = VECTOR('',#991,1.);
#991 = DIRECTION('',(0.,0.,1.));
#992 = ORIENTED_EDGE('',*,*,#993,.T.);
#993 = EDGE_CURVE('',#986,#943,#994,.T.);
#994 = LINE('',#995,#996);
#995 = CARTESIAN_POINT('',(-6.125,7.,17.8));
#996 = VECTOR('',#997,1.);
#997 = DIRECTION('',(-1.,0.,0.));
#998 = ORIENTED_EDGE('',*,*,#942,.F.);
#999 = PLANE('',#1000);
#1000 = AXIS2_PLACEMENT_3D('',#1001,#1002,#1003);
#1001 = CARTESIAN_POINT('',(-12.24999999999,7.,0.));
#1002 = DIRECTION('',(0.,-1.,0.));
#1003 = DIRECTION('',(-1.,0.,0.));
#1004 = ADVANCED_FACE('',(#1005),#1023,.T.);
#1005 = FACE_BOUND('',#1006,.T.);
#1006 = EDGE_LOOP('',(#1007,#1008,#1009,#1017));
#1007 = ORIENTED_EDGE('',*,*,#241,.F.);
#1008 = ORIENTED_EDGE('',*,*,#985,.T.);
#1009 = ORIENTED_EDGE('',*,*,#1010,.T.);
#1010 = EDGE_CURVE('',#986,#1011,#1013,.T.);
#1011 = VERTEX_POINT('',#1012);
#1012 = CARTESIAN_POINT('',(-12.24999999999,-2.75,17.8));
#1013 = LINE('',#1014,#1015);
#1014 = CARTESIAN_POINT('',(-12.24999999999,5.93749425,17.8));
#1015 = VECTOR('',#1016,1.);
#1016 = DIRECTION('',(0.,-1.,0.));
#1017 = ORIENTED_EDGE('',*,*,#1018,.F.);
#1018 = EDGE_CURVE('',#233,#1011,#1019,.T.);
#1019 = LINE('',#1020,#1021);
#1020 = CARTESIAN_POINT('',(-12.24999999999,-2.75,0.));
#1021 = VECTOR('',#1022,1.);
#1022 = DIRECTION('',(0.,0.,1.));
#1023 = PLANE('',#1024);
#1024 = AXIS2_PLACEMENT_3D('',#1025,#1026,#1027);
#1025 = CARTESIAN_POINT('',(-12.24999999999,7.,0.));
#1026 = DIRECTION('',(1.,0.,0.));
#1027 = DIRECTION('',(0.,-1.,0.));
#1028 = ADVANCED_FACE('',(#1029),#1048,.F.);
#1029 = FACE_BOUND('',#1030,.T.);
#1030 = EDGE_LOOP('',(#1031,#1032,#1033,#1042));
#1031 = ORIENTED_EDGE('',*,*,#232,.F.);
#1032 = ORIENTED_EDGE('',*,*,#1018,.T.);
#1033 = ORIENTED_EDGE('',*,*,#1034,.F.);
#1034 = EDGE_CURVE('',#1035,#1011,#1037,.T.);
#1035 = VERTEX_POINT('',#1036);
#1036 = CARTESIAN_POINT('',(-9.25,-5.75,17.8));
#1037 = CIRCLE('',#1038,3.);
#1038 = AXIS2_PLACEMENT_3D('',#1039,#1040,#1041);
#1039 = CARTESIAN_POINT('',(-9.249999999999,-2.75,17.8));
#1040 = DIRECTION('',(0.,0.,-1.));
#1041 = DIRECTION('',(1.,0.,0.));
#1042 = ORIENTED_EDGE('',*,*,#1043,.F.);
#1043 = EDGE_CURVE('',#225,#1035,#1044,.T.);
#1044 = LINE('',#1045,#1046);
#1045 = CARTESIAN_POINT('',(-9.25,-5.75,0.));
#1046 = VECTOR('',#1047,1.);
#1047 = DIRECTION('',(0.,0.,1.));
#1048 = CYLINDRICAL_SURFACE('',#1049,3.);
#1049 = AXIS2_PLACEMENT_3D('',#1050,#1051,#1052);
#1050 = CARTESIAN_POINT('',(-9.249999999999,-2.75,0.));
#1051 = DIRECTION('',(-0.,-0.,-1.));
#1052 = DIRECTION('',(1.,0.,0.));
#1053 = ADVANCED_FACE('',(#1054),#1072,.T.);
#1054 = FACE_BOUND('',#1055,.T.);
#1055 = EDGE_LOOP('',(#1056,#1057,#1058,#1066));
#1056 = ORIENTED_EDGE('',*,*,#224,.F.);
#1057 = ORIENTED_EDGE('',*,*,#1043,.T.);
#1058 = ORIENTED_EDGE('',*,*,#1059,.T.);
#1059 = EDGE_CURVE('',#1035,#1060,#1062,.T.);
#1060 = VERTEX_POINT('',#1061);
#1061 = CARTESIAN_POINT('',(9.25,-5.75,17.8));
#1062 = LINE('',#1063,#1064);
#1063 = CARTESIAN_POINT('',(-4.625,-5.75,17.8));
#1064 = VECTOR('',#1065,1.);
#1065 = DIRECTION('',(1.,2.59E-15,0.));
#1066 = ORIENTED_EDGE('',*,*,#1067,.F.);
#1067 = EDGE_CURVE('',#216,#1060,#1068,.T.);
#1068 = LINE('',#1069,#1070);
#1069 = CARTESIAN_POINT('',(9.25,-5.75,0.));
#1070 = VECTOR('',#1071,1.);
#1071 = DIRECTION('',(0.,0.,1.));
#1072 = PLANE('',#1073);
#1073 = AXIS2_PLACEMENT_3D('',#1074,#1075,#1076);
#1074 = CARTESIAN_POINT('',(-9.25,-5.75,0.));
#1075 = DIRECTION('',(-2.59E-15,1.,0.));
#1076 = DIRECTION('',(1.,2.59E-15,0.));
#1077 = ADVANCED_FACE('',(#1078),#1097,.F.);
#1078 = FACE_BOUND('',#1079,.T.);
#1079 = EDGE_LOOP('',(#1080,#1081,#1082,#1091));
#1080 = ORIENTED_EDGE('',*,*,#215,.F.);
#1081 = ORIENTED_EDGE('',*,*,#1067,.T.);
#1082 = ORIENTED_EDGE('',*,*,#1083,.F.);
#1083 = EDGE_CURVE('',#1084,#1060,#1086,.T.);
#1084 = VERTEX_POINT('',#1085);
#1085 = CARTESIAN_POINT('',(12.25,-2.75,17.8));
#1086 = CIRCLE('',#1087,3.);
#1087 = AXIS2_PLACEMENT_3D('',#1088,#1089,#1090);
#1088 = CARTESIAN_POINT('',(9.25,-2.75,17.8));
#1089 = DIRECTION('',(0.,0.,-1.));
#1090 = DIRECTION('',(1.,0.,0.));
#1091 = ORIENTED_EDGE('',*,*,#1092,.F.);
#1092 = EDGE_CURVE('',#208,#1084,#1093,.T.);
#1093 = LINE('',#1094,#1095);
#1094 = CARTESIAN_POINT('',(12.25,-2.75,0.));
#1095 = VECTOR('',#1096,1.);
#1096 = DIRECTION('',(0.,0.,1.));
#1097 = CYLINDRICAL_SURFACE('',#1098,3.);
#1098 = AXIS2_PLACEMENT_3D('',#1099,#1100,#1101);
#1099 = CARTESIAN_POINT('',(9.25,-2.75,0.));
#1100 = DIRECTION('',(-0.,-0.,-1.));
#1101 = DIRECTION('',(1.,0.,0.));
#1102 = ADVANCED_FACE('',(#1103),#1121,.T.);
#1103 = FACE_BOUND('',#1104,.T.);
#1104 = EDGE_LOOP('',(#1105,#1106,#1107,#1115));
#1105 = ORIENTED_EDGE('',*,*,#207,.F.);
#1106 = ORIENTED_EDGE('',*,*,#1092,.T.);
#1107 = ORIENTED_EDGE('',*,*,#1108,.T.);
#1108 = EDGE_CURVE('',#1084,#1109,#1111,.T.);
#1109 = VERTEX_POINT('',#1110);
#1110 = CARTESIAN_POINT('',(12.25,7.,17.8));
#1111 = LINE('',#1112,#1113);
#1112 = CARTESIAN_POINT('',(12.25,1.06249425,17.8));
#1113 = VECTOR('',#1114,1.);
#1114 = DIRECTION('',(4.74E-15,1.,0.));
#1115 = ORIENTED_EDGE('',*,*,#1116,.F.);
#1116 = EDGE_CURVE('',#200,#1109,#1117,.T.);
#1117 = LINE('',#1118,#1119);
#1118 = CARTESIAN_POINT('',(12.25,7.,0.));
#1119 = VECTOR('',#1120,1.);
#1120 = DIRECTION('',(0.,0.,1.));
#1121 = PLANE('',#1122);
#1122 = AXIS2_PLACEMENT_3D('',#1123,#1124,#1125);
#1123 = CARTESIAN_POINT('',(12.25,-2.75,0.));
#1124 = DIRECTION('',(-1.,4.74E-15,0.));
#1125 = DIRECTION('',(4.74E-15,1.,0.));
#1126 = ADVANCED_FACE('',(#1127),#1145,.F.);
#1127 = FACE_BOUND('',#1128,.F.);
#1128 = EDGE_LOOP('',(#1129,#1130,#1138,#1144));
#1129 = ORIENTED_EDGE('',*,*,#199,.F.);
#1130 = ORIENTED_EDGE('',*,*,#1131,.T.);
#1131 = EDGE_CURVE('',#192,#1132,#1134,.T.);
#1132 = VERTEX_POINT('',#1133);
#1133 = CARTESIAN_POINT('',(16.5,7.,17.8));
#1134 = LINE('',#1135,#1136);
#1135 = CARTESIAN_POINT('',(16.5,7.,0.));
#1136 = VECTOR('',#1137,1.);
#1137 = DIRECTION('',(0.,0.,1.));
#1138 = ORIENTED_EDGE('',*,*,#1139,.T.);
#1139 = EDGE_CURVE('',#1132,#1109,#1140,.T.);
#1140 = LINE('',#1141,#1142);
#1141 = CARTESIAN_POINT('',(8.25,7.,17.8));
#1142 = VECTOR('',#1143,1.);
#1143 = DIRECTION('',(-1.,-2.1E-16,0.));
#1144 = ORIENTED_EDGE('',*,*,#1116,.F.);
#1145 = PLANE('',#1146);
#1146 = AXIS2_PLACEMENT_3D('',#1147,#1148,#1149);
#1147 = CARTESIAN_POINT('',(16.5,7.,0.));
#1148 = DIRECTION('',(2.1E-16,-1.,0.));
#1149 = DIRECTION('',(-1.,-2.1E-16,0.));
#1150 = ADVANCED_FACE('',(#1151,#1169),#1180,.F.);
#1151 = FACE_BOUND('',#1152,.F.);
#1152 = EDGE_LOOP('',(#1153,#1154,#1162,#1168));
#1153 = ORIENTED_EDGE('',*,*,#191,.F.);
#1154 = ORIENTED_EDGE('',*,*,#1155,.T.);
#1155 = EDGE_CURVE('',#184,#1156,#1158,.T.);
#1156 = VERTEX_POINT('',#1157);
#1157 = CARTESIAN_POINT('',(11.25,16.75,17.8));
#1158 = LINE('',#1159,#1160);
#1159 = CARTESIAN_POINT('',(11.25,16.75,0.));
#1160 = VECTOR('',#1161,1.);
#1161 = DIRECTION('',(0.,0.,1.));
#1162 = ORIENTED_EDGE('',*,*,#1163,.T.);
#1163 = EDGE_CURVE('',#1156,#1132,#1164,.T.);
#1164 = LINE('',#1165,#1166);
#1165 = CARTESIAN_POINT('',(12.464165244266,14.49512168922,17.8));
#1166 = VECTOR('',#1167,1.);
#1167 = DIRECTION('',(0.474099823035,-0.880471099922,0.));
#1168 = ORIENTED_EDGE('',*,*,#1131,.F.);
#1169 = FACE_BOUND('',#1170,.F.);
#1170 = EDGE_LOOP('',(#1171));
#1171 = ORIENTED_EDGE('',*,*,#1172,.T.);
#1172 = EDGE_CURVE('',#1173,#1173,#1175,.T.);
#1173 = VERTEX_POINT('',#1174);
#1174 = CARTESIAN_POINT('',(15.950352663811,8.020773624351,10.));
#1175 = CIRCLE('',#1176,1.5);
#1176 = AXIS2_PLACEMENT_3D('',#1177,#1178,#1179);
#1177 = CARTESIAN_POINT('',(15.239202929259,9.341480274234,10.));
#1178 = DIRECTION('',(-0.880471099922,-0.474099823035,0.));
#1179 = DIRECTION('',(0.474099823035,-0.880471099922,0.));
#1180 = PLANE('',#1181);
#1181 = AXIS2_PLACEMENT_3D('',#1182,#1183,#1184);
#1182 = CARTESIAN_POINT('',(11.25,16.75,0.));
#1183 = DIRECTION('',(0.880471099922,0.474099823035,0.));
#1184 = DIRECTION('',(0.474099823035,-0.880471099922,0.));
#1185 = ADVANCED_FACE('',(#1186),#1218,.T.);
#1186 = FACE_BOUND('',#1187,.T.);
#1187 = EDGE_LOOP('',(#1188,#1189,#1197,#1203,#1204,#1210,#1211,#1212));
#1188 = ORIENTED_EDGE('',*,*,#958,.F.);
#1189 = ORIENTED_EDGE('',*,*,#1190,.F.);
#1190 = EDGE_CURVE('',#1191,#959,#1193,.T.);
#1191 = VERTEX_POINT('',#1192);
#1192 = CARTESIAN_POINT('',(-3.75,16.75,5.));
#1193 = LINE('',#1194,#1195);
#1194 = CARTESIAN_POINT('',(-4.043632075472,16.75,5.));
#1195 = VECTOR('',#1196,1.);
#1196 = DIRECTION('',(-1.,0.,0.));
#1197 = ORIENTED_EDGE('',*,*,#1198,.F.);
#1198 = EDGE_CURVE('',#785,#1191,#1199,.T.);
#1199 = LINE('',#1200,#1201);
#1200 = CARTESIAN_POINT('',(-3.75,16.75,2.768867924528));
#1201 = VECTOR('',#1202,1.);
#1202 = DIRECTION('',(0.,0.,1.));
#1203 = ORIENTED_EDGE('',*,*,#784,.T.);
#1204 = ORIENTED_EDGE('',*,*,#1205,.F.);
#1205 = EDGE_CURVE('',#176,#777,#1206,.T.);
#1206 = LINE('',#1207,#1208);
#1207 = CARTESIAN_POINT('',(20.,16.75,24.));
#1208 = VECTOR('',#1209,1.);
#1209 = DIRECTION('',(-0.,-0.,-1.));
#1210 = ORIENTED_EDGE('',*,*,#183,.F.);
#1211 = ORIENTED_EDGE('',*,*,#1155,.T.);
#1212 = ORIENTED_EDGE('',*,*,#1213,.T.);
#1213 = EDGE_CURVE('',#1156,#951,#1214,.T.);
#1214 = LINE('',#1215,#1216);
#1215 = CARTESIAN_POINT('',(17.5,16.75,17.8));
#1216 = VECTOR('',#1217,1.);
#1217 = DIRECTION('',(-1.,0.,0.));
#1218 = PLANE('',#1219);
#1219 = AXIS2_PLACEMENT_3D('',#1220,#1221,#1222);
#1220 = CARTESIAN_POINT('',(3.412735849057,16.75,5.537735849057));
#1221 = DIRECTION('',(-0.,-1.,-0.));
#1222 = DIRECTION('',(0.,0.,-1.));
#1223 = ADVANCED_FACE('',(#1224,#1240,#1251),#1254,.F.);
#1224 = FACE_BOUND('',#1225,.F.);
#1225 = EDGE_LOOP('',(#1226,#1232,#1233,#1239));
#1226 = ORIENTED_EDGE('',*,*,#1227,.T.);
#1227 = EDGE_CURVE('',#167,#322,#1228,.T.);
#1228 = LINE('',#1229,#1230);
#1229 = CARTESIAN_POINT('',(20.,-21.25,0.));
#1230 = VECTOR('',#1231,1.);
#1231 = DIRECTION('',(0.,0.,1.));
#1232 = ORIENTED_EDGE('',*,*,#321,.T.);
#1233 = ORIENTED_EDGE('',*,*,#1234,.F.);
#1234 = EDGE_CURVE('',#176,#324,#1235,.T.);
#1235 = LINE('',#1236,#1237);
#1236 = CARTESIAN_POINT('',(20.,16.75,0.));
#1237 = VECTOR('',#1238,1.);
#1238 = DIRECTION('',(0.,0.,1.));
#1239 = ORIENTED_EDGE('',*,*,#175,.F.);
#1240 = FACE_BOUND('',#1241,.F.);
#1241 = EDGE_LOOP('',(#1242));
#1242 = ORIENTED_EDGE('',*,*,#1243,.F.);
#1243 = EDGE_CURVE('',#1244,#1244,#1246,.T.);
#1244 = VERTEX_POINT('',#1245);
#1245 = CARTESIAN_POINT('',(20.,10.201352959222,10.));
#1246 = ELLIPSE('',#1247,1.703633430027,1.5);
#1247 = AXIS2_PLACEMENT_3D('',#1248,#1249,#1250);
#1248 = CARTESIAN_POINT('',(20.,11.904986389249,10.));
#1249 = DIRECTION('',(-1.,0.,0.));
#1250 = DIRECTION('',(-0.,-1.,-8.6E-16));
#1251 = FACE_BOUND('',#1252,.F.);
#1252 = EDGE_LOOP('',(#1253));
#1253 = ORIENTED_EDGE('',*,*,#611,.T.);
#1254 = PLANE('',#1255);
#1255 = AXIS2_PLACEMENT_3D('',#1256,#1257,#1258);
#1256 = CARTESIAN_POINT('',(20.,-21.25,0.));
#1257 = DIRECTION('',(-1.,0.,0.));
#1258 = DIRECTION('',(0.,1.,0.));
#1259 = ADVANCED_FACE('',(#1260),#1271,.T.);
#1260 = FACE_BOUND('',#1261,.F.);
#1261 = EDGE_LOOP('',(#1262,#1268,#1269,#1270));
#1262 = ORIENTED_EDGE('',*,*,#1263,.T.);
#1263 = EDGE_CURVE('',#159,#391,#1264,.T.);
#1264 = LINE('',#1265,#1266);
#1265 = CARTESIAN_POINT('',(15.,-26.25,0.));
#1266 = VECTOR('',#1267,1.);
#1267 = DIRECTION('',(0.,0.,1.));
#1268 = ORIENTED_EDGE('',*,*,#398,.T.);
#1269 = ORIENTED_EDGE('',*,*,#1227,.F.);
#1270 = ORIENTED_EDGE('',*,*,#166,.F.);
#1271 = CYLINDRICAL_SURFACE('',#1272,5.);
#1272 = AXIS2_PLACEMENT_3D('',#1273,#1274,#1275);
#1273 = CARTESIAN_POINT('',(15.,-21.25,0.));
#1274 = DIRECTION('',(-0.,-0.,-1.));
#1275 = DIRECTION('',(1.,0.,0.));
#1276 = ADVANCED_FACE('',(#1277),#1283,.F.);
#1277 = FACE_BOUND('',#1278,.F.);
#1278 = EDGE_LOOP('',(#1279,#1280,#1281,#1282));
#1279 = ORIENTED_EDGE('',*,*,#571,.T.);
#1280 = ORIENTED_EDGE('',*,*,#390,.T.);
#1281 = ORIENTED_EDGE('',*,*,#1263,.F.);
#1282 = ORIENTED_EDGE('',*,*,#158,.F.);
#1283 = PLANE('',#1284);
#1284 = AXIS2_PLACEMENT_3D('',#1285,#1286,#1287);
#1285 = CARTESIAN_POINT('',(-15.,-26.25,0.));
#1286 = DIRECTION('',(0.,1.,0.));
#1287 = DIRECTION('',(1.,0.,0.));
#1288 = ADVANCED_FACE('',(#1289),#1314,.F.);
#1289 = FACE_BOUND('',#1290,.F.);
#1290 = EDGE_LOOP('',(#1291,#1299,#1307,#1313));
#1291 = ORIENTED_EDGE('',*,*,#1292,.T.);
#1292 = EDGE_CURVE('',#282,#1293,#1295,.T.);
#1293 = VERTEX_POINT('',#1294);
#1294 = CARTESIAN_POINT('',(10.75,-18.75,12.));
#1295 = LINE('',#1296,#1297);
#1296 = CARTESIAN_POINT('',(10.75,-18.75,0.));
#1297 = VECTOR('',#1298,1.);
#1298 = DIRECTION('',(0.,0.,1.));
#1299 = ORIENTED_EDGE('',*,*,#1300,.T.);
#1300 = EDGE_CURVE('',#1293,#1301,#1303,.T.);
#1301 = VERTEX_POINT('',#1302);
#1302 = CARTESIAN_POINT('',(-10.75,-18.75,12.));
#1303 = LINE('',#1304,#1305);
#1304 = CARTESIAN_POINT('',(10.75,-18.75,12.));
#1305 = VECTOR('',#1306,1.);
#1306 = DIRECTION('',(-1.,0.,0.));
#1307 = ORIENTED_EDGE('',*,*,#1308,.F.);
#1308 = EDGE_CURVE('',#284,#1301,#1309,.T.);
#1309 = LINE('',#1310,#1311);
#1310 = CARTESIAN_POINT('',(-10.75,-18.75,0.));
#1311 = VECTOR('',#1312,1.);
#1312 = DIRECTION('',(0.,0.,1.));
#1313 = ORIENTED_EDGE('',*,*,#281,.F.);
#1314 = PLANE('',#1315);
#1315 = AXIS2_PLACEMENT_3D('',#1316,#1317,#1318);
#1316 = CARTESIAN_POINT('',(10.75,-18.75,0.));
#1317 = DIRECTION('',(0.,-1.,0.));
#1318 = DIRECTION('',(-1.,0.,0.));
#1319 = ADVANCED_FACE('',(#1320),#1345,.F.);
#1320 = FACE_BOUND('',#1321,.F.);
#1321 = EDGE_LOOP('',(#1322,#1323,#1329,#1330,#1338,#1344));
#1322 = ORIENTED_EDGE('',*,*,#307,.F.);
#1323 = ORIENTED_EDGE('',*,*,#1324,.T.);
#1324 = EDGE_CURVE('',#300,#641,#1325,.T.);
#1325 = LINE('',#1326,#1327);
#1326 = CARTESIAN_POINT('',(10.75,-11.5,0.));
#1327 = VECTOR('',#1328,1.);
#1328 = DIRECTION('',(0.,0.,1.));
#1329 = ORIENTED_EDGE('',*,*,#640,.F.);
#1330 = ORIENTED_EDGE('',*,*,#1331,.T.);
#1331 = EDGE_CURVE('',#633,#1332,#1334,.T.);
#1332 = VERTEX_POINT('',#1333);
#1333 = CARTESIAN_POINT('',(10.75,-11.5,12.));
#1334 = LINE('',#1335,#1336);
#1335 = CARTESIAN_POINT('',(10.75,-11.5,0.));
#1336 = VECTOR('',#1337,1.);
#1337 = DIRECTION('',(0.,0.,1.));
#1338 = ORIENTED_EDGE('',*,*,#1339,.T.);
#1339 = EDGE_CURVE('',#1332,#1293,#1340,.T.);
#1340 = LINE('',#1341,#1342);
#1341 = CARTESIAN_POINT('',(10.75,-11.5,12.));
#1342 = VECTOR('',#1343,1.);
#1343 = DIRECTION('',(0.,-1.,0.));
#1344 = ORIENTED_EDGE('',*,*,#1292,.F.);
#1345 = PLANE('',#1346);
#1346 = AXIS2_PLACEMENT_3D('',#1347,#1348,#1349);
#1347 = CARTESIAN_POINT('',(10.75,-11.5,0.));
#1348 = DIRECTION('',(1.,0.,0.));
#1349 = DIRECTION('',(0.,-1.,0.));
#1350 = ADVANCED_FACE('',(#1351),#1376,.F.);
#1351 = FACE_BOUND('',#1352,.F.);
#1352 = EDGE_LOOP('',(#1353,#1354,#1355,#1363,#1369,#1370));
#1353 = ORIENTED_EDGE('',*,*,#291,.F.);
#1354 = ORIENTED_EDGE('',*,*,#1308,.T.);
#1355 = ORIENTED_EDGE('',*,*,#1356,.T.);
#1356 = EDGE_CURVE('',#1301,#1357,#1359,.T.);
#1357 = VERTEX_POINT('',#1358);
#1358 = CARTESIAN_POINT('',(-10.75,-11.5,12.));
#1359 = LINE('',#1360,#1361);
#1360 = CARTESIAN_POINT('',(-10.75,-18.75,12.));
#1361 = VECTOR('',#1362,1.);
#1362 = DIRECTION('',(0.,1.,0.));
#1363 = ORIENTED_EDGE('',*,*,#1364,.F.);
#1364 = EDGE_CURVE('',#631,#1357,#1365,.T.);
#1365 = LINE('',#1366,#1367);
#1366 = CARTESIAN_POINT('',(-10.75,-11.5,0.));
#1367 = VECTOR('',#1368,1.);
#1368 = DIRECTION('',(0.,0.,1.));
#1369 = ORIENTED_EDGE('',*,*,#657,.T.);
#1370 = ORIENTED_EDGE('',*,*,#1371,.F.);
#1371 = EDGE_CURVE('',#292,#650,#1372,.T.);
#1372 = LINE('',#1373,#1374);
#1373 = CARTESIAN_POINT('',(-10.75,-11.5,0.));
#1374 = VECTOR('',#1375,1.);
#1375 = DIRECTION('',(0.,0.,1.));
#1376 = PLANE('',#1377);
#1377 = AXIS2_PLACEMENT_3D('',#1378,#1379,#1380);
#1378 = CARTESIAN_POINT('',(-10.75,-18.75,0.));
#1379 = DIRECTION('',(-1.,0.,0.));
#1380 = DIRECTION('',(0.,1.,0.));
#1381 = ADVANCED_FACE('',(#1382),#1388,.F.);
#1382 = FACE_BOUND('',#1383,.F.);
#1383 = EDGE_LOOP('',(#1384,#1385,#1386,#1387));
#1384 = ORIENTED_EDGE('',*,*,#299,.F.);
#1385 = ORIENTED_EDGE('',*,*,#1371,.T.);
#1386 = ORIENTED_EDGE('',*,*,#649,.T.);
#1387 = ORIENTED_EDGE('',*,*,#1324,.F.);
#1388 = PLANE('',#1389);
#1389 = AXIS2_PLACEMENT_3D('',#1390,#1391,#1392);
#1390 = CARTESIAN_POINT('',(-10.75,-11.5,0.));
#1391 = DIRECTION('',(0.,1.,0.));
#1392 = DIRECTION('',(1.,0.,0.));
#1393 = ADVANCED_FACE('',(#1394),#1406,.T.);
#1394 = FACE_BOUND('',#1395,.T.);
#1395 = EDGE_LOOP('',(#1396,#1397,#1398,#1399,#1405));
#1396 = ORIENTED_EDGE('',*,*,#1234,.F.);
#1397 = ORIENTED_EDGE('',*,*,#1205,.T.);
#1398 = ORIENTED_EDGE('',*,*,#776,.T.);
#1399 = ORIENTED_EDGE('',*,*,#1400,.F.);
#1400 = EDGE_CURVE('',#332,#769,#1401,.T.);
#1401 = LINE('',#1402,#1403);
#1402 = CARTESIAN_POINT('',(24.,27.,24.));
#1403 = VECTOR('',#1404,1.);
#1404 = DIRECTION('',(-0.,-0.,-1.));
#1405 = ORIENTED_EDGE('',*,*,#331,.F.);
#1406 = PLANE('',#1407);
#1407 = AXIS2_PLACEMENT_3D('',#1408,#1409,#1410);
#1408 = CARTESIAN_POINT('',(20.,16.75,24.));
#1409 = DIRECTION('',(0.931577619485,-0.363542485653,0.));
#1410 = DIRECTION('',(0.363542485653,0.931577619485,0.));
#1411 = ADVANCED_FACE('',(#1412,#1423),#1434,.T.);
#1412 = FACE_BOUND('',#1413,.T.);
#1413 = EDGE_LOOP('',(#1414,#1415,#1416,#1422));
#1414 = ORIENTED_EDGE('',*,*,#1400,.T.);
#1415 = ORIENTED_EDGE('',*,*,#768,.T.);
#1416 = ORIENTED_EDGE('',*,*,#1417,.F.);
#1417 = EDGE_CURVE('',#340,#760,#1418,.T.);
#1418 = LINE('',#1419,#1420);
#1419 = CARTESIAN_POINT('',(24.,67.,24.));
#1420 = VECTOR('',#1421,1.);
#1421 = DIRECTION('',(-0.,-0.,-1.));
#1422 = ORIENTED_EDGE('',*,*,#339,.F.);
#1423 = FACE_BOUND('',#1424,.T.);
#1424 = EDGE_LOOP('',(#1425));
#1425 = ORIENTED_EDGE('',*,*,#1426,.F.);
#1426 = EDGE_CURVE('',#1427,#1427,#1429,.T.);
#1427 = VERTEX_POINT('',#1428);
#1428 = CARTESIAN_POINT('',(24.,61.541707,4.));
#1429 = CIRCLE('',#1430,10.541707);
#1430 = AXIS2_PLACEMENT_3D('',#1431,#1432,#1433);
#1431 = CARTESIAN_POINT('',(24.,51.,4.));
#1432 = DIRECTION('',(1.,0.,0.));
#1433 = DIRECTION('',(0.,1.,0.));
#1434 = PLANE('',#1435);
#1435 = AXIS2_PLACEMENT_3D('',#1436,#1437,#1438);
#1436 = CARTESIAN_POINT('',(24.,27.,24.));
#1437 = DIRECTION('',(1.,0.,0.));
#1438 = DIRECTION('',(0.,1.,0.));
#1439 = ADVANCED_FACE('',(#1440),#1451,.T.);
#1440 = FACE_BOUND('',#1441,.T.);
#1441 = EDGE_LOOP('',(#1442,#1443,#1444,#1450));
#1442 = ORIENTED_EDGE('',*,*,#1417,.T.);
#1443 = ORIENTED_EDGE('',*,*,#759,.T.);
#1444 = ORIENTED_EDGE('',*,*,#1445,.F.);
#1445 = EDGE_CURVE('',#348,#752,#1446,.T.);
#1446 = LINE('',#1447,#1448);
#1447 = CARTESIAN_POINT('',(16.,75.,24.));
#1448 = VECTOR('',#1449,1.);
#1449 = DIRECTION('',(-0.,-0.,-1.));
#1450 = ORIENTED_EDGE('',*,*,#347,.F.);
#1451 = CYLINDRICAL_SURFACE('',#1452,8.);
#1452 = AXIS2_PLACEMENT_3D('',#1453,#1454,#1455);
#1453 = CARTESIAN_POINT('',(16.,67.,24.));
#1454 = DIRECTION('',(0.,0.,1.));
#1455 = DIRECTION('',(1.,0.,0.));
#1456 = ADVANCED_FACE('',(#1457,#1468),#1479,.T.);
#1457 = FACE_BOUND('',#1458,.T.);
#1458 = EDGE_LOOP('',(#1459,#1460,#1461,#1467));
#1459 = ORIENTED_EDGE('',*,*,#1445,.T.);
#1460 = ORIENTED_EDGE('',*,*,#751,.T.);
#1461 = ORIENTED_EDGE('',*,*,#1462,.F.);
#1462 = EDGE_CURVE('',#357,#743,#1463,.T.);
#1463 = LINE('',#1464,#1465);
#1464 = CARTESIAN_POINT('',(-16.,75.,24.));
#1465 = VECTOR('',#1466,1.);
#1466 = DIRECTION('',(-0.,-0.,-1.));
#1467 = ORIENTED_EDGE('',*,*,#356,.F.);
#1468 = FACE_BOUND('',#1469,.T.);
#1469 = EDGE_LOOP('',(#1470));
#1470 = ORIENTED_EDGE('',*,*,#1471,.F.);
#1471 = EDGE_CURVE('',#1472,#1472,#1474,.T.);
#1472 = VERTEX_POINT('',#1473);
#1473 = CARTESIAN_POINT('',(-11.134564,75.,4.374337));
#1474 = CIRCLE('',#1475,11.134564);
#1475 = AXIS2_PLACEMENT_3D('',#1476,#1477,#1478);
#1476 = CARTESIAN_POINT('',(-3.3E-14,75.,4.374337));
#1477 = DIRECTION('',(0.,1.,-0.));
#1478 = DIRECTION('',(-1.,0.,0.));
#1479 = PLANE('',#1480);
#1480 = AXIS2_PLACEMENT_3D('',#1481,#1482,#1483);
#1481 = CARTESIAN_POINT('',(16.,75.,24.));
#1482 = DIRECTION('',(-4.4E-16,1.,0.));
#1483 = DIRECTION('',(-1.,-4.4E-16,0.));
#1484 = ADVANCED_FACE('',(#1485),#1491,.T.);
#1485 = FACE_BOUND('',#1486,.T.);
#1486 = EDGE_LOOP('',(#1487,#1488,#1489,#1490));
#1487 = ORIENTED_EDGE('',*,*,#1462,.T.);
#1488 = ORIENTED_EDGE('',*,*,#742,.T.);
#1489 = ORIENTED_EDGE('',*,*,#672,.F.);
#1490 = ORIENTED_EDGE('',*,*,#364,.F.);
#1491 = CYLINDRICAL_SURFACE('',#1492,8.);
#1492 = AXIS2_PLACEMENT_3D('',#1493,#1494,#1495);
#1493 = CARTESIAN_POINT('',(-16.,67.,24.));
#1494 = DIRECTION('',(0.,0.,1.));
#1495 = DIRECTION('',(1.,0.,0.));
#1496 = ADVANCED_FACE('',(#1497),#1522,.F.);
#1497 = FACE_BOUND('',#1498,.F.);
#1498 = EDGE_LOOP('',(#1499,#1509,#1515,#1516));
#1499 = ORIENTED_EDGE('',*,*,#1500,.F.);
#1500 = EDGE_CURVE('',#1501,#1503,#1505,.T.);
#1501 = VERTEX_POINT('',#1502);
#1502 = CARTESIAN_POINT('',(-16.5,7.,19.4));
#1503 = VERTEX_POINT('',#1504);
#1504 = CARTESIAN_POINT('',(-11.25,16.75,19.4));
#1505 = LINE('',#1506,#1507);
#1506 = CARTESIAN_POINT('',(-15.08916524426,9.62012168922,19.4));
#1507 = VECTOR('',#1508,1.);
#1508 = DIRECTION('',(0.474099823035,0.880471099922,0.));
#1509 = ORIENTED_EDGE('',*,*,#1510,.T.);
#1510 = EDGE_CURVE('',#1501,#408,#1511,.T.);
#1511 = LINE('',#1512,#1513);
#1512 = CARTESIAN_POINT('',(-16.5,7.,0.));
#1513 = VECTOR('',#1514,1.);
#1514 = DIRECTION('',(0.,0.,1.));
#1515 = ORIENTED_EDGE('',*,*,#407,.T.);
#1516 = ORIENTED_EDGE('',*,*,#1517,.F.);
#1517 = EDGE_CURVE('',#1503,#410,#1518,.T.);
#1518 = LINE('',#1519,#1520);
#1519 = CARTESIAN_POINT('',(-11.25,16.75,0.));
#1520 = VECTOR('',#1521,1.);
#1521 = DIRECTION('',(0.,0.,1.));
#1522 = PLANE('',#1523);
#1523 = AXIS2_PLACEMENT_3D('',#1524,#1525,#1526);
#1524 = CARTESIAN_POINT('',(-16.5,7.,0.));
#1525 = DIRECTION('',(-0.880471099922,0.474099823035,0.));
#1526 = DIRECTION('',(0.474099823035,0.880471099922,0.));
#1527 = ADVANCED_FACE('',(#1528),#1546,.F.);
#1528 = FACE_BOUND('',#1529,.F.);
#1529 = EDGE_LOOP('',(#1530,#1538,#1544,#1545));
#1530 = ORIENTED_EDGE('',*,*,#1531,.F.);
#1531 = EDGE_CURVE('',#1532,#1501,#1534,.T.);
#1532 = VERTEX_POINT('',#1533);
#1533 = CARTESIAN_POINT('',(-12.24999999999,7.,19.4));
#1534 = LINE('',#1535,#1536);
#1535 = CARTESIAN_POINT('',(-6.125,7.,19.4));
#1536 = VECTOR('',#1537,1.);
#1537 = DIRECTION('',(-1.,0.,0.));
#1538 = ORIENTED_EDGE('',*,*,#1539,.T.);
#1539 = EDGE_CURVE('',#1532,#493,#1540,.T.);
#1540 = LINE('',#1541,#1542);
#1541 = CARTESIAN_POINT('',(-12.24999999999,7.,0.));
#1542 = VECTOR('',#1543,1.);
#1543 = DIRECTION('',(0.,0.,1.));
#1544 = ORIENTED_EDGE('',*,*,#500,.T.);
#1545 = ORIENTED_EDGE('',*,*,#1510,.F.);
#1546 = PLANE('',#1547);
#1547 = AXIS2_PLACEMENT_3D('',#1548,#1549,#1550);
#1548 = CARTESIAN_POINT('',(-12.24999999999,7.,0.));
#1549 = DIRECTION('',(0.,-1.,0.));
#1550 = DIRECTION('',(-1.,0.,0.));
#1551 = ADVANCED_FACE('',(#1552),#1570,.T.);
#1552 = FACE_BOUND('',#1553,.T.);
#1553 = EDGE_LOOP('',(#1554,#1562,#1563,#1564));
#1554 = ORIENTED_EDGE('',*,*,#1555,.F.);
#1555 = EDGE_CURVE('',#1532,#1556,#1558,.T.);
#1556 = VERTEX_POINT('',#1557);
#1557 = CARTESIAN_POINT('',(-12.24999999999,-2.75,19.4));
#1558 = LINE('',#1559,#1560);
#1559 = CARTESIAN_POINT('',(-12.24999999999,5.93749425,19.4));
#1560 = VECTOR('',#1561,1.);
#1561 = DIRECTION('',(0.,-1.,0.));
#1562 = ORIENTED_EDGE('',*,*,#1539,.T.);
#1563 = ORIENTED_EDGE('',*,*,#492,.T.);
#1564 = ORIENTED_EDGE('',*,*,#1565,.F.);
#1565 = EDGE_CURVE('',#1556,#484,#1566,.T.);
#1566 = LINE('',#1567,#1568);
#1567 = CARTESIAN_POINT('',(-12.24999999999,-2.75,0.));
#1568 = VECTOR('',#1569,1.);
#1569 = DIRECTION('',(0.,0.,1.));
#1570 = PLANE('',#1571);
#1571 = AXIS2_PLACEMENT_3D('',#1572,#1573,#1574);
#1572 = CARTESIAN_POINT('',(-12.24999999999,7.,0.));
#1573 = DIRECTION('',(1.,0.,0.));
#1574 = DIRECTION('',(0.,-1.,0.));
#1575 = ADVANCED_FACE('',(#1576),#1595,.F.);
#1576 = FACE_BOUND('',#1577,.T.);
#1577 = EDGE_LOOP('',(#1578,#1587,#1588,#1589));
#1578 = ORIENTED_EDGE('',*,*,#1579,.T.);
#1579 = EDGE_CURVE('',#1580,#1556,#1582,.T.);
#1580 = VERTEX_POINT('',#1581);
#1581 = CARTESIAN_POINT('',(-9.25,-5.75,19.4));
#1582 = CIRCLE('',#1583,3.);
#1583 = AXIS2_PLACEMENT_3D('',#1584,#1585,#1586);
#1584 = CARTESIAN_POINT('',(-9.249999999999,-2.75,19.4));
#1585 = DIRECTION('',(0.,0.,-1.));
#1586 = DIRECTION('',(1.,0.,0.));
#1587 = ORIENTED_EDGE('',*,*,#1565,.T.);
#1588 = ORIENTED_EDGE('',*,*,#483,.T.);
#1589 = ORIENTED_EDGE('',*,*,#1590,.F.);
#1590 = EDGE_CURVE('',#1580,#476,#1591,.T.);
#1591 = LINE('',#1592,#1593);
#1592 = CARTESIAN_POINT('',(-9.25,-5.75,0.));
#1593 = VECTOR('',#1594,1.);
#1594 = DIRECTION('',(0.,0.,1.));
#1595 = CYLINDRICAL_SURFACE('',#1596,3.);
#1596 = AXIS2_PLACEMENT_3D('',#1597,#1598,#1599);
#1597 = CARTESIAN_POINT('',(-9.249999999999,-2.75,0.));
#1598 = DIRECTION('',(-0.,-0.,-1.));
#1599 = DIRECTION('',(1.,0.,0.));
#1600 = ADVANCED_FACE('',(#1601),#1619,.T.);
#1601 = FACE_BOUND('',#1602,.T.);
#1602 = EDGE_LOOP('',(#1603,#1611,#1612,#1613));
#1603 = ORIENTED_EDGE('',*,*,#1604,.F.);
#1604 = EDGE_CURVE('',#1580,#1605,#1607,.T.);
#1605 = VERTEX_POINT('',#1606);
#1606 = CARTESIAN_POINT('',(-8.541662601625,-5.75,19.4));
#1607 = LINE('',#1608,#1609);
#1608 = CARTESIAN_POINT('',(-4.625,-5.75,19.4));
#1609 = VECTOR('',#1610,1.);
#1610 = DIRECTION('',(1.,2.59E-15,0.));
#1611 = ORIENTED_EDGE('',*,*,#1590,.T.);
#1612 = ORIENTED_EDGE('',*,*,#475,.T.);
#1613 = ORIENTED_EDGE('',*,*,#1614,.F.);
#1614 = EDGE_CURVE('',#1605,#467,#1615,.T.);
#1615 = LINE('',#1616,#1617);
#1616 = CARTESIAN_POINT('',(-8.541662601625,-5.75,24.));
#1617 = VECTOR('',#1618,1.);
#1618 = DIRECTION('',(0.,0.,1.));
#1619 = PLANE('',#1620);
#1620 = AXIS2_PLACEMENT_3D('',#1621,#1622,#1623);
#1621 = CARTESIAN_POINT('',(-9.25,-5.75,0.));
#1622 = DIRECTION('',(-2.59E-15,1.,0.));
#1623 = DIRECTION('',(1.,2.59E-15,0.));
#1624 = ADVANCED_FACE('',(#1625),#1644,.F.);
#1625 = FACE_BOUND('',#1626,.F.);
#1626 = EDGE_LOOP('',(#1627,#1628,#1629,#1638));
#1627 = ORIENTED_EDGE('',*,*,#466,.F.);
#1628 = ORIENTED_EDGE('',*,*,#1614,.F.);
#1629 = ORIENTED_EDGE('',*,*,#1630,.T.);
#1630 = EDGE_CURVE('',#1605,#1631,#1633,.T.);
#1631 = VERTEX_POINT('',#1632);
#1632 = CARTESIAN_POINT('',(8.541662601625,-5.75,19.4));
#1633 = CIRCLE('',#1634,10.);
#1634 = AXIS2_PLACEMENT_3D('',#1635,#1636,#1637);
#1635 = CARTESIAN_POINT('',(0.,-0.55,19.4));
#1636 = DIRECTION('',(0.,0.,1.));
#1637 = DIRECTION('',(1.,0.,0.));
#1638 = ORIENTED_EDGE('',*,*,#1639,.T.);
#1639 = EDGE_CURVE('',#1631,#459,#1640,.T.);
#1640 = LINE('',#1641,#1642);
#1641 = CARTESIAN_POINT('',(8.541662601625,-5.75,24.));
#1642 = VECTOR('',#1643,1.);
#1643 = DIRECTION('',(0.,0.,1.));
#1644 = CYLINDRICAL_SURFACE('',#1645,10.);
#1645 = AXIS2_PLACEMENT_3D('',#1646,#1647,#1648);
#1646 = CARTESIAN_POINT('',(0.,-0.55,24.));
#1647 = DIRECTION('',(0.,0.,1.));
#1648 = DIRECTION('',(1.,0.,-0.));
#1649 = ADVANCED_FACE('',(#1650),#1668,.T.);
#1650 = FACE_BOUND('',#1651,.T.);
#1651 = EDGE_LOOP('',(#1652,#1660,#1661,#1662));
#1652 = ORIENTED_EDGE('',*,*,#1653,.F.);
#1653 = EDGE_CURVE('',#1631,#1654,#1656,.T.);
#1654 = VERTEX_POINT('',#1655);
#1655 = CARTESIAN_POINT('',(9.25,-5.75,19.4));
#1656 = LINE('',#1657,#1658);
#1657 = CARTESIAN_POINT('',(-4.625,-5.75,19.4));
#1658 = VECTOR('',#1659,1.);
#1659 = DIRECTION('',(1.,2.59E-15,0.));
#1660 = ORIENTED_EDGE('',*,*,#1639,.T.);
#1661 = ORIENTED_EDGE('',*,*,#458,.T.);
#1662 = ORIENTED_EDGE('',*,*,#1663,.F.);
#1663 = EDGE_CURVE('',#1654,#450,#1664,.T.);
#1664 = LINE('',#1665,#1666);
#1665 = CARTESIAN_POINT('',(9.25,-5.75,0.));
#1666 = VECTOR('',#1667,1.);
#1667 = DIRECTION('',(0.,0.,1.));
#1668 = PLANE('',#1669);
#1669 = AXIS2_PLACEMENT_3D('',#1670,#1671,#1672);
#1670 = CARTESIAN_POINT('',(-9.25,-5.75,0.));
#1671 = DIRECTION('',(-2.59E-15,1.,0.));
#1672 = DIRECTION('',(1.,2.59E-15,0.));
#1673 = ADVANCED_FACE('',(#1674),#1693,.F.);
#1674 = FACE_BOUND('',#1675,.T.);
#1675 = EDGE_LOOP('',(#1676,#1685,#1686,#1687));
#1676 = ORIENTED_EDGE('',*,*,#1677,.T.);
#1677 = EDGE_CURVE('',#1678,#1654,#1680,.T.);
#1678 = VERTEX_POINT('',#1679);
#1679 = CARTESIAN_POINT('',(12.25,-2.75,19.4));
#1680 = CIRCLE('',#1681,3.);
#1681 = AXIS2_PLACEMENT_3D('',#1682,#1683,#1684);
#1682 = CARTESIAN_POINT('',(9.25,-2.75,19.4));
#1683 = DIRECTION('',(0.,0.,-1.));
#1684 = DIRECTION('',(1.,0.,0.));
#1685 = ORIENTED_EDGE('',*,*,#1663,.T.);
#1686 = ORIENTED_EDGE('',*,*,#449,.T.);
#1687 = ORIENTED_EDGE('',*,*,#1688,.F.);
#1688 = EDGE_CURVE('',#1678,#442,#1689,.T.);
#1689 = LINE('',#1690,#1691);
#1690 = CARTESIAN_POINT('',(12.25,-2.75,0.));
#1691 = VECTOR('',#1692,1.);
#1692 = DIRECTION('',(0.,0.,1.));
#1693 = CYLINDRICAL_SURFACE('',#1694,3.);
#1694 = AXIS2_PLACEMENT_3D('',#1695,#1696,#1697);
#1695 = CARTESIAN_POINT('',(9.25,-2.75,0.));
#1696 = DIRECTION('',(-0.,-0.,-1.));
#1697 = DIRECTION('',(1.,0.,0.));
#1698 = ADVANCED_FACE('',(#1699),#1717,.T.);
#1699 = FACE_BOUND('',#1700,.T.);
#1700 = EDGE_LOOP('',(#1701,#1709,#1710,#1711));
#1701 = ORIENTED_EDGE('',*,*,#1702,.F.);
#1702 = EDGE_CURVE('',#1678,#1703,#1705,.T.);
#1703 = VERTEX_POINT('',#1704);
#1704 = CARTESIAN_POINT('',(12.25,7.,19.4));
#1705 = LINE('',#1706,#1707);
#1706 = CARTESIAN_POINT('',(12.25,1.06249425,19.4));
#1707 = VECTOR('',#1708,1.);
#1708 = DIRECTION('',(4.74E-15,1.,0.));
#1709 = ORIENTED_EDGE('',*,*,#1688,.T.);
#1710 = ORIENTED_EDGE('',*,*,#441,.T.);
#1711 = ORIENTED_EDGE('',*,*,#1712,.F.);
#1712 = EDGE_CURVE('',#1703,#434,#1713,.T.);
#1713 = LINE('',#1714,#1715);
#1714 = CARTESIAN_POINT('',(12.25,7.,0.));
#1715 = VECTOR('',#1716,1.);
#1716 = DIRECTION('',(0.,0.,1.));
#1717 = PLANE('',#1718);
#1718 = AXIS2_PLACEMENT_3D('',#1719,#1720,#1721);
#1719 = CARTESIAN_POINT('',(12.25,-2.75,0.));
#1720 = DIRECTION('',(-1.,4.74E-15,0.));
#1721 = DIRECTION('',(4.74E-15,1.,0.));
#1722 = ADVANCED_FACE('',(#1723),#1741,.F.);
#1723 = FACE_BOUND('',#1724,.F.);
#1724 = EDGE_LOOP('',(#1725,#1733,#1739,#1740));
#1725 = ORIENTED_EDGE('',*,*,#1726,.F.);
#1726 = EDGE_CURVE('',#1727,#1703,#1729,.T.);
#1727 = VERTEX_POINT('',#1728);
#1728 = CARTESIAN_POINT('',(16.5,7.,19.4));
#1729 = LINE('',#1730,#1731);
#1730 = CARTESIAN_POINT('',(8.25,7.,19.4));
#1731 = VECTOR('',#1732,1.);
#1732 = DIRECTION('',(-1.,-2.1E-16,0.));
#1733 = ORIENTED_EDGE('',*,*,#1734,.T.);
#1734 = EDGE_CURVE('',#1727,#426,#1735,.T.);
#1735 = LINE('',#1736,#1737);
#1736 = CARTESIAN_POINT('',(16.5,7.,0.));
#1737 = VECTOR('',#1738,1.);
#1738 = DIRECTION('',(0.,0.,1.));
#1739 = ORIENTED_EDGE('',*,*,#433,.T.);
#1740 = ORIENTED_EDGE('',*,*,#1712,.F.);
#1741 = PLANE('',#1742);
#1742 = AXIS2_PLACEMENT_3D('',#1743,#1744,#1745);
#1743 = CARTESIAN_POINT('',(16.5,7.,0.));
#1744 = DIRECTION('',(2.1E-16,-1.,0.));
#1745 = DIRECTION('',(-1.,-2.1E-16,0.));
#1746 = ADVANCED_FACE('',(#1747),#1765,.F.);
#1747 = FACE_BOUND('',#1748,.F.);
#1748 = EDGE_LOOP('',(#1749,#1757,#1763,#1764));
#1749 = ORIENTED_EDGE('',*,*,#1750,.F.);
#1750 = EDGE_CURVE('',#1751,#1727,#1753,.T.);
#1751 = VERTEX_POINT('',#1752);
#1752 = CARTESIAN_POINT('',(11.25,16.75,19.4));
#1753 = LINE('',#1754,#1755);
#1754 = CARTESIAN_POINT('',(12.464165244266,14.49512168922,19.4));
#1755 = VECTOR('',#1756,1.);
#1756 = DIRECTION('',(0.474099823035,-0.880471099922,0.));
#1757 = ORIENTED_EDGE('',*,*,#1758,.T.);
#1758 = EDGE_CURVE('',#1751,#418,#1759,.T.);
#1759 = LINE('',#1760,#1761);
#1760 = CARTESIAN_POINT('',(11.25,16.75,0.));
#1761 = VECTOR('',#1762,1.);
#1762 = DIRECTION('',(0.,0.,1.));
#1763 = ORIENTED_EDGE('',*,*,#425,.T.);
#1764 = ORIENTED_EDGE('',*,*,#1734,.F.);
#1765 = PLANE('',#1766);
#1766 = AXIS2_PLACEMENT_3D('',#1767,#1768,#1769);
#1767 = CARTESIAN_POINT('',(11.25,16.75,0.));
#1768 = DIRECTION('',(0.880471099922,0.474099823035,0.));
#1769 = DIRECTION('',(0.474099823035,-0.880471099922,0.));
#1770 = ADVANCED_FACE('',(#1771),#1782,.T.);
#1771 = FACE_BOUND('',#1772,.T.);
#1772 = EDGE_LOOP('',(#1773,#1774,#1780,#1781));
#1773 = ORIENTED_EDGE('',*,*,#1517,.F.);
#1774 = ORIENTED_EDGE('',*,*,#1775,.F.);
#1775 = EDGE_CURVE('',#1751,#1503,#1776,.T.);
#1776 = LINE('',#1777,#1778);
#1777 = CARTESIAN_POINT('',(17.5,16.75,19.4));
#1778 = VECTOR('',#1779,1.);
#1779 = DIRECTION('',(-1.,0.,0.));
#1780 = ORIENTED_EDGE('',*,*,#1758,.T.);
#1781 = ORIENTED_EDGE('',*,*,#417,.F.);
#1782 = PLANE('',#1783);
#1783 = AXIS2_PLACEMENT_3D('',#1784,#1785,#1786);
#1784 = CARTESIAN_POINT('',(3.412735849057,16.75,5.537735849057));
#1785 = DIRECTION('',(-0.,-1.,-0.));
#1786 = DIRECTION('',(0.,0.,-1.));
#1787 = ADVANCED_FACE('',(#1788),#1807,.F.);
#1788 = FACE_BOUND('',#1789,.F.);
#1789 = EDGE_LOOP('',(#1790,#1798,#1805,#1806));
#1790 = ORIENTED_EDGE('',*,*,#1791,.T.);
#1791 = EDGE_CURVE('',#509,#1792,#1794,.T.);
#1792 = VERTEX_POINT('',#1793);
#1793 = CARTESIAN_POINT('',(-11.5,35.5,22.5));
#1794 = LINE('',#1795,#1796);
#1795 = CARTESIAN_POINT('',(-11.5,35.5,24.));
#1796 = VECTOR('',#1797,1.);
#1797 = DIRECTION('',(-0.,-0.,-1.));
#1798 = ORIENTED_EDGE('',*,*,#1799,.T.);
#1799 = EDGE_CURVE('',#1792,#1792,#1800,.T.);
#1800 = CIRCLE('',#1801,4.);
#1801 = AXIS2_PLACEMENT_3D('',#1802,#1803,#1804);
#1802 = CARTESIAN_POINT('',(-15.5,35.5,22.5));
#1803 = DIRECTION('',(0.,0.,1.));
#1804 = DIRECTION('',(1.,0.,0.));
#1805 = ORIENTED_EDGE('',*,*,#1791,.F.);
#1806 = ORIENTED_EDGE('',*,*,#508,.F.);
#1807 = CYLINDRICAL_SURFACE('',#1808,4.);
#1808 = AXIS2_PLACEMENT_3D('',#1809,#1810,#1811);
#1809 = CARTESIAN_POINT('',(-15.5,35.5,24.));
#1810 = DIRECTION('',(0.,0.,1.));
#1811 = DIRECTION('',(1.,0.,0.));
#1812 = ADVANCED_FACE('',(#1813),#1832,.F.);
#1813 = FACE_BOUND('',#1814,.F.);
#1814 = EDGE_LOOP('',(#1815,#1823,#1830,#1831));
#1815 = ORIENTED_EDGE('',*,*,#1816,.T.);
#1816 = EDGE_CURVE('',#520,#1817,#1819,.T.);
#1817 = VERTEX_POINT('',#1818);
#1818 = CARTESIAN_POINT('',(-11.5,66.5,22.5));
#1819 = LINE('',#1820,#1821);
#1820 = CARTESIAN_POINT('',(-11.5,66.5,24.));
#1821 = VECTOR('',#1822,1.);
#1822 = DIRECTION('',(-0.,-0.,-1.));
#1823 = ORIENTED_EDGE('',*,*,#1824,.T.);
#1824 = EDGE_CURVE('',#1817,#1817,#1825,.T.);
#1825 = CIRCLE('',#1826,4.);
#1826 = AXIS2_PLACEMENT_3D('',#1827,#1828,#1829);
#1827 = CARTESIAN_POINT('',(-15.5,66.5,22.5));
#1828 = DIRECTION('',(0.,0.,1.));
#1829 = DIRECTION('',(1.,0.,0.));
#1830 = ORIENTED_EDGE('',*,*,#1816,.F.);
#1831 = ORIENTED_EDGE('',*,*,#519,.F.);
#1832 = CYLINDRICAL_SURFACE('',#1833,4.);
#1833 = AXIS2_PLACEMENT_3D('',#1834,#1835,#1836);
#1834 = CARTESIAN_POINT('',(-15.5,66.5,24.));
#1835 = DIRECTION('',(0.,0.,1.));
#1836 = DIRECTION('',(1.,0.,0.));
#1837 = ADVANCED_FACE('',(#1838),#1857,.F.);
#1838 = FACE_BOUND('',#1839,.F.);
#1839 = EDGE_LOOP('',(#1840,#1848,#1855,#1856));
#1840 = ORIENTED_EDGE('',*,*,#1841,.T.);
#1841 = EDGE_CURVE('',#531,#1842,#1844,.T.);
#1842 = VERTEX_POINT('',#1843);
#1843 = CARTESIAN_POINT('',(19.5,35.5,22.5));
#1844 = LINE('',#1845,#1846);
#1845 = CARTESIAN_POINT('',(19.5,35.5,24.));
#1846 = VECTOR('',#1847,1.);
#1847 = DIRECTION('',(-0.,-0.,-1.));
#1848 = ORIENTED_EDGE('',*,*,#1849,.T.);
#1849 = EDGE_CURVE('',#1842,#1842,#1850,.T.);
#1850 = CIRCLE('',#1851,4.);
#1851 = AXIS2_PLACEMENT_3D('',#1852,#1853,#1854);
#1852 = CARTESIAN_POINT('',(15.5,35.5,22.5));
#1853 = DIRECTION('',(0.,0.,1.));
#1854 = DIRECTION('',(1.,0.,0.));
#1855 = ORIENTED_EDGE('',*,*,#1841,.F.);
#1856 = ORIENTED_EDGE('',*,*,#530,.F.);
#1857 = CYLINDRICAL_SURFACE('',#1858,4.);
#1858 = AXIS2_PLACEMENT_3D('',#1859,#1860,#1861);
#1859 = CARTESIAN_POINT('',(15.5,35.5,24.));
#1860 = DIRECTION('',(0.,0.,1.));
#1861 = DIRECTION('',(1.,0.,0.));
#1862 = ADVANCED_FACE('',(#1863),#1882,.F.);
#1863 = FACE_BOUND('',#1864,.F.);
#1864 = EDGE_LOOP('',(#1865,#1866,#1874,#1881));
#1865 = ORIENTED_EDGE('',*,*,#541,.F.);
#1866 = ORIENTED_EDGE('',*,*,#1867,.T.);
#1867 = EDGE_CURVE('',#542,#1868,#1870,.T.);
#1868 = VERTEX_POINT('',#1869);
#1869 = CARTESIAN_POINT('',(12.5,51.,19.));
#1870 = LINE('',#1871,#1872);
#1871 = CARTESIAN_POINT('',(12.5,51.,24.));
#1872 = VECTOR('',#1873,1.);
#1873 = DIRECTION('',(-0.,-0.,-1.));
#1874 = ORIENTED_EDGE('',*,*,#1875,.T.);
#1875 = EDGE_CURVE('',#1868,#1868,#1876,.T.);
#1876 = CIRCLE('',#1877,12.5);
#1877 = AXIS2_PLACEMENT_3D('',#1878,#1879,#1880);
#1878 = CARTESIAN_POINT('',(0.,51.,19.));
#1879 = DIRECTION('',(0.,0.,1.));
#1880 = DIRECTION('',(1.,0.,0.));
#1881 = ORIENTED_EDGE('',*,*,#1867,.F.);
#1882 = CYLINDRICAL_SURFACE('',#1883,12.5);
#1883 = AXIS2_PLACEMENT_3D('',#1884,#1885,#1886);
#1884 = CARTESIAN_POINT('',(0.,51.,24.));
#1885 = DIRECTION('',(0.,0.,1.));
#1886 = DIRECTION('',(1.,0.,0.));
#1887 = ADVANCED_FACE('',(#1888),#1907,.F.);
#1888 = FACE_BOUND('',#1889,.F.);
#1889 = EDGE_LOOP('',(#1890,#1898,#1905,#1906));
#1890 = ORIENTED_EDGE('',*,*,#1891,.T.);
#1891 = EDGE_CURVE('',#553,#1892,#1894,.T.);
#1892 = VERTEX_POINT('',#1893);
#1893 = CARTESIAN_POINT('',(19.5,66.5,22.5));
#1894 = LINE('',#1895,#1896);
#1895 = CARTESIAN_POINT('',(19.5,66.5,24.));
#1896 = VECTOR('',#1897,1.);
#1897 = DIRECTION('',(-0.,-0.,-1.));
#1898 = ORIENTED_EDGE('',*,*,#1899,.T.);
#1899 = EDGE_CURVE('',#1892,#1892,#1900,.T.);
#1900 = CIRCLE('',#1901,4.);
#1901 = AXIS2_PLACEMENT_3D('',#1902,#1903,#1904);
#1902 = CARTESIAN_POINT('',(15.5,66.5,22.5));
#1903 = DIRECTION('',(0.,0.,1.));
#1904 = DIRECTION('',(1.,0.,0.));
#1905 = ORIENTED_EDGE('',*,*,#1891,.F.);
#1906 = ORIENTED_EDGE('',*,*,#552,.F.);
#1907 = CYLINDRICAL_SURFACE('',#1908,4.);
#1908 = AXIS2_PLACEMENT_3D('',#1909,#1910,#1911);
#1909 = CARTESIAN_POINT('',(15.5,66.5,24.));
#1910 = DIRECTION('',(0.,0.,1.));
#1911 = DIRECTION('',(1.,0.,0.));
#1912 = ADVANCED_FACE('',(#1913),#1924,.F.);
#1913 = FACE_BOUND('',#1914,.F.);
#1914 = EDGE_LOOP('',(#1915,#1916,#1917,#1923));
#1915 = ORIENTED_EDGE('',*,*,#630,.F.);
#1916 = ORIENTED_EDGE('',*,*,#1364,.T.);
#1917 = ORIENTED_EDGE('',*,*,#1918,.T.);
#1918 = EDGE_CURVE('',#1357,#1332,#1919,.T.);
#1919 = LINE('',#1920,#1921);
#1920 = CARTESIAN_POINT('',(-10.75,-11.5,12.));
#1921 = VECTOR('',#1922,1.);
#1922 = DIRECTION('',(1.,0.,0.));
#1923 = ORIENTED_EDGE('',*,*,#1331,.F.);
#1924 = PLANE('',#1925);
#1925 = AXIS2_PLACEMENT_3D('',#1926,#1927,#1928);
#1926 = CARTESIAN_POINT('',(-10.75,-11.5,0.));
#1927 = DIRECTION('',(0.,1.,0.));
#1928 = DIRECTION('',(1.,0.,0.));
#1929 = ADVANCED_FACE('',(#1930),#1949,.F.);
#1930 = FACE_BOUND('',#1931,.F.);
#1931 = EDGE_LOOP('',(#1932,#1941,#1947,#1948));
#1932 = ORIENTED_EDGE('',*,*,#1933,.F.);
#1933 = EDGE_CURVE('',#1934,#1934,#1936,.T.);
#1934 = VERTEX_POINT('',#1935);
#1935 = CARTESIAN_POINT('',(-21.75,61.541707,4.));
#1936 = CIRCLE('',#1937,10.541707);
#1937 = AXIS2_PLACEMENT_3D('',#1938,#1939,#1940);
#1938 = CARTESIAN_POINT('',(-21.75,51.,4.));
#1939 = DIRECTION('',(1.,0.,0.));
#1940 = DIRECTION('',(0.,1.,0.));
#1941 = ORIENTED_EDGE('',*,*,#1942,.T.);
#1942 = EDGE_CURVE('',#1934,#691,#1943,.T.);
#1943 = LINE('',#1944,#1945);
#1944 = CARTESIAN_POINT('',(24.,61.541707,4.));
#1945 = VECTOR('',#1946,1.);
#1946 = DIRECTION('',(-1.,-0.,-0.));
#1947 = ORIENTED_EDGE('',*,*,#690,.T.);
#1948 = ORIENTED_EDGE('',*,*,#1942,.F.);
#1949 = CYLINDRICAL_SURFACE('',#1950,10.541707);
#1950 = AXIS2_PLACEMENT_3D('',#1951,#1952,#1953);
#1951 = CARTESIAN_POINT('',(24.,51.,4.));
#1952 = DIRECTION('',(1.,0.,0.));
#1953 = DIRECTION('',(0.,1.,0.));
#1954 = ADVANCED_FACE('',(#1955),#1973,.T.);
#1955 = FACE_BOUND('',#1956,.T.);
#1956 = EDGE_LOOP('',(#1957,#1965,#1971,#1972));
#1957 = ORIENTED_EDGE('',*,*,#1958,.F.);
#1958 = EDGE_CURVE('',#1959,#793,#1961,.T.);
#1959 = VERTEX_POINT('',#1960);
#1960 = CARTESIAN_POINT('',(-3.75,19.05,5.));
#1961 = LINE('',#1962,#1963);
#1962 = CARTESIAN_POINT('',(-3.75,19.05,24.));
#1963 = VECTOR('',#1964,1.);
#1964 = DIRECTION('',(-0.,-0.,-1.));
#1965 = ORIENTED_EDGE('',*,*,#1966,.F.);
#1966 = EDGE_CURVE('',#896,#1959,#1967,.T.);
#1967 = LINE('',#1968,#1969);
#1968 = CARTESIAN_POINT('',(-19.25,19.05,5.));
#1969 = VECTOR('',#1970,1.);
#1970 = DIRECTION('',(1.,0.,0.));
#1971 = ORIENTED_EDGE('',*,*,#895,.T.);
#1972 = ORIENTED_EDGE('',*,*,#800,.T.);
#1973 = PLANE('',#1974);
#1974 = AXIS2_PLACEMENT_3D('',#1975,#1976,#1977);
#1975 = CARTESIAN_POINT('',(-11.5,19.05,-3.));
#1976 = DIRECTION('',(-0.,-1.,-0.));
#1977 = DIRECTION('',(0.,0.,-1.));
#1978 = ADVANCED_FACE('',(#1979),#1990,.T.);
#1979 = FACE_BOUND('',#1980,.T.);
#1980 = EDGE_LOOP('',(#1981,#1982,#1983,#1984));
#1981 = ORIENTED_EDGE('',*,*,#1958,.T.);
#1982 = ORIENTED_EDGE('',*,*,#792,.F.);
#1983 = ORIENTED_EDGE('',*,*,#1198,.T.);
#1984 = ORIENTED_EDGE('',*,*,#1985,.F.);
#1985 = EDGE_CURVE('',#1959,#1191,#1986,.T.);
#1986 = LINE('',#1987,#1988);
#1987 = CARTESIAN_POINT('',(-3.75,19.05,5.));
#1988 = VECTOR('',#1989,1.);
#1989 = DIRECTION('',(0.,-1.,0.));
#1990 = PLANE('',#1991);
#1991 = AXIS2_PLACEMENT_3D('',#1992,#1993,#1994);
#1992 = CARTESIAN_POINT('',(-3.75,17.9,-3.));
#1993 = DIRECTION('',(-1.,-0.,-0.));
#1994 = DIRECTION('',(0.,0.,-1.));
#1995 = ADVANCED_FACE('',(#1996,#2021),#2024,.F.);
#1996 = FACE_BOUND('',#1997,.F.);
#1997 = EDGE_LOOP('',(#1998,#2006,#2014,#2020));
#1998 = ORIENTED_EDGE('',*,*,#1999,.T.);
#1999 = EDGE_CURVE('',#809,#2000,#2002,.T.);
#2000 = VERTEX_POINT('',#2001);
#2001 = CARTESIAN_POINT('',(-21.75,35.25,19.));
#2002 = LINE('',#2003,#2004);
#2003 = CARTESIAN_POINT('',(-21.75,35.25,-11.));
#2004 = VECTOR('',#2005,1.);
#2005 = DIRECTION('',(0.,0.,1.));
#2006 = ORIENTED_EDGE('',*,*,#2007,.T.);
#2007 = EDGE_CURVE('',#2000,#2008,#2010,.T.);
#2008 = VERTEX_POINT('',#2009);
#2009 = CARTESIAN_POINT('',(-21.75,66.75,19.));
#2010 = LINE('',#2011,#2012);
#2011 = CARTESIAN_POINT('',(-21.75,35.25,19.));
#2012 = VECTOR('',#2013,1.);
#2013 = DIRECTION('',(0.,1.,0.));
#2014 = ORIENTED_EDGE('',*,*,#2015,.F.);
#2015 = EDGE_CURVE('',#811,#2008,#2016,.T.);
#2016 = LINE('',#2017,#2018);
#2017 = CARTESIAN_POINT('',(-21.75,66.75,-11.));
#2018 = VECTOR('',#2019,1.);
#2019 = DIRECTION('',(0.,0.,1.));
#2020 = ORIENTED_EDGE('',*,*,#808,.F.);
#2021 = FACE_BOUND('',#2022,.F.);
#2022 = EDGE_LOOP('',(#2023));
#2023 = ORIENTED_EDGE('',*,*,#1933,.T.);
#2024 = PLANE('',#2025);
#2025 = AXIS2_PLACEMENT_3D('',#2026,#2027,#2028);
#2026 = CARTESIAN_POINT('',(-21.75,35.25,-11.));
#2027 = DIRECTION('',(-1.,0.,0.));
#2028 = DIRECTION('',(0.,1.,0.));
#2029 = ADVANCED_FACE('',(#2030),#2049,.F.);
#2030 = FACE_BOUND('',#2031,.F.);
#2031 = EDGE_LOOP('',(#2032,#2033,#2042,#2048));
#2032 = ORIENTED_EDGE('',*,*,#2015,.T.);
#2033 = ORIENTED_EDGE('',*,*,#2034,.T.);
#2034 = EDGE_CURVE('',#2008,#2035,#2037,.T.);
#2035 = VERTEX_POINT('',#2036);
#2036 = CARTESIAN_POINT('',(-15.75,72.75,19.));
#2037 = CIRCLE('',#2038,6.);
#2038 = AXIS2_PLACEMENT_3D('',#2039,#2040,#2041);
#2039 = CARTESIAN_POINT('',(-15.75,66.75,19.));
#2040 = DIRECTION('',(0.,0.,-1.));
#2041 = DIRECTION('',(1.,0.,0.));
#2042 = ORIENTED_EDGE('',*,*,#2043,.F.);
#2043 = EDGE_CURVE('',#862,#2035,#2044,.T.);
#2044 = LINE('',#2045,#2046);
#2045 = CARTESIAN_POINT('',(-15.75,72.75,-11.));
#2046 = VECTOR('',#2047,1.);
#2047 = DIRECTION('',(0.,0.,1.));
#2048 = ORIENTED_EDGE('',*,*,#869,.F.);
#2049 = CYLINDRICAL_SURFACE('',#2050,6.);
#2050 = AXIS2_PLACEMENT_3D('',#2051,#2052,#2053);
#2051 = CARTESIAN_POINT('',(-15.75,66.75,-11.));
#2052 = DIRECTION('',(0.,0.,-1.));
#2053 = DIRECTION('',(1.,0.,0.));
#2054 = ADVANCED_FACE('',(#2055,#2073),#2084,.F.);
#2055 = FACE_BOUND('',#2056,.F.);
#2056 = EDGE_LOOP('',(#2057,#2058,#2066,#2072));
#2057 = ORIENTED_EDGE('',*,*,#2043,.T.);
#2058 = ORIENTED_EDGE('',*,*,#2059,.T.);
#2059 = EDGE_CURVE('',#2035,#2060,#2062,.T.);
#2060 = VERTEX_POINT('',#2061);
#2061 = CARTESIAN_POINT('',(15.75,72.75,19.));
#2062 = LINE('',#2063,#2064);
#2063 = CARTESIAN_POINT('',(-15.75,72.75,19.));
#2064 = VECTOR('',#2065,1.);
#2065 = DIRECTION('',(1.,0.,0.));
#2066 = ORIENTED_EDGE('',*,*,#2067,.F.);
#2067 = EDGE_CURVE('',#853,#2060,#2068,.T.);
#2068 = LINE('',#2069,#2070);
#2069 = CARTESIAN_POINT('',(15.75,72.75,-11.));
#2070 = VECTOR('',#2071,1.);
#2071 = DIRECTION('',(0.,0.,1.));
#2072 = ORIENTED_EDGE('',*,*,#861,.F.);
#2073 = FACE_BOUND('',#2074,.F.);
#2074 = EDGE_LOOP('',(#2075));
#2075 = ORIENTED_EDGE('',*,*,#2076,.F.);
#2076 = EDGE_CURVE('',#2077,#2077,#2079,.T.);
#2077 = VERTEX_POINT('',#2078);
#2078 = CARTESIAN_POINT('',(-11.134564,72.75,4.374337));
#2079 = CIRCLE('',#2080,11.134564);
#2080 = AXIS2_PLACEMENT_3D('',#2081,#2082,#2083);
#2081 = CARTESIAN_POINT('',(-3.331E-14,72.75,4.374337));
#2082 = DIRECTION('',(0.,1.,-2.2E-16));
#2083 = DIRECTION('',(-1.,0.,0.));
#2084 = PLANE('',#2085);
#2085 = AXIS2_PLACEMENT_3D('',#2086,#2087,#2088);
#2086 = CARTESIAN_POINT('',(-15.75,72.75,-11.));
#2087 = DIRECTION('',(0.,1.,0.));
#2088 = DIRECTION('',(1.,0.,0.));
#2089 = ADVANCED_FACE('',(#2090),#2109,.F.);
#2090 = FACE_BOUND('',#2091,.F.);
#2091 = EDGE_LOOP('',(#2092,#2093,#2102,#2108));
#2092 = ORIENTED_EDGE('',*,*,#2067,.T.);
#2093 = ORIENTED_EDGE('',*,*,#2094,.T.);
#2094 = EDGE_CURVE('',#2060,#2095,#2097,.T.);
#2095 = VERTEX_POINT('',#2096);
#2096 = CARTESIAN_POINT('',(21.75,66.75,19.));
#2097 = CIRCLE('',#2098,6.);
#2098 = AXIS2_PLACEMENT_3D('',#2099,#2100,#2101);
#2099 = CARTESIAN_POINT('',(15.75,66.75,19.));
#2100 = DIRECTION('',(0.,0.,-1.));
#2101 = DIRECTION('',(1.,0.,0.));
#2102 = ORIENTED_EDGE('',*,*,#2103,.F.);
#2103 = EDGE_CURVE('',#845,#2095,#2104,.T.);
#2104 = LINE('',#2105,#2106);
#2105 = CARTESIAN_POINT('',(21.75,66.75,-11.));
#2106 = VECTOR('',#2107,1.);
#2107 = DIRECTION('',(0.,0.,1.));
#2108 = ORIENTED_EDGE('',*,*,#852,.F.);
#2109 = CYLINDRICAL_SURFACE('',#2110,6.);
#2110 = AXIS2_PLACEMENT_3D('',#2111,#2112,#2113);
#2111 = CARTESIAN_POINT('',(15.75,66.75,-11.));
#2112 = DIRECTION('',(0.,0.,-1.));
#2113 = DIRECTION('',(1.,0.,0.));
#2114 = ADVANCED_FACE('',(#2115,#2133),#2144,.F.);
#2115 = FACE_BOUND('',#2116,.F.);
#2116 = EDGE_LOOP('',(#2117,#2118,#2126,#2132));
#2117 = ORIENTED_EDGE('',*,*,#2103,.T.);
#2118 = ORIENTED_EDGE('',*,*,#2119,.T.);
#2119 = EDGE_CURVE('',#2095,#2120,#2122,.T.);
#2120 = VERTEX_POINT('',#2121);
#2121 = CARTESIAN_POINT('',(21.75,35.25,19.));
#2122 = LINE('',#2123,#2124);
#2123 = CARTESIAN_POINT('',(21.75,66.75,19.));
#2124 = VECTOR('',#2125,1.);
#2125 = DIRECTION('',(0.,-1.,0.));
#2126 = ORIENTED_EDGE('',*,*,#2127,.F.);
#2127 = EDGE_CURVE('',#836,#2120,#2128,.T.);
#2128 = LINE('',#2129,#2130);
#2129 = CARTESIAN_POINT('',(21.75,35.25,-11.));
#2130 = VECTOR('',#2131,1.);
#2131 = DIRECTION('',(0.,0.,1.));
#2132 = ORIENTED_EDGE('',*,*,#844,.F.);
#2133 = FACE_BOUND('',#2134,.F.);
#2134 = EDGE_LOOP('',(#2135));
#2135 = ORIENTED_EDGE('',*,*,#2136,.F.);
#2136 = EDGE_CURVE('',#2137,#2137,#2139,.T.);
#2137 = VERTEX_POINT('',#2138);
#2138 = CARTESIAN_POINT('',(21.75,61.541707,4.));
#2139 = CIRCLE('',#2140,10.541707);
#2140 = AXIS2_PLACEMENT_3D('',#2141,#2142,#2143);
#2141 = CARTESIAN_POINT('',(21.75,51.,4.));
#2142 = DIRECTION('',(1.,0.,0.));
#2143 = DIRECTION('',(0.,1.,0.));
#2144 = PLANE('',#2145);
#2145 = AXIS2_PLACEMENT_3D('',#2146,#2147,#2148);
#2146 = CARTESIAN_POINT('',(21.75,66.75,-11.));
#2147 = DIRECTION('',(1.,0.,0.));
#2148 = DIRECTION('',(0.,-1.,0.));
#2149 = ADVANCED_FACE('',(#2150),#2169,.F.);
#2150 = FACE_BOUND('',#2151,.F.);
#2151 = EDGE_LOOP('',(#2152,#2153,#2162,#2168));
#2152 = ORIENTED_EDGE('',*,*,#2127,.T.);
#2153 = ORIENTED_EDGE('',*,*,#2154,.T.);
#2154 = EDGE_CURVE('',#2120,#2155,#2157,.T.);
#2155 = VERTEX_POINT('',#2156);
#2156 = CARTESIAN_POINT('',(15.75,29.25,19.));
#2157 = CIRCLE('',#2158,6.);
#2158 = AXIS2_PLACEMENT_3D('',#2159,#2160,#2161);
#2159 = CARTESIAN_POINT('',(15.75,35.25,19.));
#2160 = DIRECTION('',(0.,0.,-1.));
#2161 = DIRECTION('',(1.,0.,0.));
#2162 = ORIENTED_EDGE('',*,*,#2163,.F.);
#2163 = EDGE_CURVE('',#828,#2155,#2164,.T.);
#2164 = LINE('',#2165,#2166);
#2165 = CARTESIAN_POINT('',(15.75,29.25,-11.));
#2166 = VECTOR('',#2167,1.);
#2167 = DIRECTION('',(0.,0.,1.));
#2168 = ORIENTED_EDGE('',*,*,#835,.F.);
#2169 = CYLINDRICAL_SURFACE('',#2170,6.);
#2170 = AXIS2_PLACEMENT_3D('',#2171,#2172,#2173);
#2171 = CARTESIAN_POINT('',(15.75,35.25,-11.));
#2172 = DIRECTION('',(0.,0.,-1.));
#2173 = DIRECTION('',(1.,0.,0.));
#2174 = ADVANCED_FACE('',(#2175),#2193,.F.);
#2175 = FACE_BOUND('',#2176,.F.);
#2176 = EDGE_LOOP('',(#2177,#2178,#2186,#2192));
#2177 = ORIENTED_EDGE('',*,*,#2163,.T.);
#2178 = ORIENTED_EDGE('',*,*,#2179,.T.);
#2179 = EDGE_CURVE('',#2155,#2180,#2182,.T.);
#2180 = VERTEX_POINT('',#2181);
#2181 = CARTESIAN_POINT('',(-15.75,29.25,19.));
#2182 = LINE('',#2183,#2184);
#2183 = CARTESIAN_POINT('',(15.75,29.25,19.));
#2184 = VECTOR('',#2185,1.);
#2185 = DIRECTION('',(-1.,0.,0.));
#2186 = ORIENTED_EDGE('',*,*,#2187,.F.);
#2187 = EDGE_CURVE('',#819,#2180,#2188,.T.);
#2188 = LINE('',#2189,#2190);
#2189 = CARTESIAN_POINT('',(-15.75,29.25,-11.));
#2190 = VECTOR('',#2191,1.);
#2191 = DIRECTION('',(0.,0.,1.));
#2192 = ORIENTED_EDGE('',*,*,#827,.F.);
#2193 = PLANE('',#2194);
#2194 = AXIS2_PLACEMENT_3D('',#2195,#2196,#2197);
#2195 = CARTESIAN_POINT('',(15.75,29.25,-11.));
#2196 = DIRECTION('',(0.,-1.,0.));
#2197 = DIRECTION('',(-1.,0.,0.));
#2198 = ADVANCED_FACE('',(#2199),#2211,.F.);
#2199 = FACE_BOUND('',#2200,.F.);
#2200 = EDGE_LOOP('',(#2201,#2202,#2209,#2210));
#2201 = ORIENTED_EDGE('',*,*,#2187,.T.);
#2202 = ORIENTED_EDGE('',*,*,#2203,.T.);
#2203 = EDGE_CURVE('',#2180,#2000,#2204,.T.);
#2204 = CIRCLE('',#2205,6.);
#2205 = AXIS2_PLACEMENT_3D('',#2206,#2207,#2208);
#2206 = CARTESIAN_POINT('',(-15.75,35.25,19.));
#2207 = DIRECTION('',(0.,0.,-1.));
#2208 = DIRECTION('',(1.,0.,0.));
#2209 = ORIENTED_EDGE('',*,*,#1999,.F.);
#2210 = ORIENTED_EDGE('',*,*,#818,.F.);
#2211 = CYLINDRICAL_SURFACE('',#2212,6.);
#2212 = AXIS2_PLACEMENT_3D('',#2213,#2214,#2215);
#2213 = CARTESIAN_POINT('',(-15.75,35.25,-11.));
#2214 = DIRECTION('',(0.,0.,-1.));
#2215 = DIRECTION('',(1.,0.,0.));
#2216 = ADVANCED_FACE('',(#2217),#2225,.F.);
#2217 = FACE_BOUND('',#2218,.F.);
#2218 = EDGE_LOOP('',(#2219,#2220,#2221,#2222,#2223,#2224));
#2219 = ORIENTED_EDGE('',*,*,#926,.F.);
#2220 = ORIENTED_EDGE('',*,*,#966,.T.);
#2221 = ORIENTED_EDGE('',*,*,#1190,.F.);
#2222 = ORIENTED_EDGE('',*,*,#1985,.F.);
#2223 = ORIENTED_EDGE('',*,*,#1966,.F.);
#2224 = ORIENTED_EDGE('',*,*,#903,.F.);
#2225 = PLANE('',#2226);
#2226 = AXIS2_PLACEMENT_3D('',#2227,#2228,#2229);
#2227 = CARTESIAN_POINT('',(-11.5,17.89582,5.));
#2228 = DIRECTION('',(0.,0.,1.));
#2229 = DIRECTION('',(1.,0.,0.));
#2230 = ADVANCED_FACE('',(#2231,#2243,#2254,#2265),#2276,.F.);
#2231 = FACE_BOUND('',#2232,.F.);
#2232 = EDGE_LOOP('',(#2233,#2234,#2235,#2236,#2237,#2238,#2239,#2240,
    #2241,#2242));
#2233 = ORIENTED_EDGE('',*,*,#1213,.T.);
#2234 = ORIENTED_EDGE('',*,*,#950,.F.);
#2235 = ORIENTED_EDGE('',*,*,#993,.F.);
#2236 = ORIENTED_EDGE('',*,*,#1010,.T.);
#2237 = ORIENTED_EDGE('',*,*,#1034,.F.);
#2238 = ORIENTED_EDGE('',*,*,#1059,.T.);
#2239 = ORIENTED_EDGE('',*,*,#1083,.F.);
#2240 = ORIENTED_EDGE('',*,*,#1108,.T.);
#2241 = ORIENTED_EDGE('',*,*,#1139,.F.);
#2242 = ORIENTED_EDGE('',*,*,#1163,.F.);
#2243 = FACE_BOUND('',#2244,.F.);
#2244 = EDGE_LOOP('',(#2245));
#2245 = ORIENTED_EDGE('',*,*,#2246,.F.);
#2246 = EDGE_CURVE('',#2247,#2247,#2249,.T.);
#2247 = VERTEX_POINT('',#2248);
#2248 = CARTESIAN_POINT('',(3.,-0.55,17.8));
#2249 = CIRCLE('',#2250,3.);
#2250 = AXIS2_PLACEMENT_3D('',#2251,#2252,#2253);
#2251 = CARTESIAN_POINT('',(-4.E-16,-0.55,17.8));
#2252 = DIRECTION('',(0.,0.,1.));
#2253 = DIRECTION('',(1.,0.,0.));
#2254 = FACE_BOUND('',#2255,.F.);
#2255 = EDGE_LOOP('',(#2256));
#2256 = ORIENTED_EDGE('',*,*,#2257,.F.);
#2257 = EDGE_CURVE('',#2258,#2258,#2260,.T.);
#2258 = VERTEX_POINT('',#2259);
#2259 = CARTESIAN_POINT('',(-4.5,11.35,17.8));
#2260 = CIRCLE('',#2261,2.);
#2261 = AXIS2_PLACEMENT_3D('',#2262,#2263,#2264);
#2262 = CARTESIAN_POINT('',(-6.5,11.35,17.8));
#2263 = DIRECTION('',(0.,0.,1.));
#2264 = DIRECTION('',(1.,0.,0.));
#2265 = FACE_BOUND('',#2266,.F.);
#2266 = EDGE_LOOP('',(#2267));
#2267 = ORIENTED_EDGE('',*,*,#2268,.F.);
#2268 = EDGE_CURVE('',#2269,#2269,#2271,.T.);
#2269 = VERTEX_POINT('',#2270);
#2270 = CARTESIAN_POINT('',(8.5,11.35,17.8));
#2271 = CIRCLE('',#2272,2.);
#2272 = AXIS2_PLACEMENT_3D('',#2273,#2274,#2275);
#2273 = CARTESIAN_POINT('',(6.5,11.35,17.8));
#2274 = DIRECTION('',(0.,0.,1.));
#2275 = DIRECTION('',(1.,0.,0.));
#2276 = PLANE('',#2277);
#2277 = AXIS2_PLACEMENT_3D('',#2278,#2279,#2280);
#2278 = CARTESIAN_POINT('',(0.,4.8749885,17.8));
#2279 = DIRECTION('',(0.,0.,1.));
#2280 = DIRECTION('',(1.,0.,0.));
#2281 = ADVANCED_FACE('',(#2282),#2293,.F.);
#2282 = FACE_BOUND('',#2283,.F.);
#2283 = EDGE_LOOP('',(#2284,#2285,#2291,#2292));
#2284 = ORIENTED_EDGE('',*,*,#1172,.F.);
#2285 = ORIENTED_EDGE('',*,*,#2286,.T.);
#2286 = EDGE_CURVE('',#1173,#1244,#2287,.T.);
#2287 = LINE('',#2288,#2289);
#2288 = CARTESIAN_POINT('',(15.950352663811,8.020773624351,10.));
#2289 = VECTOR('',#2290,1.);
#2290 = DIRECTION('',(0.880471099922,0.474099823035,3.1E-16));
#2291 = ORIENTED_EDGE('',*,*,#1243,.T.);
#2292 = ORIENTED_EDGE('',*,*,#2286,.F.);
#2293 = CYLINDRICAL_SURFACE('',#2294,1.5);
#2294 = AXIS2_PLACEMENT_3D('',#2295,#2296,#2297);
#2295 = CARTESIAN_POINT('',(15.239202929259,9.341480274234,10.));
#2296 = DIRECTION('',(-0.880471099922,-0.474099823035,-4.1E-16));
#2297 = DIRECTION('',(0.474099823035,-0.880471099922,-1.1E-16));
#2298 = ADVANCED_FACE('',(#2299),#2305,.F.);
#2299 = FACE_BOUND('',#2300,.T.);
#2300 = EDGE_LOOP('',(#2301,#2302,#2303,#2304));
#2301 = ORIENTED_EDGE('',*,*,#1356,.T.);
#2302 = ORIENTED_EDGE('',*,*,#1918,.T.);
#2303 = ORIENTED_EDGE('',*,*,#1339,.T.);
#2304 = ORIENTED_EDGE('',*,*,#1300,.T.);
#2305 = PLANE('',#2306);
#2306 = AXIS2_PLACEMENT_3D('',#2307,#2308,#2309);
#2307 = CARTESIAN_POINT('',(0.,-15.125,12.));
#2308 = DIRECTION('',(0.,0.,1.));
#2309 = DIRECTION('',(1.,0.,0.));
#2310 = ADVANCED_FACE('',(#2311),#2322,.F.);
#2311 = FACE_BOUND('',#2312,.F.);
#2312 = EDGE_LOOP('',(#2313,#2314,#2320,#2321));
#2313 = ORIENTED_EDGE('',*,*,#1426,.F.);
#2314 = ORIENTED_EDGE('',*,*,#2315,.T.);
#2315 = EDGE_CURVE('',#1427,#2137,#2316,.T.);
#2316 = LINE('',#2317,#2318);
#2317 = CARTESIAN_POINT('',(24.,61.541707,4.));
#2318 = VECTOR('',#2319,1.);
#2319 = DIRECTION('',(-1.,-0.,-0.));
#2320 = ORIENTED_EDGE('',*,*,#2136,.T.);
#2321 = ORIENTED_EDGE('',*,*,#2315,.F.);
#2322 = CYLINDRICAL_SURFACE('',#2323,10.541707);
#2323 = AXIS2_PLACEMENT_3D('',#2324,#2325,#2326);
#2324 = CARTESIAN_POINT('',(24.,51.,4.));
#2325 = DIRECTION('',(1.,0.,0.));
#2326 = DIRECTION('',(0.,1.,0.));
#2327 = ADVANCED_FACE('',(#2328),#2339,.F.);
#2328 = FACE_BOUND('',#2329,.F.);
#2329 = EDGE_LOOP('',(#2330,#2331,#2337,#2338));
#2330 = ORIENTED_EDGE('',*,*,#1471,.F.);
#2331 = ORIENTED_EDGE('',*,*,#2332,.T.);
#2332 = EDGE_CURVE('',#1472,#2077,#2333,.T.);
#2333 = LINE('',#2334,#2335);
#2334 = CARTESIAN_POINT('',(-11.134564,75.,4.374337));
#2335 = VECTOR('',#2336,1.);
#2336 = DIRECTION('',(0.,-1.,2.2E-16));
#2337 = ORIENTED_EDGE('',*,*,#2076,.T.);
#2338 = ORIENTED_EDGE('',*,*,#2332,.F.);
#2339 = CYLINDRICAL_SURFACE('',#2340,11.134564);
#2340 = AXIS2_PLACEMENT_3D('',#2341,#2342,#2343);
#2341 = CARTESIAN_POINT('',(-3.331E-14,75.,4.374337));
#2342 = DIRECTION('',(0.,1.,-2.2E-16));
#2343 = DIRECTION('',(-1.,0.,0.));
#2344 = ADVANCED_FACE('',(#2345,#2348),#2359,.T.);
#2345 = FACE_BOUND('',#2346,.T.);
#2346 = EDGE_LOOP('',(#2347));
#2347 = ORIENTED_EDGE('',*,*,#1799,.T.);
#2348 = FACE_BOUND('',#2349,.T.);
#2349 = EDGE_LOOP('',(#2350));
#2350 = ORIENTED_EDGE('',*,*,#2351,.T.);
#2351 = EDGE_CURVE('',#2352,#2352,#2354,.T.);
#2352 = VERTEX_POINT('',#2353);
#2353 = CARTESIAN_POINT('',(-13.85,35.5,22.5));
#2354 = CIRCLE('',#2355,1.65);
#2355 = AXIS2_PLACEMENT_3D('',#2356,#2357,#2358);
#2356 = CARTESIAN_POINT('',(-15.5,35.5,22.5));
#2357 = DIRECTION('',(0.,0.,-1.));
#2358 = DIRECTION('',(1.,0.,0.));
#2359 = PLANE('',#2360);
#2360 = AXIS2_PLACEMENT_3D('',#2361,#2362,#2363);
#2361 = CARTESIAN_POINT('',(-3.4E-16,51.,22.5));
#2362 = DIRECTION('',(0.,0.,1.));
#2363 = DIRECTION('',(1.,0.,0.));
#2364 = ADVANCED_FACE('',(#2365,#2368),#2379,.T.);
#2365 = FACE_BOUND('',#2366,.T.);
#2366 = EDGE_LOOP('',(#2367));
#2367 = ORIENTED_EDGE('',*,*,#1824,.T.);
#2368 = FACE_BOUND('',#2369,.T.);
#2369 = EDGE_LOOP('',(#2370));
#2370 = ORIENTED_EDGE('',*,*,#2371,.T.);
#2371 = EDGE_CURVE('',#2372,#2372,#2374,.T.);
#2372 = VERTEX_POINT('',#2373);
#2373 = CARTESIAN_POINT('',(-13.85,66.5,22.5));
#2374 = CIRCLE('',#2375,1.65);
#2375 = AXIS2_PLACEMENT_3D('',#2376,#2377,#2378);
#2376 = CARTESIAN_POINT('',(-15.5,66.5,22.5));
#2377 = DIRECTION('',(0.,0.,-1.));
#2378 = DIRECTION('',(1.,0.,0.));
#2379 = PLANE('',#2380);
#2380 = AXIS2_PLACEMENT_3D('',#2381,#2382,#2383);
#2381 = CARTESIAN_POINT('',(-3.4E-16,51.,22.5));
#2382 = DIRECTION('',(0.,0.,1.));
#2383 = DIRECTION('',(1.,0.,0.));
#2384 = ADVANCED_FACE('',(#2385,#2388),#2399,.T.);
#2385 = FACE_BOUND('',#2386,.T.);
#2386 = EDGE_LOOP('',(#2387));
#2387 = ORIENTED_EDGE('',*,*,#1849,.T.);
#2388 = FACE_BOUND('',#2389,.T.);
#2389 = EDGE_LOOP('',(#2390));
#2390 = ORIENTED_EDGE('',*,*,#2391,.T.);
#2391 = EDGE_CURVE('',#2392,#2392,#2394,.T.);
#2392 = VERTEX_POINT('',#2393);
#2393 = CARTESIAN_POINT('',(17.15,35.5,22.5));
#2394 = CIRCLE('',#2395,1.65);
#2395 = AXIS2_PLACEMENT_3D('',#2396,#2397,#2398);
#2396 = CARTESIAN_POINT('',(15.5,35.5,22.5));
#2397 = DIRECTION('',(0.,0.,-1.));
#2398 = DIRECTION('',(1.,0.,0.));
#2399 = PLANE('',#2400);
#2400 = AXIS2_PLACEMENT_3D('',#2401,#2402,#2403);
#2401 = CARTESIAN_POINT('',(-3.4E-16,51.,22.5));
#2402 = DIRECTION('',(0.,0.,1.));
#2403 = DIRECTION('',(1.,0.,0.));
#2404 = ADVANCED_FACE('',(#2405,#2415,#2426,#2437,#2448,#2451),#2462,.F.
  );
#2405 = FACE_BOUND('',#2406,.F.);
#2406 = EDGE_LOOP('',(#2407,#2408,#2409,#2410,#2411,#2412,#2413,#2414));
#2407 = ORIENTED_EDGE('',*,*,#2007,.F.);
#2408 = ORIENTED_EDGE('',*,*,#2203,.F.);
#2409 = ORIENTED_EDGE('',*,*,#2179,.F.);
#2410 = ORIENTED_EDGE('',*,*,#2154,.F.);
#2411 = ORIENTED_EDGE('',*,*,#2119,.F.);
#2412 = ORIENTED_EDGE('',*,*,#2094,.F.);
#2413 = ORIENTED_EDGE('',*,*,#2059,.F.);
#2414 = ORIENTED_EDGE('',*,*,#2034,.F.);
#2415 = FACE_BOUND('',#2416,.F.);
#2416 = EDGE_LOOP('',(#2417));
#2417 = ORIENTED_EDGE('',*,*,#2418,.T.);
#2418 = EDGE_CURVE('',#2419,#2419,#2421,.T.);
#2419 = VERTEX_POINT('',#2420);
#2420 = CARTESIAN_POINT('',(-13.85,35.5,19.));
#2421 = CIRCLE('',#2422,1.65);
#2422 = AXIS2_PLACEMENT_3D('',#2423,#2424,#2425);
#2423 = CARTESIAN_POINT('',(-15.5,35.5,19.));
#2424 = DIRECTION('',(0.,0.,-1.));
#2425 = DIRECTION('',(1.,0.,0.));
#2426 = FACE_BOUND('',#2427,.F.);
#2427 = EDGE_LOOP('',(#2428));
#2428 = ORIENTED_EDGE('',*,*,#2429,.T.);
#2429 = EDGE_CURVE('',#2430,#2430,#2432,.T.);
#2430 = VERTEX_POINT('',#2431);
#2431 = CARTESIAN_POINT('',(17.15,35.5,19.));
#2432 = CIRCLE('',#2433,1.65);
#2433 = AXIS2_PLACEMENT_3D('',#2434,#2435,#2436);
#2434 = CARTESIAN_POINT('',(15.5,35.5,19.));
#2435 = DIRECTION('',(0.,0.,-1.));
#2436 = DIRECTION('',(1.,0.,0.));
#2437 = FACE_BOUND('',#2438,.F.);
#2438 = EDGE_LOOP('',(#2439));
#2439 = ORIENTED_EDGE('',*,*,#2440,.T.);
#2440 = EDGE_CURVE('',#2441,#2441,#2443,.T.);
#2441 = VERTEX_POINT('',#2442);
#2442 = CARTESIAN_POINT('',(-13.85,66.5,19.));
#2443 = CIRCLE('',#2444,1.65);
#2444 = AXIS2_PLACEMENT_3D('',#2445,#2446,#2447);
#2445 = CARTESIAN_POINT('',(-15.5,66.5,19.));
#2446 = DIRECTION('',(0.,0.,-1.));
#2447 = DIRECTION('',(1.,0.,0.));
#2448 = FACE_BOUND('',#2449,.F.);
#2449 = EDGE_LOOP('',(#2450));
#2450 = ORIENTED_EDGE('',*,*,#1875,.F.);
#2451 = FACE_BOUND('',#2452,.F.);
#2452 = EDGE_LOOP('',(#2453));
#2453 = ORIENTED_EDGE('',*,*,#2454,.T.);
#2454 = EDGE_CURVE('',#2455,#2455,#2457,.T.);
#2455 = VERTEX_POINT('',#2456);
#2456 = CARTESIAN_POINT('',(17.15,66.5,19.));
#2457 = CIRCLE('',#2458,1.65);
#2458 = AXIS2_PLACEMENT_3D('',#2459,#2460,#2461);
#2459 = CARTESIAN_POINT('',(15.5,66.5,19.));
#2460 = DIRECTION('',(0.,0.,-1.));
#2461 = DIRECTION('',(1.,0.,0.));
#2462 = PLANE('',#2463);
#2463 = AXIS2_PLACEMENT_3D('',#2464,#2465,#2466);
#2464 = CARTESIAN_POINT('',(1.7E-15,51.,19.));
#2465 = DIRECTION('',(0.,0.,1.));
#2466 = DIRECTION('',(1.,0.,0.));
#2467 = ADVANCED_FACE('',(#2468,#2471),#2482,.T.);
#2468 = FACE_BOUND('',#2469,.T.);
#2469 = EDGE_LOOP('',(#2470));
#2470 = ORIENTED_EDGE('',*,*,#1899,.T.);
#2471 = FACE_BOUND('',#2472,.T.);
#2472 = EDGE_LOOP('',(#2473));
#2473 = ORIENTED_EDGE('',*,*,#2474,.T.);
#2474 = EDGE_CURVE('',#2475,#2475,#2477,.T.);
#2475 = VERTEX_POINT('',#2476);
#2476 = CARTESIAN_POINT('',(17.15,66.5,22.5));
#2477 = CIRCLE('',#2478,1.65);
#2478 = AXIS2_PLACEMENT_3D('',#2479,#2480,#2481);
#2479 = CARTESIAN_POINT('',(15.5,66.5,22.5));
#2480 = DIRECTION('',(0.,0.,-1.));
#2481 = DIRECTION('',(1.,0.,0.));
#2482 = PLANE('',#2483);
#2483 = AXIS2_PLACEMENT_3D('',#2484,#2485,#2486);
#2484 = CARTESIAN_POINT('',(-3.4E-16,51.,22.5));
#2485 = DIRECTION('',(0.,0.,1.));
#2486 = DIRECTION('',(1.,0.,0.));
#2487 = ADVANCED_FACE('',(#2488),#2507,.F.);
#2488 = FACE_BOUND('',#2489,.F.);
#2489 = EDGE_LOOP('',(#2490,#2498,#2505,#2506));
#2490 = ORIENTED_EDGE('',*,*,#2491,.F.);
#2491 = EDGE_CURVE('',#2492,#2247,#2494,.T.);
#2492 = VERTEX_POINT('',#2493);
#2493 = CARTESIAN_POINT('',(3.,-0.55,19.4));
#2494 = LINE('',#2495,#2496);
#2495 = CARTESIAN_POINT('',(3.,-0.55,19.4));
#2496 = VECTOR('',#2497,1.);
#2497 = DIRECTION('',(-0.,-0.,-1.));
#2498 = ORIENTED_EDGE('',*,*,#2499,.F.);
#2499 = EDGE_CURVE('',#2492,#2492,#2500,.T.);
#2500 = CIRCLE('',#2501,3.);
#2501 = AXIS2_PLACEMENT_3D('',#2502,#2503,#2504);
#2502 = CARTESIAN_POINT('',(-4.E-16,-0.55,19.4));
#2503 = DIRECTION('',(0.,0.,1.));
#2504 = DIRECTION('',(1.,0.,0.));
#2505 = ORIENTED_EDGE('',*,*,#2491,.T.);
#2506 = ORIENTED_EDGE('',*,*,#2246,.T.);
#2507 = CYLINDRICAL_SURFACE('',#2508,3.);
#2508 = AXIS2_PLACEMENT_3D('',#2509,#2510,#2511);
#2509 = CARTESIAN_POINT('',(-4.E-16,-0.55,19.4));
#2510 = DIRECTION('',(0.,0.,1.));
#2511 = DIRECTION('',(1.,0.,0.));
#2512 = ADVANCED_FACE('',(#2513),#2532,.F.);
#2513 = FACE_BOUND('',#2514,.F.);
#2514 = EDGE_LOOP('',(#2515,#2524,#2530,#2531));
#2515 = ORIENTED_EDGE('',*,*,#2516,.F.);
#2516 = EDGE_CURVE('',#2517,#2517,#2519,.T.);
#2517 = VERTEX_POINT('',#2518);
#2518 = CARTESIAN_POINT('',(-4.5,11.35,19.4));
#2519 = CIRCLE('',#2520,2.);
#2520 = AXIS2_PLACEMENT_3D('',#2521,#2522,#2523);
#2521 = CARTESIAN_POINT('',(-6.5,11.35,19.4));
#2522 = DIRECTION('',(0.,0.,1.));
#2523 = DIRECTION('',(1.,0.,0.));
#2524 = ORIENTED_EDGE('',*,*,#2525,.T.);
#2525 = EDGE_CURVE('',#2517,#2258,#2526,.T.);
#2526 = LINE('',#2527,#2528);
#2527 = CARTESIAN_POINT('',(-4.5,11.35,19.4));
#2528 = VECTOR('',#2529,1.);
#2529 = DIRECTION('',(-0.,-0.,-1.));
#2530 = ORIENTED_EDGE('',*,*,#2257,.T.);
#2531 = ORIENTED_EDGE('',*,*,#2525,.F.);
#2532 = CYLINDRICAL_SURFACE('',#2533,2.);
#2533 = AXIS2_PLACEMENT_3D('',#2534,#2535,#2536);
#2534 = CARTESIAN_POINT('',(-6.5,11.35,19.4));
#2535 = DIRECTION('',(0.,0.,1.));
#2536 = DIRECTION('',(1.,0.,0.));
#2537 = ADVANCED_FACE('',(#2538),#2557,.F.);
#2538 = FACE_BOUND('',#2539,.F.);
#2539 = EDGE_LOOP('',(#2540,#2549,#2555,#2556));
#2540 = ORIENTED_EDGE('',*,*,#2541,.F.);
#2541 = EDGE_CURVE('',#2542,#2542,#2544,.T.);
#2542 = VERTEX_POINT('',#2543);
#2543 = CARTESIAN_POINT('',(8.5,11.35,19.4));
#2544 = CIRCLE('',#2545,2.);
#2545 = AXIS2_PLACEMENT_3D('',#2546,#2547,#2548);
#2546 = CARTESIAN_POINT('',(6.5,11.35,19.4));
#2547 = DIRECTION('',(0.,0.,1.));
#2548 = DIRECTION('',(1.,0.,0.));
#2549 = ORIENTED_EDGE('',*,*,#2550,.T.);
#2550 = EDGE_CURVE('',#2542,#2269,#2551,.T.);
#2551 = LINE('',#2552,#2553);
#2552 = CARTESIAN_POINT('',(8.5,11.35,19.4));
#2553 = VECTOR('',#2554,1.);
#2554 = DIRECTION('',(-0.,-0.,-1.));
#2555 = ORIENTED_EDGE('',*,*,#2268,.T.);
#2556 = ORIENTED_EDGE('',*,*,#2550,.F.);
#2557 = CYLINDRICAL_SURFACE('',#2558,2.);
#2558 = AXIS2_PLACEMENT_3D('',#2559,#2560,#2561);
#2559 = CARTESIAN_POINT('',(6.5,11.35,19.4));
#2560 = DIRECTION('',(0.,0.,1.));
#2561 = DIRECTION('',(1.,0.,0.));
#2562 = ADVANCED_FACE('',(#2563),#2574,.F.);
#2563 = FACE_BOUND('',#2564,.F.);
#2564 = EDGE_LOOP('',(#2565,#2571,#2572,#2573));
#2565 = ORIENTED_EDGE('',*,*,#2566,.F.);
#2566 = EDGE_CURVE('',#2419,#2352,#2567,.T.);
#2567 = LINE('',#2568,#2569);
#2568 = CARTESIAN_POINT('',(-13.85,35.5,19.));
#2569 = VECTOR('',#2570,1.);
#2570 = DIRECTION('',(0.,0.,1.));
#2571 = ORIENTED_EDGE('',*,*,#2418,.F.);
#2572 = ORIENTED_EDGE('',*,*,#2566,.T.);
#2573 = ORIENTED_EDGE('',*,*,#2351,.T.);
#2574 = CYLINDRICAL_SURFACE('',#2575,1.65);
#2575 = AXIS2_PLACEMENT_3D('',#2576,#2577,#2578);
#2576 = CARTESIAN_POINT('',(-15.5,35.5,19.));
#2577 = DIRECTION('',(0.,0.,-1.));
#2578 = DIRECTION('',(1.,0.,0.));
#2579 = ADVANCED_FACE('',(#2580),#2591,.F.);
#2580 = FACE_BOUND('',#2581,.F.);
#2581 = EDGE_LOOP('',(#2582,#2588,#2589,#2590));
#2582 = ORIENTED_EDGE('',*,*,#2583,.F.);
#2583 = EDGE_CURVE('',#2441,#2372,#2584,.T.);
#2584 = LINE('',#2585,#2586);
#2585 = CARTESIAN_POINT('',(-13.85,66.5,19.));
#2586 = VECTOR('',#2587,1.);
#2587 = DIRECTION('',(0.,0.,1.));
#2588 = ORIENTED_EDGE('',*,*,#2440,.F.);
#2589 = ORIENTED_EDGE('',*,*,#2583,.T.);
#2590 = ORIENTED_EDGE('',*,*,#2371,.T.);
#2591 = CYLINDRICAL_SURFACE('',#2592,1.65);
#2592 = AXIS2_PLACEMENT_3D('',#2593,#2594,#2595);
#2593 = CARTESIAN_POINT('',(-15.5,66.5,19.));
#2594 = DIRECTION('',(0.,0.,-1.));
#2595 = DIRECTION('',(1.,0.,0.));
#2596 = ADVANCED_FACE('',(#2597),#2608,.F.);
#2597 = FACE_BOUND('',#2598,.F.);
#2598 = EDGE_LOOP('',(#2599,#2605,#2606,#2607));
#2599 = ORIENTED_EDGE('',*,*,#2600,.F.);
#2600 = EDGE_CURVE('',#2430,#2392,#2601,.T.);
#2601 = LINE('',#2602,#2603);
#2602 = CARTESIAN_POINT('',(17.15,35.5,19.));
#2603 = VECTOR('',#2604,1.);
#2604 = DIRECTION('',(0.,0.,1.));
#2605 = ORIENTED_EDGE('',*,*,#2429,.F.);
#2606 = ORIENTED_EDGE('',*,*,#2600,.T.);
#2607 = ORIENTED_EDGE('',*,*,#2391,.T.);
#2608 = CYLINDRICAL_SURFACE('',#2609,1.65);
#2609 = AXIS2_PLACEMENT_3D('',#2610,#2611,#2612);
#2610 = CARTESIAN_POINT('',(15.5,35.5,19.));
#2611 = DIRECTION('',(0.,0.,-1.));
#2612 = DIRECTION('',(1.,0.,0.));
#2613 = ADVANCED_FACE('',(#2614),#2625,.F.);
#2614 = FACE_BOUND('',#2615,.F.);
#2615 = EDGE_LOOP('',(#2616,#2622,#2623,#2624));
#2616 = ORIENTED_EDGE('',*,*,#2617,.F.);
#2617 = EDGE_CURVE('',#2455,#2475,#2618,.T.);
#2618 = LINE('',#2619,#2620);
#2619 = CARTESIAN_POINT('',(17.15,66.5,19.));
#2620 = VECTOR('',#2621,1.);
#2621 = DIRECTION('',(0.,0.,1.));
#2622 = ORIENTED_EDGE('',*,*,#2454,.F.);
#2623 = ORIENTED_EDGE('',*,*,#2617,.T.);
#2624 = ORIENTED_EDGE('',*,*,#2474,.T.);
#2625 = CYLINDRICAL_SURFACE('',#2626,1.65);
#2626 = AXIS2_PLACEMENT_3D('',#2627,#2628,#2629);
#2627 = CARTESIAN_POINT('',(15.5,66.5,19.));
#2628 = DIRECTION('',(0.,0.,-1.));
#2629 = DIRECTION('',(1.,0.,0.));
#2630 = ADVANCED_FACE('',(#2631,#2645,#2648,#2651),#2654,.T.);
#2631 = FACE_BOUND('',#2632,.T.);
#2632 = EDGE_LOOP('',(#2633,#2634,#2635,#2636,#2637,#2638,#2639,#2640,
    #2641,#2642,#2643,#2644));
#2633 = ORIENTED_EDGE('',*,*,#1750,.F.);
#2634 = ORIENTED_EDGE('',*,*,#1775,.T.);
#2635 = ORIENTED_EDGE('',*,*,#1500,.F.);
#2636 = ORIENTED_EDGE('',*,*,#1531,.F.);
#2637 = ORIENTED_EDGE('',*,*,#1555,.T.);
#2638 = ORIENTED_EDGE('',*,*,#1579,.F.);
#2639 = ORIENTED_EDGE('',*,*,#1604,.T.);
#2640 = ORIENTED_EDGE('',*,*,#1630,.T.);
#2641 = ORIENTED_EDGE('',*,*,#1653,.T.);
#2642 = ORIENTED_EDGE('',*,*,#1677,.F.);
#2643 = ORIENTED_EDGE('',*,*,#1702,.T.);
#2644 = ORIENTED_EDGE('',*,*,#1726,.F.);
#2645 = FACE_BOUND('',#2646,.T.);
#2646 = EDGE_LOOP('',(#2647));
#2647 = ORIENTED_EDGE('',*,*,#2499,.F.);
#2648 = FACE_BOUND('',#2649,.T.);
#2649 = EDGE_LOOP('',(#2650));
#2650 = ORIENTED_EDGE('',*,*,#2516,.F.);
#2651 = FACE_BOUND('',#2652,.T.);
#2652 = EDGE_LOOP('',(#2653));
#2653 = ORIENTED_EDGE('',*,*,#2541,.F.);
#2654 = PLANE('',#2655);
#2655 = AXIS2_PLACEMENT_3D('',#2656,#2657,#2658);
#2656 = CARTESIAN_POINT('',(3.324E-14,5.002953175761,19.4));
#2657 = DIRECTION('',(0.,0.,1.));
#2658 = DIRECTION('',(1.,0.,-0.));
#2659 = ( GEOMETRIC_REPRESENTATION_CONTEXT(3) 
GLOBAL_UNCERTAINTY_ASSIGNED_CONTEXT((#2663)) 
GLOBAL_UNIT_ASSIGNED_CONTEXT((#2660,#2661,#2662)) REPRESENTATION_CONTEXT
('Context #1','3D Context with UNIT and UNCERTAINTY') );
#2660 = ( LENGTH_UNIT() NAMED_UNIT(*) SI_UNIT(.MILLI.,.METRE.) );
#2661 = ( NAMED_UNIT(*) PLANE_ANGLE_UNIT() SI_UNIT($,.RADIAN.) );
#2662 = ( NAMED_UNIT(*) SI_UNIT($,.STERADIAN.) SOLID_ANGLE_UNIT() );
#2663 = UNCERTAINTY_MEASURE_WITH_UNIT(LENGTH_MEASURE(2.E-05),#2660,
  'distance_accuracy_value','confusion accuracy');
#2664 = CONTEXT_DEPENDENT_SHAPE_REPRESENTATION(#2665,#2667);
#2665 = ( REPRESENTATION_RELATIONSHIP('','',#32,#10) 
REPRESENTATION_RELATIONSHIP_WITH_TRANSFORMATION(#2666) 
SHAPE_REPRESENTATION_RELATIONSHIP() );
#2666 = ITEM_DEFINED_TRANSFORMATION('','',#11,#15);
#2667 = PRODUCT_DEFINITION_SHAPE('Placement','Placement of an item',
  #2668);
#2668 = NEXT_ASSEMBLY_USAGE_OCCURRENCE('1','Body006','',#5,#27,$);
#2669 = PRODUCT_RELATED_PRODUCT_CATEGORY('part',$,(#29));
#2670 = MECHANICAL_DESIGN_GEOMETRIC_PRESENTATION_REPRESENTATION('',(
    #2671),#2659);
#2671 = STYLED_ITEM('color',(#2672),#33);
#2672 = PRESENTATION_STYLE_ASSIGNMENT((#2673,#2679));
#2673 = SURFACE_STYLE_USAGE(.BOTH.,#2674);
#2674 = SURFACE_SIDE_STYLE('',(#2675));
#2675 = SURFACE_STYLE_FILL_AREA(#2676);
#2676 = FILL_AREA_STYLE('',(#2677));
#2677 = FILL_AREA_STYLE_COLOUR('',#2678);
#2678 = COLOUR_RGB('',0.800000010877,0.800000010877,0.901960800373);
#2679 = CURVE_STYLE('',#2680,POSITIVE_LENGTH_MEASURE(0.1),#2681);
#2680 = DRAUGHTING_PRE_DEFINED_CURVE_FONT('continuous');
#2681 = COLOUR_RGB('',9.803921802644E-02,9.803921802644E-02,
  9.803921802644E-02);
ENDSEC;
END-ISO-10303-21;
