# Supplementary material for: StereoPylot: An Open-Source Raspberry Pi-Based Stereotaxic Apparatus Controller with 3D Printed Components for Fully Motorized Control, Digital Display, and Customizable Features
Source: eNeuro. 2026 Jul 7;13(7):ENEURO.0460-25.2026. doi: 10.1523/ENEURO.0460-25.2026 (PMC13362190; doi:10.1523/ENEURO.0460-25.2026)
Supplement: Data 1 — All relevant code and files for StereoPylot. Download Data 1, ZIP file. [file eneuro-13-ENEURO.0460-25.2026-s007.zip › StereoPylot-main/Build_Setup_Files/3D_models/3d_Printing_STEP/Tapping_Guide.step]

ISO-10303-21;
HEADER;
FILE_DESCRIPTION(('FreeCAD Model'),'2;1');
FILE_NAME('Open CASCADE Shape Model','2025-11-17T21:43:00',(''),(''),
  'Open CASCADE STEP processor 7.8','FreeCAD','Unknown');
FILE_SCHEMA(('AUTOMOTIVE_DESIGN { 1 0 10303 214 1 1 1 1 }'));
ENDSEC;
DATA;
#1 = APPLICATION_PROTOCOL_DEFINITION('international standard',
  'automotive_design',2000,#2);
#2 = APPLICATION_CONTEXT(
  'core data for automotive mechanical design processes');
#3 = SHAPE_DEFINITION_REPRESENTATION(#4,#10);
#4 = PRODUCT_DEFINITION_SHAPE('','',#5);
#5 = PRODUCT_DEFINITION('design','',#6,#9);
#6 = PRODUCT_DEFINITION_FORMATION('','',#7);
#7 = PRODUCT('Part','Part','',(#8));
#8 = PRODUCT_CONTEXT('',#2,'mechanical');
#9 = PRODUCT_DEFINITION_CONTEXT('part definition',#2,'design');
#10 = SHAPE_REPRESENTATION('',(#11,#15),#19);
#11 = AXIS2_PLACEMENT_3D('',#12,#13,#14);
#12 = CARTESIAN_POINT('',(0.,0.,0.));
#13 = DIRECTION('',(0.,0.,1.));
#14 = DIRECTION('',(1.,0.,-0.));
#15 = AXIS2_PLACEMENT_3D('',#16,#17,#18);
#16 = CARTESIAN_POINT('',(0.,0.,0.));
#17 = DIRECTION('',(0.,0.,1.));
#18 = DIRECTION('',(1.,0.,0.));
#19 = ( GEOMETRIC_REPRESENTATION_CONTEXT(3) 
GLOBAL_UNCERTAINTY_ASSIGNED_CONTEXT((#23)) GLOBAL_UNIT_ASSIGNED_CONTEXT(
(#20,#21,#22)) REPRESENTATION_CONTEXT('Context #1',
  '3D Context with UNIT and UNCERTAINTY') );
#20 = ( LENGTH_UNIT() NAMED_UNIT(*) SI_UNIT(.MILLI.,.METRE.) );
#21 = ( NAMED_UNIT(*) PLANE_ANGLE_UNIT() SI_UNIT($,.RADIAN.) );
#22 = ( NAMED_UNIT(*) SI_UNIT($,.STERADIAN.) SOLID_ANGLE_UNIT() );
#23 = UNCERTAINTY_MEASURE_WITH_UNIT(LENGTH_MEASURE(1.E-07),#20,
  'distance_accuracy_value','confusion accuracy');
#24 = PRODUCT_RELATED_PRODUCT_CATEGORY('part',$,(#7));
#25 = SHAPE_DEFINITION_REPRESENTATION(#26,#32);
#26 = PRODUCT_DEFINITION_SHAPE('','',#27);
#27 = PRODUCT_DEFINITION('design','',#28,#31);
#28 = PRODUCT_DEFINITION_FORMATION('','',#29);
#29 = PRODUCT('Body','Body','',(#30));
#30 = PRODUCT_CONTEXT('',#2,'mechanical');
#31 = PRODUCT_DEFINITION_CONTEXT('part definition',#2,'design');
#32 = ADVANCED_BREP_SHAPE_REPRESENTATION('',(#11,#33),#499);
#33 = MANIFOLD_SOLID_BREP('',#34);
#34 = CLOSED_SHELL('',(#35,#68,#88,#108,#133,#158,#178,#266,#283,#314,
    #338,#362,#379,#410,#434,#458,#475,#487));
#35 = ADVANCED_FACE('',(#36),#63,.F.);
#36 = FACE_BOUND('',#37,.F.);
#37 = EDGE_LOOP('',(#38,#47,#55,#62));
#38 = ORIENTED_EDGE('',*,*,#39,.T.);
#39 = EDGE_CURVE('',#40,#40,#42,.T.);
#40 = VERTEX_POINT('',#41);
#41 = CARTESIAN_POINT('',(2.5,17.,0.));
#42 = CIRCLE('',#43,2.5);
#43 = AXIS2_PLACEMENT_3D('',#44,#45,#46);
#44 = CARTESIAN_POINT('',(0.,17.,0.));
#45 = DIRECTION('',(0.,-1.,0.));
#46 = DIRECTION('',(1.,0.,0.));
#47 = ORIENTED_EDGE('',*,*,#48,.T.);
#48 = EDGE_CURVE('',#40,#49,#51,.T.);
#49 = VERTEX_POINT('',#50);
#50 = CARTESIAN_POINT('',(2.5,5.,0.));
#51 = LINE('',#52,#53);
#52 = CARTESIAN_POINT('',(2.5,17.,0.));
#53 = VECTOR('',#54,1.);
#54 = DIRECTION('',(0.,-1.,0.));
#55 = ORIENTED_EDGE('',*,*,#56,.F.);
#56 = EDGE_CURVE('',#49,#49,#57,.T.);
#57 = CIRCLE('',#58,2.5);
#58 = AXIS2_PLACEMENT_3D('',#59,#60,#61);
#59 = CARTESIAN_POINT('',(0.,5.,0.));
#60 = DIRECTION('',(0.,-1.,0.));
#61 = DIRECTION('',(1.,0.,0.));
#62 = ORIENTED_EDGE('',*,*,#48,.F.);
#63 = CYLINDRICAL_SURFACE('',#64,2.5);
#64 = AXIS2_PLACEMENT_3D('',#65,#66,#67);
#65 = CARTESIAN_POINT('',(0.,17.,0.));
#66 = DIRECTION('',(-0.,-1.,-0.));
#67 = DIRECTION('',(1.,0.,0.));
#68 = ADVANCED_FACE('',(#69,#80),#83,.F.);
#69 = FACE_BOUND('',#70,.F.);
#70 = EDGE_LOOP('',(#71));
#71 = ORIENTED_EDGE('',*,*,#72,.T.);
#72 = EDGE_CURVE('',#73,#73,#75,.T.);
#73 = VERTEX_POINT('',#74);
#74 = CARTESIAN_POINT('',(12.5,17.,0.));
#75 = CIRCLE('',#76,12.5);
#76 = AXIS2_PLACEMENT_3D('',#77,#78,#79);
#77 = CARTESIAN_POINT('',(0.,17.,0.));
#78 = DIRECTION('',(0.,-1.,0.));
#79 = DIRECTION('',(1.,0.,0.));
#80 = FACE_BOUND('',#81,.F.);
#81 = EDGE_LOOP('',(#82));
#82 = ORIENTED_EDGE('',*,*,#39,.F.);
#83 = PLANE('',#84);
#84 = AXIS2_PLACEMENT_3D('',#85,#86,#87);
#85 = CARTESIAN_POINT('',(0.,17.,0.));
#86 = DIRECTION('',(-0.,-1.,-0.));
#87 = DIRECTION('',(1.,0.,0.));
#88 = ADVANCED_FACE('',(#89,#92),#103,.T.);
#89 = FACE_BOUND('',#90,.F.);
#90 = EDGE_LOOP('',(#91));
#91 = ORIENTED_EDGE('',*,*,#56,.T.);
#92 = FACE_BOUND('',#93,.F.);
#93 = EDGE_LOOP('',(#94));
#94 = ORIENTED_EDGE('',*,*,#95,.F.);
#95 = EDGE_CURVE('',#96,#96,#98,.T.);
#96 = VERTEX_POINT('',#97);
#97 = CARTESIAN_POINT('',(4.7,5.,0.));
#98 = CIRCLE('',#99,4.7);
#99 = AXIS2_PLACEMENT_3D('',#100,#101,#102);
#100 = CARTESIAN_POINT('',(0.,5.,0.));
#101 = DIRECTION('',(0.,-1.,0.));
#102 = DIRECTION('',(1.,0.,0.));
#103 = PLANE('',#104);
#104 = AXIS2_PLACEMENT_3D('',#105,#106,#107);
#105 = CARTESIAN_POINT('',(0.,5.,0.));
#106 = DIRECTION('',(-0.,-1.,-0.));
#107 = DIRECTION('',(1.,0.,0.));
#108 = ADVANCED_FACE('',(#109),#128,.T.);
#109 = FACE_BOUND('',#110,.F.);
#110 = EDGE_LOOP('',(#111,#120,#126,#127));
#111 = ORIENTED_EDGE('',*,*,#112,.T.);
#112 = EDGE_CURVE('',#113,#113,#115,.T.);
#113 = VERTEX_POINT('',#114);
#114 = CARTESIAN_POINT('',(12.5,12.,0.));
#115 = CIRCLE('',#116,12.5);
#116 = AXIS2_PLACEMENT_3D('',#117,#118,#119);
#117 = CARTESIAN_POINT('',(0.,12.,0.));
#118 = DIRECTION('',(0.,-1.,0.));
#119 = DIRECTION('',(1.,0.,0.));
#120 = ORIENTED_EDGE('',*,*,#121,.T.);
#121 = EDGE_CURVE('',#113,#73,#122,.T.);
#122 = LINE('',#123,#124);
#123 = CARTESIAN_POINT('',(12.5,12.,0.));
#124 = VECTOR('',#125,1.);
#125 = DIRECTION('',(0.,1.,0.));
#126 = ORIENTED_EDGE('',*,*,#72,.F.);
#127 = ORIENTED_EDGE('',*,*,#121,.F.);
#128 = CYLINDRICAL_SURFACE('',#129,12.5);
#129 = AXIS2_PLACEMENT_3D('',#130,#131,#132);
#130 = CARTESIAN_POINT('',(0.,12.,0.));
#131 = DIRECTION('',(0.,1.,0.));
#132 = DIRECTION('',(1.,0.,0.));
#133 = ADVANCED_FACE('',(#134),#153,.F.);
#134 = FACE_BOUND('',#135,.F.);
#135 = EDGE_LOOP('',(#136,#137,#145,#152));
#136 = ORIENTED_EDGE('',*,*,#95,.T.);
#137 = ORIENTED_EDGE('',*,*,#138,.T.);
#138 = EDGE_CURVE('',#96,#139,#141,.T.);
#139 = VERTEX_POINT('',#140);
#140 = CARTESIAN_POINT('',(4.7,0.,0.));
#141 = LINE('',#142,#143);
#142 = CARTESIAN_POINT('',(4.7,5.,0.));
#143 = VECTOR('',#144,1.);
#144 = DIRECTION('',(0.,-1.,0.));
#145 = ORIENTED_EDGE('',*,*,#146,.F.);
#146 = EDGE_CURVE('',#139,#139,#147,.T.);
#147 = CIRCLE('',#148,4.7);
#148 = AXIS2_PLACEMENT_3D('',#149,#150,#151);
#149 = CARTESIAN_POINT('',(0.,0.,0.));
#150 = DIRECTION('',(0.,-1.,0.));
#151 = DIRECTION('',(1.,0.,0.));
#152 = ORIENTED_EDGE('',*,*,#138,.F.);
#153 = CYLINDRICAL_SURFACE('',#154,4.7);
#154 = AXIS2_PLACEMENT_3D('',#155,#156,#157);
#155 = CARTESIAN_POINT('',(0.,5.,0.));
#156 = DIRECTION('',(-0.,-1.,-0.));
#157 = DIRECTION('',(1.,0.,0.));
#158 = ADVANCED_FACE('',(#159,#170),#173,.F.);
#159 = FACE_BOUND('',#160,.F.);
#160 = EDGE_LOOP('',(#161));
#161 = ORIENTED_EDGE('',*,*,#162,.T.);
#162 = EDGE_CURVE('',#163,#163,#165,.T.);
#163 = VERTEX_POINT('',#164);
#164 = CARTESIAN_POINT('',(22.5,12.,0.));
#165 = CIRCLE('',#166,22.5);
#166 = AXIS2_PLACEMENT_3D('',#167,#168,#169);
#167 = CARTESIAN_POINT('',(0.,12.,0.));
#168 = DIRECTION('',(0.,-1.,0.));
#169 = DIRECTION('',(1.,0.,0.));
#170 = FACE_BOUND('',#171,.F.);
#171 = EDGE_LOOP('',(#172));
#172 = ORIENTED_EDGE('',*,*,#112,.F.);
#173 = PLANE('',#174);
#174 = AXIS2_PLACEMENT_3D('',#175,#176,#177);
#175 = CARTESIAN_POINT('',(0.,12.,0.));
#176 = DIRECTION('',(-0.,-1.,-0.));
#177 = DIRECTION('',(1.,0.,0.));
#178 = ADVANCED_FACE('',(#179,#190,#224,#227),#261,.T.);
#179 = FACE_BOUND('',#180,.F.);
#180 = EDGE_LOOP('',(#181));
#181 = ORIENTED_EDGE('',*,*,#182,.F.);
#182 = EDGE_CURVE('',#183,#183,#185,.T.);
#183 = VERTEX_POINT('',#184);
#184 = CARTESIAN_POINT('',(22.5,0.,0.));
#185 = CIRCLE('',#186,22.5);
#186 = AXIS2_PLACEMENT_3D('',#187,#188,#189);
#187 = CARTESIAN_POINT('',(0.,0.,0.));
#188 = DIRECTION('',(0.,-1.,0.));
#189 = DIRECTION('',(1.,0.,0.));
#190 = FACE_BOUND('',#191,.F.);
#191 = EDGE_LOOP('',(#192,#202,#210,#218));
#192 = ORIENTED_EDGE('',*,*,#193,.T.);
#193 = EDGE_CURVE('',#194,#196,#198,.T.);
#194 = VERTEX_POINT('',#195);
#195 = CARTESIAN_POINT('',(4.375,-1.E-15,-5.));
#196 = VERTEX_POINT('',#197);
#197 = CARTESIAN_POINT('',(-4.375,-1.E-15,-5.));
#198 = LINE('',#199,#200);
#199 = CARTESIAN_POINT('',(4.375,0.,-5.));
#200 = VECTOR('',#201,1.);
#201 = DIRECTION('',(-1.,0.,0.));
#202 = ORIENTED_EDGE('',*,*,#203,.T.);
#203 = EDGE_CURVE('',#196,#204,#206,.T.);
#204 = VERTEX_POINT('',#205);
#205 = CARTESIAN_POINT('',(-4.375,-3.E-15,-15.));
#206 = LINE('',#207,#208);
#207 = CARTESIAN_POINT('',(-4.375,0.,-5.));
#208 = VECTOR('',#209,1.);
#209 = DIRECTION('',(0.,0.,-1.));
#210 = ORIENTED_EDGE('',*,*,#211,.T.);
#211 = EDGE_CURVE('',#204,#212,#214,.T.);
#212 = VERTEX_POINT('',#213);
#213 = CARTESIAN_POINT('',(4.375,-3.E-15,-15.));
#214 = LINE('',#215,#216);
#215 = CARTESIAN_POINT('',(-4.375,0.,-15.));
#216 = VECTOR('',#217,1.);
#217 = DIRECTION('',(1.,0.,0.));
#218 = ORIENTED_EDGE('',*,*,#219,.T.);
#219 = EDGE_CURVE('',#212,#194,#220,.T.);
#220 = LINE('',#221,#222);
#221 = CARTESIAN_POINT('',(4.375,0.,-15.));
#222 = VECTOR('',#223,1.);
#223 = DIRECTION('',(0.,0.,1.));
#224 = FACE_BOUND('',#225,.F.);
#225 = EDGE_LOOP('',(#226));
#226 = ORIENTED_EDGE('',*,*,#146,.T.);
#227 = FACE_BOUND('',#228,.F.);
#228 = EDGE_LOOP('',(#229,#239,#247,#255));
#229 = ORIENTED_EDGE('',*,*,#230,.T.);
#230 = EDGE_CURVE('',#231,#233,#235,.T.);
#231 = VERTEX_POINT('',#232);
#232 = CARTESIAN_POINT('',(4.375,3.E-15,15.));
#233 = VERTEX_POINT('',#234);
#234 = CARTESIAN_POINT('',(-4.375,3.E-15,15.));
#235 = LINE('',#236,#237);
#236 = CARTESIAN_POINT('',(4.375,0.,15.));
#237 = VECTOR('',#238,1.);
#238 = DIRECTION('',(-1.,0.,0.));
#239 = ORIENTED_EDGE('',*,*,#240,.T.);
#240 = EDGE_CURVE('',#233,#241,#243,.T.);
#241 = VERTEX_POINT('',#242);
#242 = CARTESIAN_POINT('',(-4.375,1.E-15,5.));
#243 = LINE('',#244,#245);
#244 = CARTESIAN_POINT('',(-4.375,0.,15.));
#245 = VECTOR('',#246,1.);
#246 = DIRECTION('',(0.,0.,-1.));
#247 = ORIENTED_EDGE('',*,*,#248,.T.);
#248 = EDGE_CURVE('',#241,#249,#251,.T.);
#249 = VERTEX_POINT('',#250);
#250 = CARTESIAN_POINT('',(4.375,1.E-15,5.));
#251 = LINE('',#252,#253);
#252 = CARTESIAN_POINT('',(-4.375,0.,5.));
#253 = VECTOR('',#254,1.);
#254 = DIRECTION('',(1.,0.,0.));
#255 = ORIENTED_EDGE('',*,*,#256,.T.);
#256 = EDGE_CURVE('',#249,#231,#257,.T.);
#257 = LINE('',#258,#259);
#258 = CARTESIAN_POINT('',(4.375,0.,5.));
#259 = VECTOR('',#260,1.);
#260 = DIRECTION('',(0.,0.,1.));
#261 = PLANE('',#262);
#262 = AXIS2_PLACEMENT_3D('',#263,#264,#265);
#263 = CARTESIAN_POINT('',(0.,0.,0.));
#264 = DIRECTION('',(-0.,-1.,-0.));
#265 = DIRECTION('',(1.,0.,0.));
#266 = ADVANCED_FACE('',(#267),#278,.T.);
#267 = FACE_BOUND('',#268,.F.);
#268 = EDGE_LOOP('',(#269,#270,#276,#277));
#269 = ORIENTED_EDGE('',*,*,#182,.T.);
#270 = ORIENTED_EDGE('',*,*,#271,.T.);
#271 = EDGE_CURVE('',#183,#163,#272,.T.);
#272 = LINE('',#273,#274);
#273 = CARTESIAN_POINT('',(22.5,0.,0.));
#274 = VECTOR('',#275,1.);
#275 = DIRECTION('',(0.,1.,0.));
#276 = ORIENTED_EDGE('',*,*,#162,.F.);
#277 = ORIENTED_EDGE('',*,*,#271,.F.);
#278 = CYLINDRICAL_SURFACE('',#279,22.5);
#279 = AXIS2_PLACEMENT_3D('',#280,#281,#282);
#280 = CARTESIAN_POINT('',(0.,0.,0.));
#281 = DIRECTION('',(0.,1.,0.));
#282 = DIRECTION('',(1.,0.,0.));
#283 = ADVANCED_FACE('',(#284),#309,.F.);
#284 = FACE_BOUND('',#285,.F.);
#285 = EDGE_LOOP('',(#286,#294,#302,#308));
#286 = ORIENTED_EDGE('',*,*,#287,.T.);
#287 = EDGE_CURVE('',#194,#288,#290,.T.);
#288 = VERTEX_POINT('',#289);
#289 = CARTESIAN_POINT('',(4.375,-10.,-5.));
#290 = LINE('',#291,#292);
#291 = CARTESIAN_POINT('',(4.375,-1.11E-15,-5.));
#292 = VECTOR('',#293,1.);
#293 = DIRECTION('',(0.,-1.,2.2E-16));
#294 = ORIENTED_EDGE('',*,*,#295,.T.);
#295 = EDGE_CURVE('',#288,#296,#298,.T.);
#296 = VERTEX_POINT('',#297);
#297 = CARTESIAN_POINT('',(-4.375,-10.,-5.));
#298 = LINE('',#299,#300);
#299 = CARTESIAN_POINT('',(4.375,-10.,-5.));
#300 = VECTOR('',#301,1.);
#301 = DIRECTION('',(-1.,0.,0.));
#302 = ORIENTED_EDGE('',*,*,#303,.F.);
#303 = EDGE_CURVE('',#196,#296,#304,.T.);
#304 = LINE('',#305,#306);
#305 = CARTESIAN_POINT('',(-4.375,-1.11E-15,-5.));
#306 = VECTOR('',#307,1.);
#307 = DIRECTION('',(0.,-1.,2.2E-16));
#308 = ORIENTED_EDGE('',*,*,#193,.F.);
#309 = PLANE('',#310);
#310 = AXIS2_PLACEMENT_3D('',#311,#312,#313);
#311 = CARTESIAN_POINT('',(4.375,-1.11E-15,-5.));
#312 = DIRECTION('',(-0.,-2.2E-16,-1.));
#313 = DIRECTION('',(-1.,0.,0.));
#314 = ADVANCED_FACE('',(#315),#333,.F.);
#315 = FACE_BOUND('',#316,.F.);
#316 = EDGE_LOOP('',(#317,#325,#331,#332));
#317 = ORIENTED_EDGE('',*,*,#318,.T.);
#318 = EDGE_CURVE('',#212,#319,#321,.T.);
#319 = VERTEX_POINT('',#320);
#320 = CARTESIAN_POINT('',(4.375,-10.,-15.));
#321 = LINE('',#322,#323);
#322 = CARTESIAN_POINT('',(4.375,-3.33E-15,-15.));
#323 = VECTOR('',#324,1.);
#324 = DIRECTION('',(0.,-1.,2.2E-16));
#325 = ORIENTED_EDGE('',*,*,#326,.T.);
#326 = EDGE_CURVE('',#319,#288,#327,.T.);
#327 = LINE('',#328,#329);
#328 = CARTESIAN_POINT('',(4.375,-10.,-15.));
#329 = VECTOR('',#330,1.);
#330 = DIRECTION('',(0.,0.,1.));
#331 = ORIENTED_EDGE('',*,*,#287,.F.);
#332 = ORIENTED_EDGE('',*,*,#219,.F.);
#333 = PLANE('',#334);
#334 = AXIS2_PLACEMENT_3D('',#335,#336,#337);
#335 = CARTESIAN_POINT('',(4.375,-3.33E-15,-15.));
#336 = DIRECTION('',(-1.,0.,0.));
#337 = DIRECTION('',(0.,2.2E-16,1.));
#338 = ADVANCED_FACE('',(#339),#357,.F.);
#339 = FACE_BOUND('',#340,.F.);
#340 = EDGE_LOOP('',(#341,#349,#355,#356));
#341 = ORIENTED_EDGE('',*,*,#342,.T.);
#342 = EDGE_CURVE('',#204,#343,#345,.T.);
#343 = VERTEX_POINT('',#344);
#344 = CARTESIAN_POINT('',(-4.375,-10.,-15.));
#345 = LINE('',#346,#347);
#346 = CARTESIAN_POINT('',(-4.375,-3.33E-15,-15.));
#347 = VECTOR('',#348,1.);
#348 = DIRECTION('',(0.,-1.,2.2E-16));
#349 = ORIENTED_EDGE('',*,*,#350,.T.);
#350 = EDGE_CURVE('',#343,#319,#351,.T.);
#351 = LINE('',#352,#353);
#352 = CARTESIAN_POINT('',(-4.375,-10.,-15.));
#353 = VECTOR('',#354,1.);
#354 = DIRECTION('',(1.,0.,0.));
#355 = ORIENTED_EDGE('',*,*,#318,.F.);
#356 = ORIENTED_EDGE('',*,*,#211,.F.);
#357 = PLANE('',#358);
#358 = AXIS2_PLACEMENT_3D('',#359,#360,#361);
#359 = CARTESIAN_POINT('',(-4.375,-3.33E-15,-15.));
#360 = DIRECTION('',(0.,2.2E-16,1.));
#361 = DIRECTION('',(1.,0.,-0.));
#362 = ADVANCED_FACE('',(#363),#374,.F.);
#363 = FACE_BOUND('',#364,.F.);
#364 = EDGE_LOOP('',(#365,#366,#372,#373));
#365 = ORIENTED_EDGE('',*,*,#303,.T.);
#366 = ORIENTED_EDGE('',*,*,#367,.T.);
#367 = EDGE_CURVE('',#296,#343,#368,.T.);
#368 = LINE('',#369,#370);
#369 = CARTESIAN_POINT('',(-4.375,-10.,-5.));
#370 = VECTOR('',#371,1.);
#371 = DIRECTION('',(0.,0.,-1.));
#372 = ORIENTED_EDGE('',*,*,#342,.F.);
#373 = ORIENTED_EDGE('',*,*,#203,.F.);
#374 = PLANE('',#375);
#375 = AXIS2_PLACEMENT_3D('',#376,#377,#378);
#376 = CARTESIAN_POINT('',(-4.375,-1.11E-15,-5.));
#377 = DIRECTION('',(1.,0.,0.));
#378 = DIRECTION('',(0.,-2.2E-16,-1.));
#379 = ADVANCED_FACE('',(#380),#405,.F.);
#380 = FACE_BOUND('',#381,.F.);
#381 = EDGE_LOOP('',(#382,#390,#398,#404));
#382 = ORIENTED_EDGE('',*,*,#383,.T.);
#383 = EDGE_CURVE('',#231,#384,#386,.T.);
#384 = VERTEX_POINT('',#385);
#385 = CARTESIAN_POINT('',(4.375,-10.,15.));
#386 = LINE('',#387,#388);
#387 = CARTESIAN_POINT('',(4.375,3.33E-15,15.));
#388 = VECTOR('',#389,1.);
#389 = DIRECTION('',(0.,-1.,2.2E-16));
#390 = ORIENTED_EDGE('',*,*,#391,.T.);
#391 = EDGE_CURVE('',#384,#392,#394,.T.);
#392 = VERTEX_POINT('',#393);
#393 = CARTESIAN_POINT('',(-4.375,-10.,15.));
#394 = LINE('',#395,#396);
#395 = CARTESIAN_POINT('',(4.375,-10.,15.));
#396 = VECTOR('',#397,1.);
#397 = DIRECTION('',(-1.,0.,0.));
#398 = ORIENTED_EDGE('',*,*,#399,.F.);
#399 = EDGE_CURVE('',#233,#392,#400,.T.);
#400 = LINE('',#401,#402);
#401 = CARTESIAN_POINT('',(-4.375,3.33E-15,15.));
#402 = VECTOR('',#403,1.);
#403 = DIRECTION('',(0.,-1.,2.2E-16));
#404 = ORIENTED_EDGE('',*,*,#230,.F.);
#405 = PLANE('',#406);
#406 = AXIS2_PLACEMENT_3D('',#407,#408,#409);
#407 = CARTESIAN_POINT('',(4.375,3.33E-15,15.));
#408 = DIRECTION('',(-0.,-2.2E-16,-1.));
#409 = DIRECTION('',(-1.,0.,0.));
#410 = ADVANCED_FACE('',(#411),#429,.F.);
#411 = FACE_BOUND('',#412,.F.);
#412 = EDGE_LOOP('',(#413,#421,#427,#428));
#413 = ORIENTED_EDGE('',*,*,#414,.T.);
#414 = EDGE_CURVE('',#249,#415,#417,.T.);
#415 = VERTEX_POINT('',#416);
#416 = CARTESIAN_POINT('',(4.375,-10.,5.));
#417 = LINE('',#418,#419);
#418 = CARTESIAN_POINT('',(4.375,1.11E-15,5.));
#419 = VECTOR('',#420,1.);
#420 = DIRECTION('',(0.,-1.,2.2E-16));
#421 = ORIENTED_EDGE('',*,*,#422,.T.);
#422 = EDGE_CURVE('',#415,#384,#423,.T.);
#423 = LINE('',#424,#425);
#424 = CARTESIAN_POINT('',(4.375,-10.,5.));
#425 = VECTOR('',#426,1.);
#426 = DIRECTION('',(0.,0.,1.));
#427 = ORIENTED_EDGE('',*,*,#383,.F.);
#428 = ORIENTED_EDGE('',*,*,#256,.F.);
#429 = PLANE('',#430);
#430 = AXIS2_PLACEMENT_3D('',#431,#432,#433);
#431 = CARTESIAN_POINT('',(4.375,1.11E-15,5.));
#432 = DIRECTION('',(-1.,0.,0.));
#433 = DIRECTION('',(0.,2.2E-16,1.));
#434 = ADVANCED_FACE('',(#435),#453,.F.);
#435 = FACE_BOUND('',#436,.F.);
#436 = EDGE_LOOP('',(#437,#445,#451,#452));
#437 = ORIENTED_EDGE('',*,*,#438,.T.);
#438 = EDGE_CURVE('',#241,#439,#441,.T.);
#439 = VERTEX_POINT('',#440);
#440 = CARTESIAN_POINT('',(-4.375,-10.,5.));
#441 = LINE('',#442,#443);
#442 = CARTESIAN_POINT('',(-4.375,1.11E-15,5.));
#443 = VECTOR('',#444,1.);
#444 = DIRECTION('',(0.,-1.,2.2E-16));
#445 = ORIENTED_EDGE('',*,*,#446,.T.);
#446 = EDGE_CURVE('',#439,#415,#447,.T.);
#447 = LINE('',#448,#449);
#448 = CARTESIAN_POINT('',(-4.375,-10.,5.));
#449 = VECTOR('',#450,1.);
#450 = DIRECTION('',(1.,0.,0.));
#451 = ORIENTED_EDGE('',*,*,#414,.F.);
#452 = ORIENTED_EDGE('',*,*,#248,.F.);
#453 = PLANE('',#454);
#454 = AXIS2_PLACEMENT_3D('',#455,#456,#457);
#455 = CARTESIAN_POINT('',(-4.375,1.11E-15,5.));
#456 = DIRECTION('',(0.,2.2E-16,1.));
#457 = DIRECTION('',(1.,0.,-0.));
#458 = ADVANCED_FACE('',(#459),#470,.F.);
#459 = FACE_BOUND('',#460,.F.);
#460 = EDGE_LOOP('',(#461,#462,#468,#469));
#461 = ORIENTED_EDGE('',*,*,#399,.T.);
#462 = ORIENTED_EDGE('',*,*,#463,.T.);
#463 = EDGE_CURVE('',#392,#439,#464,.T.);
#464 = LINE('',#465,#466);
#465 = CARTESIAN_POINT('',(-4.375,-10.,15.));
#466 = VECTOR('',#467,1.);
#467 = DIRECTION('',(0.,0.,-1.));
#468 = ORIENTED_EDGE('',*,*,#438,.F.);
#469 = ORIENTED_EDGE('',*,*,#240,.F.);
#470 = PLANE('',#471);
#471 = AXIS2_PLACEMENT_3D('',#472,#473,#474);
#472 = CARTESIAN_POINT('',(-4.375,3.33E-15,15.));
#473 = DIRECTION('',(1.,0.,0.));
#474 = DIRECTION('',(0.,-2.2E-16,-1.));
#475 = ADVANCED_FACE('',(#476),#482,.F.);
#476 = FACE_BOUND('',#477,.T.);
#477 = EDGE_LOOP('',(#478,#479,#480,#481));
#478 = ORIENTED_EDGE('',*,*,#367,.T.);
#479 = ORIENTED_EDGE('',*,*,#350,.T.);
#480 = ORIENTED_EDGE('',*,*,#326,.T.);
#481 = ORIENTED_EDGE('',*,*,#295,.T.);
#482 = PLANE('',#483);
#483 = AXIS2_PLACEMENT_3D('',#484,#485,#486);
#484 = CARTESIAN_POINT('',(0.,-10.,2.E-15));
#485 = DIRECTION('',(0.,1.,0.));
#486 = DIRECTION('',(0.,0.,1.));
#487 = ADVANCED_FACE('',(#488),#494,.F.);
#488 = FACE_BOUND('',#489,.T.);
#489 = EDGE_LOOP('',(#490,#491,#492,#493));
#490 = ORIENTED_EDGE('',*,*,#463,.T.);
#491 = ORIENTED_EDGE('',*,*,#446,.T.);
#492 = ORIENTED_EDGE('',*,*,#422,.T.);
#493 = ORIENTED_EDGE('',*,*,#391,.T.);
#494 = PLANE('',#495);
#495 = AXIS2_PLACEMENT_3D('',#496,#497,#498);
#496 = CARTESIAN_POINT('',(0.,-10.,2.E-15));
#497 = DIRECTION('',(0.,1.,0.));
#498 = DIRECTION('',(0.,0.,1.));
#499 = ( GEOMETRIC_REPRESENTATION_CONTEXT(3) 
GLOBAL_UNCERTAINTY_ASSIGNED_CONTEXT((#503)) GLOBAL_UNIT_ASSIGNED_CONTEXT
((#500,#501,#502)) REPRESENTATION_CONTEXT('Context #1',
  '3D Context with UNIT and UNCERTAINTY') );
#500 = ( LENGTH_UNIT() NAMED_UNIT(*) SI_UNIT(.MILLI.,.METRE.) );
#501 = ( NAMED_UNIT(*) PLANE_ANGLE_UNIT() SI_UNIT($,.RADIAN.) );
#502 = ( NAMED_UNIT(*) SI_UNIT($,.STERADIAN.) SOLID_ANGLE_UNIT() );
#503 = UNCERTAINTY_MEASURE_WITH_UNIT(LENGTH_MEASURE(1.E-07),#500,
  'distance_accuracy_value','confusion accuracy');
#504 = CONTEXT_DEPENDENT_SHAPE_REPRESENTATION(#505,#507);
#505 = ( REPRESENTATION_RELATIONSHIP('','',#32,#10) 
REPRESENTATION_RELATIONSHIP_WITH_TRANSFORMATION(#506) 
SHAPE_REPRESENTATION_RELATIONSHIP() );
#506 = ITEM_DEFINED_TRANSFORMATION('','',#11,#15);
#507 = PRODUCT_DEFINITION_SHAPE('Placement','Placement of an item',#508
  );
#508 = NEXT_ASSEMBLY_USAGE_OCCURRENCE('2','Body','',#5,#27,$);
#509 = PRODUCT_RELATED_PRODUCT_CATEGORY('part',$,(#29));
#510 = MECHANICAL_DESIGN_GEOMETRIC_PRESENTATION_REPRESENTATION('',(#511)
  ,#499);
#511 = STYLED_ITEM('color',(#512),#33);
#512 = PRESENTATION_STYLE_ASSIGNMENT((#513,#519));
#513 = SURFACE_STYLE_USAGE(.BOTH.,#514);
#514 = SURFACE_SIDE_STYLE('',(#515));
#515 = SURFACE_STYLE_FILL_AREA(#516);
#516 = FILL_AREA_STYLE('',(#517));
#517 = FILL_AREA_STYLE_COLOUR('',#518);
#518 = COLOUR_RGB('',0.800000010877,0.800000010877,0.901960800373);
#519 = CURVE_STYLE('',#520,POSITIVE_LENGTH_MEASURE(0.1),#521);
#520 = DRAUGHTING_PRE_DEFINED_CURVE_FONT('continuous');
#521 = COLOUR_RGB('',9.803921802644E-02,9.803921802644E-02,
  9.803921802644E-02);
ENDSEC;
END-ISO-10303-21;
