# Supplementary material for: StereoPylot: An Open-Source Raspberry Pi-Based Stereotaxic Apparatus Controller with 3D Printed Components for Fully Motorized Control, Digital Display, and Customizable Features
Source: eNeuro. 2026 Jul 7;13(7):ENEURO.0460-25.2026. doi: 10.1523/ENEURO.0460-25.2026 (PMC13362190; doi:10.1523/ENEURO.0460-25.2026)
Supplement: Data 1 — All relevant code and files for StereoPylot. Download Data 1, ZIP file. [file eneuro-13-ENEURO.0460-25.2026-s007.zip › StereoPylot-main/Instructions.txt]

Movements: 

 For most functions first disengage the safety and then press the desired button:


StereoPylot 
	Re-zero - performs a re-zero of the all 3 axis 
	Goto pre-set working posit. – moves the axis to pre-defined position 
	Full retract – moves all 3 axis away from working area 
	Lambda – moves 4mm posterior for mouse OR 9mm posterior for rat – DV is moved up 2mm from relative zero 
	Bregma – moves to relative zero position – DV is moved up 2mm from relative zero 
	Species Select - adjusts the disctance the Lambda button moves AP axis
		Disengage safety and press Species Select to switch between Mouse and Rat 
	Switching Offsets 
		For best results move back to relative zero (Bregma) before changing 
		Disengage safety 
		Select the offset 
	Speed 
		Use the toggle to select the speed, no other buttons required. 

 	Automated Movements - Move to X,Y, and Z via manual entry or from list:
		Arm a coordinate from a loaded list
		Check MakeItSo
		Press engage
	OR
		Manually enter the coordinates
		Check MakeItSo
		Press engage
