# Supplementary material for: StereoPylot: An Open-Source Raspberry Pi-Based Stereotaxic Apparatus Controller with 3D Printed Components for Fully Motorized Control, Digital Display, and Customizable Features
Source: eNeuro. 2026 Jul 7;13(7):ENEURO.0460-25.2026. doi: 10.1523/ENEURO.0460-25.2026 (PMC13362190; doi:10.1523/ENEURO.0460-25.2026)
Supplement: Data 1 — All relevant code and files for StereoPylot. Download Data 1, ZIP file. [file eneuro-13-ENEURO.0460-25.2026-s007.zip › StereoPylot-main/LeftHand/SurgeryStart.sh]

#!/bin/bash
cd ..

source ./venv1/bin/activate

rclone copy -P onedrive:'**fulldirectory/finalfolder**' /home/**rest_of_directory_to**/TargetLists

cd /home/**rest_of_directory_to**/StereoPylot

git pull

# Pick one and uncomment it
# cd RightHand
# cd LeftHand

python StereotaxicUI.py

read -p "press enter to exit..."
