# Supplementary material for: StereoPylot: An Open-Source Raspberry Pi-Based Stereotaxic Apparatus Controller with 3D Printed Components for Fully Motorized Control, Digital Display, and Customizable Features
Source: eNeuro. 2026 Jul 7;13(7):ENEURO.0460-25.2026. doi: 10.1523/ENEURO.0460-25.2026 (PMC13362190; doi:10.1523/ENEURO.0460-25.2026)
Supplement: Data 1 — All relevant code and files for StereoPylot. Download Data 1, ZIP file. [file eneuro-13-ENEURO.0460-25.2026-s007.zip › StereoPylot-main/LeftHand/VariableList.py]

class var_list:

#From UI
    countoflistwidget = 0
    list_toggle = 9999

#FROM BUTTONCLASS *********************************************************

#Main while loop condition
    keepalive = True

#Stepper instances
    APmove = None
    MLmove = None
    DVmove = None
    AUXmove = None


# OFFSETS FOR THE DRILL, Syringe, Needle (minus values is back, left or up)
# in mm using the drill as 0

# Change in the file offsetsXX.txt (XX is LH or RH)
    DrillAPmm = float(0)
    DrillMLmm = float(0)
    DrillDVmm = float(0)

    NeedleAPmm = float(11.1)
    NeedleMLmm = float(-31.22)
    NeedleDVmm = float(5)

    FiberAPmm = float(-5.069)
    FiberMLmm = float(31.22)
    FiberDVmm = float(1.1)

# variable to let program know which offset of toggled on. 1-drill,2-syringe,3-probe
    TOGGLEoff = 1
    offtoggleold = 1

# DEFINE NUMBER OF BUTTONS AND ORDER IN ARRAY
    buttonarray = ['DVinsert', 'withdrawl', 'fullretract', 'rezero', 'bregmahomeDVupfive',
                   'bregmahomeDVabs', 'ABSzero', 'gotopreset', 'makeitsobut', 'engagebut',
                    'selectdown', 'selectup', 'retractAP', 'returnAP', 'bregmahome',
                   'gotolambdabut', 'ratselect', 'mouseselect', 'functionone', 'armbut',
                   'relativeML', 'retractDV', 'returnDV', 'functiontwo', 'relativeAP',
                   'relativeALLset', 'offpostwo', 'offposone', 'unassigned', 'movefast', 'moveslow',
                   'relativeDV']

    lastbuttonstate = [0 for x in range(len(buttonarray))]

# BUTTON POSITION IN SHIFT REGISTER ARRAY (0 to 31)
    moveslow = 30
    movefast = 29
    offposone = 27
    offpostwo = 26
    rezero = 3

    relativeAP = 24
    relativeML = 20
    relativeDV = 31
    relativeALL = 25
    fullretractbut = 2

    bregmahome = 14
    bregmahomeDVabs = 5
    bregmahomeDVupfive = 4
    gotolambdabut = 15
    ratselect = 16

    mouseselect = 17
    gotopreset = 7
    selectup = 11
    selectdown = 10
    armbut = 19

    engagebut = 9
    makeitsobut = 8
    withdrawl = 1
    DVinsert = 0
    retractAP = 12

    returnAP = 13
    retractDV = 21
    returnDV = 22
    functionone = 18
    functiontwo = 23

    ABSzero = 6

#DEFINE EMERGENCY STOP and hard wired buttons GPIO
    emergstop = 26
    safetybut = 9
    disablestepperbut = 10
    fourthhardwarebutton = 11 #encoder 4 depress?

#DEFINE SHIFT REGISTER PINS
    latchpin = 18
    clockpin = 23
    datapin = 24

#DEFINE STEPPER SPEEDS - number of steps per call
    finespeed = 1
    normalspeed = 10
    fastspeed = 50

#stepper_speed initializes as 1 BUT changes according to the state of the speed switch
    stepper_speed = finespeed

#FROM StepperControl class *********************************************************
    btnSteps = 0.001

    APsteps = 0
    MLsteps = 0
    DVsteps = 0
    AUXsteps = 0

    APrelpos = 0
    MLrelpos = 0
    DVrelpos = 0

    APretractstart = 0
    DVretractstart = 0


    DVinitREL_holdvalue = 0
    MLinitREL_holdvalue = 0
    APinitREL_holdvalue = 0

    DVcurrentoffsset = 0
    MLcurrentoffsset = 0
    APcurrentoffsset = 0

    APstepdistance = float(0.0075)
    MLstepdistance = float(0.0075)
    DVstepdistance = float(0.0075)

    APcurABSdist = float(0)
    MLcurABSdist = float(0)
    DVcurABSdist = float(0)

    APcurRELdist = float(0)
    MLcurRELdist = float(0)
    DVcurRELdist = float(0)

#FROM Threadedcontrol class *********************************************************

#Variables that may need tweaking
    calibrationsteps = 4000
    backoff = 50 #200
    APadvance = 2000 #2000
    DVadvance = 400 #400
    MLadvance = 400 #400

    APworking = 6400
    MLworking = 6070
    DVworking = 3500

    fullretract = 7650
    fullretractML = 9500

    DVup_bregramhome = 268 #about 0.2cm
    DVup_lambdabregma = 200 # about 0.15cm
    DVup_five = 675 # about 5 mm

# how many steps DV goes up and then back when changing the offsets to avoid scrapping the skull
    DVup_OffsetSafety = 1340 #about 1 cm


#DEFINE STEPPER CONTROL PINS
    enableAll = 2

    directionAP = 3
    stepAP = 4

    directionML = 17
    stepML = 27

    directionDV = 5
    stepDV = 6

    directionAUX = 1
    stepAUX = 7

#DEFINE LIMIT SWITCH PINS
    limitAP = 22
    limitML = 19
    limitDV = 0
    limitAUX = 13

#DEFINE ROTARY ENCODER PINS
    rotoA_AP = 21
    rotoB_AP = 20
    rotoA_ML = 12
    rotoB_ML = 16
    rotoA_DV = 8
    rotoB_DV = 25
    rotoA_fourth = 14
    rotoB_fourth =  15

#ENCODER CALC VARIABLES
    eventime = 0
    eventdelay = 200
    backwardrotdelay = 400
    lastdirection = 0 #3 = counterclock, 1 = clock
    thecount = 0
    firstandonly = 0

#DEFINE STEPPER DIRECTIONS
    APback = 1
    APforward = 0
    MLleft = 1
    MLright = 0
    DVup = 0
    DVdown = 1
    AuxUP = 0
    AuxDown = 1

    calibfilename = 'CalibrationLH.txt'
    offsetfilename = 'offsetsLH.txt'

    lastenablestate = 1
    emergencystopflag = 0
    engagebutton = 0
    safetybutton = 0

    withdrawinsertstop = 0
    dvinsertstop = 0

    DVinsertindicator = 0
    Withdrawlindicator = 0
    Makeitsoindicator = 0


    ratormouseselect = 1  #1 is mouse 2 is rat 3 is null(mouse default)
    ratlambda = 1208   # steps for 9mm at 0.0745 per step
    mouselambda = 550  # steps for 4.1mm at 0.0745 per step
    rellambda = 0

# For timerthread safety timeouts
    timeoutlength = 3


    DVinserttimeouttime = None
    Safetytimeouttime = None
    Withdrawltimeouttime = None
    Makeitsobuttimeouttime = None

# concept and code created by Kirk Mulatz (original code https://github.com/bustenchops/Stereotaxiccontrol (experiment branch)
