# Supplementary material for: StereoPylot: An Open-Source Raspberry Pi-Based Stereotaxic Apparatus Controller with 3D Printed Components for Fully Motorized Control, Digital Display, and Customizable Features
Source: eNeuro. 2026 Jul 7;13(7):ENEURO.0460-25.2026. doi: 10.1523/ENEURO.0460-25.2026 (PMC13362190; doi:10.1523/ENEURO.0460-25.2026)
Supplement: Data 1 — All relevant code and files for StereoPylot. Download Data 1, ZIP file. [file eneuro-13-ENEURO.0460-25.2026-s007.zip › StereoPylot-main/RightHand/Buttonclassv1-old.py]

import time
import RPi.GPIO as GPIO

from VariableList import var_list

class buttonprogram:

    def __init__(self, UIinstance):
        self.sendtoUI = UIinstance
        #INITIALIZE PINS
        GPIO.setup(var_list.latchpin, GPIO.OUT)
        GPIO.setup(var_list.clockpin, GPIO.OUT)
        GPIO.setup(var_list.datapin, GPIO.IN)


#Get the shift register data
    def getshiftregisterdata(self):
        self.shiftvalues = []
        #get number of buttons
        x = len(var_list.buttonarray)
    #    print("button array length=", x)
        for k in range(x):
            self.shiftvalues.append(0)
        #LOAD DATA
        GPIO.output(var_list.latchpin, GPIO.LOW)
        time.sleep(0.001)
        GPIO.output(var_list.latchpin, GPIO.HIGH)
        #READ DATA
        for i in range(x):
            GPIO.output(var_list.clockpin, GPIO.LOW)
            self.shiftvalues[i] = GPIO.input(var_list.datapin)
            GPIO.output(var_list.clockpin, GPIO.HIGH)
            time.sleep(0.001)
        return self.shiftvalues

#transfer shift values to an array
    def buttonvalues(self, lastbut, newbut, butarr):
        x = len(lastbut)
        y = len(newbut)
        if x != y:
            print("Button Array detected state change")
        for i in range(x):
            if lastbut[i] != newbut[i]:

                print("button ", butarr[i], " state change", lastbut[i], ' to ', newbut[i])

                if var_list.engagebutton == 1:
                    #button to home to ABS zero
                    if lastbut[var_list.homeABSzero] == 1:
                        print('HOME to ABS Zero')
                        self.hometoABSzero()

                    #set relative zero for ALL
                    if lastbut[var_list.relativeALL] == 1:
                        print('set relative positions for all three')
                        self.setrelforall()
                            # and then update LCDS

                    #set only AP relative zero
                    if lastbut[var_list.relativeAP] == 1:
                        print('set relative AP')
                        self.setrelforAP()

                    # set only ML relative zero
                    if lastbut[var_list.relativeML] == 1:
                        print('set relative ML')
                        self.setrelforML()

                    # set only DV relative zero
                    if lastbut[var_list.relativeDV] == 1:
                        print('set relative DV')
                        self.setrelforDV()

                    #button action - Home to Rel zero for AP and ML BUT DV goes all up
                    if lastbut[var_list.homeRELzero] == 1:
                        print('DV up AP and ML homed to rel')
                        self.upDVrelhomeAP_ML()

                    #miscbuttonC - DRILL to relative zero for AP and ML - DV up 0.5cm but still sets the relative pos
                    if lastbut[var_list.drilloff] == 1:
                        print('Drill offset start thread')
                        self.drillmovetooffset()

                    #miscbuttonD - needle to relative zero for AP and ML - DV up 0.5cm but still sets the relative pos
                    if lastbut[var_list.needleoff] == 1:
                        print('Needle offset start thread')
                        self.needlemovetooffset()

                    #miscbuttonE - fiber to relative zero for AP and ML - DV up 0.5cm but still sets the relative pos
                    if lastbut[var_list.fiberoff] == 1:
                        print('Fiber offset start thread')
                        self.fibermovetooffset()

                    #home to bregma (relative) moves DV up by value in variable list, positions AP and ML to relative home
                    if lastbut[var_list.bregmahome] == 1:
                        print("Home to Bregma (DV up buy set value)")
                        self.bregmahome()

                    #re-calibrate button
                    if lastbut[var_list.recalibrate] == 1:
                        print("Re-Zero the steppers")
                        self.sendtoUI.uitest()
                        self.sendtoUI.recalibrateaxis()

                    #miscbuttonA - unused
                    if lastbut[var_list.miscbuttonA] == 1:
                        print('enable/disable steppers')
                        self.endisstep()
                        self.sendtoUI.uitest()


                    #miscbuttonB - unused
                    if lastbut[var_list.miscbuttonB] == 1:
                        print('send to drill working (AP,ML and DV advance')
                        self.sendtoworking()


                lastbut[i] = newbut[i]

        # Speed switch (steps per rotation)
        # note 1 is pressed and 0 is released
        # stepper_speed (pos 0 and pos 1)
        if lastbut[var_list.movefast] == 0 and lastbut[var_list.moveslow] == 0:
            if var_list.stepper_speed != var_list.normalspeed:
                var_list.stepper_speed = var_list.normalspeed
                print('Speed set to: ', var_list.normalspeed)
                self.sendtoUI.currentspeed(var_list.stepper_speed)
        elif lastbut[var_list.movefast] == 1 and lastbut[var_list.moveslow] == 0:
            if var_list.stepper_speed != var_list.fastspeed:
                var_list.stepper_speed = var_list.fastspeed
                print('Speed set to: ', var_list.fastspeed)
                self.sendtoUI.currentspeed(var_list.stepper_speed)
        elif lastbut[var_list.movefast] == 0 and lastbut[var_list.moveslow] == 1:
            if var_list.stepper_speed != var_list.finespeed:
                var_list.stepper_speed = var_list.finespeed
                print('Speed set to: ', var_list.finespeed)
                self.sendtoUI.currentspeed(var_list.stepper_speed)
        else:
            print('speedswitch not working right')

        return lastbut

#Button executes
    def endisstep(self):
        if var_list.lastenablestate == 1:
            GPIO.output(var_list.enableAll, 0)
            var_list.lastenablestate = 0
            print('steppers ENABLED manually')
        else:
            GPIO.output(var_list.enableAll, 1)
            var_list.lastenablestate = 1
            print('steppers DISABLED manually')


    def setrelforall(self):
        print('set relative for ALL - fromButtonthread')
        var_list.APrelpos = var_list.APsteps
        var_list.MLrelpos = var_list.MLsteps
        var_list.DVrelpos = var_list.DVsteps

        if var_list.TOGGLEoff == 1:
            var_list.APinitREL_holdvalue = var_list.APsteps
            var_list.MLinitREL_holdvalue = var_list.MLsteps
            var_list.DVinitREL_holdvalue = var_list.DVsteps

        var_list.APmove.PosRelAbsCalc()
        var_list.MLmove.PosRelAbsCalc()
        var_list.DVmove.PosRelAbsCalc()

    def setrelforAP(self):
        print('set relative for AP')
        var_list.APrelpos = var_list.APsteps
        if var_list.TOGGLEoff == 1:
            var_list.APinitREL_holdvalue = var_list.APsteps
        var_list.APmove.PosRelAbsCalc()

    def setrelforML(self):
        print('set relative for ML')
        var_list.MLrelpos = var_list.MLsteps
        if var_list.TOGGLEoff == 1:
            var_list.MLinitREL_holdvalue = var_list.MLsteps
        var_list.MLmove.PosRelAbsCalc()

    def setrelforDV(self):
        print('set relative for DV')
        var_list.DVrelpos = var_list.DVsteps
        if var_list.TOGGLEoff == 1:
            var_list.DVinitREL_holdvalue = var_list.DVsteps
        var_list.DVmove.PosRelAbsCalc()

    def hometoABSzero(self):
        print('home the ABS zero')
        for x in range(var_list.DVsteps):
            var_list.DVmove.steppgo(var_list.DVup, var_list.finespeed, var_list.btnSteps)
        for x in range(var_list.MLsteps):
            var_list.MLmove.steppgo(var_list.MLleft, var_list.finespeed, var_list.btnSteps)
        for x in range(var_list.APsteps):
            var_list.APmove.steppgo(var_list.APforward, var_list.finespeed, var_list.btnSteps)
        var_list.APmove.PosRelAbsCalc()
        var_list.MLmove.PosRelAbsCalc()
        var_list.DVmove.PosRelAbsCalc()

        GPIO.output(var_list.enableAll, 1)
        var_list.lastenablestate = 1

    def upDVrelhomeAP_ML(self):
        print('relative home AP and ML homed DVup')
        for x in range(var_list.DVsteps):
            var_list.DVmove.steppgo(var_list.DVup, var_list.finespeed, var_list.btnSteps)

        if var_list.MLrelpos > var_list.MLsteps:
            shiftdistance = var_list.MLrelpos - var_list.MLsteps
            for x in range(shiftdistance):
                var_list.MLmove.steppgo(var_list.MLleft, var_list.finespeed, var_list.btnSteps)
        elif var_list.MLsteps > var_list.MLrelpos:
            shiftdistance = var_list.MLsteps - var_list.MLrelpos
            for x in range(shiftdistance):
                var_list.MLmove.steppgo(var_list.MLright, var_list.finespeed, var_list.btnSteps)

        if var_list.APsteps < var_list.APrelpos:
            shiftdistance = var_list.APrelpos - var_list.APsteps
            for x in range(shiftdistance):
                var_list.APmove.steppgo(var_list.APback, var_list.finespeed, var_list.btnSteps)
        elif var_list.APsteps > var_list.APrelpos:
            shiftdistance = var_list.APsteps - var_list.APrelpos
            for x in range(shiftdistance):
                var_list.APmove.steppgo(var_list.APforward, var_list.finespeed, var_list.btnSteps)

        var_list.APmove.PosRelAbsCalc()
        var_list.MLmove.PosRelAbsCalc()
        var_list.DVmove.PosRelAbsCalc()

        GPIO.output(var_list.enableAll, 1)
        var_list.lastenablestate = 1

    def drillmovetooffset(self):
        #print('offset set to DRILL')
        #self.sendtoUI.uitest()
        print('Move to drill offset')
        self.sendtoUI.drilloffset()

        if var_list.TOGGLEoff != 1:

            var_list.APrelpos = var_list.APinitREL_holdvalue
            var_list.MLrelpos = var_list.MLinitREL_holdvalue
            var_list.DVrelpos = var_list.DVinitREL_holdvalue

            self.DVdifferential = abs(var_list.DVsteps - var_list.DVrelpos)
            self.MLdifferential = abs(var_list.MLsteps - var_list.MLrelpos)
            self.APdifferential = abs(var_list.APsteps - var_list.APrelpos)

            print(self.DVdifferential,"DV differential")
            print(self.MLdifferential,"ML differential")
            print(self.APdifferential,"AP differential")

            print(var_list.TOGGLEoff, 'toggle')

            for x in range(var_list.DVup_OffsetSafety):
                var_list.DVmove.steppgo(var_list.DVup, var_list.finespeed, var_list.btnSteps)

            if var_list.MLsteps < var_list.MLrelpos:
                for x in range (self.MLdifferential):
                    var_list.MLmove.steppgo(var_list.MLright, var_list.finespeed, var_list.btnSteps)
            elif var_list.MLsteps > var_list.MLrelpos:
                for x in range (self.MLdifferential):
                    var_list.MLmove.steppgo(var_list.MLleft, var_list.finespeed, var_list.btnSteps)

            if var_list.APsteps > var_list.APrelpos:
                for x in range (self.APdifferential):
                    var_list.APmove.steppgo(var_list.APforward, var_list.finespeed, var_list.btnSteps)
            elif var_list.APsteps < var_list.APrelpos:
                for x in range (self.APdifferential):
                    var_list.APmove.steppgo(var_list.APback, var_list.finespeed, var_list.btnSteps)

            for x in range(var_list.DVup_OffsetSafety):
                var_list.DVmove.steppgo(var_list.DVdown, var_list.finespeed, var_list.btnSteps)

            if var_list.DVsteps > self.DVdifferential:
                for x in range (self.DVup):
                    var_list.DVmove.steppgo(var_list.DVup, var_list.finespeed, var_list.btnSteps)
            elif var_list.DVsteps < self.DVdifferential:
                for x in range (self.DVup):
                    var_list.DVmove.steppgo(var_list.DVdown, var_list.finespeed, var_list.btnSteps)


            var_list.APrelpos = var_list.APsteps
            var_list.MLrelpos = var_list.MLsteps
            var_list.DVrelpos = var_list.DVsteps

            var_list.APmove.PosRelAbsCalc()
            var_list.MLmove.PosRelAbsCalc()
            var_list.DVmove.PosRelAbsCalc()

            GPIO.output(var_list.enableAll, 1)
            var_list.lastenablestate = 1
            var_list.TOGGLEoff = 1

    def needlemovetooffset(self):
        # print('offset set to Needle')
        # self.sendtoUI.uitest()
        print('Move to Syringe Offset')
        self.sendtoUI.needleoffset()

        if var_list.TOGGLEoff != 2:
            var_list.APrelpos = var_list.APinitREL_holdvalue
            var_list.MLrelpos = var_list.MLinitREL_holdvalue
            var_list.DVrelpos = var_list.DVinitREL_holdvalue

            self.AP_Noffsetcalc = int(var_list.NeedleAPmm / var_list.APstepdistance)
            self.ML_Noffsetcalc = int(var_list.NeedleMLmm / var_list.MLstepdistance)
            self.DV_Noffsetcalc = int(var_list.NeedleDVmm / var_list.DVstepdistance)

            print(self.AP_Noffsetcalc,'AP calc')
            print(self.ML_Noffsetcalc,'ML calc')
            print(self.DV_Noffsetcalc,'DV calc')
            print(var_list.TOGGLEoff, 'toggle')

            self.DVdifferential = var_list.DVrelpos + self.DV_Noffsetcalc
            self.DVup = abs(var_list.DVsteps + (self.DVdifferential))
            self.MLdifferential = abs(var_list.MLsteps + (var_list.MLrelpos + self.ML_Noffsetcalc))
            self.APdifferential = abs(var_list.APsteps + (var_list.APrelpos - self.AP_Noffsetcalc))

            print(self.DVdifferential,"DV differential")
            print(self.MLdifferential,"ML differential")
            print(self.APdifferential,"AP differential")

            for x in range(var_list.DVup_OffsetSafety):
                var_list.DVmove.steppgo(var_list.DVup, var_list.finespeed, var_list.btnSteps)

            if var_list.DVsteps > self.DVdifferential:
                for x in range(self.DVup):
                    var_list.DVmove.steppgo(var_list.DVup, var_list.finespeed, var_list.btnSteps)
            elif var_list.DVsteps < self.DVdifferential:
                for x in range(self.DVup):
                    var_list.DVmove.steppgo(var_list.DVdown, var_list.finespeed, var_list.btnSteps)

            if var_list.MLsteps < (var_list.MLrelpos + self.ML_Noffsetcalc):
                for x in range(self.MLdifferential):
                    var_list.MLmove.steppgo(var_list.MLright, var_list.finespeed, var_list.btnSteps)
            elif var_list.MLsteps > (var_list.MLrelpos + self.ML_Noffsetcalc):
                for x in range(self.MLdifferential):
                    var_list.MLmove.steppgo(var_list.MLleft, var_list.finespeed, var_list.btnSteps)

            if var_list.APsteps > (var_list.APrelpos - self.AP_Noffsetcalc):
                for x in range(self.APdifferential):
                    var_list.APmove.steppgo(var_list.APforward, var_list.finespeed, var_list.btnSteps)
            elif var_list.APsteps < (var_list.APrelpos - self.AP_Noffsetcalc):
                for x in range(self.APdifferential):
                    var_list.APmove.steppgo(var_list.APback, var_list.finespeed, var_list.btnSteps)

            for x in range(var_list.DVup_OffsetSafety):
                var_list.DVmove.steppgo(var_list.DVdown, var_list.finespeed, var_list.btnSteps)

            var_list.APrelpos = var_list.APsteps
            var_list.MLrelpos = var_list.MLsteps
            var_list.DVrelpos = var_list.DVsteps

            var_list.APmove.PosRelAbsCalc()
            var_list.MLmove.PosRelAbsCalc()
            var_list.DVmove.PosRelAbsCalc()

            GPIO.output(var_list.enableAll, 1)
            var_list.lastenablestate = 1
            var_list.TOGGLEoff = 2

    def fibermovetooffset(self):
        # print('offset set to Fiber')
        # self.sendtoUI.uitest()
        print('Move to Probe offset')
        self.sendtoUI.probeoffset()

        if var_list.TOGGLEoff != 3:
            var_list.APrelpos = var_list.APinitREL_holdvalue
            var_list.MLrelpos = var_list.MLinitREL_holdvalue
            var_list.DVrelpos = var_list.DVinitREL_holdvalue

            self.AP_Foffsetcalc = int(var_list.FiberAPmm / var_list.APstepdistance)
            self.ML_Foffsetcalc = int(var_list.FiberMLmm / var_list.MLstepdistance)
            self.DV_Foffsetcalc = int(var_list.FiberDVmm / var_list.DVstepdistance)

            print(self.AP_Foffsetcalc,'APcalc')
            print(self.ML_Foffsetcalc,'Mlcalc')
            print(self.DV_Foffsetcalc,"DVcalc")
            print(var_list.TOGGLEoff, 'toggle')


            self.DVdifferential = var_list.DVrelpos + self.DV_Foffsetcalc
            self.DVup = abs(var_list.DVsteps + (self.DVdifferential))
            self.MLdifferential = abs(var_list.MLsteps + (var_list.MLrelpos + self.ML_Foffsetcalc))
            self.APdifferential = abs(var_list.APsteps + (var_list.APrelpos - self.AP_Foffsetcalc))

            print(self.DVdifferential,"DV differential")
            print(self.MLdifferential,"ML differential")
            print(self.APdifferential,"AP differential")

            for x in range(var_list.DVup_OffsetSafety):
                var_list.DVmove.steppgo(var_list.DVup, var_list.finespeed, var_list.btnSteps)

            if var_list.DVsteps > self.DVdifferential:
                for x in range(self.DVup):
                    var_list.DVmove.steppgo(var_list.DVup, var_list.finespeed, var_list.btnSteps)
            elif var_list.DVsteps < self.DVdifferential:
                for x in range(self.DVup):
                    var_list.DVmove.steppgo(var_list.DVdown, var_list.finespeed, var_list.btnSteps)

            if var_list.MLsteps < (var_list.MLrelpos + self.ML_Foffsetcalc):
                for x in range(self.MLdifferential):
                    var_list.MLmove.steppgo(var_list.MLright, var_list.finespeed, var_list.btnSteps)
            elif var_list.MLsteps > (var_list.MLrelpos + self.ML_Foffsetcalc):
                for x in range(self.MLdifferential):
                    var_list.MLmove.steppgo(var_list.MLleft, var_list.finespeed, var_list.btnSteps)

            if var_list.APsteps > (var_list.APrelpos - self.AP_Foffsetcalc):
                for x in range(self.APdifferential):
                    var_list.APmove.steppgo(var_list.APforward, var_list.finespeed, var_list.btnSteps)
            elif var_list.APsteps < (var_list.APrelpos - self.AP_Foffsetcalc):
                for x in range(self.APdifferential):
                    var_list.APmove.steppgo(var_list.APback, var_list.finespeed, var_list.btnSteps)

            for x in range(var_list.DVup_OffsetSafety):
                var_list.DVmove.steppgo(var_list.DVdown, var_list.finespeed, var_list.btnSteps)

            var_list.APrelpos = var_list.APsteps
            var_list.MLrelpos = var_list.MLsteps
            var_list.DVrelpos = var_list.DVsteps

            var_list.APmove.PosRelAbsCalc()
            var_list.MLmove.PosRelAbsCalc()
            var_list.DVmove.PosRelAbsCalc()

            GPIO.output(var_list.enableAll, 1)
            var_list.lastenablestate = 1
            var_list.TOGGLEoff = 3

    def bregmahome(self):
        print('goto bregma but lift DV up by value in variable list')
        if (var_list.DVsteps > var_list.DVup_bregramhome):
            for x in range(var_list.DVup_bregramhome):
                var_list.DVmove.steppgo(var_list.DVup, var_list.finespeed, var_list.btnSteps)
        else:
            for x in range(var_list.DVsteps):
                var_list.DVmove.steppgo(var_list.DVup, var_list.finespeed, var_list.btnSteps)

        print(var_list.APrelpos,"APRelative")
        print(var_list.APsteps,"APsteps")

        if var_list.APrelpos > var_list.APsteps:
            APdiff = var_list.APrelpos - var_list.APsteps
            print('back')
            for x in range(APdiff):
                var_list.APmove.steppgo(var_list.APback, var_list.finespeed, var_list.btnSteps)
        else:
            APdiff = var_list.APsteps - var_list.APrelpos
            print('forward')
            for x in range(APdiff):
                var_list.APmove.steppgo(var_list.APforward, var_list.finespeed, var_list.btnSteps)

        print(var_list.MLrelpos,"mlRelative")
        print(var_list.MLsteps,"mlsteps")

        if var_list.MLrelpos > var_list.MLsteps:
            MLdiff = var_list.MLrelpos - var_list.MLsteps
            print('left')
            for x in range(MLdiff):
                var_list.MLmove.steppgo(var_list.MLright, var_list.finespeed, var_list.btnSteps)
        else:
            MLdiff = var_list.MLsteps - var_list.MLrelpos
            print('right')
            for x in range(MLdiff):
                var_list.MLmove.steppgo(var_list.MLleft, var_list.finespeed, var_list.btnSteps)
        var_list.APmove.PosRelAbsCalc()
        var_list.MLmove.PosRelAbsCalc()
        var_list.DVmove.PosRelAbsCalc()

        GPIO.output(var_list.enableAll, 1)
        var_list.lastenablestate = 1

    def sendtoworking(self):
        print('this is sendtoworking')

        self.MLstepdiff = abs(var_list.MLsteps - var_list.MLworking)
        self.APstepdiff = abs(var_list.APsteps - var_list.APworking)
        self.DVstepdiff = abs(var_list.DVsteps - var_list.DVworking)
        print('ml',self.MLstepdiff,'ap',self.APstepdiff,'dv',self.DVstepdiff)

        print(var_list.MLsteps,"MLsteps")
        print(var_list.MLworking,"MLworking")

        if var_list.MLsteps < var_list.MLworking:
            print('right')
            for x in range(self.MLstepdiff):
                var_list.MLmove.steppgo(var_list.MLright, var_list.finespeed, var_list.btnSteps)
        elif var_list.MLsteps < var_list.MLworking:
            print('left')
            for x in range(self.MLstepdiff):
                var_list.MLmove.steppgo(var_list.MLleft, var_list.finespeed, var_list.btnSteps)

        print(var_list.APsteps,"APsteps")
        print(var_list.APworking,"APworking")

        if var_list.APsteps > var_list.APworking:
            print('forward')
            for x in range(self.APstepdiff):
                var_list.APmove.steppgo(var_list.APforward, var_list.finespeed, var_list.btnSteps)
        elif var_list.APsteps < var_list.APworking:
            print('back')
            for x in range(self.APstepdiff):
                var_list.APmove.steppgo(var_list.APback, var_list.finespeed, var_list.btnSteps)

        print(var_list.DVsteps,"DVsteps")
        print(var_list.DVworking,"DVworking")

        if var_list.DVsteps > var_list.DVworking:
            print('up')
            for x in range(self.DVstepdiff):
                var_list.DVmove.steppgo(var_list.DVup, var_list.finespeed, var_list.btnSteps)
        elif var_list.DVsteps < var_list.DVworking:
            print('down')
            for x in range(self.DVstepdiff):
                var_list.DVmove.steppgo(var_list.DVdown, var_list.finespeed, var_list.btnSteps)

        var_list.APmove.PosRelAbsCalc()
        var_list.MLmove.PosRelAbsCalc()
        var_list.DVmove.PosRelAbsCalc()

        GPIO.output(var_list.enableAll, 1)
        var_list.lastenablestate = 1

# concept and code created by Kirk Mulatz (original code https://github.com/bustenchops/Stereotaxiccontrol (experiment branch)


    #MAIN CODE ################################################################################################
    def runbuttonthread(self):
        print('Button thread started')
        while var_list.keepalive:
        #reading the buttons
            newbuttonstate = self.getshiftregisterdata()
            var_list.lastbuttonstate = self.buttonvalues(var_list.lastbuttonstate, newbuttonstate, var_list.buttonarray)
