# Supplementary material for: StereoPylot: An Open-Source Raspberry Pi-Based Stereotaxic Apparatus Controller with 3D Printed Components for Fully Motorized Control, Digital Display, and Customizable Features
Source: eNeuro. 2026 Jul 7;13(7):ENEURO.0460-25.2026. doi: 10.1523/ENEURO.0460-25.2026 (PMC13362190; doi:10.1523/ENEURO.0460-25.2026)
Supplement: Data 1 — All relevant code and files for StereoPylot. Download Data 1, ZIP file. [file eneuro-13-ENEURO.0460-25.2026-s007.zip › StereoPylot-main/TestingFunction/test-input-PCB.py]

import time
import RPi.GPIO as GPIO

class mainprogram:
    # Main while loop condition
    keepalive = True

    # DEFINE NUMBER OF BUTTONS AND ORDER IN ARRAY

    # setup GPIO
    GPIO.setwarnings(False)
    GPIO.setmode(GPIO.BCM)

    # DEFINE EMERGENCY STOP and hard wired buttons
    #testA = 26
    testB = 14
    #testC = 11
    #testD = 7


    def __init__(self):
        # INITIALIZE PINS
        #GPIO.setup(mainprogram.testA, GPIO.IN, pull_up_down=GPIO.PUD_UP)
        GPIO.setup(mainprogram.testB, GPIO.IN)
        #GPIO.setup(mainprogram.testC, GPIO.IN, pull_up_down=GPIO.PUD_UP)
        #GPIO.setup(mainprogram.testD, GPIO.IN, pull_up_down=GPIO.PUD_DOWN)

    # MAIN CODE ################################################################################################
    def intializethesystem_andrun(self):
        count = 1
        while mainprogram.keepalive:

            # reading the buttons
        #    Aresult = GPIO.input(mainprogram.testA)
            Bresult = GPIO.input(mainprogram.testB)
        #    Cresult = GPIO.input(mainprogram.testC)
        #    Dresult = GPIO.input(mainprogram.testD)

            print ('rep:', count)
        #    print ('pin ', mainprogram.testA, ' is', Aresult, 'just wired')
            print('pin ', mainprogram.testB, ' is', Bresult, 'just wired through trigger')
        #    print('pin ', mainprogram.testC, ' is', Cresult, 'trigger with pullup')
        #    print('pin ', mainprogram.testD, ' is', Dresult, 'trigger with pulldown')
            time.sleep(0.25)
            count += 1

letsgo = mainprogram()
letsgo.intializethesystem_andrun()
