# Supplementary material for: StereoPylot: An Open-Source Raspberry Pi-Based Stereotaxic Apparatus Controller with 3D Printed Components for Fully Motorized Control, Digital Display, and Customizable Features
Source: eNeuro. 2026 Jul 7;13(7):ENEURO.0460-25.2026. doi: 10.1523/ENEURO.0460-25.2026 (PMC13362190; doi:10.1523/ENEURO.0460-25.2026)
Supplement: Data 1 — All relevant code and files for StereoPylot. Download Data 1, ZIP file. [file eneuro-13-ENEURO.0460-25.2026-s007.zip › StereoPylot-main/TestingFunction/testvariables.py]

class test_vary:
    eventime = None
    eventdelay = 175
    backwardrotdelay = 400
    lastdirection = 0 #3 = counterclock, 1 = clock
    thecount = 0
